# Supplementary material for: Lamin A molecular compression and sliding as mechanisms behind nucleoskeleton elasticity
Source: Nat Commun. 2019 Jul 11;10:3056. doi: 10.1038/s41467-019-11063-6 (PMC6624373; doi:10.1038/s41467-019-11063-6)
Supplement: Supplementary file 4 — Supplementary Data 1 [file 41467_2019_11063_MOESM4_ESM.xlsx]

## Sheet: Skyline XiC HIDm X
Supplementary Data 1. Skyline XiC quantification of mono-, 1st- and 2nd isotopic peaks for a subset of spectra from HIDm X experiment. Given among others are: spectra origin (experiment/band/SCX fraction); spectra number; supported cross-link; peak type for light-light (LL), heavy-light (HL), light-heavy(LH) and heavy-heavy (HH) cross-linked peptide pairs: mono- (m), 1st- (1) and 2nd isotopic pea…
Experiment_band_SCX fraction	Scan number	Cross-link (residue number-to-residue number)	ION-CLUSTER-peak	#	Modified Sequence	Precursor Charge	Total Area	Total Area MS1 (XXm+XX1+XX2)	Average Mass Error PPM	Identified	Retention Time	Product Charge	Product Mz (in reds are highlighted matching masses for overlapping peaks)	Overlapping peaks between HL and LH ion clusters?	Start Time	End Time	Protein	Normalized Area (XXm+XX1+XX2)	Peptide Retention Time	Peptide Sequence	Peptide Modified Sequence	Average Measured Retention Time	Predicted Result Retention Time	User Set Peak (manual peak boundary correction)	Single Peak Area	Peptide Note	File Name	Precursor Note and/or Isotope Dot Product before peak disqualification (due to contaminants or else)	Isotope Dot Product	Single Peak Area	Check for overlapping HL/LH and other contaminants	Area to calculate (0 for overlapping peaks or missing peaks, N/A for contaminated peaks)	(HL+LH/(LL+HL+LH+HH) Ratio	Scan number
HIDmX_band1_F1	3758	68-90	LLm	1	ITESEE[+1]VVSRE[-131.1]K[+1]TLDSVAK	3	132751240	132751240	0.4	TRUE	78.72	3	664.36	NO	78.33	79.78	Library Peptides	132750000	78.72	ITESEEVVSREKTLDSVAK	ITESEE[+1]VVSRE[-131.1]K[+1]TLDSVAK	78.72	#N/A	FALSE	50386924	M1_F1:3758:68-90 v	E151104_12_Orbi2_JZ_CO_ES_Alex_LaminA_190_SILAC_EDC_M1_F1.mzML		0.965	50386924	y	50386924	0.248751	3758
HIDmX_band1_F1	3758	68-90	LL1	2	ITESEE[+1]VVSRE[-131.1]K[+1]TLDSVAK	3	132751240	132751240	0.4	TRUE	79.25	3	664.694	NO	78.33	79.78	Library Peptides	132750000	78.72	ITESEEVVSREKTLDSVAK	ITESEE[+1]VVSRE[-131.1]K[+1]TLDSVAK	78.72	#N/A	FALSE	57626408	M1_F1:3758:68-90 v	E151104_12_Orbi2_JZ_CO_ES_Alex_LaminA_190_SILAC_EDC_M1_F1.mzML		0.965	57626408	y	57626408		3758
HIDmX_band1_F1	3758	68-90	LL2	3	ITESEE[+1]VVSRE[-131.1]K[+1]TLDSVAK	3	132751240	132751240	0.4	TRUE	78.72	3	665.029	NO	78.33	79.78	Library Peptides	132750000	78.72	ITESEEVVSREKTLDSVAK	ITESEE[+1]VVSRE[-131.1]K[+1]TLDSVAK	78.72	#N/A	FALSE	24737910	M1_F1:3758:68-90 v	E151104_12_Orbi2_JZ_CO_ES_Alex_LaminA_190_SILAC_EDC_M1_F1.mzML		0.965	24737910	y	24737910		3758
HIDmX_band1_F1	3758	68-90	HLm	4	ITESEE[+1]VVSR[+10]E[-131.1]K[+1]TLDSVAK	3	61767496	61767496	-0.3	TRUE	79.25	3	667.696	NO	78.33	79.78	Library Peptides	61767000	78.86	ITESEEVVSREKTLDSVAK	ITESEE[+1]VVSR[+10]E[-131.1]K[+1]TLDSVAK	78.86	#N/A	TRUE	8878112	M1_F1:3758:68-90 v	E151104_12_Orbi2_JZ_CO_ES_Alex_LaminA_190_SILAC_EDC_M1_F1.mzML		0.6455	8878112	y	8878112		3758
HIDmX_band1_F1	3758	68-90	HL1	5	ITESEE[+1]VVSR[+10]E[-131.1]K[+1]TLDSVAK	3	61767496	61767496	-0.3	TRUE	78.86	3	668.03	NO	78.33	79.78	Library Peptides	61767000	78.86	ITESEEVVSREKTLDSVAK	ITESEE[+1]VVSR[+10]E[-131.1]K[+1]TLDSVAK	78.86	#N/A	TRUE	7567281	M1_F1:3758:68-90 v	E151104_12_Orbi2_JZ_CO_ES_Alex_LaminA_190_SILAC_EDC_M1_F1.mzML		0.6455	7567281	y	7567281		3758
HIDmX_band1_F1	3758	68-90	HL2	6	ITESEE[+1]VVSR[+10]E[-131.1]K[+1]TLDSVAK	3	61767496	61767496	-0.3	TRUE	78.86	3	668.365	NO	78.33	79.78	Library Peptides	61767000	78.86	ITESEEVVSREKTLDSVAK	ITESEE[+1]VVSR[+10]E[-131.1]K[+1]TLDSVAK	78.86	#N/A	TRUE	45322104	M1_F1:3758:68-90 v	E151104_12_Orbi2_JZ_CO_ES_Alex_LaminA_190_SILAC_EDC_M1_F1.mzML		0.6455	45322104	y	45322104		3758
HIDmX_band1_F1	3758	68-90	LHm	7	ITESEE[+1]VVSRE[-131.1]K[+9]TLDSVAK[+8]	3	30160252	30160252	-0.2	TRUE	78.99	3	669.703	NO	78.33	79.78	Library Peptides	30160000	78.72	ITESEEVVSREKTLDSVAK	ITESEE[+1]VVSRE[-131.1]K[+9]TLDSVAK[+8]	78.72	#N/A	TRUE	14773803	M1_F1:3758:68-90 v	E151104_12_Orbi2_JZ_CO_ES_Alex_LaminA_190_SILAC_EDC_M1_F1.mzML		0.9538	14773803	y	14773803		3758
HIDmX_band1_F1	3758	68-90	LH1	8	ITESEE[+1]VVSRE[-131.1]K[+9]TLDSVAK[+8]	3	30160252	30160252	-0.2	TRUE	78.72	3	670.037	NO	78.33	79.78	Library Peptides	30160000	78.72	ITESEEVVSREKTLDSVAK	ITESEE[+1]VVSRE[-131.1]K[+9]TLDSVAK[+8]	78.72	#N/A	TRUE	11076295	M1_F1:3758:68-90 v	E151104_12_Orbi2_JZ_CO_ES_Alex_LaminA_190_SILAC_EDC_M1_F1.mzML		0.9538	11076295	y	11076295		3758
HIDmX_band1_F1	3758	68-90	LH2	9	ITESEE[+1]VVSRE[-131.1]K[+9]TLDSVAK[+8]	3	30160252	30160252	-0.2	TRUE	78.72	3	670.371	NO	78.33	79.78	Library Peptides	30160000	78.72	ITESEEVVSREKTLDSVAK	ITESEE[+1]VVSRE[-131.1]K[+9]TLDSVAK[+8]	78.72	#N/A	TRUE	4310154	M1_F1:3758:68-90 v	E151104_12_Orbi2_JZ_CO_ES_Alex_LaminA_190_SILAC_EDC_M1_F1.mzML		0.9538	4310154	y	4310154		3758
HIDmX_band1_F1	3758	68-90	HHm	10	ITESEE[+1]VVSR[+10]E[-131.1]K[+9]TLDSVAK[+8]	3	144878816	144878816	0.6	TRUE	78.72	3	673.039	NO	78.33	79.78	Library Peptides	144880000	78.72	ITESEEVVSREKTLDSVAK	ITESEE[+1]VVSR[+10]E[-131.1]K[+9]TLDSVAK[+8]	78.72	#N/A	FALSE	70973896	M1_F1:3758:68-90 v	E151104_12_Orbi2_JZ_CO_ES_Alex_LaminA_190_SILAC_EDC_M1_F1.mzML		0.981	70973896	y	70973896		3758
HIDmX_band1_F1	3758	68-90	HH1	11	ITESEE[+1]VVSR[+10]E[-131.1]K[+9]TLDSVAK[+8]	3	144878816	144878816	0.6	TRUE	78.72	3	673.373	NO	78.33	79.78	Library Peptides	144880000	78.72	ITESEEVVSREKTLDSVAK	ITESEE[+1]VVSR[+10]E[-131.1]K[+9]TLDSVAK[+8]	78.72	#N/A	FALSE	48488840	M1_F1:3758:68-90 v	E151104_12_Orbi2_JZ_CO_ES_Alex_LaminA_190_SILAC_EDC_M1_F1.mzML		0.981	48488840	y	48488840		3758
HIDmX_band1_F1	3758	68-90	HH2	12	ITESEE[+1]VVSR[+10]E[-131.1]K[+9]TLDSVAK[+8]	3	144878816	144878816	0.6	TRUE	78.72	3	673.708	NO	78.33	79.78	Library Peptides	144880000	78.72	ITESEEVVSREKTLDSVAK	ITESEE[+1]VVSR[+10]E[-131.1]K[+9]TLDSVAK[+8]	78.72	#N/A	FALSE	25416072	M1_F1:3758:68-90 v	E151104_12_Orbi2_JZ_CO_ES_Alex_LaminA_190_SILAC_EDC_M1_F1.mzML		0.981	25416072	y	25416072		3758
HIDmX_band1_F1	3760	68-91	LLm	1	KT[+1]LDSVAKE[-131.1]ITESEE[+1]VVSR	3	132751240	132751240	0.4	TRUE	78.72	3	664.36	NO	78.33	79.78	Library Peptides	132750000	78.72	KTLDSVAKEITESEEVVSR	KT[+1]LDSVAKE[-131.1]ITESEE[+1]VVSR	78.72	#N/A	FALSE	50386924	M1_F1:3760:68-91 v	E151104_12_Orbi2_JZ_CO_ES_Alex_LaminA_190_SILAC_EDC_M1_F1.mzML		0.965	50386924	y	50386924	0.248751	3760
HIDmX_band1_F1	3760	68-91	LL1	2	KT[+1]LDSVAKE[-131.1]ITESEE[+1]VVSR	3	132751240	132751240	0.4	TRUE	79.25	3	664.694	NO	78.33	79.78	Library Peptides	132750000	78.72	KTLDSVAKEITESEEVVSR	KT[+1]LDSVAKE[-131.1]ITESEE[+1]VVSR	78.72	#N/A	FALSE	57626408	M1_F1:3760:68-91 v	E151104_12_Orbi2_JZ_CO_ES_Alex_LaminA_190_SILAC_EDC_M1_F1.mzML		0.965	57626408	y	57626408		3760
HIDmX_band1_F1	3760	68-91	LL2	3	KT[+1]LDSVAKE[-131.1]ITESEE[+1]VVSR	3	132751240	132751240	0.4	TRUE	78.72	3	665.029	NO	78.33	79.78	Library Peptides	132750000	78.72	KTLDSVAKEITESEEVVSR	KT[+1]LDSVAKE[-131.1]ITESEE[+1]VVSR	78.72	#N/A	FALSE	24737910	M1_F1:3760:68-91 v	E151104_12_Orbi2_JZ_CO_ES_Alex_LaminA_190_SILAC_EDC_M1_F1.mzML		0.965	24737910	y	24737910		3760
HIDmX_band1_F1	3760	68-91	HLm	4	KT[+1]LDSVAKE[-131.1]ITESEE[+1]VVSR[+10]	3	61767496	61767496	-0.3	TRUE	79.25	3	667.696	NO	78.33	79.78	Library Peptides	61767000	78.86	KTLDSVAKEITESEEVVSR	KT[+1]LDSVAKE[-131.1]ITESEE[+1]VVSR[+10]	78.86	#N/A	TRUE	8878112	M1_F1:3760:68-91 v	E151104_12_Orbi2_JZ_CO_ES_Alex_LaminA_190_SILAC_EDC_M1_F1.mzML		0.6455	8878112	y	8878112		3760
HIDmX_band1_F1	3760	68-91	HL1	5	KT[+1]LDSVAKE[-131.1]ITESEE[+1]VVSR[+10]	3	61767496	61767496	-0.3	TRUE	78.86	3	668.03	NO	78.33	79.78	Library Peptides	61767000	78.86	KTLDSVAKEITESEEVVSR	KT[+1]LDSVAKE[-131.1]ITESEE[+1]VVSR[+10]	78.86	#N/A	TRUE	7567281	M1_F1:3760:68-91 v	E151104_12_Orbi2_JZ_CO_ES_Alex_LaminA_190_SILAC_EDC_M1_F1.mzML		0.6455	7567281	y	7567281		3760
HIDmX_band1_F1	3760	68-91	HL2	6	KT[+1]LDSVAKE[-131.1]ITESEE[+1]VVSR[+10]	3	61767496	61767496	-0.3	TRUE	78.86	3	668.365	NO	78.33	79.78	Library Peptides	61767000	78.86	KTLDSVAKEITESEEVVSR	KT[+1]LDSVAKE[-131.1]ITESEE[+1]VVSR[+10]	78.86	#N/A	TRUE	45322104	M1_F1:3760:68-91 v	E151104_12_Orbi2_JZ_CO_ES_Alex_LaminA_190_SILAC_EDC_M1_F1.mzML		0.6455	45322104	y	45322104		3760
HIDmX_band1_F1	3760	68-91	LHm	7	K[+8]T[+1]LDSVAK[+8]E[-131.1]ITESEE[+1]VVSR	3	30160252	30160252	-0.2	TRUE	78.99	3	669.703	NO	78.33	79.78	Library Peptides	30160000	78.72	KTLDSVAKEITESEEVVSR	K[+8]T[+1]LDSVAK[+8]E[-131.1]ITESEE[+1]VVSR	78.72	#N/A	TRUE	14773803	M1_F1:3760:68-91 v	E151104_12_Orbi2_JZ_CO_ES_Alex_LaminA_190_SILAC_EDC_M1_F1.mzML		0.9538	14773803	y	14773803		3760
HIDmX_band1_F1	3760	68-91	LH1	8	K[+8]T[+1]LDSVAK[+8]E[-131.1]ITESEE[+1]VVSR	3	30160252	30160252	-0.2	TRUE	78.72	3	670.037	NO	78.33	79.78	Library Peptides	30160000	78.72	KTLDSVAKEITESEEVVSR	K[+8]T[+1]LDSVAK[+8]E[-131.1]ITESEE[+1]VVSR	78.72	#N/A	TRUE	11076295	M1_F1:3760:68-91 v	E151104_12_Orbi2_JZ_CO_ES_Alex_LaminA_190_SILAC_EDC_M1_F1.mzML		0.9538	11076295	y	11076295		3760
HIDmX_band1_F1	3760	68-91	LH2	9	K[+8]T[+1]LDSVAK[+8]E[-131.1]ITESEE[+1]VVSR	3	30160252	30160252	-0.2	TRUE	78.72	3	670.371	NO	78.33	79.78	Library Peptides	30160000	78.72	KTLDSVAKEITESEEVVSR	K[+8]T[+1]LDSVAK[+8]E[-131.1]ITESEE[+1]VVSR	78.72	#N/A	TRUE	4310154	M1_F1:3760:68-91 v	E151104_12_Orbi2_JZ_CO_ES_Alex_LaminA_190_SILAC_EDC_M1_F1.mzML		0.9538	4310154	y	4310154		3760
HIDmX_band1_F1	3760	68-91	HHm	10	K[+8]T[+1]LDSVAK[+8]E[-131.1]ITESEE[+1]VVSR[+10]	3	144878816	144878816	0.6	TRUE	78.72	3	673.039	NO	78.33	79.78	Library Peptides	144880000	78.72	KTLDSVAKEITESEEVVSR	K[+8]T[+1]LDSVAK[+8]E[-131.1]ITESEE[+1]VVSR[+10]	78.72	#N/A	FALSE	70973896	M1_F1:3760:68-91 v	E151104_12_Orbi2_JZ_CO_ES_Alex_LaminA_190_SILAC_EDC_M1_F1.mzML		0.981	70973896	y	70973896		3760
HIDmX_band1_F1	3760	68-91	HH1	11	K[+8]T[+1]LDSVAK[+8]E[-131.1]ITESEE[+1]VVSR[+10]	3	144878816	144878816	0.6	TRUE	78.72	3	673.373	NO	78.33	79.78	Library Peptides	144880000	78.72	KTLDSVAKEITESEEVVSR	K[+8]T[+1]LDSVAK[+8]E[-131.1]ITESEE[+1]VVSR[+10]	78.72	#N/A	FALSE	48488840	M1_F1:3760:68-91 v	E151104_12_Orbi2_JZ_CO_ES_Alex_LaminA_190_SILAC_EDC_M1_F1.mzML		0.981	48488840	y	48488840		3760
HIDmX_band1_F1	3760	68-91	HH2	12	K[+8]T[+1]LDSVAK[+8]E[-131.1]ITESEE[+1]VVSR[+10]	3	144878816	144878816	0.6	TRUE	78.72	3	673.708	NO	78.33	79.78	Library Peptides	144880000	78.72	KTLDSVAKEITESEEVVSR	K[+8]T[+1]LDSVAK[+8]E[-131.1]ITESEE[+1]VVSR[+10]	78.72	#N/A	FALSE	25416072	M1_F1:3760:68-91 v	E151104_12_Orbi2_JZ_CO_ES_Alex_LaminA_190_SILAC_EDC_M1_F1.mzML		0.981	25416072	y	25416072		3760
HIDmX_band1_F1	3768	68-90	LLm	1	K[+1]TLDSVAKE[-131.1]ITESEE[+1]VVSR	4	150994016	150994016	0.5	TRUE	79.25	4	498.522	NO	78.32	79.9	Library Peptides	150990000	79.25	KTLDSVAKEITESEEVVSR	K[+1]TLDSVAKE[-131.1]ITESEE[+1]VVSR	79.25	#N/A	TRUE	66554904	M1_F1:3768:68-90 v	E151104_12_Orbi2_JZ_CO_ES_Alex_LaminA_190_SILAC_EDC_M1_F1.mzML		0.9594	66554904	y	66554904	0.171153	3768
HIDmX_band1_F1	3768	68-90	LL1	2	K[+1]TLDSVAKE[-131.1]ITESEE[+1]VVSR	4	150994016	150994016	0.5	TRUE	79.64	4	498.773	NO	78.32	79.9	Library Peptides	150990000	79.25	KTLDSVAKEITESEEVVSR	K[+1]TLDSVAKE[-131.1]ITESEE[+1]VVSR	79.25	#N/A	TRUE	54749524	M1_F1:3768:68-90 v	E151104_12_Orbi2_JZ_CO_ES_Alex_LaminA_190_SILAC_EDC_M1_F1.mzML		0.9594	54749524	y	54749524		3768
HIDmX_band1_F1	3768	68-90	LL2	3	K[+1]TLDSVAKE[-131.1]ITESEE[+1]VVSR	4	150994016	150994016	0.5	TRUE	79.25	4	499.023	NO	78.32	79.9	Library Peptides	150990000	79.25	KTLDSVAKEITESEEVVSR	K[+1]TLDSVAKE[-131.1]ITESEE[+1]VVSR	79.25	#N/A	TRUE	29689586	M1_F1:3768:68-90 v	E151104_12_Orbi2_JZ_CO_ES_Alex_LaminA_190_SILAC_EDC_M1_F1.mzML		0.9594	29689586	y	29689586		3768
HIDmX_band1_F1	3768	68-90	HLm	4	K[+1]TLDSVAKE[-131.1]ITESEE[+1]VVSR[+10]	4	25202886	25202886	5.1	TRUE	79.38	4	501.024	NO	78.32	79.9	Library Peptides	25203000	79.25	KTLDSVAKEITESEEVVSR	K[+1]TLDSVAKE[-131.1]ITESEE[+1]VVSR[+10]	79.25	#N/A	TRUE	4416363	M1_F1:3768:68-90 v	E151104_12_Orbi2_JZ_CO_ES_Alex_LaminA_190_SILAC_EDC_M1_F1.mzML		0.7902	4416363	y	4416363		3768
HIDmX_band1_F1	3768	68-90	HL1	5	K[+1]TLDSVAKE[-131.1]ITESEE[+1]VVSR[+10]	4	25202886	25202886	5.1	TRUE	79.25	4	501.275	NO	78.32	79.9	Library Peptides	25203000	79.25	KTLDSVAKEITESEEVVSR	K[+1]TLDSVAKE[-131.1]ITESEE[+1]VVSR[+10]	79.25	#N/A	TRUE	17706900	M1_F1:3768:68-90 v	E151104_12_Orbi2_JZ_CO_ES_Alex_LaminA_190_SILAC_EDC_M1_F1.mzML		0.7902	17706900	y	17706900		3768
HIDmX_band1_F1	3768	68-90	HL2	6	K[+1]TLDSVAKE[-131.1]ITESEE[+1]VVSR[+10]	4	25202886	25202886	5.1	TRUE	79.38	4	501.525	NO	78.32	79.9	Library Peptides	25203000	79.25	KTLDSVAKEITESEEVVSR	K[+1]TLDSVAKE[-131.1]ITESEE[+1]VVSR[+10]	79.25	#N/A	TRUE	3079624	M1_F1:3768:68-90 v	E151104_12_Orbi2_JZ_CO_ES_Alex_LaminA_190_SILAC_EDC_M1_F1.mzML		0.7902	3079624	y	3079624		3768
HIDmX_band1_F1	3768	68-90	LHm	7	K[+9]TLDSVAK[+8]E[-131.1]ITESEE[+1]VVSR	4	32888044	32888044	1.5	TRUE	79.38	4	502.529	NO	78.32	79.9	Library Peptides	32888000	79.38	KTLDSVAKEITESEEVVSR	K[+9]TLDSVAK[+8]E[-131.1]ITESEE[+1]VVSR	79.38	#N/A	TRUE	16892846	M1_F1:3768:68-90 v	E151104_12_Orbi2_JZ_CO_ES_Alex_LaminA_190_SILAC_EDC_M1_F1.mzML		0.9395	16892846	y	16892846		3768
HIDmX_band1_F1	3768	68-90	LH1	8	K[+9]TLDSVAK[+8]E[-131.1]ITESEE[+1]VVSR	4	32888044	32888044	1.5	TRUE	79.64	4	502.78	NO	78.32	79.9	Library Peptides	32888000	79.38	KTLDSVAKEITESEEVVSR	K[+9]TLDSVAK[+8]E[-131.1]ITESEE[+1]VVSR	79.38	#N/A	TRUE	9521033	M1_F1:3768:68-90 v	E151104_12_Orbi2_JZ_CO_ES_Alex_LaminA_190_SILAC_EDC_M1_F1.mzML		0.9395	9521033	y	9521033		3768
HIDmX_band1_F1	3768	68-90	LH2	9	K[+9]TLDSVAK[+8]E[-131.1]ITESEE[+1]VVSR	4	32888044	32888044	1.5	TRUE	79.25	4	503.03	NO	78.32	79.9	Library Peptides	32888000	79.38	KTLDSVAKEITESEEVVSR	K[+9]TLDSVAK[+8]E[-131.1]ITESEE[+1]VVSR	79.38	#N/A	TRUE	6474165	M1_F1:3768:68-90 v	E151104_12_Orbi2_JZ_CO_ES_Alex_LaminA_190_SILAC_EDC_M1_F1.mzML		0.9395	6474165	y	6474165		3768
HIDmX_band1_F1	3768	68-90	HHm	10	K[+9]TLDSVAK[+8]E[-131.1]ITESEE[+1]VVSR[+10]	4	130323472	130323472	0.3	TRUE	79.25	4	505.031	NO	78.32	79.9	Library Peptides	130320000	79.25	KTLDSVAKEITESEEVVSR	K[+9]TLDSVAK[+8]E[-131.1]ITESEE[+1]VVSR[+10]	79.25	#N/A	TRUE	63230700	M1_F1:3768:68-90 v	E151104_12_Orbi2_JZ_CO_ES_Alex_LaminA_190_SILAC_EDC_M1_F1.mzML		0.9797	63230700	y	63230700		3768
HIDmX_band1_F1	3768	68-90	HH1	11	K[+9]TLDSVAK[+8]E[-131.1]ITESEE[+1]VVSR[+10]	4	130323472	130323472	0.3	TRUE	79.25	4	505.282	NO	78.32	79.9	Library Peptides	130320000	79.25	KTLDSVAKEITESEEVVSR	K[+9]TLDSVAK[+8]E[-131.1]ITESEE[+1]VVSR[+10]	79.25	#N/A	TRUE	43320764	M1_F1:3768:68-90 v	E151104_12_Orbi2_JZ_CO_ES_Alex_LaminA_190_SILAC_EDC_M1_F1.mzML		0.9797	43320764	y	43320764		3768
HIDmX_band1_F1	3768	68-90	HH2	12	K[+9]TLDSVAK[+8]E[-131.1]ITESEE[+1]VVSR[+10]	4	130323472	130323472	0.3	TRUE	79.25	4	505.532	NO	78.32	79.9	Library Peptides	130320000	79.25	KTLDSVAKEITESEEVVSR	K[+9]TLDSVAK[+8]E[-131.1]ITESEE[+1]VVSR[+10]	79.25	#N/A	TRUE	23772010	M1_F1:3768:68-90 v	E151104_12_Orbi2_JZ_CO_ES_Alex_LaminA_190_SILAC_EDC_M1_F1.mzML		0.9797	23772010	y	23772010		3768
HIDmX_band1_F1	3767	68-91	LLm	1	KT[+1]LDSVAKE[-131.1]ITESEE[+1]VVSR	4	150463920	150463920	0.5	TRUE	79.25	4	498.522	NO	78.46	79.91	Library Peptides	150460000	79.25	KTLDSVAKEITESEEVVSR	KT[+1]LDSVAKE[-131.1]ITESEE[+1]VVSR	79.25	#N/A	TRUE	66146912	M1_F1:3767:68-91 v	E151104_12_Orbi2_JZ_CO_ES_Alex_LaminA_190_SILAC_EDC_M1_F1.mzML		0.9601	66146912	y	66146912	0.168849	3767
HIDmX_band1_F1	3767	68-91	LL1	2	KT[+1]LDSVAKE[-131.1]ITESEE[+1]VVSR	4	150463920	150463920	0.5	TRUE	79.65	4	498.773	NO	78.46	79.91	Library Peptides	150460000	79.25	KTLDSVAKEITESEEVVSR	KT[+1]LDSVAKE[-131.1]ITESEE[+1]VVSR	79.25	#N/A	TRUE	54698192	M1_F1:3767:68-91 v	E151104_12_Orbi2_JZ_CO_ES_Alex_LaminA_190_SILAC_EDC_M1_F1.mzML		0.9601	54698192	y	54698192		3767
HIDmX_band1_F1	3767	68-91	LL2	3	KT[+1]LDSVAKE[-131.1]ITESEE[+1]VVSR	4	150463920	150463920	0.5	TRUE	79.25	4	499.023	NO	78.46	79.91	Library Peptides	150460000	79.25	KTLDSVAKEITESEEVVSR	KT[+1]LDSVAKE[-131.1]ITESEE[+1]VVSR	79.25	#N/A	TRUE	29618822	M1_F1:3767:68-91 v	E151104_12_Orbi2_JZ_CO_ES_Alex_LaminA_190_SILAC_EDC_M1_F1.mzML		0.9601	29618822	y	29618822		3767
HIDmX_band1_F1	3767	68-91	HLm	4	KT[+1]LDSVAKE[-131.1]ITESEE[+1]VVSR[+10]	4	24042448	24042448	4.9	TRUE	79.25	4	501.024	NO	78.46	79.91	Library Peptides	24042000	79.65	KTLDSVAKEITESEEVVSR	KT[+1]LDSVAKE[-131.1]ITESEE[+1]VVSR[+10]	79.65	#N/A	TRUE	4404883	M1_F1:3767:68-91 v	E151104_12_Orbi2_JZ_CO_ES_Alex_LaminA_190_SILAC_EDC_M1_F1.mzML		0.8	4404883	y	4404883		3767
HIDmX_band1_F1	3767	68-91	HL1	5	KT[+1]LDSVAKE[-131.1]ITESEE[+1]VVSR[+10]	4	24042448	24042448	4.9	TRUE	79.65	4	501.275	NO	78.46	79.91	Library Peptides	24042000	79.65	KTLDSVAKEITESEEVVSR	KT[+1]LDSVAKE[-131.1]ITESEE[+1]VVSR[+10]	79.65	#N/A	TRUE	16539172	M1_F1:3767:68-91 v	E151104_12_Orbi2_JZ_CO_ES_Alex_LaminA_190_SILAC_EDC_M1_F1.mzML		0.8	16539172	y	16539172		3767
HIDmX_band1_F1	3767	68-91	HL2	6	KT[+1]LDSVAKE[-131.1]ITESEE[+1]VVSR[+10]	4	24042448	24042448	4.9	TRUE	79.38	4	501.525	NO	78.46	79.91	Library Peptides	24042000	79.65	KTLDSVAKEITESEEVVSR	KT[+1]LDSVAKE[-131.1]ITESEE[+1]VVSR[+10]	79.65	#N/A	TRUE	3098392	M1_F1:3767:68-91 v	E151104_12_Orbi2_JZ_CO_ES_Alex_LaminA_190_SILAC_EDC_M1_F1.mzML		0.8	3098392	y	3098392		3767
HIDmX_band1_F1	3767	68-91	LHm	7	K[+8]T[+1]LDSVAK[+8]E[-131.1]ITESEE[+1]VVSR	4	32856740	32856740	1.5	TRUE	79.38	4	502.529	NO	78.46	79.91	Library Peptides	32857000	79.38	KTLDSVAKEITESEEVVSR	K[+8]T[+1]LDSVAK[+8]E[-131.1]ITESEE[+1]VVSR	79.38	#N/A	TRUE	16857194	M1_F1:3767:68-91 v	E151104_12_Orbi2_JZ_CO_ES_Alex_LaminA_190_SILAC_EDC_M1_F1.mzML		0.9401	16857194	y	16857194		3767
HIDmX_band1_F1	3767	68-91	LH1	8	K[+8]T[+1]LDSVAK[+8]E[-131.1]ITESEE[+1]VVSR	4	32856740	32856740	1.5	TRUE	79.65	4	502.78	NO	78.46	79.91	Library Peptides	32857000	79.38	KTLDSVAKEITESEEVVSR	K[+8]T[+1]LDSVAK[+8]E[-131.1]ITESEE[+1]VVSR	79.38	#N/A	TRUE	9540288	M1_F1:3767:68-91 v	E151104_12_Orbi2_JZ_CO_ES_Alex_LaminA_190_SILAC_EDC_M1_F1.mzML		0.9401	9540288	y	9540288		3767
HIDmX_band1_F1	3767	68-91	LH2	9	K[+8]T[+1]LDSVAK[+8]E[-131.1]ITESEE[+1]VVSR	4	32856740	32856740	1.5	TRUE	79.25	4	503.03	NO	78.46	79.91	Library Peptides	32857000	79.38	KTLDSVAKEITESEEVVSR	K[+8]T[+1]LDSVAK[+8]E[-131.1]ITESEE[+1]VVSR	79.38	#N/A	TRUE	6459258	M1_F1:3767:68-91 v	E151104_12_Orbi2_JZ_CO_ES_Alex_LaminA_190_SILAC_EDC_M1_F1.mzML		0.9401	6459258	y	6459258		3767
HIDmX_band1_F1	3767	68-91	HHm	10	K[+8]T[+1]LDSVAK[+8]E[-131.1]ITESEE[+1]VVSR[+10]	4	129619616	129619616	0.3	TRUE	79.25	4	505.031	NO	78.46	79.91	Library Peptides	129620000	79.25	KTLDSVAKEITESEEVVSR	K[+8]T[+1]LDSVAK[+8]E[-131.1]ITESEE[+1]VVSR[+10]	79.25	#N/A	TRUE	62759668	M1_F1:3767:68-91 v	E151104_12_Orbi2_JZ_CO_ES_Alex_LaminA_190_SILAC_EDC_M1_F1.mzML		0.9803	62759668	y	62759668		3767
HIDmX_band1_F1	3767	68-91	HH1	11	K[+8]T[+1]LDSVAK[+8]E[-131.1]ITESEE[+1]VVSR[+10]	4	129619616	129619616	0.3	TRUE	79.25	4	505.282	NO	78.46	79.91	Library Peptides	129620000	79.25	KTLDSVAKEITESEEVVSR	K[+8]T[+1]LDSVAK[+8]E[-131.1]ITESEE[+1]VVSR[+10]	79.25	#N/A	TRUE	43212444	M1_F1:3767:68-91 v	E151104_12_Orbi2_JZ_CO_ES_Alex_LaminA_190_SILAC_EDC_M1_F1.mzML		0.9803	43212444	y	43212444		3767
HIDmX_band1_F1	3767	68-91	HH2	12	K[+8]T[+1]LDSVAK[+8]E[-131.1]ITESEE[+1]VVSR[+10]	4	129619616	129619616	0.3	TRUE	79.25	4	505.532	NO	78.46	79.91	Library Peptides	129620000	79.25	KTLDSVAKEITESEEVVSR	K[+8]T[+1]LDSVAK[+8]E[-131.1]ITESEE[+1]VVSR[+10]	79.25	#N/A	TRUE	23647502	M1_F1:3767:68-91 v	E151104_12_Orbi2_JZ_CO_ES_Alex_LaminA_190_SILAC_EDC_M1_F1.mzML		0.9803	23647502	y	23647502		3767
HIDmX_band1_F2	4834	218-253	LLm	1	AQHE[+1]DQVEQYKE[-131.1]NIYSEELRET[+1]KR	4	36205360	36205360	-1.7	TRUE	84.94	4	724.107	NO	84.36	85.19	Library Peptides	36205000	84.78	AQHEDQVEQYKENIYSEELRETKR	AQHE[+1]DQVEQYKE[-131.1]NIYSEELRET[+1]KR	84.78	#N/A	TRUE	9959426	M1_F2:4834:218-253 v	E151104_11_Orbi2_JZ_CO_ES_Alex_LaminA_190_SILAC_EDC_M1_F2.mzML		0.9567	9959426	y	9959426	0.0877642	4834
HIDmX_band1_F2	4834	218-253	LL1	2	AQHE[+1]DQVEQYKE[-131.1]NIYSEELRET[+1]KR	4	36205360	36205360	-1.7	TRUE	84.78	4	724.358	NO	84.36	85.19	Library Peptides	36205000	84.78	AQHEDQVEQYKENIYSEELRETKR	AQHE[+1]DQVEQYKE[-131.1]NIYSEELRET[+1]KR	84.78	#N/A	TRUE	12378605	M1_F2:4834:218-253 v	E151104_11_Orbi2_JZ_CO_ES_Alex_LaminA_190_SILAC_EDC_M1_F2.mzML		0.9567	12378605	y	12378605		4834
HIDmX_band1_F2	4834	218-253	LL2	3	AQHE[+1]DQVEQYKE[-131.1]NIYSEELRET[+1]KR	4	36205360	36205360	-1.7	TRUE	84.78	4	724.609	NO	84.36	85.19	Library Peptides	36205000	84.78	AQHEDQVEQYKENIYSEELRETKR	AQHE[+1]DQVEQYKE[-131.1]NIYSEELRET[+1]KR	84.78	#N/A	TRUE	13867327	M1_F2:4834:218-253 v	E151104_11_Orbi2_JZ_CO_ES_Alex_LaminA_190_SILAC_EDC_M1_F2.mzML		0.9567	13867327	y	13867327		4834
HIDmX_band1_F2	4834	218-253	HLm	4	AQHE[+1]DQVEQYK[+8]E[-131.1]NIYSEELRET[+1]KR	4	3337816	3337816	0.2	TRUE	84.36	4	726.111	NO	84.36	85.19	Library Peptides	3337800	84.61	AQHEDQVEQYKENIYSEELRETKR	AQHE[+1]DQVEQYK[+8]E[-131.1]NIYSEELRET[+1]KR	84.61	#N/A	TRUE	99667	M1_F2:4834:218-253 v	E151104_11_Orbi2_JZ_CO_ES_Alex_LaminA_190_SILAC_EDC_M1_F2.mzML		0.7102	99667	y	99667		4834
HIDmX_band1_F2	4834	218-253	HL1	5	AQHE[+1]DQVEQYK[+8]E[-131.1]NIYSEELRET[+1]KR	4	3337816	3337816	0.2	TRUE	84.61	4	726.362	NO	84.36	85.19	Library Peptides	3337800	84.61	AQHEDQVEQYKENIYSEELRETKR	AQHE[+1]DQVEQYK[+8]E[-131.1]NIYSEELRET[+1]KR	84.61	#N/A	TRUE	2584615	M1_F2:4834:218-253 v	E151104_11_Orbi2_JZ_CO_ES_Alex_LaminA_190_SILAC_EDC_M1_F2.mzML		0.7102	2584615	y	2584615		4834
HIDmX_band1_F2	4834	218-253	HL2	6	AQHE[+1]DQVEQYK[+8]E[-131.1]NIYSEELRET[+1]KR	4	3337816	3337816	0.2	TRUE	84.94	4	726.612	NO	84.36	85.19	Library Peptides	3337800	84.61	AQHEDQVEQYKENIYSEELRETKR	AQHE[+1]DQVEQYK[+8]E[-131.1]NIYSEELRET[+1]KR	84.61	#N/A	TRUE	653534	M1_F2:4834:218-253 v	E151104_11_Orbi2_JZ_CO_ES_Alex_LaminA_190_SILAC_EDC_M1_F2.mzML		0.7102	653534	y	653534		4834
HIDmX_band1_F2	4834	218-253	LHm	7	AQHE[+1]DQVEQYKE[-131.1]NIYSEELR[+10]ET[+1]K[+8]R[+10]	4	3531937	3531937	-1.1	TRUE	84.45	4	731.115	NO	84.36	85.19	Library Peptides	3531900	84.69	AQHEDQVEQYKENIYSEELRETKR	AQHE[+1]DQVEQYKE[-131.1]NIYSEELR[+10]ET[+1]K[+8]R[+10]	84.69	#N/A	TRUE	547033	M1_F2:4834:218-253 v	E151104_11_Orbi2_JZ_CO_ES_Alex_LaminA_190_SILAC_EDC_M1_F2.mzML		0.8378	547033	y	547033		4834
HIDmX_band1_F2	4834	218-253	LH1	8	AQHE[+1]DQVEQYKE[-131.1]NIYSEELR[+10]ET[+1]K[+8]R[+10]	4	3531937	3531937	-1.1	TRUE	84.69	4	731.366	NO	84.36	85.19	Library Peptides	3531900	84.69	AQHEDQVEQYKENIYSEELRETKR	AQHE[+1]DQVEQYKE[-131.1]NIYSEELR[+10]ET[+1]K[+8]R[+10]	84.69	#N/A	TRUE	1259166	M1_F2:4834:218-253 v	E151104_11_Orbi2_JZ_CO_ES_Alex_LaminA_190_SILAC_EDC_M1_F2.mzML		0.8378	1259166	y	1259166		4834
HIDmX_band1_F2	4834	218-253	LH2	9	AQHE[+1]DQVEQYKE[-131.1]NIYSEELR[+10]ET[+1]K[+8]R[+10]	4	3531937	3531937	-1.1	TRUE	84.69	4	731.616	NO	84.36	85.19	Library Peptides	3531900	84.69	AQHEDQVEQYKENIYSEELRETKR	AQHE[+1]DQVEQYKE[-131.1]NIYSEELR[+10]ET[+1]K[+8]R[+10]	84.69	#N/A	TRUE	1725739	M1_F2:4834:218-253 v	E151104_11_Orbi2_JZ_CO_ES_Alex_LaminA_190_SILAC_EDC_M1_F2.mzML		0.8378	1725739	y	1725739		4834
HIDmX_band1_F2	4834	218-253	HHm	10	AQHE[+1]DQVEQYK[+8]E[-131.1]NIYSEELR[+10]ET[+1]K[+8]R[+10]	4	35199984	35199984	-0.5	TRUE	84.94	4	733.119	NO	84.36	85.19	Library Peptides	35200000	84.78	AQHEDQVEQYKENIYSEELRETKR	AQHE[+1]DQVEQYK[+8]E[-131.1]NIYSEELR[+10]ET[+1]K[+8]R[+10]	84.78	#N/A	TRUE	12585605	M1_F2:4834:218-253 v	E151104_11_Orbi2_JZ_CO_ES_Alex_LaminA_190_SILAC_EDC_M1_F2.mzML		0.9236	12585605	y	12585605		4834
HIDmX_band1_F2	4834	218-253	HH1	11	AQHE[+1]DQVEQYK[+8]E[-131.1]NIYSEELR[+10]ET[+1]K[+8]R[+10]	4	35199984	35199984	-0.5	TRUE	84.78	4	733.369	NO	84.36	85.19	Library Peptides	35200000	84.78	AQHEDQVEQYKENIYSEELRETKR	AQHE[+1]DQVEQYK[+8]E[-131.1]NIYSEELR[+10]ET[+1]K[+8]R[+10]	84.78	#N/A	TRUE	16792234	M1_F2:4834:218-253 v	E151104_11_Orbi2_JZ_CO_ES_Alex_LaminA_190_SILAC_EDC_M1_F2.mzML		0.9236	16792234	y	16792234		4834
HIDmX_band1_F2	4834	218-253	HH2	12	AQHE[+1]DQVEQYK[+8]E[-131.1]NIYSEELR[+10]ET[+1]K[+8]R[+10]	4	35199984	35199984	-0.5	TRUE	84.86	4	733.62	NO	84.36	85.19	Library Peptides	35200000	84.78	AQHEDQVEQYKENIYSEELRETKR	AQHE[+1]DQVEQYK[+8]E[-131.1]NIYSEELR[+10]ET[+1]K[+8]R[+10]	84.78	#N/A	TRUE	5822143	M1_F2:4834:218-253 v	E151104_11_Orbi2_JZ_CO_ES_Alex_LaminA_190_SILAC_EDC_M1_F2.mzML		0.9236	5822143	y	5822143		4834
HIDmX_band1_F2	6936	78-82	LLm	1	EVSGIK[+1]AAYEAELGDARKE[-131.1]AAYE[+1]AELGDARK	5	39070620	39070620	0.3	TRUE	107.46	5	637.128	NO	107.09	107.92	Library Peptides	39071000	107.46	EVSGIKAAYEAELGDARKEAAYEAELGDARK	EVSGIK[+1]AAYEAELGDARKE[-131.1]AAYE[+1]AELGDARK	107.46	#N/A	TRUE	10297425	M1_F2:6936:78-82 v	E151104_11_Orbi2_JZ_CO_ES_Alex_LaminA_190_SILAC_EDC_M1_F2.mzML		0.9597	10297425	y	10297425	0.3233	6936
HIDmX_band1_F2	6936	78-82	LL1	2	EVSGIK[+1]AAYEAELGDARKE[-131.1]AAYE[+1]AELGDARK	5	39070620	39070620	0.3	TRUE	107.46	5	637.329	NO	107.09	107.92	Library Peptides	39071000	107.46	EVSGIKAAYEAELGDARKEAAYEAELGDARK	EVSGIK[+1]AAYEAELGDARKE[-131.1]AAYE[+1]AELGDARK	107.46	#N/A	TRUE	13300781	M1_F2:6936:78-82 v	E151104_11_Orbi2_JZ_CO_ES_Alex_LaminA_190_SILAC_EDC_M1_F2.mzML		0.9597	13300781	y	13300781		6936
HIDmX_band1_F2	6936	78-82	LL2	3	EVSGIK[+1]AAYEAELGDARKE[-131.1]AAYE[+1]AELGDARK	5	39070620	39070620	0.3	TRUE	107.46	5	637.529	NO	107.09	107.92	Library Peptides	39071000	107.46	EVSGIKAAYEAELGDARKEAAYEAELGDARK	EVSGIK[+1]AAYEAELGDARKE[-131.1]AAYE[+1]AELGDARK	107.46	#N/A	TRUE	15472413	M1_F2:6936:78-82 v	E151104_11_Orbi2_JZ_CO_ES_Alex_LaminA_190_SILAC_EDC_M1_F2.mzML		0.9597	15472413	y	15472413		6936
HIDmX_band1_F2	6936	78-82	HLm	4	EVSGIK[+1]AAYEAELGDARKE[-131.1]AAYE[+1]AELGDAR[+10]K[+8]	5	17556082	17556082	-0.1	TRUE	107.37	5	640.733	NO	107.09	107.92	Library Peptides	17556000	107.46	EVSGIKAAYEAELGDARKEAAYEAELGDARK	EVSGIK[+1]AAYEAELGDARKE[-131.1]AAYE[+1]AELGDAR[+10]K[+8]	107.46	#N/A	TRUE	5766037	M1_F2:6936:78-82 v	E151104_11_Orbi2_JZ_CO_ES_Alex_LaminA_190_SILAC_EDC_M1_F2.mzML		0.9617	5766037	y	5766037		6936
HIDmX_band1_F2	6936	78-82	HL1	5	EVSGIK[+1]AAYEAELGDARKE[-131.1]AAYE[+1]AELGDAR[+10]K[+8]	5	17556082	17556082	-0.1	TRUE	107.46	5	640.933	NO	107.09	107.92	Library Peptides	17556000	107.46	EVSGIKAAYEAELGDARKEAAYEAELGDARK	EVSGIK[+1]AAYEAELGDARKE[-131.1]AAYE[+1]AELGDAR[+10]K[+8]	107.46	#N/A	TRUE	6754983	M1_F2:6936:78-82 v	E151104_11_Orbi2_JZ_CO_ES_Alex_LaminA_190_SILAC_EDC_M1_F2.mzML		0.9617	6754983	y	6754983		6936
HIDmX_band1_F2	6936	78-82	HL2	6	EVSGIK[+1]AAYEAELGDARKE[-131.1]AAYE[+1]AELGDAR[+10]K[+8]	5	17556082	17556082	-0.1	TRUE	107.46	5	641.134	NO	107.09	107.92	Library Peptides	17556000	107.46	EVSGIKAAYEAELGDARKEAAYEAELGDARK	EVSGIK[+1]AAYEAELGDARKE[-131.1]AAYE[+1]AELGDAR[+10]K[+8]	107.46	#N/A	TRUE	5035064	M1_F2:6936:78-82 v	E151104_11_Orbi2_JZ_CO_ES_Alex_LaminA_190_SILAC_EDC_M1_F2.mzML		0.9617	5035064	y	5035064		6936
HIDmX_band1_F2	6936	78-82	LHm	7	EVSGIK[+9]AAYEAELGDAR[+10]K[+8]E[-131.1]AAYE[+1]AELGDARK	5	26782574	26782574	-0.6	TRUE	107.83	5	642.336	NO	107.09	107.92	Library Peptides	26783000	107.83	EVSGIKAAYEAELGDARKEAAYEAELGDARK	EVSGIK[+9]AAYEAELGDAR[+10]K[+8]E[-131.1]AAYE[+1]AELGDARK	107.83	#N/A	TRUE	11191663	M1_F2:6936:78-82 v	E151104_11_Orbi2_JZ_CO_ES_Alex_LaminA_190_SILAC_EDC_M1_F2.mzML		0.9172	11191663	y	11191663		6936
HIDmX_band1_F2	6936	78-82	LH1	8	EVSGIK[+9]AAYEAELGDAR[+10]K[+8]E[-131.1]AAYE[+1]AELGDARK	5	26782574	26782574	-0.6	TRUE	107.46	5	642.536	NO	107.09	107.92	Library Peptides	26783000	107.83	EVSGIKAAYEAELGDARKEAAYEAELGDARK	EVSGIK[+9]AAYEAELGDAR[+10]K[+8]E[-131.1]AAYE[+1]AELGDARK	107.83	#N/A	TRUE	8960277	M1_F2:6936:78-82 v	E151104_11_Orbi2_JZ_CO_ES_Alex_LaminA_190_SILAC_EDC_M1_F2.mzML		0.9172	8960277	y	8960277		6936
HIDmX_band1_F2	6936	78-82	LH2	9	EVSGIK[+9]AAYEAELGDAR[+10]K[+8]E[-131.1]AAYE[+1]AELGDARK	5	26782574	26782574	-0.6	TRUE	107.46	5	642.737	NO	107.09	107.92	Library Peptides	26783000	107.83	EVSGIKAAYEAELGDARKEAAYEAELGDARK	EVSGIK[+9]AAYEAELGDAR[+10]K[+8]E[-131.1]AAYE[+1]AELGDARK	107.83	#N/A	TRUE	6630635	M1_F2:6936:78-82 v	E151104_11_Orbi2_JZ_CO_ES_Alex_LaminA_190_SILAC_EDC_M1_F2.mzML		0.9172	6630635	y	6630635		6936
HIDmX_band1_F2	6936	78-82	HHm	10	EVSGIK[+9]AAYEAELGDAR[+10]K[+8]E[-131.1]AAYE[+1]AELGDAR[+10]K[+8]	5	53734656	53734656	-2.3	TRUE	107.46	5	645.94	NO	107.09	107.92	Library Peptides	53735000	107.37	EVSGIKAAYEAELGDARKEAAYEAELGDARK	EVSGIK[+9]AAYEAELGDAR[+10]K[+8]E[-131.1]AAYE[+1]AELGDAR[+10]K[+8]	107.37	#N/A	TRUE	10758224	M1_F2:6936:78-82 v	E151104_11_Orbi2_JZ_CO_ES_Alex_LaminA_190_SILAC_EDC_M1_F2.mzML		0.8319	10758224	y	10758224		6936
HIDmX_band1_F2	6936	78-82	HH1	11	EVSGIK[+9]AAYEAELGDAR[+10]K[+8]E[-131.1]AAYE[+1]AELGDAR[+10]K[+8]	5	53734656	53734656	-2.3	TRUE	107.37	5	646.141	NO	107.09	107.92	Library Peptides	53735000	107.37	EVSGIKAAYEAELGDARKEAAYEAELGDARK	EVSGIK[+9]AAYEAELGDAR[+10]K[+8]E[-131.1]AAYE[+1]AELGDAR[+10]K[+8]	107.37	#N/A	TRUE	14664146	M1_F2:6936:78-82 v	E151104_11_Orbi2_JZ_CO_ES_Alex_LaminA_190_SILAC_EDC_M1_F2.mzML		0.8319	14664146	y	14664146		6936
HIDmX_band1_F2	6936	78-82	HH2	12	EVSGIK[+9]AAYEAELGDAR[+10]K[+8]E[-131.1]AAYE[+1]AELGDAR[+10]K[+8]	5	53734656	53734656	-2.3	TRUE	107.37	5	646.341	NO	107.09	107.92	Library Peptides	53735000	107.37	EVSGIKAAYEAELGDARKEAAYEAELGDARK	EVSGIK[+9]AAYEAELGDAR[+10]K[+8]E[-131.1]AAYE[+1]AELGDAR[+10]K[+8]	107.37	#N/A	TRUE	28312286	M1_F2:6936:78-82 v	E151104_11_Orbi2_JZ_CO_ES_Alex_LaminA_190_SILAC_EDC_M1_F2.mzML		0.8319	28312286	y	28312286		6936
HIDmX_band1_F2	7370	53-75	LLm	1	EVS[+1]GIKAAYEAELGDARKE[-131.1]SLE[+1]TENAGLR	3	31003164	31003164	1.4	TRUE	112.89	3	993.179	NO	112.44	113.34	Library Peptides	31003000	112.89	EVSGIKAAYEAELGDARKESLETENAGLR	EVS[+1]GIKAAYEAELGDARKE[-131.1]SLE[+1]TENAGLR	112.89	#N/A	TRUE	6765965	M1_F2:7370:53-75 v	E151104_11_Orbi2_JZ_CO_ES_Alex_LaminA_190_SILAC_EDC_M1_F2.mzML		0.9605	6765965	y	6765965	0.157768	7370
HIDmX_band1_F2	7370	53-75	LL1	2	EVS[+1]GIKAAYEAELGDARKE[-131.1]SLE[+1]TENAGLR	3	31003164	31003164	1.4	TRUE	112.89	3	993.513	NO	112.44	113.34	Library Peptides	31003000	112.89	EVSGIKAAYEAELGDARKESLETENAGLR	EVS[+1]GIKAAYEAELGDARKE[-131.1]SLE[+1]TENAGLR	112.89	#N/A	TRUE	12059606	M1_F2:7370:53-75 v	E151104_11_Orbi2_JZ_CO_ES_Alex_LaminA_190_SILAC_EDC_M1_F2.mzML		0.9605	12059606	y	12059606		7370
HIDmX_band1_F2	7370	53-75	LL2	3	EVS[+1]GIKAAYEAELGDARKE[-131.1]SLE[+1]TENAGLR	3	31003164	31003164	1.4	TRUE	113	3	993.848	NO	112.44	113.34	Library Peptides	31003000	112.89	EVSGIKAAYEAELGDARKESLETENAGLR	EVS[+1]GIKAAYEAELGDARKE[-131.1]SLE[+1]TENAGLR	112.89	#N/A	TRUE	12177593	M1_F2:7370:53-75 v	E151104_11_Orbi2_JZ_CO_ES_Alex_LaminA_190_SILAC_EDC_M1_F2.mzML		0.9605	12177593	y	12177593		7370
HIDmX_band1_F2	7370	53-75	HLm	4	EVS[+1]GIKAAYEAELGDARKE[-131.1]SLE[+1]TENAGLR[+10]	3	4112759	4112759	-0.1	TRUE	112.89	3	996.515	NO	112.44	113.34	Library Peptides	4112800	113	EVSGIKAAYEAELGDARKESLETENAGLR	EVS[+1]GIKAAYEAELGDARKE[-131.1]SLE[+1]TENAGLR[+10]	113	#N/A	TRUE	1597663	M1_F2:7370:53-75 v	E151104_11_Orbi2_JZ_CO_ES_Alex_LaminA_190_SILAC_EDC_M1_F2.mzML		0.6183	1597663	y	1597663		7370
HIDmX_band1_F2	7370	53-75	HL1	5	EVS[+1]GIKAAYEAELGDARKE[-131.1]SLE[+1]TENAGLR[+10]	3	4112759	4112759	-0.1	TRUE	113	3	996.849	NO	112.44	113.34	Library Peptides	4112800	113	EVSGIKAAYEAELGDARKESLETENAGLR	EVS[+1]GIKAAYEAELGDARKE[-131.1]SLE[+1]TENAGLR[+10]	113	#N/A	TRUE	2515096	M1_F2:7370:53-75 v	E151104_11_Orbi2_JZ_CO_ES_Alex_LaminA_190_SILAC_EDC_M1_F2.mzML		0.6183	2515096	y	2515096		7370
HIDmX_band1_F2	7370	53-75	HL2	6	EVS[+1]GIKAAYEAELGDARKE[-131.1]SLE[+1]TENAGLR[+10]	3	4112759	4112759	-0.1	TRUE	112.44	3	997.184	NO	112.44	113.34	Library Peptides	4112800	113	EVSGIKAAYEAELGDARKESLETENAGLR	EVS[+1]GIKAAYEAELGDARKE[-131.1]SLE[+1]TENAGLR[+10]	113	#N/A	TRUE	0	M1_F2:7370:53-75 v	E151104_11_Orbi2_JZ_CO_ES_Alex_LaminA_190_SILAC_EDC_M1_F2.mzML		0.6183	0	y	0		7370
HIDmX_band1_F2	7370	53-75	LHm	7	EVS[+1]GIK[+8]AAYEAELGDAR[+10]K[+8]E[-131.1]SLE[+1]TENAGLR	3	6727539	6727539	-1.5	TRUE	112.89	3	1001.86	NO	112.44	113.34	Library Peptides	6727500	112.89	EVSGIKAAYEAELGDARKESLETENAGLR	EVS[+1]GIK[+8]AAYEAELGDAR[+10]K[+8]E[-131.1]SLE[+1]TENAGLR	112.89	#N/A	TRUE	1100924	M1_F2:7370:53-75 v	E151104_11_Orbi2_JZ_CO_ES_Alex_LaminA_190_SILAC_EDC_M1_F2.mzML		0.8783	1100924	y	1100924		7370
HIDmX_band1_F2	7370	53-75	LH1	8	EVS[+1]GIK[+8]AAYEAELGDAR[+10]K[+8]E[-131.1]SLE[+1]TENAGLR	3	6727539	6727539	-1.5	TRUE	112.89	3	1002.19	NO	112.44	113.34	Library Peptides	6727500	112.89	EVSGIKAAYEAELGDARKESLETENAGLR	EVS[+1]GIK[+8]AAYEAELGDAR[+10]K[+8]E[-131.1]SLE[+1]TENAGLR	112.89	#N/A	TRUE	2947118	M1_F2:7370:53-75 v	E151104_11_Orbi2_JZ_CO_ES_Alex_LaminA_190_SILAC_EDC_M1_F2.mzML		0.8783	2947118	y	2947118		7370
HIDmX_band1_F2	7370	53-75	LH2	9	EVS[+1]GIK[+8]AAYEAELGDAR[+10]K[+8]E[-131.1]SLE[+1]TENAGLR	3	6727539	6727539	-1.5	TRUE	112.78	3	1002.53	NO	112.44	113.34	Library Peptides	6727500	112.89	EVSGIKAAYEAELGDARKESLETENAGLR	EVS[+1]GIK[+8]AAYEAELGDAR[+10]K[+8]E[-131.1]SLE[+1]TENAGLR	112.89	#N/A	TRUE	2679497	M1_F2:7370:53-75 v	E151104_11_Orbi2_JZ_CO_ES_Alex_LaminA_190_SILAC_EDC_M1_F2.mzML		0.8783	2679497	y	2679497		7370
HIDmX_band1_F2	7370	53-75	HHm	10	EVS[+1]GIK[+8]AAYEAELGDAR[+10]K[+8]E[-131.1]SLE[+1]TENAGLR[+10]	3	26866952	26866952	-0.5	TRUE	112.89	3	1005.19	NO	112.44	113.34	Library Peptides	26867000	112.89	EVSGIKAAYEAELGDARKESLETENAGLR	EVS[+1]GIK[+8]AAYEAELGDAR[+10]K[+8]E[-131.1]SLE[+1]TENAGLR[+10]	112.89	#N/A	TRUE	9391050	M1_F2:7370:53-75 v	E151104_11_Orbi2_JZ_CO_ES_Alex_LaminA_190_SILAC_EDC_M1_F2.mzML		0.9679	9391050	y	9391050		7370
HIDmX_band1_F2	7370	53-75	HH1	11	EVS[+1]GIK[+8]AAYEAELGDAR[+10]K[+8]E[-131.1]SLE[+1]TENAGLR[+10]	3	26866952	26866952	-0.5	TRUE	112.78	3	1005.53	NO	112.44	113.34	Library Peptides	26867000	112.89	EVSGIKAAYEAELGDARKESLETENAGLR	EVS[+1]GIK[+8]AAYEAELGDAR[+10]K[+8]E[-131.1]SLE[+1]TENAGLR[+10]	112.89	#N/A	TRUE	9364434	M1_F2:7370:53-75 v	E151104_11_Orbi2_JZ_CO_ES_Alex_LaminA_190_SILAC_EDC_M1_F2.mzML		0.9679	9364434	y	9364434		7370
HIDmX_band1_F2	7370	53-75	HH2	12	EVS[+1]GIK[+8]AAYEAELGDAR[+10]K[+8]E[-131.1]SLE[+1]TENAGLR[+10]	3	26866952	26866952	-0.5	TRUE	112.89	3	1005.86	NO	112.44	113.34	Library Peptides	26867000	112.89	EVSGIKAAYEAELGDARKESLETENAGLR	EVS[+1]GIK[+8]AAYEAELGDAR[+10]K[+8]E[-131.1]SLE[+1]TENAGLR[+10]	112.89	#N/A	TRUE	8111467	M1_F2:7370:53-75 v	E151104_11_Orbi2_JZ_CO_ES_Alex_LaminA_190_SILAC_EDC_M1_F2.mzML		0.9679	8111467	y	8111467		7370
HIDmX_band1_F2	7372	53-78	LLm	1	EVSGIK[+1]AAYEAELGDARKE[-131.1]SLE[+1]TENAGLR	3	31003164	31003164	1.4	TRUE	112.89	3	993.179	NO	112.44	113.34	Library Peptides	31003000	112.89	EVSGIKAAYEAELGDARKESLETENAGLR	EVSGIK[+1]AAYEAELGDARKE[-131.1]SLE[+1]TENAGLR	112.89	#N/A	TRUE	6765965	M1_F2:7372:53-78 v	E151104_11_Orbi2_JZ_CO_ES_Alex_LaminA_190_SILAC_EDC_M1_F2.mzML		0.9605	6765965	y	6765965	0.157768	7372
HIDmX_band1_F2	7372	53-78	LL1	2	EVSGIK[+1]AAYEAELGDARKE[-131.1]SLE[+1]TENAGLR	3	31003164	31003164	1.4	TRUE	112.89	3	993.513	NO	112.44	113.34	Library Peptides	31003000	112.89	EVSGIKAAYEAELGDARKESLETENAGLR	EVSGIK[+1]AAYEAELGDARKE[-131.1]SLE[+1]TENAGLR	112.89	#N/A	TRUE	12059606	M1_F2:7372:53-78 v	E151104_11_Orbi2_JZ_CO_ES_Alex_LaminA_190_SILAC_EDC_M1_F2.mzML		0.9605	12059606	y	12059606		7372
HIDmX_band1_F2	7372	53-78	LL2	3	EVSGIK[+1]AAYEAELGDARKE[-131.1]SLE[+1]TENAGLR	3	31003164	31003164	1.4	TRUE	113	3	993.848	NO	112.44	113.34	Library Peptides	31003000	112.89	EVSGIKAAYEAELGDARKESLETENAGLR	EVSGIK[+1]AAYEAELGDARKE[-131.1]SLE[+1]TENAGLR	112.89	#N/A	TRUE	12177593	M1_F2:7372:53-78 v	E151104_11_Orbi2_JZ_CO_ES_Alex_LaminA_190_SILAC_EDC_M1_F2.mzML		0.9605	12177593	y	12177593		7372
HIDmX_band1_F2	7372	53-78	HLm	4	EVSGIK[+1]AAYEAELGDARKE[-131.1]SLE[+1]TENAGLR[+10]	3	4112759	4112759	-0.1	TRUE	112.89	3	996.515	NO	112.44	113.34	Library Peptides	4112800	113	EVSGIKAAYEAELGDARKESLETENAGLR	EVSGIK[+1]AAYEAELGDARKE[-131.1]SLE[+1]TENAGLR[+10]	113	#N/A	TRUE	1597663	M1_F2:7372:53-78 v	E151104_11_Orbi2_JZ_CO_ES_Alex_LaminA_190_SILAC_EDC_M1_F2.mzML		0.6183	1597663	y	1597663		7372
HIDmX_band1_F2	7372	53-78	HL1	5	EVSGIK[+1]AAYEAELGDARKE[-131.1]SLE[+1]TENAGLR[+10]	3	4112759	4112759	-0.1	TRUE	113	3	996.849	NO	112.44	113.34	Library Peptides	4112800	113	EVSGIKAAYEAELGDARKESLETENAGLR	EVSGIK[+1]AAYEAELGDARKE[-131.1]SLE[+1]TENAGLR[+10]	113	#N/A	TRUE	2515096	M1_F2:7372:53-78 v	E151104_11_Orbi2_JZ_CO_ES_Alex_LaminA_190_SILAC_EDC_M1_F2.mzML		0.6183	2515096	y	2515096		7372
HIDmX_band1_F2	7372	53-78	HL2	6	EVSGIK[+1]AAYEAELGDARKE[-131.1]SLE[+1]TENAGLR[+10]	3	4112759	4112759	-0.1	TRUE	112.44	3	997.184	NO	112.44	113.34	Library Peptides	4112800	113	EVSGIKAAYEAELGDARKESLETENAGLR	EVSGIK[+1]AAYEAELGDARKE[-131.1]SLE[+1]TENAGLR[+10]	113	#N/A	TRUE	0	M1_F2:7372:53-78 v	E151104_11_Orbi2_JZ_CO_ES_Alex_LaminA_190_SILAC_EDC_M1_F2.mzML		0.6183	0	y	0		7372
HIDmX_band1_F2	7372	53-78	LHm	7	EVSGIK[+9]AAYEAELGDAR[+10]K[+8]E[-131.1]SLE[+1]TENAGLR	3	6727539	6727539	-1.5	TRUE	112.89	3	1001.86	NO	112.44	113.34	Library Peptides	6727500	112.89	EVSGIKAAYEAELGDARKESLETENAGLR	EVSGIK[+9]AAYEAELGDAR[+10]K[+8]E[-131.1]SLE[+1]TENAGLR	112.89	#N/A	TRUE	1100924	M1_F2:7372:53-78 v	E151104_11_Orbi2_JZ_CO_ES_Alex_LaminA_190_SILAC_EDC_M1_F2.mzML		0.8783	1100924	y	1100924		7372
HIDmX_band1_F2	7372	53-78	LH1	8	EVSGIK[+9]AAYEAELGDAR[+10]K[+8]E[-131.1]SLE[+1]TENAGLR	3	6727539	6727539	-1.5	TRUE	112.89	3	1002.19	NO	112.44	113.34	Library Peptides	6727500	112.89	EVSGIKAAYEAELGDARKESLETENAGLR	EVSGIK[+9]AAYEAELGDAR[+10]K[+8]E[-131.1]SLE[+1]TENAGLR	112.89	#N/A	TRUE	2947118	M1_F2:7372:53-78 v	E151104_11_Orbi2_JZ_CO_ES_Alex_LaminA_190_SILAC_EDC_M1_F2.mzML		0.8783	2947118	y	2947118		7372
HIDmX_band1_F2	7372	53-78	LH2	9	EVSGIK[+9]AAYEAELGDAR[+10]K[+8]E[-131.1]SLE[+1]TENAGLR	3	6727539	6727539	-1.5	TRUE	112.78	3	1002.53	NO	112.44	113.34	Library Peptides	6727500	112.89	EVSGIKAAYEAELGDARKESLETENAGLR	EVSGIK[+9]AAYEAELGDAR[+10]K[+8]E[-131.1]SLE[+1]TENAGLR	112.89	#N/A	TRUE	2679497	M1_F2:7372:53-78 v	E151104_11_Orbi2_JZ_CO_ES_Alex_LaminA_190_SILAC_EDC_M1_F2.mzML		0.8783	2679497	y	2679497		7372
HIDmX_band1_F2	7372	53-78	HHm	10	EVSGIK[+9]AAYEAELGDAR[+10]K[+8]E[-131.1]SLE[+1]TENAGLR[+10]	3	26866952	26866952	-0.5	TRUE	112.89	3	1005.19	NO	112.44	113.34	Library Peptides	26867000	112.89	EVSGIKAAYEAELGDARKESLETENAGLR	EVSGIK[+9]AAYEAELGDAR[+10]K[+8]E[-131.1]SLE[+1]TENAGLR[+10]	112.89	#N/A	TRUE	9391050	M1_F2:7372:53-78 v	E151104_11_Orbi2_JZ_CO_ES_Alex_LaminA_190_SILAC_EDC_M1_F2.mzML		0.9679	9391050	y	9391050		7372
HIDmX_band1_F2	7372	53-78	HH1	11	EVSGIK[+9]AAYEAELGDAR[+10]K[+8]E[-131.1]SLE[+1]TENAGLR[+10]	3	26866952	26866952	-0.5	TRUE	112.78	3	1005.53	NO	112.44	113.34	Library Peptides	26867000	112.89	EVSGIKAAYEAELGDARKESLETENAGLR	EVSGIK[+9]AAYEAELGDAR[+10]K[+8]E[-131.1]SLE[+1]TENAGLR[+10]	112.89	#N/A	TRUE	9364434	M1_F2:7372:53-78 v	E151104_11_Orbi2_JZ_CO_ES_Alex_LaminA_190_SILAC_EDC_M1_F2.mzML		0.9679	9364434	y	9364434		7372
HIDmX_band1_F2	7372	53-78	HH2	12	EVSGIK[+9]AAYEAELGDAR[+10]K[+8]E[-131.1]SLE[+1]TENAGLR[+10]	3	26866952	26866952	-0.5	TRUE	112.89	3	1005.86	NO	112.44	113.34	Library Peptides	26867000	112.89	EVSGIKAAYEAELGDARKESLETENAGLR	EVSGIK[+9]AAYEAELGDAR[+10]K[+8]E[-131.1]SLE[+1]TENAGLR[+10]	112.89	#N/A	TRUE	8111467	M1_F2:7372:53-78 v	E151104_11_Orbi2_JZ_CO_ES_Alex_LaminA_190_SILAC_EDC_M1_F2.mzML		0.9679	8111467	y	8111467		7372
HIDmX_band1_F2	7360	55-81	LLm	1	EVSGIKAAY[+1]EAELGDARKE[-131.1]SLETE[+1]NAGLR	4	105656544	105656544	-0.4	TRUE	112.88	4	745.136	NO	112.43	113.33	Library Peptides	105660000	112.88	EVSGIKAAYEAELGDARKESLETENAGLR	EVSGIKAAY[+1]EAELGDARKE[-131.1]SLETE[+1]NAGLR	112.88	#N/A	TRUE	27116646	M1_F2:7360:55-81 v	E151104_11_Orbi2_JZ_CO_ES_Alex_LaminA_190_SILAC_EDC_M1_F2.mzML		0.994	27116646	y	27116646	0.264733	7360
HIDmX_band1_F2	7360	55-81	LL1	2	EVSGIKAAY[+1]EAELGDARKE[-131.1]SLETE[+1]NAGLR	4	105656544	105656544	-0.4	TRUE	112.88	4	745.387	NO	112.43	113.33	Library Peptides	105660000	112.88	EVSGIKAAYEAELGDARKESLETENAGLR	EVSGIKAAY[+1]EAELGDARKE[-131.1]SLETE[+1]NAGLR	112.88	#N/A	TRUE	41898316	M1_F2:7360:55-81 v	E151104_11_Orbi2_JZ_CO_ES_Alex_LaminA_190_SILAC_EDC_M1_F2.mzML		0.994	41898316	y	41898316		7360
HIDmX_band1_F2	7360	55-81	LL2	3	EVSGIKAAY[+1]EAELGDARKE[-131.1]SLETE[+1]NAGLR	4	105656544	105656544	-0.4	TRUE	112.88	4	745.637	NO	112.43	113.33	Library Peptides	105660000	112.88	EVSGIKAAYEAELGDARKESLETENAGLR	EVSGIKAAY[+1]EAELGDARKE[-131.1]SLETE[+1]NAGLR	112.88	#N/A	TRUE	36641584	M1_F2:7360:55-81 v	E151104_11_Orbi2_JZ_CO_ES_Alex_LaminA_190_SILAC_EDC_M1_F2.mzML		0.994	36641584	y	36641584		7360
HIDmX_band1_F2	7360	55-81	HLm	4	EVSGIKAAY[+1]EAELGDARKE[-131.1]SLETE[+1]NAGLR[+10]	4	32636874	32636874	0	TRUE	112.77	4	747.638	NO	112.43	113.33	Library Peptides	32637000	112.88	EVSGIKAAYEAELGDARKESLETENAGLR	EVSGIKAAY[+1]EAELGDARKE[-131.1]SLETE[+1]NAGLR[+10]	112.88	#N/A	TRUE	7809181	M1_F2:7360:55-81 v	E151104_11_Orbi2_JZ_CO_ES_Alex_LaminA_190_SILAC_EDC_M1_F2.mzML		0.9691	7809181	y	7809181		7360
HIDmX_band1_F2	7360	55-81	HL1	5	EVSGIKAAY[+1]EAELGDARKE[-131.1]SLETE[+1]NAGLR[+10]	4	32636874	32636874	0	TRUE	112.88	4	747.889	NO	112.43	113.33	Library Peptides	32637000	112.88	EVSGIKAAYEAELGDARKESLETENAGLR	EVSGIKAAY[+1]EAELGDARKE[-131.1]SLETE[+1]NAGLR[+10]	112.88	#N/A	TRUE	14262809	M1_F2:7360:55-81 v	E151104_11_Orbi2_JZ_CO_ES_Alex_LaminA_190_SILAC_EDC_M1_F2.mzML		0.9691	14262809	y	14262809		7360
HIDmX_band1_F2	7360	55-81	HL2	6	EVSGIKAAY[+1]EAELGDARKE[-131.1]SLETE[+1]NAGLR[+10]	4	32636874	32636874	0	TRUE	112.88	4	748.14	NO	112.43	113.33	Library Peptides	32637000	112.88	EVSGIKAAYEAELGDARKESLETENAGLR	EVSGIKAAY[+1]EAELGDARKE[-131.1]SLETE[+1]NAGLR[+10]	112.88	#N/A	TRUE	10564884	M1_F2:7360:55-81 v	E151104_11_Orbi2_JZ_CO_ES_Alex_LaminA_190_SILAC_EDC_M1_F2.mzML		0.9691	10564884	y	10564884		7360
HIDmX_band1_F2	7360	55-81	LHm	7	EVSGIK[+8]AAY[+1]EAELGDAR[+10]K[+8]E[-131.1]SLETE[+1]NAGLR	4	39216284	39216284	-0.2	TRUE	112.77	4	751.645	NO	112.43	113.33	Library Peptides	39216000	112.88	EVSGIKAAYEAELGDARKESLETENAGLR	EVSGIK[+8]AAY[+1]EAELGDAR[+10]K[+8]E[-131.1]SLETE[+1]NAGLR	112.88	#N/A	TRUE	14995653	M1_F2:7360:55-81 v	E151104_11_Orbi2_JZ_CO_ES_Alex_LaminA_190_SILAC_EDC_M1_F2.mzML		0.9539	14995653	y	14995653		7360
HIDmX_band1_F2	7360	55-81	LH1	8	EVSGIK[+8]AAY[+1]EAELGDAR[+10]K[+8]E[-131.1]SLETE[+1]NAGLR	4	39216284	39216284	-0.2	TRUE	112.88	4	751.896	NO	112.43	113.33	Library Peptides	39216000	112.88	EVSGIKAAYEAELGDARKESLETENAGLR	EVSGIK[+8]AAY[+1]EAELGDAR[+10]K[+8]E[-131.1]SLETE[+1]NAGLR	112.88	#N/A	TRUE	13248700	M1_F2:7360:55-81 v	E151104_11_Orbi2_JZ_CO_ES_Alex_LaminA_190_SILAC_EDC_M1_F2.mzML		0.9539	13248700	y	13248700		7360
HIDmX_band1_F2	7360	55-81	LH2	9	EVSGIK[+8]AAY[+1]EAELGDAR[+10]K[+8]E[-131.1]SLETE[+1]NAGLR	4	39216284	39216284	-0.2	TRUE	112.88	4	752.147	NO	112.43	113.33	Library Peptides	39216000	112.88	EVSGIKAAYEAELGDARKESLETENAGLR	EVSGIK[+8]AAY[+1]EAELGDAR[+10]K[+8]E[-131.1]SLETE[+1]NAGLR	112.88	#N/A	TRUE	10971933	M1_F2:7360:55-81 v	E151104_11_Orbi2_JZ_CO_ES_Alex_LaminA_190_SILAC_EDC_M1_F2.mzML		0.9539	10971933	y	10971933		7360
HIDmX_band1_F2	7360	55-81	HHm	10	EVSGIK[+8]AAY[+1]EAELGDAR[+10]K[+8]E[-131.1]SLETE[+1]NAGLR[+10]	4	93908104	93908104	-0.9	TRUE	112.77	4	754.147	NO	112.43	113.33	Library Peptides	93908000	112.88	EVSGIKAAYEAELGDARKESLETENAGLR	EVSGIK[+8]AAY[+1]EAELGDAR[+10]K[+8]E[-131.1]SLETE[+1]NAGLR[+10]	112.88	#N/A	TRUE	35615260	M1_F2:7360:55-81 v	E151104_11_Orbi2_JZ_CO_ES_Alex_LaminA_190_SILAC_EDC_M1_F2.mzML		0.9292	35615260	y	35615260		7360
HIDmX_band1_F2	7360	55-81	HH1	11	EVSGIK[+8]AAY[+1]EAELGDAR[+10]K[+8]E[-131.1]SLETE[+1]NAGLR[+10]	4	93908104	93908104	-0.9	TRUE	112.88	4	754.398	NO	112.43	113.33	Library Peptides	93908000	112.88	EVSGIKAAYEAELGDARKESLETENAGLR	EVSGIK[+8]AAY[+1]EAELGDAR[+10]K[+8]E[-131.1]SLETE[+1]NAGLR[+10]	112.88	#N/A	TRUE	41990520	M1_F2:7360:55-81 v	E151104_11_Orbi2_JZ_CO_ES_Alex_LaminA_190_SILAC_EDC_M1_F2.mzML		0.9292	41990520	y	41990520		7360
HIDmX_band1_F2	7360	55-81	HH2	12	EVSGIK[+8]AAY[+1]EAELGDAR[+10]K[+8]E[-131.1]SLETE[+1]NAGLR[+10]	4	93908104	93908104	-0.9	TRUE	112.77	4	754.649	NO	112.43	113.33	Library Peptides	93908000	112.88	EVSGIKAAYEAELGDARKESLETENAGLR	EVSGIK[+8]AAY[+1]EAELGDAR[+10]K[+8]E[-131.1]SLETE[+1]NAGLR[+10]	112.88	#N/A	TRUE	16302331	M1_F2:7360:55-81 v	E151104_11_Orbi2_JZ_CO_ES_Alex_LaminA_190_SILAC_EDC_M1_F2.mzML		0.9292	16302331	y	16302331		7360
HIDmX_band1_F2	4969-4970	123-124	LLm	1	KE[+1]GDLIAAQARE[-131.1]K[+1]EGDLIAAQAR	3	21810064	21810064	-0.5	TRUE	86.18	3	775.428	NO	85.85	86.5	Library Peptides	21810000	86.09	KEGDLIAAQAREKEGDLIAAQAR	KE[+1]GDLIAAQARE[-131.1]K[+1]EGDLIAAQAR	86.09	#N/A	TRUE	8050208	M1_F2:4969-4970:123-124 v	E151104_11_Orbi2_JZ_CO_ES_Alex_LaminA_190_SILAC_EDC_M1_F2.mzML		0.9542	8050208	y	8050208	0.292649	4969-4970
HIDmX_band1_F2	4969-4970	123-124	LL1	2	KE[+1]GDLIAAQARE[-131.1]K[+1]EGDLIAAQAR	3	21810064	21810064	-0.5	TRUE	86.09	3	775.762	NO	85.85	86.5	Library Peptides	21810000	86.09	KEGDLIAAQAREKEGDLIAAQAR	KE[+1]GDLIAAQARE[-131.1]K[+1]EGDLIAAQAR	86.09	#N/A	TRUE	7288262	M1_F2:4969-4970:123-124 v	E151104_11_Orbi2_JZ_CO_ES_Alex_LaminA_190_SILAC_EDC_M1_F2.mzML		0.9542	7288262	y	7288262		4969-4970
HIDmX_band1_F2	4969-4970	123-124	LL2	3	KE[+1]GDLIAAQARE[-131.1]K[+1]EGDLIAAQAR	3	21810064	21810064	-0.5	TRUE	86.09	3	776.096	NO	85.85	86.5	Library Peptides	21810000	86.09	KEGDLIAAQAREKEGDLIAAQAR	KE[+1]GDLIAAQARE[-131.1]K[+1]EGDLIAAQAR	86.09	#N/A	TRUE	6471594	M1_F2:4969-4970:123-124 v	E151104_11_Orbi2_JZ_CO_ES_Alex_LaminA_190_SILAC_EDC_M1_F2.mzML		0.9542	6471594	y	6471594		4969-4970
HIDmX_band1_F2	4969-4970	123-124	HLm	4	KE[+1]GDLIAAQARE[-131.1]K[+9]EGDLIAAQAR[+10]	3	20231578	20231578	0.2	TRUE	86.09	3	781.435	NO	85.85	86.5	Library Peptides	20232000	86.09	KEGDLIAAQAREKEGDLIAAQAR	KE[+1]GDLIAAQARE[-131.1]K[+9]EGDLIAAQAR[+10]	86.09	#N/A	TRUE	8554590	M1_F2:4969-4970:123-124 v	E151104_11_Orbi2_JZ_CO_ES_Alex_LaminA_190_SILAC_EDC_M1_F2.mzML		0.9506	8554590	y	8554590		4969-4970
HIDmX_band1_F2	4969-4970	123-124	HL1	5	KE[+1]GDLIAAQARE[-131.1]K[+9]EGDLIAAQAR[+10]	3	20231578	20231578	0.2	TRUE	86.09	3	781.769	NO	85.85	86.5	Library Peptides	20232000	86.09	KEGDLIAAQAREKEGDLIAAQAR	KE[+1]GDLIAAQARE[-131.1]K[+9]EGDLIAAQAR[+10]	86.09	#N/A	TRUE	8263118	M1_F2:4969-4970:123-124 v	E151104_11_Orbi2_JZ_CO_ES_Alex_LaminA_190_SILAC_EDC_M1_F2.mzML		0.9506	8263118	y	8263118		4969-4970
HIDmX_band1_F2	4969-4970	123-124	HL2	6	KE[+1]GDLIAAQARE[-131.1]K[+9]EGDLIAAQAR[+10]	3	20231578	20231578	0.2	TRUE	86.09	3	782.104	NO	85.85	86.5	Library Peptides	20232000	86.09	KEGDLIAAQAREKEGDLIAAQAR	KE[+1]GDLIAAQARE[-131.1]K[+9]EGDLIAAQAR[+10]	86.09	#N/A	TRUE	3413871	M1_F2:4969-4970:123-124 v	E151104_11_Orbi2_JZ_CO_ES_Alex_LaminA_190_SILAC_EDC_M1_F2.mzML		0.9506	3413871	y	3413871		4969-4970
HIDmX_band1_F2	4969-4970	123-124	LHm	7	K[+8]E[+1]GDLIAAQAR[+10]E[-131.1]K[+1]EGDLIAAQAR	3	20231578	20231578	0.2	TRUE	86.09	3	781.435	YES	85.85	86.5	Library Peptides	20232000	86.09	KEGDLIAAQAREKEGDLIAAQAR	K[+8]E[+1]GDLIAAQAR[+10]E[-131.1]K[+1]EGDLIAAQAR	86.09	#N/A	TRUE	8554590	M1_F2:4969-4970:123-124 v	E151104_11_Orbi2_JZ_CO_ES_Alex_LaminA_190_SILAC_EDC_M1_F2.mzML	overlpas directly with the HL ion	0.9506	8554590	x	0		4969-4970
HIDmX_band1_F2	4969-4970	123-124	LH1	8	K[+8]E[+1]GDLIAAQAR[+10]E[-131.1]K[+1]EGDLIAAQAR	3	20231578	20231578	0.2	TRUE	86.09	3	781.769	YES	85.85	86.5	Library Peptides	20232000	86.09	KEGDLIAAQAREKEGDLIAAQAR	K[+8]E[+1]GDLIAAQAR[+10]E[-131.1]K[+1]EGDLIAAQAR	86.09	#N/A	TRUE	8263118	M1_F2:4969-4970:123-124 v	E151104_11_Orbi2_JZ_CO_ES_Alex_LaminA_190_SILAC_EDC_M1_F2.mzML	overlpas directly with the HL ion	0.9506	8263118	x	0		4969-4970
HIDmX_band1_F2	4969-4970	123-124	LH2	9	K[+8]E[+1]GDLIAAQAR[+10]E[-131.1]K[+1]EGDLIAAQAR	3	20231578	20231578	0.2	TRUE	86.09	3	782.104	YES	85.85	86.5	Library Peptides	20232000	86.09	KEGDLIAAQAREKEGDLIAAQAR	K[+8]E[+1]GDLIAAQAR[+10]E[-131.1]K[+1]EGDLIAAQAR	86.09	#N/A	TRUE	3413871	M1_F2:4969-4970:123-124 v	E151104_11_Orbi2_JZ_CO_ES_Alex_LaminA_190_SILAC_EDC_M1_F2.mzML	overlpas directly with the HL ion	0.9506	3413871	x	0		4969-4970
HIDmX_band1_F2	4969-4970	123-124	HHm	10	K[+8]E[+1]GDLIAAQAR[+10]E[-131.1]K[+9]EGDLIAAQAR[+10]	3	27090892	27090892	1	TRUE	86.09	3	787.443	NO	85.85	86.5	Library Peptides	27091000	86.18	KEGDLIAAQAREKEGDLIAAQAR	K[+8]E[+1]GDLIAAQAR[+10]E[-131.1]K[+9]EGDLIAAQAR[+10]	86.18	#N/A	TRUE	11282474	M1_F2:4969-4970:123-124 v	E151104_11_Orbi2_JZ_CO_ES_Alex_LaminA_190_SILAC_EDC_M1_F2.mzML		0.9891	11282474	y	11282474		4969-4970
HIDmX_band1_F2	4969-4970	123-124	HH1	11	K[+8]E[+1]GDLIAAQAR[+10]E[-131.1]K[+9]EGDLIAAQAR[+10]	3	27090892	27090892	1	TRUE	86.18	3	787.777	NO	85.85	86.5	Library Peptides	27091000	86.18	KEGDLIAAQAREKEGDLIAAQAR	K[+8]E[+1]GDLIAAQAR[+10]E[-131.1]K[+9]EGDLIAAQAR[+10]	86.18	#N/A	TRUE	10445328	M1_F2:4969-4970:123-124 v	E151104_11_Orbi2_JZ_CO_ES_Alex_LaminA_190_SILAC_EDC_M1_F2.mzML		0.9891	10445328	y	10445328		4969-4970
HIDmX_band1_F2	4969-4970	123-124	HH2	12	K[+8]E[+1]GDLIAAQAR[+10]E[-131.1]K[+9]EGDLIAAQAR[+10]	3	27090892	27090892	1	TRUE	86.18	3	788.111	NO	85.85	86.5	Library Peptides	27091000	86.18	KEGDLIAAQAREKEGDLIAAQAR	K[+8]E[+1]GDLIAAQAR[+10]E[-131.1]K[+9]EGDLIAAQAR[+10]	86.18	#N/A	TRUE	5363089	M1_F2:4969-4970:123-124 v	E151104_11_Orbi2_JZ_CO_ES_Alex_LaminA_190_SILAC_EDC_M1_F2.mzML		0.9891	5363089	y	5363089		4969-4970
HIDmX_band1_F2	4294	1-65	LLm	1	LRITE[+1]SEEVVSRE[-131.1]M[+17]ETPSQR	4	17050756	17050756	-0.3	TRUE	79.06	4	566.539	NO	78.73	79.31	Library Peptides	17051000	79.06	LRITESEEVVSREMETPSQR	LRITE[+1]SEEVVSRE[-131.1]M[+17]ETPSQR	79.06	#N/A	TRUE	5811396	M1_F2:4294:1-65 v	E151104_11_Orbi2_JZ_CO_ES_Alex_LaminA_190_SILAC_EDC_M1_F2.mzML		0.9989	5811396	y	5811396	0.308016	4294
HIDmX_band1_F2	4294	1-65	LL1	2	LRITE[+1]SEEVVSRE[-131.1]M[+17]ETPSQR	4	17050756	17050756	-0.3	TRUE	79.06	4	566.79	NO	78.73	79.31	Library Peptides	17051000	79.06	LRITESEEVVSREMETPSQR	LRITE[+1]SEEVVSRE[-131.1]M[+17]ETPSQR	79.06	#N/A	TRUE	6692035	M1_F2:4294:1-65 v	E151104_11_Orbi2_JZ_CO_ES_Alex_LaminA_190_SILAC_EDC_M1_F2.mzML		0.9989	6692035	y	6692035		4294
HIDmX_band1_F2	4294	1-65	LL2	3	LRITE[+1]SEEVVSRE[-131.1]M[+17]ETPSQR	4	17050756	17050756	-0.3	TRUE	78.98	4	567.04	NO	78.73	79.31	Library Peptides	17051000	79.06	LRITESEEVVSREMETPSQR	LRITE[+1]SEEVVSRE[-131.1]M[+17]ETPSQR	79.06	#N/A	TRUE	4547326	M1_F2:4294:1-65 v	E151104_11_Orbi2_JZ_CO_ES_Alex_LaminA_190_SILAC_EDC_M1_F2.mzML		0.9989	4547326	y	4547326		4294
HIDmX_band1_F2	4294	1-65	HLm	4	LRITE[+1]SEEVVSRE[-131.1]M[+17]ETPSQR[+10]	4	10177555	10177555	4.9	TRUE	79.06	4	569.041	NO	78.73	79.31	Library Peptides	10178000	79.23	LRITESEEVVSREMETPSQR	LRITE[+1]SEEVVSRE[-131.1]M[+17]ETPSQR[+10]	79.23	#N/A	TRUE	3395529	M1_F2:4294:1-65 v	E151104_11_Orbi2_JZ_CO_ES_Alex_LaminA_190_SILAC_EDC_M1_F2.mzML		0.8944	3395529	y	3395529		4294
HIDmX_band1_F2	4294	1-65	HL1	5	LRITE[+1]SEEVVSRE[-131.1]M[+17]ETPSQR[+10]	4	10177555	10177555	4.9	TRUE	79.23	4	569.292	NO	78.73	79.31	Library Peptides	10178000	79.23	LRITESEEVVSREMETPSQR	LRITE[+1]SEEVVSRE[-131.1]M[+17]ETPSQR[+10]	79.23	#N/A	TRUE	5380133	M1_F2:4294:1-65 v	E151104_11_Orbi2_JZ_CO_ES_Alex_LaminA_190_SILAC_EDC_M1_F2.mzML		0.8944	5380133	y	5380133		4294
HIDmX_band1_F2	4294	1-65	HL2	6	LRITE[+1]SEEVVSRE[-131.1]M[+17]ETPSQR[+10]	4	10177555	10177555	4.9	TRUE	78.98	4	569.542	NO	78.73	79.31	Library Peptides	10178000	79.23	LRITESEEVVSREMETPSQR	LRITE[+1]SEEVVSRE[-131.1]M[+17]ETPSQR[+10]	79.23	#N/A	TRUE	1401893	M1_F2:4294:1-65 v	E151104_11_Orbi2_JZ_CO_ES_Alex_LaminA_190_SILAC_EDC_M1_F2.mzML		0.8944	1401893	y	1401893		4294
HIDmX_band1_F2	4294	1-65	LHm	7	LR[+10]ITE[+1]SEEVVSR[+10]E[-131.1]M[+17]ETPSQR	4	6513587	6513587	0.4	TRUE	78.98	4	571.543	NO	78.73	79.31	Library Peptides	6513600	79.06	LRITESEEVVSREMETPSQR	LR[+10]ITE[+1]SEEVVSR[+10]E[-131.1]M[+17]ETPSQR	79.06	#N/A	TRUE	1707615	M1_F2:4294:1-65 v	E151104_11_Orbi2_JZ_CO_ES_Alex_LaminA_190_SILAC_EDC_M1_F2.mzML		0.9092	1707615	y	1707615		4294
HIDmX_band1_F2	4294	1-65	LH1	8	LR[+10]ITE[+1]SEEVVSR[+10]E[-131.1]M[+17]ETPSQR	4	6513587	6513587	0.4	TRUE	79.06	4	571.794	NO	78.73	79.31	Library Peptides	6513600	79.06	LRITESEEVVSREMETPSQR	LR[+10]ITE[+1]SEEVVSR[+10]E[-131.1]M[+17]ETPSQR	79.06	#N/A	TRUE	2876980	M1_F2:4294:1-65 v	E151104_11_Orbi2_JZ_CO_ES_Alex_LaminA_190_SILAC_EDC_M1_F2.mzML		0.9092	2876980	y	2876980		4294
HIDmX_band1_F2	4294	1-65	LH2	9	LR[+10]ITE[+1]SEEVVSR[+10]E[-131.1]M[+17]ETPSQR	4	6513587	6513587	0.4	TRUE	79.23	4	572.044	NO	78.73	79.31	Library Peptides	6513600	79.06	LRITESEEVVSREMETPSQR	LR[+10]ITE[+1]SEEVVSR[+10]E[-131.1]M[+17]ETPSQR	79.06	#N/A	TRUE	1928992	M1_F2:4294:1-65 v	E151104_11_Orbi2_JZ_CO_ES_Alex_LaminA_190_SILAC_EDC_M1_F2.mzML		0.9092	1928992	y	1928992		4294
HIDmX_band1_F2	4294	1-65	HHm	10	LR[+10]ITE[+1]SEEVVSR[+10]E[-131.1]M[+17]ETPSQR[+10]	4	20447354	20447354	1.8	TRUE	78.98	4	574.045	NO	78.73	79.31	Library Peptides	20447000	78.98	LRITESEEVVSREMETPSQR	LR[+10]ITE[+1]SEEVVSR[+10]E[-131.1]M[+17]ETPSQR[+10]	78.98	#N/A	TRUE	7136869	M1_F2:4294:1-65 v	E151104_11_Orbi2_JZ_CO_ES_Alex_LaminA_190_SILAC_EDC_M1_F2.mzML		0.9037	7136869	y	7136869		4294
HIDmX_band1_F2	4294	1-65	HH1	11	LR[+10]ITE[+1]SEEVVSR[+10]E[-131.1]M[+17]ETPSQR[+10]	4	20447354	20447354	1.8	TRUE	78.98	4	574.296	NO	78.73	79.31	Library Peptides	20447000	78.98	LRITESEEVVSREMETPSQR	LR[+10]ITE[+1]SEEVVSR[+10]E[-131.1]M[+17]ETPSQR[+10]	78.98	#N/A	TRUE	6279958	M1_F2:4294:1-65 v	E151104_11_Orbi2_JZ_CO_ES_Alex_LaminA_190_SILAC_EDC_M1_F2.mzML		0.9037	6279958	y	6279958		4294
HIDmX_band1_F2	4294	1-65	HH2	12	LR[+10]ITE[+1]SEEVVSR[+10]E[-131.1]M[+17]ETPSQR[+10]	4	20447354	20447354	1.8	TRUE	79.06	4	574.547	NO	78.73	79.31	Library Peptides	20447000	78.98	LRITESEEVVSREMETPSQR	LR[+10]ITE[+1]SEEVVSR[+10]E[-131.1]M[+17]ETPSQR[+10]	78.98	#N/A	TRUE	7030528	M1_F2:4294:1-65 v	E151104_11_Orbi2_JZ_CO_ES_Alex_LaminA_190_SILAC_EDC_M1_F2.mzML		0.9037	7030528	y	7030528		4294
HIDmX_band1_F2	5878-5887	1-47	LLm	1	M[+1]ETPSQRE[-131.1]LAVYID[+1]R	3	126259456	126259456	0.4	TRUE	95.88	3	560.291	NO	95.02	96.2	Library Peptides	126260000	95.88	METPSQRELAVYIDR	M[+1]ETPSQRE[-131.1]LAVYID[+1]R	95.88	#N/A	TRUE	60519872	M1_F2:5878-5887:1-47 v	E151104_11_Orbi2_JZ_CO_ES_Alex_LaminA_190_SILAC_EDC_M1_F2.mzML		0.9551	60519872	y	60519872	0.272454	5878-5887
HIDmX_band1_F2	5878-5887	1-47	LL1	2	M[+1]ETPSQRE[-131.1]LAVYID[+1]R	3	126259456	126259456	0.4	TRUE	95.96	3	560.625	NO	95.02	96.2	Library Peptides	126260000	95.88	METPSQRELAVYIDR	M[+1]ETPSQRE[-131.1]LAVYID[+1]R	95.88	#N/A	TRUE	45368188	M1_F2:5878-5887:1-47 v	E151104_11_Orbi2_JZ_CO_ES_Alex_LaminA_190_SILAC_EDC_M1_F2.mzML		0.9551	45368188	y	45368188		5878-5887
HIDmX_band1_F2	5878-5887	1-47	LL2	3	M[+1]ETPSQRE[-131.1]LAVYID[+1]R	3	126259456	126259456	0.4	TRUE	95.96	3	560.959	NO	95.02	96.2	Library Peptides	126260000	95.88	METPSQRELAVYIDR	M[+1]ETPSQRE[-131.1]LAVYID[+1]R	95.88	#N/A	TRUE	20371394	M1_F2:5878-5887:1-47 v	E151104_11_Orbi2_JZ_CO_ES_Alex_LaminA_190_SILAC_EDC_M1_F2.mzML		0.9551	20371394	y	20371394		5878-5887
HIDmX_band1_F2	5878-5887	1-47	HLm	4	M[+1]ETPSQR[+10]E[-131.1]LAVYID[+1]R	3	108154608	108154608	0.7	TRUE	95.88	3	563.627	NO	95.02	96.2	Library Peptides	108150000	95.88	METPSQRELAVYIDR	M[+1]ETPSQR[+10]E[-131.1]LAVYID[+1]R	95.88	#N/A	TRUE	52022068	M1_F2:5878-5887:1-47 v	E151104_11_Orbi2_JZ_CO_ES_Alex_LaminA_190_SILAC_EDC_M1_F2.mzML		0.967	52022068	y	52022068		5878-5887
HIDmX_band1_F2	5878-5887	1-47	HL1	5	M[+1]ETPSQR[+10]E[-131.1]LAVYID[+1]R	3	108154608	108154608	0.7	TRUE	95.88	3	563.961	NO	95.02	96.2	Library Peptides	108150000	95.88	METPSQRELAVYIDR	M[+1]ETPSQR[+10]E[-131.1]LAVYID[+1]R	95.88	#N/A	TRUE	40056772	M1_F2:5878-5887:1-47 v	E151104_11_Orbi2_JZ_CO_ES_Alex_LaminA_190_SILAC_EDC_M1_F2.mzML		0.967	40056772	y	40056772		5878-5887
HIDmX_band1_F2	5878-5887	1-47	HL2	6	M[+1]ETPSQR[+10]E[-131.1]LAVYID[+1]R	3	108154608	108154608	0.7	TRUE	95.73	3	564.295	NO	95.02	96.2	Library Peptides	108150000	95.88	METPSQRELAVYIDR	M[+1]ETPSQR[+10]E[-131.1]LAVYID[+1]R	95.88	#N/A	TRUE	16075771	M1_F2:5878-5887:1-47 v	E151104_11_Orbi2_JZ_CO_ES_Alex_LaminA_190_SILAC_EDC_M1_F2.mzML		0.967	16075771	y	16075771		5878-5887
HIDmX_band1_F2	5878-5887	1-47	LHm	7	M[+1]ETPSQRE[-131.1]LAVYID[+1]R[+10]	3	108154608	108154608	0.7	TRUE	95.88	3	563.627	YES	95.02	96.2	Library Peptides	108150000	95.88	METPSQRELAVYIDR	M[+1]ETPSQRE[-131.1]LAVYID[+1]R[+10]	95.88	#N/A	TRUE	52022068	M1_F2:5878-5887:1-47 v	E151104_11_Orbi2_JZ_CO_ES_Alex_LaminA_190_SILAC_EDC_M1_F2.mzML	overlaps directly with HL ion	0.967	52022068	x	0		5878-5887
HIDmX_band1_F2	5878-5887	1-47	LH1	8	M[+1]ETPSQRE[-131.1]LAVYID[+1]R[+10]	3	108154608	108154608	0.7	TRUE	95.88	3	563.961	YES	95.02	96.2	Library Peptides	108150000	95.88	METPSQRELAVYIDR	M[+1]ETPSQRE[-131.1]LAVYID[+1]R[+10]	95.88	#N/A	TRUE	40056772	M1_F2:5878-5887:1-47 v	E151104_11_Orbi2_JZ_CO_ES_Alex_LaminA_190_SILAC_EDC_M1_F2.mzML	overlaps directly with HL ion	0.967	40056772	x	0		5878-5887
HIDmX_band1_F2	5878-5887	1-47	LH2	9	M[+1]ETPSQRE[-131.1]LAVYID[+1]R[+10]	3	108154608	108154608	0.7	TRUE	95.73	3	564.295	YES	95.02	96.2	Library Peptides	108150000	95.88	METPSQRELAVYIDR	M[+1]ETPSQRE[-131.1]LAVYID[+1]R[+10]	95.88	#N/A	TRUE	16075771	M1_F2:5878-5887:1-47 v	E151104_11_Orbi2_JZ_CO_ES_Alex_LaminA_190_SILAC_EDC_M1_F2.mzML	overlaps directly with HL ion	0.967	16075771	x	0		5878-5887
HIDmX_band1_F2	5878-5887	1-47	HHm	10	M[+1]ETPSQR[+10]E[-131.1]LAVYID[+1]R[+10]	3	162550880	162550880	0.2	TRUE	95.88	3	566.963	NO	95.02	96.2	Library Peptides	162550000	95.88	METPSQRELAVYIDR	M[+1]ETPSQR[+10]E[-131.1]LAVYID[+1]R[+10]	95.88	#N/A	TRUE	93277064	M1_F2:5878-5887:1-47 v	E151104_11_Orbi2_JZ_CO_ES_Alex_LaminA_190_SILAC_EDC_M1_F2.mzML		0.9134	93277064	y	93277064		5878-5887
HIDmX_band1_F2	5878-5887	1-47	HH1	11	M[+1]ETPSQR[+10]E[-131.1]LAVYID[+1]R[+10]	3	162550880	162550880	0.2	TRUE	95.88	3	567.297	NO	95.02	96.2	Library Peptides	162550000	95.88	METPSQRELAVYIDR	M[+1]ETPSQR[+10]E[-131.1]LAVYID[+1]R[+10]	95.88	#N/A	TRUE	55663956	M1_F2:5878-5887:1-47 v	E151104_11_Orbi2_JZ_CO_ES_Alex_LaminA_190_SILAC_EDC_M1_F2.mzML		0.9134	55663956	y	55663956		5878-5887
HIDmX_band1_F2	5878-5887	1-47	HH2	12	M[+1]ETPSQR[+10]E[-131.1]LAVYID[+1]R[+10]	3	162550880	162550880	0.2	TRUE	95.88	3	567.631	NO	95.02	96.2	Library Peptides	162550000	95.88	METPSQRELAVYIDR	M[+1]ETPSQR[+10]E[-131.1]LAVYID[+1]R[+10]	95.88	#N/A	TRUE	13609864	M1_F2:5878-5887:1-47 v	E151104_11_Orbi2_JZ_CO_ES_Alex_LaminA_190_SILAC_EDC_M1_F2.mzML		0.9134	13609864	y	13609864		5878-5887
HIDmX_band1_F2	5196	261-290	LLm	1	NSNLVGAAHE[+1]ELQQSRE[-131.1]AQHEDQVEQYKK[+1]ELEK	4	101946736	101946736	-0.6	TRUE	88.65	4	934.713	NO	88.15	88.98	Library Peptides	101950000	88.65	NSNLVGAAHEELQQSREAQHEDQVEQYKKELEK	NSNLVGAAHE[+1]ELQQSRE[-131.1]AQHEDQVEQYKK[+1]ELEK	88.65	#N/A	TRUE	18996032	M1_F2:5196:261-290 v	E151104_11_Orbi2_JZ_CO_ES_Alex_LaminA_190_SILAC_EDC_M1_F2.mzML		0.9884	18996032	y	18996032	0.137654	5196
HIDmX_band1_F2	5196	261-290	LL1	2	NSNLVGAAHE[+1]ELQQSRE[-131.1]AQHEDQVEQYKK[+1]ELEK	4	101946736	101946736	-0.6	TRUE	88.65	4	934.964	NO	88.15	88.98	Library Peptides	101950000	88.65	NSNLVGAAHEELQQSREAQHEDQVEQYKKELEK	NSNLVGAAHE[+1]ELQQSRE[-131.1]AQHEDQVEQYKK[+1]ELEK	88.65	#N/A	TRUE	40921548	M1_F2:5196:261-290 v	E151104_11_Orbi2_JZ_CO_ES_Alex_LaminA_190_SILAC_EDC_M1_F2.mzML		0.9884	40921548	y	40921548		5196
HIDmX_band1_F2	5196	261-290	LL2	3	NSNLVGAAHE[+1]ELQQSRE[-131.1]AQHEDQVEQYKK[+1]ELEK	4	101946736	101946736	-0.6	TRUE	88.65	4	935.215	NO	88.15	88.98	Library Peptides	101950000	88.65	NSNLVGAAHEELQQSREAQHEDQVEQYKKELEK	NSNLVGAAHE[+1]ELQQSRE[-131.1]AQHEDQVEQYKK[+1]ELEK	88.65	#N/A	TRUE	42029156	M1_F2:5196:261-290 v	E151104_11_Orbi2_JZ_CO_ES_Alex_LaminA_190_SILAC_EDC_M1_F2.mzML		0.9884	42029156	y	42029156		5196
HIDmX_band1_F2	5196	261-290	HLm	4	NSNLVGAAHE[+1]ELQQSR[+10]E[-131.1]AQHEDQVEQYKK[+1]ELEK	4	17866744	17866744	-2.7	TRUE	88.65	4	937.216	NO	88.15	88.98	Library Peptides	17867000	88.73	NSNLVGAAHEELQQSREAQHEDQVEQYKKELEK	NSNLVGAAHE[+1]ELQQSR[+10]E[-131.1]AQHEDQVEQYKK[+1]ELEK	88.73	#N/A	TRUE	4904377	M1_F2:5196:261-290 v	E151104_11_Orbi2_JZ_CO_ES_Alex_LaminA_190_SILAC_EDC_M1_F2.mzML		0.9172	4904377	y	4904377		5196
HIDmX_band1_F2	5196	261-290	HL1	5	NSNLVGAAHE[+1]ELQQSR[+10]E[-131.1]AQHEDQVEQYKK[+1]ELEK	4	17866744	17866744	-2.7	TRUE	88.65	4	937.466	NO	88.15	88.98	Library Peptides	17867000	88.73	NSNLVGAAHEELQQSREAQHEDQVEQYKKELEK	NSNLVGAAHE[+1]ELQQSR[+10]E[-131.1]AQHEDQVEQYKK[+1]ELEK	88.73	#N/A	TRUE	4870223	M1_F2:5196:261-290 v	E151104_11_Orbi2_JZ_CO_ES_Alex_LaminA_190_SILAC_EDC_M1_F2.mzML		0.9172	4870223	y	4870223		5196
HIDmX_band1_F2	5196	261-290	HL2	6	NSNLVGAAHE[+1]ELQQSR[+10]E[-131.1]AQHEDQVEQYKK[+1]ELEK	4	17866744	17866744	-2.7	TRUE	88.73	4	937.717	NO	88.15	88.98	Library Peptides	17867000	88.73	NSNLVGAAHEELQQSREAQHEDQVEQYKKELEK	NSNLVGAAHE[+1]ELQQSR[+10]E[-131.1]AQHEDQVEQYKK[+1]ELEK	88.73	#N/A	TRUE	8092143	M1_F2:5196:261-290 v	E151104_11_Orbi2_JZ_CO_ES_Alex_LaminA_190_SILAC_EDC_M1_F2.mzML		0.9172	8092143	y	8092143		5196
HIDmX_band1_F2	5196	261-290	LHm	7	NSNLVGAAHE[+1]ELQQSRE[-131.1]AQHEDQVEQYK[+8]K[+9]ELEK[+8]	4	19670300	19670300	-0.4	TRUE	88.48	4	940.724	NO	88.15	88.98	Library Peptides	19670000	88.65	NSNLVGAAHEELQQSREAQHEDQVEQYKKELEK	NSNLVGAAHE[+1]ELQQSRE[-131.1]AQHEDQVEQYK[+8]K[+9]ELEK[+8]	88.65	#N/A	TRUE	5966411	M1_F2:5196:261-290 v	E151104_11_Orbi2_JZ_CO_ES_Alex_LaminA_190_SILAC_EDC_M1_F2.mzML		0.9424	5966411	y	5966411		5196
HIDmX_band1_F2	5196	261-290	LH1	8	NSNLVGAAHE[+1]ELQQSRE[-131.1]AQHEDQVEQYK[+8]K[+9]ELEK[+8]	4	19670300	19670300	-0.4	TRUE	88.65	4	940.975	NO	88.15	88.98	Library Peptides	19670000	88.65	NSNLVGAAHEELQQSREAQHEDQVEQYKKELEK	NSNLVGAAHE[+1]ELQQSRE[-131.1]AQHEDQVEQYK[+8]K[+9]ELEK[+8]	88.65	#N/A	TRUE	6136779	M1_F2:5196:261-290 v	E151104_11_Orbi2_JZ_CO_ES_Alex_LaminA_190_SILAC_EDC_M1_F2.mzML		0.9424	6136779	y	6136779		5196
HIDmX_band1_F2	5196	261-290	LH2	9	NSNLVGAAHE[+1]ELQQSRE[-131.1]AQHEDQVEQYK[+8]K[+9]ELEK[+8]	4	19670300	19670300	-0.4	TRUE	88.65	4	941.226	NO	88.15	88.98	Library Peptides	19670000	88.65	NSNLVGAAHEELQQSREAQHEDQVEQYKKELEK	NSNLVGAAHE[+1]ELQQSRE[-131.1]AQHEDQVEQYK[+8]K[+9]ELEK[+8]	88.65	#N/A	TRUE	7567110	M1_F2:5196:261-290 v	E151104_11_Orbi2_JZ_CO_ES_Alex_LaminA_190_SILAC_EDC_M1_F2.mzML		0.9424	7567110	y	7567110		5196
HIDmX_band1_F2	5196	261-290	HHm	10	NSNLVGAAHE[+1]ELQQSR[+10]E[-131.1]AQHEDQVEQYK[+8]K[+9]ELEK[+8]	4	133206912	133206912	0.5	TRUE	88.65	4	943.226	NO	88.15	88.98	Library Peptides	133210000	88.15	NSNLVGAAHEELQQSREAQHEDQVEQYKKELEK	NSNLVGAAHE[+1]ELQQSR[+10]E[-131.1]AQHEDQVEQYK[+8]K[+9]ELEK[+8]	88.15	#N/A	TRUE	31421740	M1_F2:5196:261-290 v	E151104_11_Orbi2_JZ_CO_ES_Alex_LaminA_190_SILAC_EDC_M1_F2.mzML		0.9241	31421740	y	31421740		5196
HIDmX_band1_F2	5196	261-290	HH1	11	NSNLVGAAHE[+1]ELQQSR[+10]E[-131.1]AQHEDQVEQYK[+8]K[+9]ELEK[+8]	4	133206912	133206912	0.5	TRUE	88.15	4	943.477	NO	88.15	88.98	Library Peptides	133210000	88.15	NSNLVGAAHEELQQSREAQHEDQVEQYKKELEK	NSNLVGAAHE[+1]ELQQSR[+10]E[-131.1]AQHEDQVEQYK[+8]K[+9]ELEK[+8]	88.15	#N/A	TRUE	67833352	M1_F2:5196:261-290 v	E151104_11_Orbi2_JZ_CO_ES_Alex_LaminA_190_SILAC_EDC_M1_F2.mzML		0.9241	67833352	y	67833352		5196
HIDmX_band1_F2	5196	261-290	HH2	12	NSNLVGAAHE[+1]ELQQSR[+10]E[-131.1]AQHEDQVEQYK[+8]K[+9]ELEK[+8]	4	133206912	133206912	0.5	TRUE	88.65	4	943.728	NO	88.15	88.98	Library Peptides	133210000	88.15	NSNLVGAAHEELQQSREAQHEDQVEQYKKELEK	NSNLVGAAHE[+1]ELQQSR[+10]E[-131.1]AQHEDQVEQYK[+8]K[+9]ELEK[+8]	88.15	#N/A	TRUE	33951820	M1_F2:5196:261-290 v	E151104_11_Orbi2_JZ_CO_ES_Alex_LaminA_190_SILAC_EDC_M1_F2.mzML		0.9241	33951820	y	33951820		5196
HIDmX_band1_F2	6127	261-290	LLm	1	NSNLVGAAHE[+1]ELQQSRE[-131.1]AQHEDQVEQYKK[+1]ELEK	5	206802528	206802528	-0.8	FALSE	88.65	5	747.972	NO	88.15	88.98	Library Peptides	206800000	88.65	NSNLVGAAHEELQQSREAQHEDQVEQYKKELEK	NSNLVGAAHE[+1]ELQQSRE[-131.1]AQHEDQVEQYKK[+1]ELEK	88.65	#N/A	TRUE	42747004	M1_F2:6127:261-290 v	E151104_11_Orbi2_JZ_CO_ES_Alex_LaminA_190_SILAC_EDC_M1_F2.mzML		0.9949	42747004	y	42747004	0.159103	6127
HIDmX_band1_F2	6127	261-290	LL1	2	NSNLVGAAHE[+1]ELQQSRE[-131.1]AQHEDQVEQYKK[+1]ELEK	5	206802528	206802528	-0.8	FALSE	88.65	5	748.173	NO	88.15	88.98	Library Peptides	206800000	88.65	NSNLVGAAHEELQQSREAQHEDQVEQYKKELEK	NSNLVGAAHE[+1]ELQQSRE[-131.1]AQHEDQVEQYKK[+1]ELEK	88.65	#N/A	TRUE	80120728	M1_F2:6127:261-290 v	E151104_11_Orbi2_JZ_CO_ES_Alex_LaminA_190_SILAC_EDC_M1_F2.mzML		0.9949	80120728	y	80120728		6127
HIDmX_band1_F2	6127	261-290	LL2	3	NSNLVGAAHE[+1]ELQQSRE[-131.1]AQHEDQVEQYKK[+1]ELEK	5	206802528	206802528	-0.8	FALSE	88.65	5	748.373	NO	88.15	88.98	Library Peptides	206800000	88.65	NSNLVGAAHEELQQSREAQHEDQVEQYKKELEK	NSNLVGAAHE[+1]ELQQSRE[-131.1]AQHEDQVEQYKK[+1]ELEK	88.65	#N/A	TRUE	83934808	M1_F2:6127:261-290 v	E151104_11_Orbi2_JZ_CO_ES_Alex_LaminA_190_SILAC_EDC_M1_F2.mzML		0.9949	83934808	y	83934808		6127
HIDmX_band1_F2	6127	261-290	HLm	4	NSNLVGAAHE[+1]ELQQSR[+10]E[-131.1]AQHEDQVEQYKK[+1]ELEK	5	52277248	52277248	-2.4	FALSE	88.65	5	749.974	NO	88.15	88.98	Library Peptides	52277000	88.81	NSNLVGAAHEELQQSREAQHEDQVEQYKKELEK	NSNLVGAAHE[+1]ELQQSR[+10]E[-131.1]AQHEDQVEQYKK[+1]ELEK	88.81	#N/A	TRUE	8247496	M1_F2:6127:261-290 v	E151104_11_Orbi2_JZ_CO_ES_Alex_LaminA_190_SILAC_EDC_M1_F2.mzML		0.8669	8247496	y	8247496		6127
HIDmX_band1_F2	6127	261-290	HL1	5	NSNLVGAAHE[+1]ELQQSR[+10]E[-131.1]AQHEDQVEQYKK[+1]ELEK	5	52277248	52277248	-2.4	FALSE	88.65	5	750.174	NO	88.15	88.98	Library Peptides	52277000	88.81	NSNLVGAAHEELQQSREAQHEDQVEQYKKELEK	NSNLVGAAHE[+1]ELQQSR[+10]E[-131.1]AQHEDQVEQYKK[+1]ELEK	88.81	#N/A	TRUE	13021132	M1_F2:6127:261-290 v	E151104_11_Orbi2_JZ_CO_ES_Alex_LaminA_190_SILAC_EDC_M1_F2.mzML		0.8669	13021132	y	13021132		6127
HIDmX_band1_F2	6127	261-290	HL2	6	NSNLVGAAHE[+1]ELQQSR[+10]E[-131.1]AQHEDQVEQYKK[+1]ELEK	5	52277248	52277248	-2.4	FALSE	88.81	5	750.375	NO	88.15	88.98	Library Peptides	52277000	88.81	NSNLVGAAHEELQQSREAQHEDQVEQYKKELEK	NSNLVGAAHE[+1]ELQQSR[+10]E[-131.1]AQHEDQVEQYKK[+1]ELEK	88.81	#N/A	TRUE	31008622	M1_F2:6127:261-290 v	E151104_11_Orbi2_JZ_CO_ES_Alex_LaminA_190_SILAC_EDC_M1_F2.mzML		0.8669	31008622	y	31008622		6127
HIDmX_band1_F2	6127	261-290	LHm	7	NSNLVGAAHE[+1]ELQQSRE[-131.1]AQHEDQVEQYK[+8]K[+9]ELEK[+8]	5	25892882	25892882	-0.3	FALSE	88.65	5	752.781	NO	88.15	88.98	Library Peptides	25893000	88.65	NSNLVGAAHEELQQSREAQHEDQVEQYKKELEK	NSNLVGAAHE[+1]ELQQSRE[-131.1]AQHEDQVEQYK[+8]K[+9]ELEK[+8]	88.65	#N/A	TRUE	8682214	M1_F2:6127:261-290 v	E151104_11_Orbi2_JZ_CO_ES_Alex_LaminA_190_SILAC_EDC_M1_F2.mzML		0.931	8682214	y	8682214		6127
HIDmX_band1_F2	6127	261-290	LH1	8	NSNLVGAAHE[+1]ELQQSRE[-131.1]AQHEDQVEQYK[+8]K[+9]ELEK[+8]	5	25892882	25892882	-0.3	FALSE	88.65	5	752.981	NO	88.15	88.98	Library Peptides	25893000	88.65	NSNLVGAAHEELQQSREAQHEDQVEQYKKELEK	NSNLVGAAHE[+1]ELQQSRE[-131.1]AQHEDQVEQYK[+8]K[+9]ELEK[+8]	88.65	#N/A	TRUE	8007695	M1_F2:6127:261-290 v	E151104_11_Orbi2_JZ_CO_ES_Alex_LaminA_190_SILAC_EDC_M1_F2.mzML		0.931	8007695	y	8007695		6127
HIDmX_band1_F2	6127	261-290	LH2	9	NSNLVGAAHE[+1]ELQQSRE[-131.1]AQHEDQVEQYK[+8]K[+9]ELEK[+8]	5	25892882	25892882	-0.3	FALSE	88.57	5	753.182	NO	88.15	88.98	Library Peptides	25893000	88.65	NSNLVGAAHEELQQSREAQHEDQVEQYKKELEK	NSNLVGAAHE[+1]ELQQSRE[-131.1]AQHEDQVEQYK[+8]K[+9]ELEK[+8]	88.65	#N/A	TRUE	9202974	M1_F2:6127:261-290 v	E151104_11_Orbi2_JZ_CO_ES_Alex_LaminA_190_SILAC_EDC_M1_F2.mzML		0.931	9202974	y	9202974		6127
HIDmX_band1_F2	6127	261-290	HHm	10	NSNLVGAAHE[+1]ELQQSR[+10]E[-131.1]AQHEDQVEQYK[+8]K[+9]ELEK[+8]	5	206345568	206345568	-1	FALSE	88.65	5	754.782	NO	88.15	88.98	Library Peptides	206350000	88.65	NSNLVGAAHEELQQSREAQHEDQVEQYKKELEK	NSNLVGAAHE[+1]ELQQSR[+10]E[-131.1]AQHEDQVEQYK[+8]K[+9]ELEK[+8]	88.65	#N/A	TRUE	51778240	M1_F2:6127:261-290 v	E151104_11_Orbi2_JZ_CO_ES_Alex_LaminA_190_SILAC_EDC_M1_F2.mzML		0.984	51778240	y	51778240		6127
HIDmX_band1_F2	6127	261-290	HH1	11	NSNLVGAAHE[+1]ELQQSR[+10]E[-131.1]AQHEDQVEQYK[+8]K[+9]ELEK[+8]	5	206345568	206345568	-1	FALSE	88.65	5	754.983	NO	88.15	88.98	Library Peptides	206350000	88.65	NSNLVGAAHEELQQSREAQHEDQVEQYKKELEK	NSNLVGAAHE[+1]ELQQSR[+10]E[-131.1]AQHEDQVEQYK[+8]K[+9]ELEK[+8]	88.65	#N/A	TRUE	80182672	M1_F2:6127:261-290 v	E151104_11_Orbi2_JZ_CO_ES_Alex_LaminA_190_SILAC_EDC_M1_F2.mzML		0.984	80182672	y	80182672		6127
HIDmX_band1_F2	6127	261-290	HH2	12	NSNLVGAAHE[+1]ELQQSR[+10]E[-131.1]AQHEDQVEQYK[+8]K[+9]ELEK[+8]	5	206345568	206345568	-1	FALSE	88.65	5	755.184	NO	88.15	88.98	Library Peptides	206350000	88.65	NSNLVGAAHEELQQSREAQHEDQVEQYKKELEK	NSNLVGAAHE[+1]ELQQSR[+10]E[-131.1]AQHEDQVEQYK[+8]K[+9]ELEK[+8]	88.65	#N/A	TRUE	74384664	M1_F2:6127:261-290 v	E151104_11_Orbi2_JZ_CO_ES_Alex_LaminA_190_SILAC_EDC_M1_F2.mzML		0.984	74384664	y	74384664		6127
HIDmX_band1_F2	7366	53-78	LLm	1	SLE[+1]TENAGLRE[-131.1]EVSGIK[+1]AAYEAELGDARK	4	106208272	106208272	-0.3	TRUE	112.89	4	745.136	NO	112.33	113.34	Library Peptides	106210000	112.89	SLETENAGLREEVSGIKAAYEAELGDARK	SLE[+1]TENAGLRE[-131.1]EVSGIK[+1]AAYEAELGDARK	112.89	#N/A	TRUE	27256508	M1_F2:7366:53-78 v	E151104_11_Orbi2_JZ_CO_ES_Alex_LaminA_190_SILAC_EDC_M1_F2.mzML		0.9958	27256508	y	27256508	0.250975	7366
HIDmX_band1_F2	7366	53-78	LL1	2	SLE[+1]TENAGLRE[-131.1]EVSGIK[+1]AAYEAELGDARK	4	106208272	106208272	-0.3	TRUE	112.89	4	745.387	NO	112.33	113.34	Library Peptides	106210000	112.89	SLETENAGLREEVSGIKAAYEAELGDARK	SLE[+1]TENAGLRE[-131.1]EVSGIK[+1]AAYEAELGDARK	112.89	#N/A	TRUE	42380484	M1_F2:7366:53-78 v	E151104_11_Orbi2_JZ_CO_ES_Alex_LaminA_190_SILAC_EDC_M1_F2.mzML		0.9958	42380484	y	42380484		7366
HIDmX_band1_F2	7366	53-78	LL2	3	SLE[+1]TENAGLRE[-131.1]EVSGIK[+1]AAYEAELGDARK	4	106208272	106208272	-0.3	TRUE	112.89	4	745.637	NO	112.33	113.34	Library Peptides	106210000	112.89	SLETENAGLREEVSGIKAAYEAELGDARK	SLE[+1]TENAGLRE[-131.1]EVSGIK[+1]AAYEAELGDARK	112.89	#N/A	TRUE	36571284	M1_F2:7366:53-78 v	E151104_11_Orbi2_JZ_CO_ES_Alex_LaminA_190_SILAC_EDC_M1_F2.mzML		0.9958	36571284	y	36571284		7366
HIDmX_band1_F2	7366	53-78	HLm	4	SLE[+1]TENAGLR[+10]E[-131.1]EVSGIK[+1]AAYEAELGDARK	4	30847514	30847514	0	TRUE	112.78	4	747.638	NO	112.33	113.34	Library Peptides	30848000	112.89	SLETENAGLREEVSGIKAAYEAELGDARK	SLE[+1]TENAGLR[+10]E[-131.1]EVSGIK[+1]AAYEAELGDARK	112.89	#N/A	TRUE	7811306	M1_F2:7366:53-78 v	E151104_11_Orbi2_JZ_CO_ES_Alex_LaminA_190_SILAC_EDC_M1_F2.mzML		0.9613	7811306	y	7811306		7366
HIDmX_band1_F2	7366	53-78	HL1	5	SLE[+1]TENAGLR[+10]E[-131.1]EVSGIK[+1]AAYEAELGDARK	4	30847514	30847514	0	TRUE	112.89	4	747.889	NO	112.33	113.34	Library Peptides	30848000	112.89	SLETENAGLREEVSGIKAAYEAELGDARK	SLE[+1]TENAGLR[+10]E[-131.1]EVSGIK[+1]AAYEAELGDARK	112.89	#N/A	TRUE	14255676	M1_F2:7366:53-78 v	E151104_11_Orbi2_JZ_CO_ES_Alex_LaminA_190_SILAC_EDC_M1_F2.mzML		0.9613	14255676	y	14255676		7366
HIDmX_band1_F2	7366	53-78	HL2	6	SLE[+1]TENAGLR[+10]E[-131.1]EVSGIK[+1]AAYEAELGDARK	4	30847514	30847514	0	TRUE	112.78	4	748.14	NO	112.33	113.34	Library Peptides	30848000	112.89	SLETENAGLREEVSGIKAAYEAELGDARK	SLE[+1]TENAGLR[+10]E[-131.1]EVSGIK[+1]AAYEAELGDARK	112.89	#N/A	TRUE	8780532	M1_F2:7366:53-78 v	E151104_11_Orbi2_JZ_CO_ES_Alex_LaminA_190_SILAC_EDC_M1_F2.mzML		0.9613	8780532	y	8780532		7366
HIDmX_band1_F2	7366	53-78	LHm	7	SLE[+1]TENAGLRE[-131.1]EVSGIK[+9]AAYEAELGDAR[+10]K[+8]	4	39321844	39321844	-0.3	TRUE	112.78	4	751.645	NO	112.33	113.34	Library Peptides	39322000	112.89	SLETENAGLREEVSGIKAAYEAELGDARK	SLE[+1]TENAGLRE[-131.1]EVSGIK[+9]AAYEAELGDAR[+10]K[+8]	112.89	#N/A	TRUE	15374020	M1_F2:7366:53-78 v	E151104_11_Orbi2_JZ_CO_ES_Alex_LaminA_190_SILAC_EDC_M1_F2.mzML		0.9478	15374020	y	15374020		7366
HIDmX_band1_F2	7366	53-78	LH1	8	SLE[+1]TENAGLRE[-131.1]EVSGIK[+9]AAYEAELGDAR[+10]K[+8]	4	39321844	39321844	-0.3	TRUE	112.89	4	751.896	NO	112.33	113.34	Library Peptides	39322000	112.89	SLETENAGLREEVSGIKAAYEAELGDARK	SLE[+1]TENAGLRE[-131.1]EVSGIK[+9]AAYEAELGDAR[+10]K[+8]	112.89	#N/A	TRUE	12976254	M1_F2:7366:53-78 v	E151104_11_Orbi2_JZ_CO_ES_Alex_LaminA_190_SILAC_EDC_M1_F2.mzML		0.9478	12976254	y	12976254		7366
HIDmX_band1_F2	7366	53-78	LH2	9	SLE[+1]TENAGLRE[-131.1]EVSGIK[+9]AAYEAELGDAR[+10]K[+8]	4	39321844	39321844	-0.3	TRUE	112.78	4	752.147	NO	112.33	113.34	Library Peptides	39322000	112.89	SLETENAGLREEVSGIKAAYEAELGDARK	SLE[+1]TENAGLRE[-131.1]EVSGIK[+9]AAYEAELGDAR[+10]K[+8]	112.89	#N/A	TRUE	10971569	M1_F2:7366:53-78 v	E151104_11_Orbi2_JZ_CO_ES_Alex_LaminA_190_SILAC_EDC_M1_F2.mzML		0.9478	10971569	y	10971569		7366
HIDmX_band1_F2	7366	53-78	HHm	10	SLE[+1]TENAGLR[+10]E[-131.1]EVSGIK[+9]AAYEAELGDAR[+10]K[+8]	4	103209328	103209328	-0.9	TRUE	112.78	4	754.147	NO	112.33	113.34	Library Peptides	103210000	112.78	SLETENAGLREEVSGIKAAYEAELGDARK	SLE[+1]TENAGLR[+10]E[-131.1]EVSGIK[+9]AAYEAELGDAR[+10]K[+8]	112.78	#N/A	TRUE	39415004	M1_F2:7366:53-78 v	E151104_11_Orbi2_JZ_CO_ES_Alex_LaminA_190_SILAC_EDC_M1_F2.mzML		0.9558	39415004	y	39415004		7366
HIDmX_band1_F2	7366	53-78	HH1	11	SLE[+1]TENAGLR[+10]E[-131.1]EVSGIK[+9]AAYEAELGDAR[+10]K[+8]	4	103209328	103209328	-0.9	TRUE	112.89	4	754.398	NO	112.33	113.34	Library Peptides	103210000	112.78	SLETENAGLREEVSGIKAAYEAELGDARK	SLE[+1]TENAGLR[+10]E[-131.1]EVSGIK[+9]AAYEAELGDAR[+10]K[+8]	112.78	#N/A	TRUE	42394932	M1_F2:7366:53-78 v	E151104_11_Orbi2_JZ_CO_ES_Alex_LaminA_190_SILAC_EDC_M1_F2.mzML		0.9558	42394932	y	42394932		7366
HIDmX_band1_F2	7366	53-78	HH2	12	SLE[+1]TENAGLR[+10]E[-131.1]EVSGIK[+9]AAYEAELGDAR[+10]K[+8]	4	103209328	103209328	-0.9	TRUE	112.78	4	754.649	NO	112.33	113.34	Library Peptides	103210000	112.78	SLETENAGLREEVSGIKAAYEAELGDARK	SLE[+1]TENAGLR[+10]E[-131.1]EVSGIK[+9]AAYEAELGDAR[+10]K[+8]	112.78	#N/A	TRUE	21399388	M1_F2:7366:53-78 v	E151104_11_Orbi2_JZ_CO_ES_Alex_LaminA_190_SILAC_EDC_M1_F2.mzML		0.9558	21399388	y	21399388		7366
HIDmX_band1_F2	4627	123-124	LLm	1	NTKK[+1]EGDLIAAQARE[-131.1]KE[+1]GDLIAAQAR	4	46203108	46203108	0	TRUE	82.42	4	667.619	NO	82.01	82.92	Library Peptides	46203000	82.42	NTKKEGDLIAAQAREKEGDLIAAQAR	NTKK[+1]EGDLIAAQARE[-131.1]KE[+1]GDLIAAQAR	82.42	#N/A	TRUE	15199571	M1_F2:4627:123-124 v	E151104_11_Orbi2_JZ_CO_ES_Alex_LaminA_190_SILAC_EDC_M1_F2.mzML		0.9561	15199571	y	15199571	0.348004	4627
HIDmX_band1_F2	4627	123-124	LL1	2	NTKK[+1]EGDLIAAQARE[-131.1]KE[+1]GDLIAAQAR	4	46203108	46203108	0	TRUE	82.42	4	667.87	NO	82.01	82.92	Library Peptides	46203000	82.42	NTKKEGDLIAAQAREKEGDLIAAQAR	NTKK[+1]EGDLIAAQARE[-131.1]KE[+1]GDLIAAQAR	82.42	#N/A	TRUE	15698817	M1_F2:4627:123-124 v	E151104_11_Orbi2_JZ_CO_ES_Alex_LaminA_190_SILAC_EDC_M1_F2.mzML		0.9561	15698817	y	15698817		4627
HIDmX_band1_F2	4627	123-124	LL2	3	NTKK[+1]EGDLIAAQARE[-131.1]KE[+1]GDLIAAQAR	4	46203108	46203108	0	TRUE	82.42	4	668.12	NO	82.01	82.92	Library Peptides	46203000	82.42	NTKKEGDLIAAQAREKEGDLIAAQAR	NTKK[+1]EGDLIAAQARE[-131.1]KE[+1]GDLIAAQAR	82.42	#N/A	TRUE	15304721	M1_F2:4627:123-124 v	E151104_11_Orbi2_JZ_CO_ES_Alex_LaminA_190_SILAC_EDC_M1_F2.mzML		0.9561	15304721	y	15304721		4627
HIDmX_band1_F2	4627	123-124	HLm	7	NTKK[+1]EGDLIAAQARE[-131.1]K[+8]E[+1]GDLIAAQAR[+10]	4	26708600	26708600	-0.7	TRUE	82.34	4	672.124	NO	82.01	82.92	Library Peptides	26709000	82.42	NTKKEGDLIAAQAREKEGDLIAAQAR	NTKK[+1]EGDLIAAQARE[-131.1]K[+8]E[+1]GDLIAAQAR[+10]	82.42	#N/A	TRUE	8103164	M1_F2:4627:123-124 v	E151104_11_Orbi2_JZ_CO_ES_Alex_LaminA_190_SILAC_EDC_M1_F2.mzML		0.9644	8103164	y	8103164		4627
HIDmX_band1_F2	4627	123-124	HL1	8	NTKK[+1]EGDLIAAQARE[-131.1]K[+8]E[+1]GDLIAAQAR[+10]	4	26708600	26708600	-0.7	TRUE	82.42	4	672.375	NO	82.01	82.92	Library Peptides	26709000	82.42	NTKKEGDLIAAQAREKEGDLIAAQAR	NTKK[+1]EGDLIAAQARE[-131.1]K[+8]E[+1]GDLIAAQAR[+10]	82.42	#N/A	TRUE	12114577	M1_F2:4627:123-124 v	E151104_11_Orbi2_JZ_CO_ES_Alex_LaminA_190_SILAC_EDC_M1_F2.mzML		0.9644	12114577	y	12114577		4627
HIDmX_band1_F2	4627	123-124	HL2	9	NTKK[+1]EGDLIAAQARE[-131.1]K[+8]E[+1]GDLIAAQAR[+10]	4	26708600	26708600	-0.7	TRUE	82.42	4	672.626	NO	82.01	82.92	Library Peptides	26709000	82.42	NTKKEGDLIAAQAREKEGDLIAAQAR	NTKK[+1]EGDLIAAQARE[-131.1]K[+8]E[+1]GDLIAAQAR[+10]	82.42	#N/A	TRUE	6490860	M1_F2:4627:123-124 v	E151104_11_Orbi2_JZ_CO_ES_Alex_LaminA_190_SILAC_EDC_M1_F2.mzML		0.9644	6490860	y	6490860		4627
HIDmX_band1_F2	4627	123-124	LHm	4	NTK[+8]K[+9]EGDLIAAQAR[+10]E[-131.1]KE[+1]GDLIAAQAR	4	24345576	24345576	0.5	TRUE	82.34	4	674.128	NO	82.01	82.92	Library Peptides	24346000	82.34	NTKKEGDLIAAQAREKEGDLIAAQAR	NTK[+8]K[+9]EGDLIAAQAR[+10]E[-131.1]KE[+1]GDLIAAQAR	82.34	#N/A	FALSE	9534508	M1_F2:4627:123-124 v	E151104_11_Orbi2_JZ_CO_ES_Alex_LaminA_190_SILAC_EDC_M1_F2.mzML		0.9562	9534508	y	9534508		4627
HIDmX_band1_F2	4627	123-124	LH1	5	NTK[+8]K[+9]EGDLIAAQAR[+10]E[-131.1]KE[+1]GDLIAAQAR	4	24345576	24345576	0.5	TRUE	82.42	4	674.379	NO	82.01	82.92	Library Peptides	24346000	82.34	NTKKEGDLIAAQAREKEGDLIAAQAR	NTK[+8]K[+9]EGDLIAAQAR[+10]E[-131.1]KE[+1]GDLIAAQAR	82.34	#N/A	FALSE	10095614	M1_F2:4627:123-124 v	E151104_11_Orbi2_JZ_CO_ES_Alex_LaminA_190_SILAC_EDC_M1_F2.mzML		0.9562	10095614	y	10095614		4627
HIDmX_band1_F2	4627	123-124	LH2	6	NTK[+8]K[+9]EGDLIAAQAR[+10]E[-131.1]KE[+1]GDLIAAQAR	4	24345576	24345576	0.5	TRUE	82.42	4	674.629	NO	82.01	82.92	Library Peptides	24346000	82.34	NTKKEGDLIAAQAREKEGDLIAAQAR	NTK[+8]K[+9]EGDLIAAQAR[+10]E[-131.1]KE[+1]GDLIAAQAR	82.34	#N/A	FALSE	4715455	M1_F2:4627:123-124 v	E151104_11_Orbi2_JZ_CO_ES_Alex_LaminA_190_SILAC_EDC_M1_F2.mzML		0.9562	4715455	y	4715455		4627
HIDmX_band1_F2	4627	123-124	HHm	10	NTK[+8]K[+9]EGDLIAAQAR[+10]E[-131.1]K[+8]E[+1]GDLIAAQAR[+10]	4	49448632	49448632	0	TRUE	82.34	4	678.634	NO	82.01	82.92	Library Peptides	49449000	82.34	NTKKEGDLIAAQAREKEGDLIAAQAR	NTK[+8]K[+9]EGDLIAAQAR[+10]E[-131.1]K[+8]E[+1]GDLIAAQAR[+10]	82.34	#N/A	FALSE	15940248	M1_F2:4627:123-124 v	E151104_11_Orbi2_JZ_CO_ES_Alex_LaminA_190_SILAC_EDC_M1_F2.mzML		0.9449	15940248	y	15940248		4627
HIDmX_band1_F2	4627	123-124	HH1	11	NTK[+8]K[+9]EGDLIAAQAR[+10]E[-131.1]K[+8]E[+1]GDLIAAQAR[+10]	4	49448632	49448632	0	TRUE	82.34	4	678.884	NO	82.01	82.92	Library Peptides	49449000	82.34	NTKKEGDLIAAQAREKEGDLIAAQAR	NTK[+8]K[+9]EGDLIAAQAR[+10]E[-131.1]K[+8]E[+1]GDLIAAQAR[+10]	82.34	#N/A	FALSE	21173732	M1_F2:4627:123-124 v	E151104_11_Orbi2_JZ_CO_ES_Alex_LaminA_190_SILAC_EDC_M1_F2.mzML		0.9449	21173732	y	21173732		4627
HIDmX_band1_F2	4627	123-124	HH2	12	NTK[+8]K[+9]EGDLIAAQAR[+10]E[-131.1]K[+8]E[+1]GDLIAAQAR[+10]	4	49448632	49448632	0	TRUE	82.34	4	679.135	NO	82.01	82.92	Library Peptides	49449000	82.34	NTKKEGDLIAAQAREKEGDLIAAQAR	NTK[+8]K[+9]EGDLIAAQAR[+10]E[-131.1]K[+8]E[+1]GDLIAAQAR[+10]	82.34	#N/A	FALSE	12334650	M1_F2:4627:123-124 v	E151104_11_Orbi2_JZ_CO_ES_Alex_LaminA_190_SILAC_EDC_M1_F2.mzML		0.9449	12334650	y	12334650		4627
HIDmX_band2_F1	2167	385-407	LLm	1	ASSHSS[+1]QTQGGGSVTKE[-131.1]LLEGEEE[+1]R	4	706542272	706542272	-0.1	TRUE	55.69	4	619.299	NO	54.66	55.89	Library Peptides	706540000	55.69	ASSHSSQTQGGGSVTKELLEGEEER	ASSHSS[+1]QTQGGGSVTKE[-131.1]LLEGEEE[+1]R	55.69	#N/A	TRUE	241783856	M2_F1:2167:385-407 v	E151104_15_Orbi2_JZ_CO_ES_Alex_LaminA_190_SILAC_EDC_M2_F1.mzML		0.9816	241783856	y	241783856	0.0962726	2167
HIDmX_band2_F1	2167	385-407	LL1	2	ASSHSS[+1]QTQGGGSVTKE[-131.1]LLEGEEE[+1]R	4	706542272	706542272	-0.1	TRUE	55.69	4	619.55	NO	54.66	55.89	Library Peptides	706540000	55.69	ASSHSSQTQGGGSVTKELLEGEEER	ASSHSS[+1]QTQGGGSVTKE[-131.1]LLEGEEE[+1]R	55.69	#N/A	TRUE	287336928	M2_F1:2167:385-407 v	E151104_15_Orbi2_JZ_CO_ES_Alex_LaminA_190_SILAC_EDC_M2_F1.mzML		0.9816	287336928	y	287336928		2167
HIDmX_band2_F1	2167	385-407	LL2	3	ASSHSS[+1]QTQGGGSVTKE[-131.1]LLEGEEE[+1]R	4	706542272	706542272	-0.1	TRUE	55.69	4	619.801	NO	54.66	55.89	Library Peptides	706540000	55.69	ASSHSSQTQGGGSVTKELLEGEEER	ASSHSS[+1]QTQGGGSVTKE[-131.1]LLEGEEE[+1]R	55.69	#N/A	TRUE	177421520	M2_F1:2167:385-407 v	E151104_15_Orbi2_JZ_CO_ES_Alex_LaminA_190_SILAC_EDC_M2_F1.mzML		0.9816	177421520	y	177421520		2167
HIDmX_band2_F1	2167	385-407	HLm	4	ASSHSS[+1]QTQGGGSVTK[+8]E[-131.1]LLEGEEE[+1]R	4	93607104	93607104	-1.2	TRUE	55.69	4	621.303	NO	54.66	55.89	Library Peptides	93607000	55.69	ASSHSSQTQGGGSVTKELLEGEEER	ASSHSS[+1]QTQGGGSVTK[+8]E[-131.1]LLEGEEE[+1]R	55.69	#N/A	TRUE	29682846	M2_F1:2167:385-407 v	E151104_15_Orbi2_JZ_CO_ES_Alex_LaminA_190_SILAC_EDC_M2_F1.mzML		0.94	29682846	y	29682846		2167
HIDmX_band2_F1	2167	385-407	HL1	5	ASSHSS[+1]QTQGGGSVTK[+8]E[-131.1]LLEGEEE[+1]R	4	93607104	93607104	-1.2	TRUE	55.69	4	621.554	NO	54.66	55.89	Library Peptides	93607000	55.69	ASSHSSQTQGGGSVTKELLEGEEER	ASSHSS[+1]QTQGGGSVTK[+8]E[-131.1]LLEGEEE[+1]R	55.69	#N/A	TRUE	31863046	M2_F1:2167:385-407 v	E151104_15_Orbi2_JZ_CO_ES_Alex_LaminA_190_SILAC_EDC_M2_F1.mzML		0.94	31863046	y	31863046		2167
HIDmX_band2_F1	2167	385-407	HL2	6	ASSHSS[+1]QTQGGGSVTK[+8]E[-131.1]LLEGEEE[+1]R	4	93607104	93607104	-1.2	TRUE	55.69	4	621.804	NO	54.66	55.89	Library Peptides	93607000	55.69	ASSHSSQTQGGGSVTKELLEGEEER	ASSHSS[+1]QTQGGGSVTK[+8]E[-131.1]LLEGEEE[+1]R	55.69	#N/A	TRUE	32061212	M2_F1:2167:385-407 v	E151104_15_Orbi2_JZ_CO_ES_Alex_LaminA_190_SILAC_EDC_M2_F1.mzML		0.94	32061212	y	32061212		2167
HIDmX_band2_F1	2167	385-407	LHm	7	ASSHSS[+1]QTQGGGSVTKE[-131.1]LLEGEEE[+1]R[+10]	4	82467952	82467952	0.4	TRUE	55.69	4	621.801	YES	54.66	55.89	Library Peptides	82468000	55.69	ASSHSSQTQGGGSVTKELLEGEEER	ASSHSS[+1]QTQGGGSVTKE[-131.1]LLEGEEE[+1]R[+10]	55.69	#N/A	TRUE	32207128	M2_F1:2167:385-407 v	E151104_15_Orbi2_JZ_CO_ES_Alex_LaminA_190_SILAC_EDC_M2_F1.mzML		0.9725	32207128	x	0		2167
HIDmX_band2_F1	2167	385-407	LH1	8	ASSHSS[+1]QTQGGGSVTKE[-131.1]LLEGEEE[+1]R[+10]	4	82467952	82467952	0.4	TRUE	55.27	4	622.052	NO	54.66	55.89	Library Peptides	82468000	55.69	ASSHSSQTQGGGSVTKELLEGEEER	ASSHSS[+1]QTQGGGSVTKE[-131.1]LLEGEEE[+1]R[+10]	55.69	#N/A	TRUE	30168840	M2_F1:2167:385-407 v	E151104_15_Orbi2_JZ_CO_ES_Alex_LaminA_190_SILAC_EDC_M2_F1.mzML		0.9725	30168840	y	30168840		2167
HIDmX_band2_F1	2167	385-407	LH2	9	ASSHSS[+1]QTQGGGSVTKE[-131.1]LLEGEEE[+1]R[+10]	4	82467952	82467952	0.4	TRUE	55.69	4	622.303	NO	54.66	55.89	Library Peptides	82468000	55.69	ASSHSSQTQGGGSVTKELLEGEEER	ASSHSS[+1]QTQGGGSVTKE[-131.1]LLEGEEE[+1]R[+10]	55.69	#N/A	TRUE	20091984	M2_F1:2167:385-407 v	E151104_15_Orbi2_JZ_CO_ES_Alex_LaminA_190_SILAC_EDC_M2_F1.mzML		0.9725	20091984	y	20091984		2167
HIDmX_band2_F1	2167	385-407	HHm	10	ASSHSS[+1]QTQGGGSVTK[+8]E[-131.1]LLEGEEE[+1]R[+10]	4	643970176	643970176	-0.4	TRUE	55.69	4	623.805	NO	54.66	55.89	Library Peptides	643970000	55.69	ASSHSSQTQGGGSVTKELLEGEEER	ASSHSS[+1]QTQGGGSVTK[+8]E[-131.1]LLEGEEE[+1]R[+10]	55.69	#N/A	TRUE	239581856	M2_F1:2167:385-407 v	E151104_15_Orbi2_JZ_CO_ES_Alex_LaminA_190_SILAC_EDC_M2_F1.mzML		0.9985	239581856	y	239581856		2167
HIDmX_band2_F1	2167	385-407	HH1	11	ASSHSS[+1]QTQGGGSVTK[+8]E[-131.1]LLEGEEE[+1]R[+10]	4	643970176	643970176	-0.4	TRUE	55.69	4	624.056	NO	54.66	55.89	Library Peptides	643970000	55.69	ASSHSSQTQGGGSVTKELLEGEEER	ASSHSS[+1]QTQGGGSVTK[+8]E[-131.1]LLEGEEE[+1]R[+10]	55.69	#N/A	TRUE	252400352	M2_F1:2167:385-407 v	E151104_15_Orbi2_JZ_CO_ES_Alex_LaminA_190_SILAC_EDC_M2_F1.mzML		0.9985	252400352	y	252400352		2167
HIDmX_band2_F1	2167	385-407	HH2	12	ASSHSS[+1]QTQGGGSVTK[+8]E[-131.1]LLEGEEE[+1]R[+10]	4	643970176	643970176	-0.4	TRUE	55.69	4	624.306	NO	54.66	55.89	Library Peptides	643970000	55.69	ASSHSSQTQGGGSVTKELLEGEEER	ASSHSS[+1]QTQGGGSVTK[+8]E[-131.1]LLEGEEE[+1]R[+10]	55.69	#N/A	TRUE	151987952	M2_F1:2167:385-407 v	E151104_15_Orbi2_JZ_CO_ES_Alex_LaminA_190_SILAC_EDC_M2_F1.mzML		0.9985	151987952	y	151987952		2167
HIDmX_band2_F1	7788	55-78	LLm	1	EVSGIK[+1]AAYEAELGDARKE[-131.1]SLETE[+1]NAGLR	4	47464928	47464928	-0.4	TRUE	115.22	4	745.136	NO	114.71	115.56	Library Peptides	47465000	115.13	EVSGIKAAYEAELGDARKESLETENAGLR	EVSGIK[+1]AAYEAELGDARKE[-131.1]SLETE[+1]NAGLR	115.13	#N/A	TRUE	14215094	M2_F1:7788:55-78 v	E151104_15_Orbi2_JZ_CO_ES_Alex_LaminA_190_SILAC_EDC_M2_F1.mzML		0.9537	14215094	y	14215094	0.156074	7788
HIDmX_band2_F1	7788	55-78	LL1	2	EVSGIK[+1]AAYEAELGDARKE[-131.1]SLETE[+1]NAGLR	4	47464928	47464928	-0.4	TRUE	115.13	4	745.387	NO	114.71	115.56	Library Peptides	47465000	115.13	EVSGIKAAYEAELGDARKESLETENAGLR	EVSGIK[+1]AAYEAELGDARKE[-131.1]SLETE[+1]NAGLR	115.13	#N/A	TRUE	20270324	M2_F1:7788:55-78 v	E151104_15_Orbi2_JZ_CO_ES_Alex_LaminA_190_SILAC_EDC_M2_F1.mzML		0.9537	20270324	y	20270324		7788
HIDmX_band2_F1	7788	55-78	LL2	3	EVSGIK[+1]AAYEAELGDARKE[-131.1]SLETE[+1]NAGLR	4	47464928	47464928	-0.4	TRUE	115.22	4	745.637	NO	114.71	115.56	Library Peptides	47465000	115.13	EVSGIKAAYEAELGDARKESLETENAGLR	EVSGIK[+1]AAYEAELGDARKE[-131.1]SLETE[+1]NAGLR	115.13	#N/A	TRUE	12979511	M2_F1:7788:55-78 v	E151104_15_Orbi2_JZ_CO_ES_Alex_LaminA_190_SILAC_EDC_M2_F1.mzML		0.9537	12979511	y	12979511		7788
HIDmX_band2_F1	7788	55-78	HLm	4	EVSGIK[+1]AAYEAELGDARKE[-131.1]SLETE[+1]NAGLR[+10]	4	6073797	6073797	2.4	TRUE	115.39	4	747.638	NO	114.71	115.56	Library Peptides	6073800	114.96	EVSGIKAAYEAELGDARKESLETENAGLR	EVSGIK[+1]AAYEAELGDARKE[-131.1]SLETE[+1]NAGLR[+10]	114.96	#N/A	TRUE	2684184	M2_F1:7788:55-78 v	E151104_15_Orbi2_JZ_CO_ES_Alex_LaminA_190_SILAC_EDC_M2_F1.mzML		0.7965	2684184	y	2684184		7788
HIDmX_band2_F1	7788	55-78	HL1	5	EVSGIK[+1]AAYEAELGDARKE[-131.1]SLETE[+1]NAGLR[+10]	4	6073797	6073797	2.4	TRUE	115.13	4	747.889	NO	114.71	115.56	Library Peptides	6073800	114.96	EVSGIKAAYEAELGDARKESLETENAGLR	EVSGIK[+1]AAYEAELGDARKE[-131.1]SLETE[+1]NAGLR[+10]	114.96	#N/A	TRUE	789739	M2_F1:7788:55-78 v	E151104_15_Orbi2_JZ_CO_ES_Alex_LaminA_190_SILAC_EDC_M2_F1.mzML		0.7965	789739	y	789739		7788
HIDmX_band2_F1	7788	55-78	HL2	6	EVSGIK[+1]AAYEAELGDARKE[-131.1]SLETE[+1]NAGLR[+10]	4	6073797	6073797	2.4	TRUE	114.96	4	748.14	NO	114.71	115.56	Library Peptides	6073800	114.96	EVSGIKAAYEAELGDARKESLETENAGLR	EVSGIK[+1]AAYEAELGDARKE[-131.1]SLETE[+1]NAGLR[+10]	114.96	#N/A	TRUE	2599873	M2_F1:7788:55-78 v	E151104_15_Orbi2_JZ_CO_ES_Alex_LaminA_190_SILAC_EDC_M2_F1.mzML		0.7965	2599873	y	2599873		7788
HIDmX_band2_F1	7788	55-78	LHm	7	EVSGIK[+9]AAYEAELGDAR[+10]K[+8]E[-131.1]SLETE[+1]NAGLR	4	11526031	11526031	-1.3	TRUE	114.79	4	751.645	NO	114.71	115.56	Library Peptides	11526000	115.22	EVSGIKAAYEAELGDARKESLETENAGLR	EVSGIK[+9]AAYEAELGDAR[+10]K[+8]E[-131.1]SLETE[+1]NAGLR	115.22	#N/A	TRUE	1557674	M2_F1:7788:55-78 v	E151104_15_Orbi2_JZ_CO_ES_Alex_LaminA_190_SILAC_EDC_M2_F1.mzML		0.8318	1557674	y	1557674		7788
HIDmX_band2_F1	7788	55-78	LH1	8	EVSGIK[+9]AAYEAELGDAR[+10]K[+8]E[-131.1]SLETE[+1]NAGLR	4	11526031	11526031	-1.3	TRUE	114.96	4	751.896	NO	114.71	115.56	Library Peptides	11526000	115.22	EVSGIKAAYEAELGDARKESLETENAGLR	EVSGIK[+9]AAYEAELGDAR[+10]K[+8]E[-131.1]SLETE[+1]NAGLR	115.22	#N/A	TRUE	4232170	M2_F1:7788:55-78 v	E151104_15_Orbi2_JZ_CO_ES_Alex_LaminA_190_SILAC_EDC_M2_F1.mzML		0.8318	4232170	y	4232170		7788
HIDmX_band2_F1	7788	55-78	LH2	9	EVSGIK[+9]AAYEAELGDAR[+10]K[+8]E[-131.1]SLETE[+1]NAGLR	4	11526031	11526031	-1.3	TRUE	115.22	4	752.147	NO	114.71	115.56	Library Peptides	11526000	115.22	EVSGIKAAYEAELGDARKESLETENAGLR	EVSGIK[+9]AAYEAELGDAR[+10]K[+8]E[-131.1]SLETE[+1]NAGLR	115.22	#N/A	TRUE	5736188	M2_F1:7788:55-78 v	E151104_15_Orbi2_JZ_CO_ES_Alex_LaminA_190_SILAC_EDC_M2_F1.mzML		0.8318	5736188	y	5736188		7788
HIDmX_band2_F1	7788	55-78	HHm	10	EVSGIK[+9]AAYEAELGDAR[+10]K[+8]E[-131.1]SLETE[+1]NAGLR[+10]	4	47701376	47701376	-1.5	TRUE	115.13	4	754.147	NO	114.71	115.56	Library Peptides	47701000	115.13	EVSGIKAAYEAELGDARKESLETENAGLR	EVSGIK[+9]AAYEAELGDAR[+10]K[+8]E[-131.1]SLETE[+1]NAGLR[+10]	115.13	#N/A	TRUE	18100982	M2_F1:7788:55-78 v	E151104_15_Orbi2_JZ_CO_ES_Alex_LaminA_190_SILAC_EDC_M2_F1.mzML		0.9197	18100982	y	18100982		7788
HIDmX_band2_F1	7788	55-78	HH1	11	EVSGIK[+9]AAYEAELGDAR[+10]K[+8]E[-131.1]SLETE[+1]NAGLR[+10]	4	47701376	47701376	-1.5	TRUE	115.13	4	754.398	NO	114.71	115.56	Library Peptides	47701000	115.13	EVSGIKAAYEAELGDARKESLETENAGLR	EVSGIK[+9]AAYEAELGDAR[+10]K[+8]E[-131.1]SLETE[+1]NAGLR[+10]	115.13	#N/A	TRUE	21840556	M2_F1:7788:55-78 v	E151104_15_Orbi2_JZ_CO_ES_Alex_LaminA_190_SILAC_EDC_M2_F1.mzML		0.9197	21840556	y	21840556		7788
HIDmX_band2_F1	7788	55-78	HH2	12	EVSGIK[+9]AAYEAELGDAR[+10]K[+8]E[-131.1]SLETE[+1]NAGLR[+10]	4	47701376	47701376	-1.5	TRUE	114.79	4	754.649	NO	114.71	115.56	Library Peptides	47701000	115.13	EVSGIKAAYEAELGDARKESLETENAGLR	EVSGIK[+9]AAYEAELGDAR[+10]K[+8]E[-131.1]SLETE[+1]NAGLR[+10]	115.13	#N/A	TRUE	7759842	M2_F1:7788:55-78 v	E151104_15_Orbi2_JZ_CO_ES_Alex_LaminA_190_SILAC_EDC_M2_F1.mzML		0.9197	7759842	y	7759842		7788
HIDmX_band2_F1	4018	65-97	LLm	1	ITE[+1]SEEVVSRE[-131.1]TLDSVAK[+1]ER	3	114953432	114953432	0.1	TRUE	75.38	3	716.71	NO	74.99	75.77	Library Peptides	114950000	75.38	ITESEEVVSRETLDSVAKER	ITE[+1]SEEVVSRE[-131.1]TLDSVAK[+1]ER	75.38	#N/A	FALSE	46930208	M2_F1:4018:65-97 v	E151104_15_Orbi2_JZ_CO_ES_Alex_LaminA_190_SILAC_EDC_M2_F1.mzML		0.9298	46930208	y	46930208	0.0853397	4018
HIDmX_band2_F1	4018	65-97	LL1	2	ITE[+1]SEEVVSRE[-131.1]TLDSVAK[+1]ER	3	114953432	114953432	0.1	TRUE	75.38	3	717.044	NO	74.99	75.77	Library Peptides	114950000	75.38	ITESEEVVSRETLDSVAKER	ITE[+1]SEEVVSRE[-131.1]TLDSVAK[+1]ER	75.38	#N/A	FALSE	33753196	M2_F1:4018:65-97 v	E151104_15_Orbi2_JZ_CO_ES_Alex_LaminA_190_SILAC_EDC_M2_F1.mzML		0.9298	33753196	y	33753196		4018
HIDmX_band2_F1	4018	65-97	LL2	3	ITE[+1]SEEVVSRE[-131.1]TLDSVAK[+1]ER	3	114953432	114953432	0.1	TRUE	75.22	3	717.378	NO	74.99	75.77	Library Peptides	114950000	75.38	ITESEEVVSRETLDSVAKER	ITE[+1]SEEVVSRE[-131.1]TLDSVAK[+1]ER	75.38	#N/A	FALSE	34270024	M2_F1:4018:65-97 v	E151104_15_Orbi2_JZ_CO_ES_Alex_LaminA_190_SILAC_EDC_M2_F1.mzML		0.9298	34270024	y	34270024		4018
HIDmX_band2_F1	4018	65-97	HLm	4	ITE[+1]SEEVVSR[+10]E[-131.1]TLDSVAK[+1]ER	3	11410888	11410888	0.4	TRUE	75.22	3	720.046	NO	74.99	75.77	Library Peptides	11411000	75.38	ITESEEVVSRETLDSVAKER	ITE[+1]SEEVVSR[+10]E[-131.1]TLDSVAK[+1]ER	75.38	#N/A	TRUE	6198316	M2_F1:4018:65-97 v	E151104_15_Orbi2_JZ_CO_ES_Alex_LaminA_190_SILAC_EDC_M2_F1.mzML		0.6857	6198316	y	6198316		4018
HIDmX_band2_F1	4018	65-97	HL1	5	ITE[+1]SEEVVSR[+10]E[-131.1]TLDSVAK[+1]ER	3	11410888	11410888	0.4	TRUE	75.38	3	720.38	NO	74.99	75.77	Library Peptides	11411000	75.38	ITESEEVVSRETLDSVAKER	ITE[+1]SEEVVSR[+10]E[-131.1]TLDSVAK[+1]ER	75.38	#N/A	TRUE	5212572	M2_F1:4018:65-97 v	E151104_15_Orbi2_JZ_CO_ES_Alex_LaminA_190_SILAC_EDC_M2_F1.mzML		0.6857	5212572	y	5212572		4018
HIDmX_band2_F1	4018	65-97	HL2	6	ITE[+1]SEEVVSR[+10]E[-131.1]TLDSVAK[+1]ER	3	11410888	11410888	0.4	TRUE	74.99	3	720.714	NO	74.99	75.77	Library Peptides	11411000	75.38	ITESEEVVSRETLDSVAKER	ITE[+1]SEEVVSR[+10]E[-131.1]TLDSVAK[+1]ER	75.38	#N/A	TRUE	0	M2_F1:4018:65-97 v	E151104_15_Orbi2_JZ_CO_ES_Alex_LaminA_190_SILAC_EDC_M2_F1.mzML		0.6857	0	y	0		4018
HIDmX_band2_F1	4018	65-97	LHm	7	ITE[+1]SEEVVSRE[-131.1]TLDSVAK[+9]ER[+10]	3	8044562	8044562	0.2	TRUE	75.22	3	722.717	NO	74.99	75.77	Library Peptides	8044600	75.22	ITESEEVVSRETLDSVAKER	ITE[+1]SEEVVSRE[-131.1]TLDSVAK[+9]ER[+10]	75.22	#N/A	TRUE	6185420	M2_F1:4018:65-97 v	E151104_15_Orbi2_JZ_CO_ES_Alex_LaminA_190_SILAC_EDC_M2_F1.mzML		0.66	6185420	y	6185420		4018
HIDmX_band2_F1	4018	65-97	LH1	8	ITE[+1]SEEVVSRE[-131.1]TLDSVAK[+9]ER[+10]	3	8044562	8044562	0.2	TRUE	75.14	3	723.051	NO	74.99	75.77	Library Peptides	8044600	75.22	ITESEEVVSRETLDSVAKER	ITE[+1]SEEVVSRE[-131.1]TLDSVAK[+9]ER[+10]	75.22	#N/A	TRUE	1859142	M2_F1:4018:65-97 v	E151104_15_Orbi2_JZ_CO_ES_Alex_LaminA_190_SILAC_EDC_M2_F1.mzML		0.66	1859142	y	1859142		4018
HIDmX_band2_F1	4018	65-97	LH2	9	ITE[+1]SEEVVSRE[-131.1]TLDSVAK[+9]ER[+10]	3	8044562	8044562	0.2	TRUE	74.99	3	723.386	NO	74.99	75.77	Library Peptides	8044600	75.22	ITESEEVVSRETLDSVAKER	ITE[+1]SEEVVSRE[-131.1]TLDSVAK[+9]ER[+10]	75.22	#N/A	TRUE	0	M2_F1:4018:65-97 v	E151104_15_Orbi2_JZ_CO_ES_Alex_LaminA_190_SILAC_EDC_M2_F1.mzML		0.66	0	y	0		4018
HIDmX_band2_F1	4018	65-97	HHm	10	ITE[+1]SEEVVSR[+10]E[-131.1]TLDSVAK[+9]ER[+10]	3	93567712	93567712	-0.4	TRUE	75.38	3	726.053	NO	74.99	75.77	Library Peptides	93568000	75.38	ITESEEVVSRETLDSVAKER	ITE[+1]SEEVVSR[+10]E[-131.1]TLDSVAK[+9]ER[+10]	75.38	#N/A	TRUE	49410144	M2_F1:4018:65-97 v	E151104_15_Orbi2_JZ_CO_ES_Alex_LaminA_190_SILAC_EDC_M2_F1.mzML		0.9383	49410144	y	49410144		4018
HIDmX_band2_F1	4018	65-97	HH1	11	ITE[+1]SEEVVSR[+10]E[-131.1]TLDSVAK[+9]ER[+10]	3	93567712	93567712	-0.4	TRUE	75.3	3	726.388	NO	74.99	75.77	Library Peptides	93568000	75.38	ITESEEVVSRETLDSVAKER	ITE[+1]SEEVVSR[+10]E[-131.1]TLDSVAK[+9]ER[+10]	75.38	#N/A	TRUE	32112592	M2_F1:4018:65-97 v	E151104_15_Orbi2_JZ_CO_ES_Alex_LaminA_190_SILAC_EDC_M2_F1.mzML		0.9383	32112592	y	32112592		4018
HIDmX_band2_F1	4018	65-97	HH2	12	ITE[+1]SEEVVSR[+10]E[-131.1]TLDSVAK[+9]ER[+10]	3	93567712	93567712	-0.4	TRUE	75.22	3	726.722	NO	74.99	75.77	Library Peptides	93568000	75.38	ITESEEVVSRETLDSVAKER	ITE[+1]SEEVVSR[+10]E[-131.1]TLDSVAK[+9]ER[+10]	75.38	#N/A	TRUE	12044974	M2_F1:4018:65-97 v	E151104_15_Orbi2_JZ_CO_ES_Alex_LaminA_190_SILAC_EDC_M2_F1.mzML		0.9383	12044974	y	12044974		4018
HIDmX_band2_F1	6829	31-32	LLm	1	LQEK[+1]EDLQELNDRE[-131.1]LQE[+1]KEDLQELNDR	4	72685624	72685624	-1.1	TRUE	103.58	4	810.905	NO	103.3	103.77	Library Peptides	72686000	103.58	LQEKEDLQELNDRELQEKEDLQELNDR	LQEK[+1]EDLQELNDRE[-131.1]LQE[+1]KEDLQELNDR	103.58	#N/A	TRUE	18733714	M2_F1:6829:31-32 v	E151104_15_Orbi2_JZ_CO_ES_Alex_LaminA_190_SILAC_EDC_M2_F1.mzML		0.965	18733714	y	18733714	0.3106	6829
HIDmX_band2_F1	6829	31-32	LL1	2	LQEK[+1]EDLQELNDRE[-131.1]LQE[+1]KEDLQELNDR	4	72685624	72685624	-1.1	TRUE	103.58	4	811.156	NO	103.3	103.77	Library Peptides	72686000	103.58	LQEKEDLQELNDRELQEKEDLQELNDR	LQEK[+1]EDLQELNDRE[-131.1]LQE[+1]KEDLQELNDR	103.58	#N/A	TRUE	31651068	M2_F1:6829:31-32 v	E151104_15_Orbi2_JZ_CO_ES_Alex_LaminA_190_SILAC_EDC_M2_F1.mzML		0.965	31651068	y	31651068		6829
HIDmX_band2_F1	6829	31-32	LL2	3	LQEK[+1]EDLQELNDRE[-131.1]LQE[+1]KEDLQELNDR	4	72685624	72685624	-1.1	TRUE	103.58	4	811.406	NO	103.3	103.77	Library Peptides	72686000	103.58	LQEKEDLQELNDRELQEKEDLQELNDR	LQEK[+1]EDLQELNDRE[-131.1]LQE[+1]KEDLQELNDR	103.58	#N/A	TRUE	22300838	M2_F1:6829:31-32 v	E151104_15_Orbi2_JZ_CO_ES_Alex_LaminA_190_SILAC_EDC_M2_F1.mzML		0.965	22300838	y	22300838		6829
HIDmX_band2_F1	6829	31-32	HLm	4	LQEK[+9]EDLQELNDR[+10]E[-131.1]LQE[+1]KEDLQELNDR	4	66389576	66389576	0.5	TRUE	103.58	4	815.411	NO	103.3	103.77	Library Peptides	66390000	103.58	LQEKEDLQELNDRELQEKEDLQELNDR	LQEK[+9]EDLQELNDR[+10]E[-131.1]LQE[+1]KEDLQELNDR	103.58	#N/A	TRUE	21725212	M2_F1:6829:31-32 v	E151104_15_Orbi2_JZ_CO_ES_Alex_LaminA_190_SILAC_EDC_M2_F1.mzML		0.9667	21725212	y	21725212		6829
HIDmX_band2_F1	6829	31-32	HL1	5	LQEK[+9]EDLQELNDR[+10]E[-131.1]LQE[+1]KEDLQELNDR	4	66389576	66389576	0.5	TRUE	103.58	4	815.661	NO	103.3	103.77	Library Peptides	66390000	103.58	LQEKEDLQELNDRELQEKEDLQELNDR	LQEK[+9]EDLQELNDR[+10]E[-131.1]LQE[+1]KEDLQELNDR	103.58	#N/A	TRUE	24459008	M2_F1:6829:31-32 v	E151104_15_Orbi2_JZ_CO_ES_Alex_LaminA_190_SILAC_EDC_M2_F1.mzML		0.9667	24459008	y	24459008		6829
HIDmX_band2_F1	6829	31-32	HL2	6	LQEK[+9]EDLQELNDR[+10]E[-131.1]LQE[+1]KEDLQELNDR	4	66389576	66389576	0.5	TRUE	103.58	4	815.912	NO	103.3	103.77	Library Peptides	66390000	103.58	LQEKEDLQELNDRELQEKEDLQELNDR	LQEK[+9]EDLQELNDR[+10]E[-131.1]LQE[+1]KEDLQELNDR	103.58	#N/A	TRUE	20205358	M2_F1:6829:31-32 v	E151104_15_Orbi2_JZ_CO_ES_Alex_LaminA_190_SILAC_EDC_M2_F1.mzML		0.9667	20205358	y	20205358		6829
HIDmX_band2_F1	6829	31-32	LHm	7	LQEK[+1]EDLQELNDRE[-131.1]LQE[+1]K[+8]EDLQELNDR[+10]	4	66389576	66389576	0.5	TRUE	103.58	4	815.411	YES	103.3	103.77	Library Peptides	66390000	103.58	LQEKEDLQELNDRELQEKEDLQELNDR	LQEK[+1]EDLQELNDRE[-131.1]LQE[+1]K[+8]EDLQELNDR[+10]	103.58	#N/A	TRUE	21725212	M2_F1:6829:31-32 v	E151104_15_Orbi2_JZ_CO_ES_Alex_LaminA_190_SILAC_EDC_M2_F1.mzML		0.9667	21725212	x	0		6829
HIDmX_band2_F1	6829	31-32	LH1	8	LQEK[+1]EDLQELNDRE[-131.1]LQE[+1]K[+8]EDLQELNDR[+10]	4	66389576	66389576	0.5	TRUE	103.58	4	815.661	YES	103.3	103.77	Library Peptides	66390000	103.58	LQEKEDLQELNDRELQEKEDLQELNDR	LQEK[+1]EDLQELNDRE[-131.1]LQE[+1]K[+8]EDLQELNDR[+10]	103.58	#N/A	TRUE	24459008	M2_F1:6829:31-32 v	E151104_15_Orbi2_JZ_CO_ES_Alex_LaminA_190_SILAC_EDC_M2_F1.mzML		0.9667	24459008	x	0		6829
HIDmX_band2_F1	6829	31-32	LH2	9	LQEK[+1]EDLQELNDRE[-131.1]LQE[+1]K[+8]EDLQELNDR[+10]	4	66389576	66389576	0.5	TRUE	103.58	4	815.912	YES	103.3	103.77	Library Peptides	66390000	103.58	LQEKEDLQELNDRELQEKEDLQELNDR	LQEK[+1]EDLQELNDRE[-131.1]LQE[+1]K[+8]EDLQELNDR[+10]	103.58	#N/A	TRUE	20205358	M2_F1:6829:31-32 v	E151104_15_Orbi2_JZ_CO_ES_Alex_LaminA_190_SILAC_EDC_M2_F1.mzML		0.9667	20205358	x	0		6829
HIDmX_band2_F1	6829	31-32	HHm	10	LQEK[+9]EDLQELNDR[+10]E[-131.1]LQE[+1]K[+8]EDLQELNDR[+10]	4	74670808	74670808	-0.6	TRUE	103.58	4	819.916	NO	103.3	103.77	Library Peptides	74671000	103.58	LQEKEDLQELNDRELQEKEDLQELNDR	LQEK[+9]EDLQELNDR[+10]E[-131.1]LQE[+1]K[+8]EDLQELNDR[+10]	103.58	#N/A	TRUE	20962140	M2_F1:6829:31-32 v	E151104_15_Orbi2_JZ_CO_ES_Alex_LaminA_190_SILAC_EDC_M2_F1.mzML		0.9216	20962140	y	20962140		6829
HIDmX_band2_F1	6829	31-32	HH1	11	LQEK[+9]EDLQELNDR[+10]E[-131.1]LQE[+1]K[+8]EDLQELNDR[+10]	4	74670808	74670808	-0.6	TRUE	103.58	4	820.167	NO	103.3	103.77	Library Peptides	74671000	103.58	LQEKEDLQELNDRELQEKEDLQELNDR	LQEK[+9]EDLQELNDR[+10]E[-131.1]LQE[+1]K[+8]EDLQELNDR[+10]	103.58	#N/A	TRUE	38164088	M2_F1:6829:31-32 v	E151104_15_Orbi2_JZ_CO_ES_Alex_LaminA_190_SILAC_EDC_M2_F1.mzML		0.9216	38164088	y	38164088		6829
HIDmX_band2_F1	6829	31-32	HH2	12	LQEK[+9]EDLQELNDR[+10]E[-131.1]LQE[+1]K[+8]EDLQELNDR[+10]	4	74670808	74670808	-0.6	TRUE	103.58	4	820.418	NO	103.3	103.77	Library Peptides	74671000	103.58	LQEKEDLQELNDRELQEKEDLQELNDR	LQEK[+9]EDLQELNDR[+10]E[-131.1]LQE[+1]K[+8]EDLQELNDR[+10]	103.58	#N/A	TRUE	15544579	M2_F1:6829:31-32 v	E151104_15_Orbi2_JZ_CO_ES_Alex_LaminA_190_SILAC_EDC_M2_F1.mzML		0.9216	15544579	y	15544579		6829
HIDmX_band2_F1	6515	32-33	LLm	1	LQEKE[+1]DLQELNDRE[-131.1]LQEK[+1]EDLQELNDR	4	581943808	581943808	-0.8	TRUE	99.79	4	810.905	NO	99.24	100.53	Library Peptides	581940000	99.79	LQEKEDLQELNDRELQEKEDLQELNDR	LQEKE[+1]DLQELNDRE[-131.1]LQEK[+1]EDLQELNDR	99.79	#N/A	TRUE	139173248	M2_F1:6515:32-33 v	E151104_15_Orbi2_JZ_CO_ES_Alex_LaminA_190_SILAC_EDC_M2_F1.mzML		0.9957	139173248	y	139173248	0.334111	6515
HIDmX_band2_F1	6515	32-33	LL1	2	LQEKE[+1]DLQELNDRE[-131.1]LQEK[+1]EDLQELNDR	4	581943808	581943808	-0.8	TRUE	99.88	4	811.156	NO	99.24	100.53	Library Peptides	581940000	99.79	LQEKEDLQELNDRELQEKEDLQELNDR	LQEKE[+1]DLQELNDRE[-131.1]LQEK[+1]EDLQELNDR	99.79	#N/A	TRUE	237108496	M2_F1:6515:32-33 v	E151104_15_Orbi2_JZ_CO_ES_Alex_LaminA_190_SILAC_EDC_M2_F1.mzML		0.9957	237108496	y	237108496		6515
HIDmX_band2_F1	6515	32-33	LL2	3	LQEKE[+1]DLQELNDRE[-131.1]LQEK[+1]EDLQELNDR	4	581943808	581943808	-0.8	TRUE	99.79	4	811.406	NO	99.24	100.53	Library Peptides	581940000	99.79	LQEKEDLQELNDRELQEKEDLQELNDR	LQEKE[+1]DLQELNDRE[-131.1]LQEK[+1]EDLQELNDR	99.79	#N/A	TRUE	205662112	M2_F1:6515:32-33 v	E151104_15_Orbi2_JZ_CO_ES_Alex_LaminA_190_SILAC_EDC_M2_F1.mzML		0.9957	205662112	y	205662112		6515
HIDmX_band2_F1	6515	32-33	HLm	4	LQEKE[+1]DLQELNDRE[-131.1]LQEK[+9]EDLQELNDR[+10]	4	643650624	643650624	-0.6	TRUE	99.88	4	815.411	NO	99.24	100.53	Library Peptides	643650000	99.79	LQEKEDLQELNDRELQEKEDLQELNDR	LQEKE[+1]DLQELNDRE[-131.1]LQEK[+9]EDLQELNDR[+10]	99.79	#N/A	TRUE	196756496	M2_F1:6515:32-33 v	E151104_15_Orbi2_JZ_CO_ES_Alex_LaminA_190_SILAC_EDC_M2_F1.mzML		0.9724	196756496	y	196756496		6515
HIDmX_band2_F1	6515	32-33	HL1	5	LQEKE[+1]DLQELNDRE[-131.1]LQEK[+9]EDLQELNDR[+10]	4	643650624	643650624	-0.6	TRUE	99.79	4	815.661	NO	99.24	100.53	Library Peptides	643650000	99.79	LQEKEDLQELNDRELQEKEDLQELNDR	LQEKE[+1]DLQELNDRE[-131.1]LQEK[+9]EDLQELNDR[+10]	99.79	#N/A	TRUE	264379120	M2_F1:6515:32-33 v	E151104_15_Orbi2_JZ_CO_ES_Alex_LaminA_190_SILAC_EDC_M2_F1.mzML		0.9724	264379120	y	264379120		6515
HIDmX_band2_F1	6515	32-33	HL2	6	LQEKE[+1]DLQELNDRE[-131.1]LQEK[+9]EDLQELNDR[+10]	4	643650624	643650624	-0.6	TRUE	99.79	4	815.912	NO	99.24	100.53	Library Peptides	643650000	99.79	LQEKEDLQELNDRELQEKEDLQELNDR	LQEKE[+1]DLQELNDRE[-131.1]LQEK[+9]EDLQELNDR[+10]	99.79	#N/A	TRUE	182515024	M2_F1:6515:32-33 v	E151104_15_Orbi2_JZ_CO_ES_Alex_LaminA_190_SILAC_EDC_M2_F1.mzML		0.9724	182515024	y	182515024		6515
HIDmX_band2_F1	6515	32-33	LHm	7	LQEK[+8]E[+1]DLQELNDR[+10]E[-131.1]LQEK[+1]EDLQELNDR	4	643650624	643650624	-0.6	TRUE	99.88	4	815.411	YES	99.24	100.53	Library Peptides	643650000	99.79	LQEKEDLQELNDRELQEKEDLQELNDR	LQEK[+8]E[+1]DLQELNDR[+10]E[-131.1]LQEK[+1]EDLQELNDR	99.79	#N/A	TRUE	196756496	M2_F1:6515:32-33 v	E151104_15_Orbi2_JZ_CO_ES_Alex_LaminA_190_SILAC_EDC_M2_F1.mzML		0.9724	196756496	x	0		6515
HIDmX_band2_F1	6515	32-33	LH1	8	LQEK[+8]E[+1]DLQELNDR[+10]E[-131.1]LQEK[+1]EDLQELNDR	4	643650624	643650624	-0.6	TRUE	99.79	4	815.661	YES	99.24	100.53	Library Peptides	643650000	99.79	LQEKEDLQELNDRELQEKEDLQELNDR	LQEK[+8]E[+1]DLQELNDR[+10]E[-131.1]LQEK[+1]EDLQELNDR	99.79	#N/A	TRUE	264379120	M2_F1:6515:32-33 v	E151104_15_Orbi2_JZ_CO_ES_Alex_LaminA_190_SILAC_EDC_M2_F1.mzML		0.9724	264379120	x	0		6515
HIDmX_band2_F1	6515	32-33	LH2	9	LQEK[+8]E[+1]DLQELNDR[+10]E[-131.1]LQEK[+1]EDLQELNDR	4	643650624	643650624	-0.6	TRUE	99.79	4	815.912	YES	99.24	100.53	Library Peptides	643650000	99.79	LQEKEDLQELNDRELQEKEDLQELNDR	LQEK[+8]E[+1]DLQELNDR[+10]E[-131.1]LQEK[+1]EDLQELNDR	99.79	#N/A	TRUE	182515024	M2_F1:6515:32-33 v	E151104_15_Orbi2_JZ_CO_ES_Alex_LaminA_190_SILAC_EDC_M2_F1.mzML		0.9724	182515024	x	0		6515
HIDmX_band2_F1	6515	32-33	HHm	10	LQEK[+8]E[+1]DLQELNDR[+10]E[-131.1]LQEK[+9]EDLQELNDR[+10]	4	700861632	700861632	-1	TRUE	99.79	4	819.916	NO	99.24	100.53	Library Peptides	700860000	99.79	LQEKEDLQELNDRELQEKEDLQELNDR	LQEK[+8]E[+1]DLQELNDR[+10]E[-131.1]LQEK[+9]EDLQELNDR[+10]	99.79	#N/A	FALSE	233429200	M2_F1:6515:32-33 v	E151104_15_Orbi2_JZ_CO_ES_Alex_LaminA_190_SILAC_EDC_M2_F1.mzML		0.9892	233429200	y	233429200		6515
HIDmX_band2_F1	6515	32-33	HH1	11	LQEK[+8]E[+1]DLQELNDR[+10]E[-131.1]LQEK[+9]EDLQELNDR[+10]	4	700861632	700861632	-1	TRUE	99.79	4	820.167	NO	99.24	100.53	Library Peptides	700860000	99.79	LQEKEDLQELNDRELQEKEDLQELNDR	LQEK[+8]E[+1]DLQELNDR[+10]E[-131.1]LQEK[+9]EDLQELNDR[+10]	99.79	#N/A	FALSE	265409344	M2_F1:6515:32-33 v	E151104_15_Orbi2_JZ_CO_ES_Alex_LaminA_190_SILAC_EDC_M2_F1.mzML		0.9892	265409344	y	265409344		6515
HIDmX_band2_F1	6515	32-33	HH2	12	LQEK[+8]E[+1]DLQELNDR[+10]E[-131.1]LQEK[+9]EDLQELNDR[+10]	4	700861632	700861632	-1	TRUE	99.79	4	820.418	NO	99.24	100.53	Library Peptides	700860000	99.79	LQEKEDLQELNDRELQEKEDLQELNDR	LQEK[+8]E[+1]DLQELNDR[+10]E[-131.1]LQEK[+9]EDLQELNDR[+10]	99.79	#N/A	FALSE	202023120	M2_F1:6515:32-33 v	E151104_15_Orbi2_JZ_CO_ES_Alex_LaminA_190_SILAC_EDC_M2_F1.mzML		0.9892	202023120	y	202023120		6515
HIDmX_band2_F1	6689	32-34	LLm	1	LQEKED[+1]LQELNDRE[-131.1]LQEK[+1]EDLQELNDR	5	912490624	912490624	-0.3	TRUE	102.72	5	648.925	NO	101.55	103.17	Library Peptides	912490000	102.72	LQEKEDLQELNDRELQEKEDLQELNDR	LQEKED[+1]LQELNDRE[-131.1]LQEK[+1]EDLQELNDR	102.72	#N/A	FALSE	227759552	M2_F1:6689:32-34 v	E151104_15_Orbi2_JZ_CO_ES_Alex_LaminA_190_SILAC_EDC_M2_F1.mzML		0.9854	227759552	y	227759552	0.335625	6689
HIDmX_band2_F1	6689	32-34	LL1	2	LQEKED[+1]LQELNDRE[-131.1]LQEK[+1]EDLQELNDR	5	912490624	912490624	-0.3	TRUE	102.72	5	649.126	NO	101.55	103.17	Library Peptides	912490000	102.72	LQEKEDLQELNDRELQEKEDLQELNDR	LQEKED[+1]LQELNDRE[-131.1]LQEK[+1]EDLQELNDR	102.72	#N/A	FALSE	377477536	M2_F1:6689:32-34 v	E151104_15_Orbi2_JZ_CO_ES_Alex_LaminA_190_SILAC_EDC_M2_F1.mzML		0.9854	377477536	y	377477536		6689
HIDmX_band2_F1	6689	32-34	LL2	3	LQEKED[+1]LQELNDRE[-131.1]LQEK[+1]EDLQELNDR	5	912490624	912490624	-0.3	TRUE	102.72	5	649.327	NO	101.55	103.17	Library Peptides	912490000	102.72	LQEKEDLQELNDRELQEKEDLQELNDR	LQEKED[+1]LQELNDRE[-131.1]LQEK[+1]EDLQELNDR	102.72	#N/A	FALSE	307253472	M2_F1:6689:32-34 v	E151104_15_Orbi2_JZ_CO_ES_Alex_LaminA_190_SILAC_EDC_M2_F1.mzML		0.9854	307253472	y	307253472		6689
HIDmX_band2_F1	6689	32-34	HLm	4	LQEKED[+1]LQELNDRE[-131.1]LQEK[+9]EDLQELNDR[+10]	5	1006839680	1006839680	-0.5	TRUE	102.72	5	652.53	NO	101.55	103.17	Library Peptides	1006800000	102.63	LQEKEDLQELNDRELQEKEDLQELNDR	LQEKED[+1]LQELNDRE[-131.1]LQEK[+9]EDLQELNDR[+10]	102.63	#N/A	TRUE	269507008	M2_F1:6689:32-34 v	E151104_15_Orbi2_JZ_CO_ES_Alex_LaminA_190_SILAC_EDC_M2_F1.mzML		0.9915	269507008	y	269507008		6689
HIDmX_band2_F1	6689	32-34	HL1	5	LQEKED[+1]LQELNDRE[-131.1]LQEK[+9]EDLQELNDR[+10]	5	1006839680	1006839680	-0.5	TRUE	102.63	5	652.73	NO	101.55	103.17	Library Peptides	1006800000	102.63	LQEKEDLQELNDRELQEKEDLQELNDR	LQEKED[+1]LQELNDRE[-131.1]LQEK[+9]EDLQELNDR[+10]	102.63	#N/A	TRUE	409771008	M2_F1:6689:32-34 v	E151104_15_Orbi2_JZ_CO_ES_Alex_LaminA_190_SILAC_EDC_M2_F1.mzML		0.9915	409771008	y	409771008		6689
HIDmX_band2_F1	6689	32-34	HL2	6	LQEKED[+1]LQELNDRE[-131.1]LQEK[+9]EDLQELNDR[+10]	5	1006839680	1006839680	-0.5	TRUE	102.63	5	652.931	NO	101.55	103.17	Library Peptides	1006800000	102.63	LQEKEDLQELNDRELQEKEDLQELNDR	LQEKED[+1]LQELNDRE[-131.1]LQEK[+9]EDLQELNDR[+10]	102.63	#N/A	TRUE	327561696	M2_F1:6689:32-34 v	E151104_15_Orbi2_JZ_CO_ES_Alex_LaminA_190_SILAC_EDC_M2_F1.mzML		0.9915	327561696	y	327561696		6689
HIDmX_band2_F1	6689	32-34	LHm	7	LQEK[+8]ED[+1]LQELNDR[+10]E[-131.1]LQEK[+1]EDLQELNDR	5	1006839680	1006839680	-0.5	TRUE	102.72	5	652.53	YES	101.55	103.17	Library Peptides	1006800000	102.63	LQEKEDLQELNDRELQEKEDLQELNDR	LQEK[+8]ED[+1]LQELNDR[+10]E[-131.1]LQEK[+1]EDLQELNDR	102.63	#N/A	TRUE	269507008	M2_F1:6689:32-34 v	E151104_15_Orbi2_JZ_CO_ES_Alex_LaminA_190_SILAC_EDC_M2_F1.mzML		0.9915	269507008	x	0		6689
HIDmX_band2_F1	6689	32-34	LH1	8	LQEK[+8]ED[+1]LQELNDR[+10]E[-131.1]LQEK[+1]EDLQELNDR	5	1006839680	1006839680	-0.5	TRUE	102.63	5	652.73	YES	101.55	103.17	Library Peptides	1006800000	102.63	LQEKEDLQELNDRELQEKEDLQELNDR	LQEK[+8]ED[+1]LQELNDR[+10]E[-131.1]LQEK[+1]EDLQELNDR	102.63	#N/A	TRUE	409771008	M2_F1:6689:32-34 v	E151104_15_Orbi2_JZ_CO_ES_Alex_LaminA_190_SILAC_EDC_M2_F1.mzML		0.9915	409771008	x	0		6689
HIDmX_band2_F1	6689	32-34	LH2	9	LQEK[+8]ED[+1]LQELNDR[+10]E[-131.1]LQEK[+1]EDLQELNDR	5	1006839680	1006839680	-0.5	TRUE	102.63	5	652.931	YES	101.55	103.17	Library Peptides	1006800000	102.63	LQEKEDLQELNDRELQEKEDLQELNDR	LQEK[+8]ED[+1]LQELNDR[+10]E[-131.1]LQEK[+1]EDLQELNDR	102.63	#N/A	TRUE	327561696	M2_F1:6689:32-34 v	E151104_15_Orbi2_JZ_CO_ES_Alex_LaminA_190_SILAC_EDC_M2_F1.mzML		0.9915	327561696	x	0		6689
HIDmX_band2_F1	6689	32-34	HHm	10	LQEK[+8]ED[+1]LQELNDR[+10]E[-131.1]LQEK[+9]EDLQELNDR[+10]	5	1080563072	1080563072	-0.5	TRUE	102.36	5	656.134	NO	101.55	103.17	Library Peptides	1080600000	102.63	LQEKEDLQELNDRELQEKEDLQELNDR	LQEK[+8]ED[+1]LQELNDR[+10]E[-131.1]LQEK[+9]EDLQELNDR[+10]	102.63	#N/A	TRUE	358445088	M2_F1:6689:32-34 v	E151104_15_Orbi2_JZ_CO_ES_Alex_LaminA_190_SILAC_EDC_M2_F1.mzML		0.9915	358445088	y	358445088		6689
HIDmX_band2_F1	6689	32-34	HH1	11	LQEK[+8]ED[+1]LQELNDR[+10]E[-131.1]LQEK[+9]EDLQELNDR[+10]	5	1080563072	1080563072	-0.5	TRUE	102.63	5	656.335	NO	101.55	103.17	Library Peptides	1080600000	102.63	LQEKEDLQELNDRELQEKEDLQELNDR	LQEK[+8]ED[+1]LQELNDR[+10]E[-131.1]LQEK[+9]EDLQELNDR[+10]	102.63	#N/A	TRUE	421103520	M2_F1:6689:32-34 v	E151104_15_Orbi2_JZ_CO_ES_Alex_LaminA_190_SILAC_EDC_M2_F1.mzML		0.9915	421103520	y	421103520		6689
HIDmX_band2_F1	6689	32-34	HH2	12	LQEK[+8]ED[+1]LQELNDR[+10]E[-131.1]LQEK[+9]EDLQELNDR[+10]	5	1080563072	1080563072	-0.5	TRUE	102.72	5	656.536	NO	101.55	103.17	Library Peptides	1080600000	102.63	LQEKEDLQELNDRELQEKEDLQELNDR	LQEK[+8]ED[+1]LQELNDR[+10]E[-131.1]LQEK[+9]EDLQELNDR[+10]	102.63	#N/A	TRUE	301014496	M2_F1:6689:32-34 v	E151104_15_Orbi2_JZ_CO_ES_Alex_LaminA_190_SILAC_EDC_M2_F1.mzML		0.9915	301014496	y	301014496		6689
HIDmX_band2_F1	3576	1-37	LLm	1	LQEKEDLQE[+1]LNDRE[-131.1]M[+17]ETPSQR	3	82840528	82840528	0.9	TRUE	71.74	3	825.731	NO	71.19	72.13	Library Peptides	82841000	71.58	LQEKEDLQELNDREMETPSQR	LQEKEDLQE[+1]LNDRE[-131.1]M[+17]ETPSQR	71.58	#N/A	TRUE	21281746	M2_F1:3576:1-37 v	E151104_15_Orbi2_JZ_CO_ES_Alex_LaminA_190_SILAC_EDC_M2_F1.mzML		0.935	21281746	y	21281746	0.0606006	3576
HIDmX_band2_F1	3576	1-37	LL1	2	LQEKEDLQE[+1]LNDRE[-131.1]M[+17]ETPSQR	3	82840528	82840528	0.9	TRUE	71.58	3	826.065	NO	71.19	72.13	Library Peptides	82841000	71.58	LQEKEDLQELNDREMETPSQR	LQEKEDLQE[+1]LNDRE[-131.1]M[+17]ETPSQR	71.58	#N/A	TRUE	41245724	M2_F1:3576:1-37 v	E151104_15_Orbi2_JZ_CO_ES_Alex_LaminA_190_SILAC_EDC_M2_F1.mzML		0.935	41245724	y	41245724		3576
HIDmX_band2_F1	3576	1-37	LL2	3	LQEKEDLQE[+1]LNDRE[-131.1]M[+17]ETPSQR	3	82840528	82840528	0.9	TRUE	71.66	3	826.399	NO	71.19	72.13	Library Peptides	82841000	71.58	LQEKEDLQELNDREMETPSQR	LQEKEDLQE[+1]LNDRE[-131.1]M[+17]ETPSQR	71.58	#N/A	TRUE	20313058	M2_F1:3576:1-37 v	E151104_15_Orbi2_JZ_CO_ES_Alex_LaminA_190_SILAC_EDC_M2_F1.mzML		0.935	20313058	y	20313058		3576
HIDmX_band2_F1	3576	1-37	HLm	4	LQEKEDLQE[+1]LNDRE[-131.1]M[+17]ETPSQR[+10]	3	9510183	9510183	-0.4	TRUE	71.66	3	829.067	NO	71.19	72.13	Library Peptides	9510200	71.74	LQEKEDLQELNDREMETPSQR	LQEKEDLQE[+1]LNDRE[-131.1]M[+17]ETPSQR[+10]	71.74	#N/A	TRUE	1707479	M2_F1:3576:1-37 v	E151104_15_Orbi2_JZ_CO_ES_Alex_LaminA_190_SILAC_EDC_M2_F1.mzML		0.8779	1707479	y	1707479		3576
HIDmX_band2_F1	3576	1-37	HL1	5	LQEKEDLQE[+1]LNDRE[-131.1]M[+17]ETPSQR[+10]	3	9510183	9510183	-0.4	TRUE	71.74	3	829.401	NO	71.19	72.13	Library Peptides	9510200	71.74	LQEKEDLQELNDREMETPSQR	LQEKEDLQE[+1]LNDRE[-131.1]M[+17]ETPSQR[+10]	71.74	#N/A	TRUE	4198898	M2_F1:3576:1-37 v	E151104_15_Orbi2_JZ_CO_ES_Alex_LaminA_190_SILAC_EDC_M2_F1.mzML		0.8779	4198898	y	4198898		3576
HIDmX_band2_F1	3576	1-37	HL2	6	LQEKEDLQE[+1]LNDRE[-131.1]M[+17]ETPSQR[+10]	3	9510183	9510183	-0.4	TRUE	71.74	3	829.735	NO	71.19	72.13	Library Peptides	9510200	71.74	LQEKEDLQELNDREMETPSQR	LQEKEDLQE[+1]LNDRE[-131.1]M[+17]ETPSQR[+10]	71.74	#N/A	TRUE	3603807	M2_F1:3576:1-37 v	E151104_15_Orbi2_JZ_CO_ES_Alex_LaminA_190_SILAC_EDC_M2_F1.mzML		0.8779	3603807	y	3603807		3576
HIDmX_band2_F1	3576	1-37	LHm	7	LQEK[+8]EDLQE[+1]LNDR[+10]E[-131.1]M[+17]ETPSQR	3	2969183	2969183	3	TRUE	71.19	3	831.738	NO	71.19	72.13	Library Peptides	2969200	71.5	LQEKEDLQELNDREMETPSQR	LQEK[+8]EDLQE[+1]LNDR[+10]E[-131.1]M[+17]ETPSQR	71.5	#N/A	TRUE	0	M2_F1:3576:1-37 v	E151104_15_Orbi2_JZ_CO_ES_Alex_LaminA_190_SILAC_EDC_M2_F1.mzML		0.5458	0	y	0		3576
HIDmX_band2_F1	3576	1-37	LH1	8	LQEK[+8]EDLQE[+1]LNDR[+10]E[-131.1]M[+17]ETPSQR	3	2969183	2969183	3	TRUE	71.5	3	832.073	NO	71.19	72.13	Library Peptides	2969200	71.5	LQEKEDLQELNDREMETPSQR	LQEK[+8]EDLQE[+1]LNDR[+10]E[-131.1]M[+17]ETPSQR	71.5	#N/A	TRUE	2613634	M2_F1:3576:1-37 v	E151104_15_Orbi2_JZ_CO_ES_Alex_LaminA_190_SILAC_EDC_M2_F1.mzML		0.5458	2613634	y	2613634		3576
HIDmX_band2_F1	3576	1-37	LH2	9	LQEK[+8]EDLQE[+1]LNDR[+10]E[-131.1]M[+17]ETPSQR	3	2969183	2969183	3	TRUE	71.19	3	832.407	NO	71.19	72.13	Library Peptides	2969200	71.5	LQEKEDLQELNDREMETPSQR	LQEK[+8]EDLQE[+1]LNDR[+10]E[-131.1]M[+17]ETPSQR	71.5	#N/A	TRUE	355549	M2_F1:3576:1-37 v	E151104_15_Orbi2_JZ_CO_ES_Alex_LaminA_190_SILAC_EDC_M2_F1.mzML		0.5458	355549	y	355549		3576
HIDmX_band2_F1	3576	1-37	HHm	10	LQEK[+8]EDLQE[+1]LNDR[+10]E[-131.1]M[+17]ETPSQR[+10]	3	110608288	110608288	-0.2	TRUE	71.74	3	835.074	NO	71.19	72.13	Library Peptides	110610000	71.58	LQEKEDLQELNDREMETPSQR	LQEK[+8]EDLQE[+1]LNDR[+10]E[-131.1]M[+17]ETPSQR[+10]	71.58	#N/A	TRUE	35437916	M2_F1:3576:1-37 v	E151104_15_Orbi2_JZ_CO_ES_Alex_LaminA_190_SILAC_EDC_M2_F1.mzML		0.9273	35437916	y	35437916		3576
HIDmX_band2_F1	3576	1-37	HH1	11	LQEK[+8]EDLQE[+1]LNDR[+10]E[-131.1]M[+17]ETPSQR[+10]	3	110608288	110608288	-0.2	TRUE	71.58	3	835.409	NO	71.19	72.13	Library Peptides	110610000	71.58	LQEKEDLQELNDREMETPSQR	LQEK[+8]EDLQE[+1]LNDR[+10]E[-131.1]M[+17]ETPSQR[+10]	71.58	#N/A	TRUE	54279300	M2_F1:3576:1-37 v	E151104_15_Orbi2_JZ_CO_ES_Alex_LaminA_190_SILAC_EDC_M2_F1.mzML		0.9273	54279300	y	54279300		3576
HIDmX_band2_F1	3576	1-37	HH2	12	LQEK[+8]EDLQE[+1]LNDR[+10]E[-131.1]M[+17]ETPSQR[+10]	3	110608288	110608288	-0.2	TRUE	71.66	3	835.743	NO	71.19	72.13	Library Peptides	110610000	71.58	LQEKEDLQELNDREMETPSQR	LQEK[+8]EDLQE[+1]LNDR[+10]E[-131.1]M[+17]ETPSQR[+10]	71.58	#N/A	TRUE	20891076	M2_F1:3576:1-37 v	E151104_15_Orbi2_JZ_CO_ES_Alex_LaminA_190_SILAC_EDC_M2_F1.mzML		0.9273	20891076	y	20891076		3576
HIDmX_band2_F1	4868	1-37	LLm	1	LQEKEDLQE[+1]LNDRE[-131.1]M[+1]ETPSQR	4	82068072	82068072	-0.8	TRUE	83.55	4	615.551	NO	83.15	83.94	Library Peptides	82068000	83.55	LQEKEDLQELNDREMETPSQR	LQEKEDLQE[+1]LNDRE[-131.1]M[+1]ETPSQR	83.55	#N/A	FALSE	41401808	M2_F1:4868:1-37 v	E151104_15_Orbi2_JZ_CO_ES_Alex_LaminA_190_SILAC_EDC_M2_F1.mzML		0.8749	41401808	y	41401808	0.0386494	4868
HIDmX_band2_F1	4868	1-37	LL1	2	LQEKEDLQE[+1]LNDRE[-131.1]M[+1]ETPSQR	4	82068072	82068072	-0.8	TRUE	83.55	4	615.802	NO	83.15	83.94	Library Peptides	82068000	83.55	LQEKEDLQELNDREMETPSQR	LQEKEDLQE[+1]LNDRE[-131.1]M[+1]ETPSQR	83.55	#N/A	FALSE	21639592	M2_F1:4868:1-37 v	E151104_15_Orbi2_JZ_CO_ES_Alex_LaminA_190_SILAC_EDC_M2_F1.mzML		0.8749	21639592	y	21639592		4868
HIDmX_band2_F1	4868	1-37	LL2	3	LQEKEDLQE[+1]LNDRE[-131.1]M[+1]ETPSQR	4	82068072	82068072	-0.8	TRUE	83.47	4	616.052	NO	83.15	83.94	Library Peptides	82068000	83.55	LQEKEDLQELNDREMETPSQR	LQEKEDLQE[+1]LNDRE[-131.1]M[+1]ETPSQR	83.55	#N/A	FALSE	19026670	M2_F1:4868:1-37 v	E151104_15_Orbi2_JZ_CO_ES_Alex_LaminA_190_SILAC_EDC_M2_F1.mzML		0.8749	19026670	y	19026670		4868
HIDmX_band2_F1	4868	1-37	HLm	4	LQEKEDLQE[+1]LNDRE[-131.1]M[+1]ETPSQR[+10]	4	3461556	3461556	7.4	TRUE	83.15	4	618.053	NO	83.15	83.94	Library Peptides	3461600	83.15	LQEKEDLQELNDREMETPSQR	LQEKEDLQE[+1]LNDRE[-131.1]M[+1]ETPSQR[+10]	83.15	#N/A	TRUE	0	M2_F1:4868:1-37 v	E151104_15_Orbi2_JZ_CO_ES_Alex_LaminA_190_SILAC_EDC_M2_F1.mzML		0.4305	0	y	0		4868
HIDmX_band2_F1	4868	1-37	HL1	5	LQEKEDLQE[+1]LNDRE[-131.1]M[+1]ETPSQR[+10]	4	3461556	3461556	7.4	TRUE	83.15	4	618.304	NO	83.15	83.94	Library Peptides	3461600	83.15	LQEKEDLQELNDREMETPSQR	LQEKEDLQE[+1]LNDRE[-131.1]M[+1]ETPSQR[+10]	83.15	#N/A	TRUE	3461556	M2_F1:4868:1-37 v	E151104_15_Orbi2_JZ_CO_ES_Alex_LaminA_190_SILAC_EDC_M2_F1.mzML		0.4305	3461556	y	3461556		4868
HIDmX_band2_F1	4868	1-37	HL2	6	LQEKEDLQE[+1]LNDRE[-131.1]M[+1]ETPSQR[+10]	4	3461556	3461556	7.4	TRUE	83.15	4	618.555	NO	83.15	83.94	Library Peptides	3461600	83.15	LQEKEDLQELNDREMETPSQR	LQEKEDLQE[+1]LNDRE[-131.1]M[+1]ETPSQR[+10]	83.15	#N/A	TRUE	0	M2_F1:4868:1-37 v	E151104_15_Orbi2_JZ_CO_ES_Alex_LaminA_190_SILAC_EDC_M2_F1.mzML		0.4305	0	y	0		4868
HIDmX_band2_F1	4868	1-37	LHm	7	LQEK[+8]EDLQE[+1]LNDR[+10]E[-131.1]M[+1]ETPSQR	4	3162179	3162179	0	TRUE	83.55	4	620.057	NO	83.15	83.94	Library Peptides	3162200	83.55	LQEKEDLQELNDREMETPSQR	LQEK[+8]EDLQE[+1]LNDR[+10]E[-131.1]M[+1]ETPSQR	83.55	#N/A	TRUE	1444389	M2_F1:4868:1-37 v	E151104_15_Orbi2_JZ_CO_ES_Alex_LaminA_190_SILAC_EDC_M2_F1.mzML		0.6658	1444389	y	1444389		4868
HIDmX_band2_F1	4868	1-37	LH1	8	LQEK[+8]EDLQE[+1]LNDR[+10]E[-131.1]M[+1]ETPSQR	4	3162179	3162179	0	TRUE	83.31	4	620.308	NO	83.15	83.94	Library Peptides	3162200	83.55	LQEKEDLQELNDREMETPSQR	LQEK[+8]EDLQE[+1]LNDR[+10]E[-131.1]M[+1]ETPSQR	83.55	#N/A	TRUE	1717790	M2_F1:4868:1-37 v	E151104_15_Orbi2_JZ_CO_ES_Alex_LaminA_190_SILAC_EDC_M2_F1.mzML		0.6658	1717790	y	1717790		4868
HIDmX_band2_F1	4868	1-37	LH2	9	LQEK[+8]EDLQE[+1]LNDR[+10]E[-131.1]M[+1]ETPSQR	4	3162179	3162179	0	TRUE	83.15	4	620.558	NO	83.15	83.94	Library Peptides	3162200	83.55	LQEKEDLQELNDREMETPSQR	LQEK[+8]EDLQE[+1]LNDR[+10]E[-131.1]M[+1]ETPSQR	83.55	#N/A	TRUE	0	M2_F1:4868:1-37 v	E151104_15_Orbi2_JZ_CO_ES_Alex_LaminA_190_SILAC_EDC_M2_F1.mzML		0.6658	0	y	0		4868
HIDmX_band2_F1	4868	1-37	HHm	10	LQEK[+8]EDLQE[+1]LNDR[+10]E[-131.1]M[+1]ETPSQR[+10]	4	82688112	82688112	0.3	TRUE	83.47	4	622.559	NO	83.15	83.94	Library Peptides	82688000	83.63	LQEKEDLQELNDREMETPSQR	LQEK[+8]EDLQE[+1]LNDR[+10]E[-131.1]M[+1]ETPSQR[+10]	83.63	#N/A	TRUE	37440076	M2_F1:4868:1-37 v	E151104_15_Orbi2_JZ_CO_ES_Alex_LaminA_190_SILAC_EDC_M2_F1.mzML		0.9497	37440076	y	37440076		4868
HIDmX_band2_F1	4868	1-37	HH1	11	LQEK[+8]EDLQE[+1]LNDR[+10]E[-131.1]M[+1]ETPSQR[+10]	4	82688112	82688112	0.3	TRUE	83.63	4	622.81	NO	83.15	83.94	Library Peptides	82688000	83.63	LQEKEDLQELNDREMETPSQR	LQEK[+8]EDLQE[+1]LNDR[+10]E[-131.1]M[+1]ETPSQR[+10]	83.63	#N/A	TRUE	30662118	M2_F1:4868:1-37 v	E151104_15_Orbi2_JZ_CO_ES_Alex_LaminA_190_SILAC_EDC_M2_F1.mzML		0.9497	30662118	y	30662118		4868
HIDmX_band2_F1	4868	1-37	HH2	12	LQEK[+8]EDLQE[+1]LNDR[+10]E[-131.1]M[+1]ETPSQR[+10]	4	82688112	82688112	0.3	TRUE	83.55	4	623.06	NO	83.15	83.94	Library Peptides	82688000	83.63	LQEKEDLQELNDREMETPSQR	LQEK[+8]EDLQE[+1]LNDR[+10]E[-131.1]M[+1]ETPSQR[+10]	83.63	#N/A	TRUE	14585922	M2_F1:4868:1-37 v	E151104_15_Orbi2_JZ_CO_ES_Alex_LaminA_190_SILAC_EDC_M2_F1.mzML		0.9497	14585922	y	14585922		4868
HIDmX_band2_F1	4862	1-37	LLm	1	LQEKEDLQE[+1]LNDRE[-131.1]M[+1]ETPSQR	3	72741784	72741784	0.7	TRUE	83.55	3	820.399	NO	83.15	83.94	Library Peptides	72742000	83.55	LQEKEDLQELNDREMETPSQR	LQEKEDLQE[+1]LNDRE[-131.1]M[+1]ETPSQR	83.55	#N/A	TRUE	23568220	M2_F1:4862:1-37 v	E151104_15_Orbi2_JZ_CO_ES_Alex_LaminA_190_SILAC_EDC_M2_F1.mzML		0.9936	23568220	y	23568220	0.13133	4862
HIDmX_band2_F1	4862	1-37	LL1	2	LQEKEDLQE[+1]LNDRE[-131.1]M[+1]ETPSQR	3	72741784	72741784	0.7	TRUE	83.55	3	820.733	NO	83.15	83.94	Library Peptides	72742000	83.55	LQEKEDLQELNDREMETPSQR	LQEKEDLQE[+1]LNDRE[-131.1]M[+1]ETPSQR	83.55	#N/A	TRUE	28862820	M2_F1:4862:1-37 v	E151104_15_Orbi2_JZ_CO_ES_Alex_LaminA_190_SILAC_EDC_M2_F1.mzML		0.9936	28862820	y	28862820		4862
HIDmX_band2_F1	4862	1-37	LL2	3	LQEKEDLQE[+1]LNDRE[-131.1]M[+1]ETPSQR	3	72741784	72741784	0.7	TRUE	83.55	3	821.068	NO	83.15	83.94	Library Peptides	72742000	83.55	LQEKEDLQELNDREMETPSQR	LQEKEDLQE[+1]LNDRE[-131.1]M[+1]ETPSQR	83.55	#N/A	TRUE	20310744	M2_F1:4862:1-37 v	E151104_15_Orbi2_JZ_CO_ES_Alex_LaminA_190_SILAC_EDC_M2_F1.mzML		0.9936	20310744	y	20310744		4862
HIDmX_band2_F1	4862	1-37	HLm	4	LQEKEDLQE[+1]LNDRE[-131.1]M[+1]ETPSQR[+10]	3	18086646	18086646	-0.6	TRUE	83.63	3	823.735	NO	83.15	83.94	Library Peptides	18087000	83.63	LQEKEDLQELNDREMETPSQR	LQEKEDLQE[+1]LNDRE[-131.1]M[+1]ETPSQR[+10]	83.63	#N/A	TRUE	5838074	M2_F1:4862:1-37 v	E151104_15_Orbi2_JZ_CO_ES_Alex_LaminA_190_SILAC_EDC_M2_F1.mzML		0.9666	5838074	y	5838074		4862
HIDmX_band2_F1	4862	1-37	HL1	5	LQEKEDLQE[+1]LNDRE[-131.1]M[+1]ETPSQR[+10]	3	18086646	18086646	-0.6	TRUE	83.63	3	824.07	NO	83.15	83.94	Library Peptides	18087000	83.63	LQEKEDLQELNDREMETPSQR	LQEKEDLQE[+1]LNDRE[-131.1]M[+1]ETPSQR[+10]	83.63	#N/A	TRUE	7988428	M2_F1:4862:1-37 v	E151104_15_Orbi2_JZ_CO_ES_Alex_LaminA_190_SILAC_EDC_M2_F1.mzML		0.9666	7988428	y	7988428		4862
HIDmX_band2_F1	4862	1-37	HL2	6	LQEKEDLQE[+1]LNDRE[-131.1]M[+1]ETPSQR[+10]	3	18086646	18086646	-0.6	TRUE	83.7	3	824.404	NO	83.15	83.94	Library Peptides	18087000	83.63	LQEKEDLQELNDREMETPSQR	LQEKEDLQE[+1]LNDRE[-131.1]M[+1]ETPSQR[+10]	83.63	#N/A	TRUE	4260145	M2_F1:4862:1-37 v	E151104_15_Orbi2_JZ_CO_ES_Alex_LaminA_190_SILAC_EDC_M2_F1.mzML		0.9666	4260145	y	4260145		4862
HIDmX_band2_F1	4862	1-37	LHm	7	LQEK[+8]EDLQE[+1]LNDR[+10]E[-131.1]M[+1]ETPSQR	3	5705440	5705440	-0.1	TRUE	83.63	3	826.407	NO	83.15	83.94	Library Peptides	5705400	83.63	LQEKEDLQELNDREMETPSQR	LQEK[+8]EDLQE[+1]LNDR[+10]E[-131.1]M[+1]ETPSQR	83.63	#N/A	TRUE	4081613	M2_F1:4862:1-37 v	E151104_15_Orbi2_JZ_CO_ES_Alex_LaminA_190_SILAC_EDC_M2_F1.mzML		0.6365	4081613	y	4081613		4862
HIDmX_band2_F1	4862	1-37	LH1	8	LQEK[+8]EDLQE[+1]LNDR[+10]E[-131.1]M[+1]ETPSQR	3	5705440	5705440	-0.1	TRUE	83.39	3	826.741	NO	83.15	83.94	Library Peptides	5705400	83.63	LQEKEDLQELNDREMETPSQR	LQEK[+8]EDLQE[+1]LNDR[+10]E[-131.1]M[+1]ETPSQR	83.63	#N/A	TRUE	1623827	M2_F1:4862:1-37 v	E151104_15_Orbi2_JZ_CO_ES_Alex_LaminA_190_SILAC_EDC_M2_F1.mzML		0.6365	1623827	y	1623827		4862
HIDmX_band2_F1	4862	1-37	LH2	9	LQEK[+8]EDLQE[+1]LNDR[+10]E[-131.1]M[+1]ETPSQR	3	5705440	5705440	-0.1	TRUE	83.15	3	827.075	NO	83.15	83.94	Library Peptides	5705400	83.63	LQEKEDLQELNDREMETPSQR	LQEK[+8]EDLQE[+1]LNDR[+10]E[-131.1]M[+1]ETPSQR	83.63	#N/A	TRUE	0	M2_F1:4862:1-37 v	E151104_15_Orbi2_JZ_CO_ES_Alex_LaminA_190_SILAC_EDC_M2_F1.mzML		0.6365	0	y	0		4862
HIDmX_band2_F1	4862	1-37	HHm	10	LQEK[+8]EDLQE[+1]LNDR[+10]E[-131.1]M[+1]ETPSQR[+10]	3	84629048	84629048	-0.3	TRUE	83.55	3	829.743	NO	83.15	83.94	Library Peptides	84629000	83.55	LQEKEDLQELNDREMETPSQR	LQEK[+8]EDLQE[+1]LNDR[+10]E[-131.1]M[+1]ETPSQR[+10]	83.55	#N/A	TRUE	35549272	M2_F1:4862:1-37 v	E151104_15_Orbi2_JZ_CO_ES_Alex_LaminA_190_SILAC_EDC_M2_F1.mzML		0.9802	35549272	y	35549272		4862
HIDmX_band2_F1	4862	1-37	HH1	11	LQEK[+8]EDLQE[+1]LNDR[+10]E[-131.1]M[+1]ETPSQR[+10]	3	84629048	84629048	-0.3	TRUE	83.55	3	830.077	NO	83.15	83.94	Library Peptides	84629000	83.55	LQEKEDLQELNDREMETPSQR	LQEK[+8]EDLQE[+1]LNDR[+10]E[-131.1]M[+1]ETPSQR[+10]	83.55	#N/A	TRUE	30589770	M2_F1:4862:1-37 v	E151104_15_Orbi2_JZ_CO_ES_Alex_LaminA_190_SILAC_EDC_M2_F1.mzML		0.9802	30589770	y	30589770		4862
HIDmX_band2_F1	4862	1-37	HH2	12	LQEK[+8]EDLQE[+1]LNDR[+10]E[-131.1]M[+1]ETPSQR[+10]	3	84629048	84629048	-0.3	TRUE	83.55	3	830.411	NO	83.15	83.94	Library Peptides	84629000	83.55	LQEKEDLQELNDREMETPSQR	LQEK[+8]EDLQE[+1]LNDR[+10]E[-131.1]M[+1]ETPSQR[+10]	83.55	#N/A	TRUE	18490008	M2_F1:4862:1-37 v	E151104_15_Orbi2_JZ_CO_ES_Alex_LaminA_190_SILAC_EDC_M2_F1.mzML		0.9802	18490008	y	18490008		4862
HIDmX_band2_F1	2141	385-407	LLm	1	ASSHSS[+1]QTQGGGSVTKE[-131.1]LLEGEEE[+1]R	3	174390112	174390112	0.1	TRUE	55.72	3	825.397	NO	54.7	56.03	Library Peptides	174390000	55.72	ASSHSSQTQGGGSVTKELLEGEEER	ASSHSS[+1]QTQGGGSVTKE[-131.1]LLEGEEE[+1]R	55.72	#N/A	FALSE	59239700	M2_F1:2141:385-407 v	E151104_15_Orbi2_JZ_CO_ES_Alex_LaminA_190_SILAC_EDC_M2_F1.mzML		0.9835	59239700	y	59239700	0.0985005	2141
HIDmX_band2_F1	2141	385-407	LL1	2	ASSHSS[+1]QTQGGGSVTKE[-131.1]LLEGEEE[+1]R	3	174390112	174390112	0.1	TRUE	55.72	3	825.731	NO	54.7	56.03	Library Peptides	174390000	55.72	ASSHSSQTQGGGSVTKELLEGEEER	ASSHSS[+1]QTQGGGSVTKE[-131.1]LLEGEEE[+1]R	55.72	#N/A	FALSE	70952752	M2_F1:2141:385-407 v	E151104_15_Orbi2_JZ_CO_ES_Alex_LaminA_190_SILAC_EDC_M2_F1.mzML		0.9835	70952752	y	70952752		2141
HIDmX_band2_F1	2141	385-407	LL2	3	ASSHSS[+1]QTQGGGSVTKE[-131.1]LLEGEEE[+1]R	3	174390112	174390112	0.1	TRUE	55.72	3	826.065	NO	54.7	56.03	Library Peptides	174390000	55.72	ASSHSSQTQGGGSVTKELLEGEEER	ASSHSS[+1]QTQGGGSVTKE[-131.1]LLEGEEE[+1]R	55.72	#N/A	FALSE	44197672	M2_F1:2141:385-407 v	E151104_15_Orbi2_JZ_CO_ES_Alex_LaminA_190_SILAC_EDC_M2_F1.mzML		0.9835	44197672	y	44197672		2141
HIDmX_band2_F1	2141	385-407	HLm	4	ASSHSS[+1]QTQGGGSVTK[+8]E[-131.1]LLEGEEE[+1]R	3	24573200	24573200	-0.6	TRUE	55.31	3	828.068	NO	54.7	56.03	Library Peptides	24573000	55.31	ASSHSSQTQGGGSVTKELLEGEEER	ASSHSS[+1]QTQGGGSVTK[+8]E[-131.1]LLEGEEE[+1]R	55.31	#N/A	TRUE	7266783	M2_F1:2141:385-407 v	E151104_15_Orbi2_JZ_CO_ES_Alex_LaminA_190_SILAC_EDC_M2_F1.mzML		0.9621	7266783	y	7266783		2141
HIDmX_band2_F1	2141	385-407	HL1	5	ASSHSS[+1]QTQGGGSVTK[+8]E[-131.1]LLEGEEE[+1]R	3	24573200	24573200	-0.6	TRUE	55.31	3	828.402	NO	54.7	56.03	Library Peptides	24573000	55.31	ASSHSSQTQGGGSVTKELLEGEEER	ASSHSS[+1]QTQGGGSVTK[+8]E[-131.1]LLEGEEE[+1]R	55.31	#N/A	TRUE	9984780	M2_F1:2141:385-407 v	E151104_15_Orbi2_JZ_CO_ES_Alex_LaminA_190_SILAC_EDC_M2_F1.mzML		0.9621	9984780	y	9984780		2141
HIDmX_band2_F1	2141	385-407	HL2	6	ASSHSS[+1]QTQGGGSVTK[+8]E[-131.1]LLEGEEE[+1]R	3	24573200	24573200	-0.6	TRUE	55.31	3	828.737	NO	54.7	56.03	Library Peptides	24573000	55.31	ASSHSSQTQGGGSVTKELLEGEEER	ASSHSS[+1]QTQGGGSVTK[+8]E[-131.1]LLEGEEE[+1]R	55.31	#N/A	TRUE	7321637	M2_F1:2141:385-407 v	E151104_15_Orbi2_JZ_CO_ES_Alex_LaminA_190_SILAC_EDC_M2_F1.mzML		0.9621	7321637	y	7321637		2141
HIDmX_band2_F1	2141	385-407	LHm	7	ASSHSS[+1]QTQGGGSVTKE[-131.1]LLEGEEE[+1]R[+10]	3	20687336	20687336	-0.8	TRUE	55.31	3	828.733	YES	54.7	56.03	Library Peptides	20687000	55.72	ASSHSSQTQGGGSVTKELLEGEEER	ASSHSS[+1]QTQGGGSVTKE[-131.1]LLEGEEE[+1]R[+10]	55.72	#N/A	TRUE	7321637	M2_F1:2141:385-407 v	E151104_15_Orbi2_JZ_CO_ES_Alex_LaminA_190_SILAC_EDC_M2_F1.mzML		0.9647	7321637	x	0		2141
HIDmX_band2_F1	2141	385-407	LH1	8	ASSHSS[+1]QTQGGGSVTKE[-131.1]LLEGEEE[+1]R[+10]	3	20687336	20687336	-0.8	TRUE	55.72	3	829.067	NO	54.7	56.03	Library Peptides	20687000	55.72	ASSHSSQTQGGGSVTKELLEGEEER	ASSHSS[+1]QTQGGGSVTKE[-131.1]LLEGEEE[+1]R[+10]	55.72	#N/A	TRUE	7222708	M2_F1:2141:385-407 v	E151104_15_Orbi2_JZ_CO_ES_Alex_LaminA_190_SILAC_EDC_M2_F1.mzML		0.9647	7222708	y	7222708		2141
HIDmX_band2_F1	2141	385-407	LH2	9	ASSHSS[+1]QTQGGGSVTKE[-131.1]LLEGEEE[+1]R[+10]	3	20687336	20687336	-0.8	TRUE	55.52	3	829.401	NO	54.7	56.03	Library Peptides	20687000	55.72	ASSHSSQTQGGGSVTKELLEGEEER	ASSHSS[+1]QTQGGGSVTKE[-131.1]LLEGEEE[+1]R[+10]	55.72	#N/A	TRUE	6142993	M2_F1:2141:385-407 v	E151104_15_Orbi2_JZ_CO_ES_Alex_LaminA_190_SILAC_EDC_M2_F1.mzML		0.9647	6142993	y	6142993		2141
HIDmX_band2_F1	2141	385-407	HHm	10	ASSHSS[+1]QTQGGGSVTK[+8]E[-131.1]LLEGEEE[+1]R[+10]	3	172835552	172835552	0.1	TRUE	55.72	3	831.404	NO	54.7	56.03	Library Peptides	172840000	55.72	ASSHSSQTQGGGSVTKELLEGEEER	ASSHSS[+1]QTQGGGSVTK[+8]E[-131.1]LLEGEEE[+1]R[+10]	55.72	#N/A	TRUE	57265076	M2_F1:2141:385-407 v	E151104_15_Orbi2_JZ_CO_ES_Alex_LaminA_190_SILAC_EDC_M2_F1.mzML		0.9679	57265076	y	57265076		2141
HIDmX_band2_F1	2141	385-407	HH1	11	ASSHSS[+1]QTQGGGSVTK[+8]E[-131.1]LLEGEEE[+1]R[+10]	3	172835552	172835552	0.1	TRUE	55.72	3	831.738	NO	54.7	56.03	Library Peptides	172840000	55.72	ASSHSSQTQGGGSVTKELLEGEEER	ASSHSS[+1]QTQGGGSVTK[+8]E[-131.1]LLEGEEE[+1]R[+10]	55.72	#N/A	TRUE	75314376	M2_F1:2141:385-407 v	E151104_15_Orbi2_JZ_CO_ES_Alex_LaminA_190_SILAC_EDC_M2_F1.mzML		0.9679	75314376	y	75314376		2141
HIDmX_band2_F1	2141	385-407	HH2	12	ASSHSS[+1]QTQGGGSVTK[+8]E[-131.1]LLEGEEE[+1]R[+10]	3	172835552	172835552	0.1	TRUE	55.72	3	832.073	NO	54.7	56.03	Library Peptides	172840000	55.72	ASSHSSQTQGGGSVTKELLEGEEER	ASSHSS[+1]QTQGGGSVTK[+8]E[-131.1]LLEGEEE[+1]R[+10]	55.72	#N/A	TRUE	40256088	M2_F1:2141:385-407 v	E151104_15_Orbi2_JZ_CO_ES_Alex_LaminA_190_SILAC_EDC_M2_F1.mzML		0.9679	40256088	y	40256088		2141
HIDmX_band2_F2	2982	385-407	LLm	1	ASSHSS[+1]QTQGGGSVTKE[-131.1]LLEGEEE[+1]R	3	181879808	181879808	0.3	TRUE	57.65	3	825.397	NO	57.26	57.8	Library Peptides	181880000	57.57	ASSHSSQTQGGGSVTKELLEGEEER	ASSHSS[+1]QTQGGGSVTKE[-131.1]LLEGEEE[+1]R	57.57	#N/A	FALSE	62162656	M2_F2:2982:385-407 v	E151104_14_Orbi2_JZ_CO_ES_Alex_LaminA_190_SILAC_EDC_M2_F2.mzML		0.9862	62162656	y	62162656	0.0961909	2982
HIDmX_band2_F2	2982	385-407	LL1	2	ASSHSS[+1]QTQGGGSVTKE[-131.1]LLEGEEE[+1]R	3	181879808	181879808	0.3	TRUE	57.57	3	825.731	NO	57.26	57.8	Library Peptides	181880000	57.57	ASSHSSQTQGGGSVTKELLEGEEER	ASSHSS[+1]QTQGGGSVTKE[-131.1]LLEGEEE[+1]R	57.57	#N/A	FALSE	72340960	M2_F2:2982:385-407 v	E151104_14_Orbi2_JZ_CO_ES_Alex_LaminA_190_SILAC_EDC_M2_F2.mzML		0.9862	72340960	y	72340960		2982
HIDmX_band2_F2	2982	385-407	LL2	3	ASSHSS[+1]QTQGGGSVTKE[-131.1]LLEGEEE[+1]R	3	181879808	181879808	0.3	TRUE	57.57	3	826.065	NO	57.26	57.8	Library Peptides	181880000	57.57	ASSHSSQTQGGGSVTKELLEGEEER	ASSHSS[+1]QTQGGGSVTKE[-131.1]LLEGEEE[+1]R	57.57	#N/A	FALSE	47376200	M2_F2:2982:385-407 v	E151104_14_Orbi2_JZ_CO_ES_Alex_LaminA_190_SILAC_EDC_M2_F2.mzML		0.9862	47376200	y	47376200		2982
HIDmX_band2_F2	2982	385-407	HLm	4	ASSHSS[+1]QTQGGGSVTK[+8]E[-131.1]LLEGEEE[+1]R	3	24655132	24655132	-2.2	TRUE	57.65	3	828.068	NO	57.26	57.8	Library Peptides	24655000	57.65	ASSHSSQTQGGGSVTKELLEGEEER	ASSHSS[+1]QTQGGGSVTK[+8]E[-131.1]LLEGEEE[+1]R	57.65	#N/A	FALSE	8449893	M2_F2:2982:385-407 v	E151104_14_Orbi2_JZ_CO_ES_Alex_LaminA_190_SILAC_EDC_M2_F2.mzML		0.9403	8449893	y	8449893		2982
HIDmX_band2_F2	2982	385-407	HL1	5	ASSHSS[+1]QTQGGGSVTK[+8]E[-131.1]LLEGEEE[+1]R	3	24655132	24655132	-2.2	TRUE	57.65	3	828.402	NO	57.26	57.8	Library Peptides	24655000	57.65	ASSHSSQTQGGGSVTKELLEGEEER	ASSHSS[+1]QTQGGGSVTK[+8]E[-131.1]LLEGEEE[+1]R	57.65	#N/A	FALSE	7967923	M2_F2:2982:385-407 v	E151104_14_Orbi2_JZ_CO_ES_Alex_LaminA_190_SILAC_EDC_M2_F2.mzML		0.9403	7967923	y	7967923		2982
HIDmX_band2_F2	2982	385-407	HL2	6	ASSHSS[+1]QTQGGGSVTK[+8]E[-131.1]LLEGEEE[+1]R	3	24655132	24655132	-2.2	TRUE	57.57	3	828.737	NO	57.26	57.8	Library Peptides	24655000	57.65	ASSHSSQTQGGGSVTKELLEGEEER	ASSHSS[+1]QTQGGGSVTK[+8]E[-131.1]LLEGEEE[+1]R	57.65	#N/A	FALSE	8237317	M2_F2:2982:385-407 v	E151104_14_Orbi2_JZ_CO_ES_Alex_LaminA_190_SILAC_EDC_M2_F2.mzML		0.9403	8237317	y	8237317		2982
HIDmX_band2_F2	2982	385-407	LHm	7	ASSHSS[+1]QTQGGGSVTKE[-131.1]LLEGEEE[+1]R[+10]	3	20542866	20542866	0.4	TRUE	57.57	3	828.733	YES	57.26	57.8	Library Peptides	20543000	57.57	ASSHSSQTQGGGSVTKELLEGEEER	ASSHSS[+1]QTQGGGSVTKE[-131.1]LLEGEEE[+1]R[+10]	57.57	#N/A	FALSE	8237317	M2_F2:2982:385-407 v	E151104_14_Orbi2_JZ_CO_ES_Alex_LaminA_190_SILAC_EDC_M2_F2.mzML		0.9648	8237317	x	0		2982
HIDmX_band2_F2	2982	385-407	LH1	8	ASSHSS[+1]QTQGGGSVTKE[-131.1]LLEGEEE[+1]R[+10]	3	20542866	20542866	0.4	TRUE	57.57	3	829.067	NO	57.26	57.8	Library Peptides	20543000	57.57	ASSHSSQTQGGGSVTKELLEGEEER	ASSHSS[+1]QTQGGGSVTKE[-131.1]LLEGEEE[+1]R[+10]	57.57	#N/A	FALSE	7265044	M2_F2:2982:385-407 v	E151104_14_Orbi2_JZ_CO_ES_Alex_LaminA_190_SILAC_EDC_M2_F2.mzML		0.9648	7265044	y	7265044		2982
HIDmX_band2_F2	2982	385-407	LH2	9	ASSHSS[+1]QTQGGGSVTKE[-131.1]LLEGEEE[+1]R[+10]	3	20542866	20542866	0.4	TRUE	57.65	3	829.401	NO	57.26	57.8	Library Peptides	20543000	57.57	ASSHSSQTQGGGSVTKELLEGEEER	ASSHSS[+1]QTQGGGSVTKE[-131.1]LLEGEEE[+1]R[+10]	57.57	#N/A	FALSE	5040507	M2_F2:2982:385-407 v	E151104_14_Orbi2_JZ_CO_ES_Alex_LaminA_190_SILAC_EDC_M2_F2.mzML		0.9648	5040507	y	5040507		2982
HIDmX_band2_F2	2982	385-407	HHm	10	ASSHSS[+1]QTQGGGSVTK[+8]E[-131.1]LLEGEEE[+1]R[+10]	3	165402496	165402496	-0.4	TRUE	57.65	3	831.404	NO	57.26	57.8	Library Peptides	165400000	57.65	ASSHSSQTQGGGSVTKELLEGEEER	ASSHSS[+1]QTQGGGSVTK[+8]E[-131.1]LLEGEEE[+1]R[+10]	57.65	#N/A	TRUE	62160956	M2_F2:2982:385-407 v	E151104_14_Orbi2_JZ_CO_ES_Alex_LaminA_190_SILAC_EDC_M2_F2.mzML		0.9966	62160956	y	62160956		2982
HIDmX_band2_F2	2982	385-407	HH1	11	ASSHSS[+1]QTQGGGSVTK[+8]E[-131.1]LLEGEEE[+1]R[+10]	3	165402496	165402496	-0.4	TRUE	57.57	3	831.738	NO	57.26	57.8	Library Peptides	165400000	57.65	ASSHSSQTQGGGSVTKELLEGEEER	ASSHSS[+1]QTQGGGSVTK[+8]E[-131.1]LLEGEEE[+1]R[+10]	57.65	#N/A	TRUE	63607212	M2_F2:2982:385-407 v	E151104_14_Orbi2_JZ_CO_ES_Alex_LaminA_190_SILAC_EDC_M2_F2.mzML		0.9966	63607212	y	63607212		2982
HIDmX_band2_F2	2982	385-407	HH2	12	ASSHSS[+1]QTQGGGSVTK[+8]E[-131.1]LLEGEEE[+1]R[+10]	3	165402496	165402496	-0.4	TRUE	57.57	3	832.073	NO	57.26	57.8	Library Peptides	165400000	57.65	ASSHSSQTQGGGSVTKELLEGEEER	ASSHSS[+1]QTQGGGSVTK[+8]E[-131.1]LLEGEEE[+1]R[+10]	57.65	#N/A	TRUE	39634320	M2_F2:2982:385-407 v	E151104_14_Orbi2_JZ_CO_ES_Alex_LaminA_190_SILAC_EDC_M2_F2.mzML		0.9966	39634320	y	39634320		2982
HIDmX_band2_F2	3981	385-407	LLm	1	ASSHSS[+1]QTQGGGSVTKE[-131.1]LLEGEEE[+1]RLR	4	278928608	278928608	-2.1	TRUE	68.16	4	686.596	NO	67.71	68.53	Library Peptides	278930000	68.16	ASSHSSQTQGGGSVTKELLEGEEERLR	ASSHSS[+1]QTQGGGSVTKE[-131.1]LLEGEEE[+1]RLR	68.16	#N/A	TRUE	87897904	M2_F2:3981:385-407 v	E151104_14_Orbi2_JZ_CO_ES_Alex_LaminA_190_SILAC_EDC_M2_F2.mzML		0.982	87897904	y	87897904	0.0821573	3981
HIDmX_band2_F2	3981	385-407	LL1	2	ASSHSS[+1]QTQGGGSVTKE[-131.1]LLEGEEE[+1]RLR	4	278928608	278928608	-2.1	TRUE	68.16	4	686.846	NO	67.71	68.53	Library Peptides	278930000	68.16	ASSHSSQTQGGGSVTKELLEGEEERLR	ASSHSS[+1]QTQGGGSVTKE[-131.1]LLEGEEE[+1]RLR	68.16	#N/A	TRUE	109782104	M2_F2:3981:385-407 v	E151104_14_Orbi2_JZ_CO_ES_Alex_LaminA_190_SILAC_EDC_M2_F2.mzML		0.982	109782104	y	109782104		3981
HIDmX_band2_F2	3981	385-407	LL2	3	ASSHSS[+1]QTQGGGSVTKE[-131.1]LLEGEEE[+1]RLR	4	278928608	278928608	-2.1	TRUE	68.16	4	687.097	NO	67.71	68.53	Library Peptides	278930000	68.16	ASSHSSQTQGGGSVTKELLEGEEERLR	ASSHSS[+1]QTQGGGSVTKE[-131.1]LLEGEEE[+1]RLR	68.16	#N/A	TRUE	81248616	M2_F2:3981:385-407 v	E151104_14_Orbi2_JZ_CO_ES_Alex_LaminA_190_SILAC_EDC_M2_F2.mzML		0.982	81248616	y	81248616		3981
HIDmX_band2_F2	3981	385-407	HLm	4	ASSHSS[+1]QTQGGGSVTK[+8]E[-131.1]LLEGEEE[+1]RLR	4	26042212	26042212	-2.6	TRUE	68.07	4	688.599	NO	67.71	68.53	Library Peptides	26042000	68.16	ASSHSSQTQGGGSVTKELLEGEEERLR	ASSHSS[+1]QTQGGGSVTK[+8]E[-131.1]LLEGEEE[+1]RLR	68.16	#N/A	TRUE	9245735	M2_F2:3981:385-407 v	E151104_14_Orbi2_JZ_CO_ES_Alex_LaminA_190_SILAC_EDC_M2_F2.mzML		0.8982	9245735	y	9245735		3981
HIDmX_band2_F2	3981	385-407	HL1	5	ASSHSS[+1]QTQGGGSVTK[+8]E[-131.1]LLEGEEE[+1]RLR	4	26042212	26042212	-2.6	TRUE	68.35	4	688.85	NO	67.71	68.53	Library Peptides	26042000	68.16	ASSHSSQTQGGGSVTKELLEGEEERLR	ASSHSS[+1]QTQGGGSVTK[+8]E[-131.1]LLEGEEE[+1]RLR	68.16	#N/A	TRUE	6648151	M2_F2:3981:385-407 v	E151104_14_Orbi2_JZ_CO_ES_Alex_LaminA_190_SILAC_EDC_M2_F2.mzML		0.8982	6648151	y	6648151		3981
HIDmX_band2_F2	3981	385-407	HL2	6	ASSHSS[+1]QTQGGGSVTK[+8]E[-131.1]LLEGEEE[+1]RLR	4	26042212	26042212	-2.6	TRUE	68.16	4	689.101	NO	67.71	68.53	Library Peptides	26042000	68.16	ASSHSSQTQGGGSVTKELLEGEEERLR	ASSHSS[+1]QTQGGGSVTK[+8]E[-131.1]LLEGEEE[+1]RLR	68.16	#N/A	TRUE	10148327	M2_F2:3981:385-407 v	E151104_14_Orbi2_JZ_CO_ES_Alex_LaminA_190_SILAC_EDC_M2_F2.mzML		0.8982	10148327	y	10148327		3981
HIDmX_band2_F2	3981	385-407	LHm	7	ASSHSS[+1]QTQGGGSVTKE[-131.1]LLEGEEE[+1]R[+10]LR[+10]	4	24069084	24069084	-2.2	TRUE	68.16	4	691.6	NO	67.71	68.53	Library Peptides	24069000	68.16	ASSHSSQTQGGGSVTKELLEGEEERLR	ASSHSS[+1]QTQGGGSVTKE[-131.1]LLEGEEE[+1]R[+10]LR[+10]	68.16	#N/A	TRUE	8811370	M2_F2:3981:385-407 v	E151104_14_Orbi2_JZ_CO_ES_Alex_LaminA_190_SILAC_EDC_M2_F2.mzML		0.928	8811370	y	8811370		3981
HIDmX_band2_F2	3981	385-407	LH1	8	ASSHSS[+1]QTQGGGSVTKE[-131.1]LLEGEEE[+1]R[+10]LR[+10]	4	24069084	24069084	-2.2	TRUE	68.16	4	691.85	NO	67.71	68.53	Library Peptides	24069000	68.16	ASSHSSQTQGGGSVTKELLEGEEERLR	ASSHSS[+1]QTQGGGSVTKE[-131.1]LLEGEEE[+1]R[+10]LR[+10]	68.16	#N/A	TRUE	11072389	M2_F2:3981:385-407 v	E151104_14_Orbi2_JZ_CO_ES_Alex_LaminA_190_SILAC_EDC_M2_F2.mzML		0.928	11072389	y	11072389		3981
HIDmX_band2_F2	3981	385-407	LH2	9	ASSHSS[+1]QTQGGGSVTKE[-131.1]LLEGEEE[+1]R[+10]LR[+10]	4	24069084	24069084	-2.2	TRUE	68.16	4	692.101	NO	67.71	68.53	Library Peptides	24069000	68.16	ASSHSSQTQGGGSVTKELLEGEEERLR	ASSHSS[+1]QTQGGGSVTKE[-131.1]LLEGEEE[+1]R[+10]LR[+10]	68.16	#N/A	TRUE	4185323	M2_F2:3981:385-407 v	E151104_14_Orbi2_JZ_CO_ES_Alex_LaminA_190_SILAC_EDC_M2_F2.mzML		0.928	4185323	y	4185323		3981
HIDmX_band2_F2	3981	385-407	HHm	10	ASSHSS[+1]QTQGGGSVTK[+8]E[-131.1]LLEGEEE[+1]R[+10]LR[+10]	4	280903424	280903424	-2.2	TRUE	68.16	4	693.603	NO	67.71	68.53	Library Peptides	280900000	68.16	ASSHSSQTQGGGSVTKELLEGEEERLR	ASSHSS[+1]QTQGGGSVTK[+8]E[-131.1]LLEGEEE[+1]R[+10]LR[+10]	68.16	#N/A	FALSE	111810568	M2_F2:3981:385-407 v	E151104_14_Orbi2_JZ_CO_ES_Alex_LaminA_190_SILAC_EDC_M2_F2.mzML		0.9664	111810568	y	111810568		3981
HIDmX_band2_F2	3981	385-407	HH1	11	ASSHSS[+1]QTQGGGSVTK[+8]E[-131.1]LLEGEEE[+1]R[+10]LR[+10]	4	280903424	280903424	-2.2	TRUE	68.16	4	693.854	NO	67.71	68.53	Library Peptides	280900000	68.16	ASSHSSQTQGGGSVTKELLEGEEERLR	ASSHSS[+1]QTQGGGSVTK[+8]E[-131.1]LLEGEEE[+1]R[+10]LR[+10]	68.16	#N/A	FALSE	95876896	M2_F2:3981:385-407 v	E151104_14_Orbi2_JZ_CO_ES_Alex_LaminA_190_SILAC_EDC_M2_F2.mzML		0.9664	95876896	y	95876896		3981
HIDmX_band2_F2	3981	385-407	HH2	12	ASSHSS[+1]QTQGGGSVTK[+8]E[-131.1]LLEGEEE[+1]R[+10]LR[+10]	4	280903424	280903424	-2.2	TRUE	68.16	4	694.105	NO	67.71	68.53	Library Peptides	280900000	68.16	ASSHSSQTQGGGSVTKELLEGEEERLR	ASSHSS[+1]QTQGGGSVTK[+8]E[-131.1]LLEGEEE[+1]R[+10]LR[+10]	68.16	#N/A	FALSE	73215952	M2_F2:3981:385-407 v	E151104_14_Orbi2_JZ_CO_ES_Alex_LaminA_190_SILAC_EDC_M2_F2.mzML		0.9664	73215952	y	73215952		3981
HIDmX_band2_F2	8645	53-78	LLm	1	EVSGIK[+1]AAYEAELGDARKE[-131.1]SLE[+1]TENAGLR	5	125279312	125279312	0.2	TRUE	114.41	5	596.31	NO	113.61	115.04	Library Peptides	125280000	114.41	EVSGIKAAYEAELGDARKESLETENAGLR	EVSGIK[+1]AAYEAELGDARKE[-131.1]SLE[+1]TENAGLR	114.41	#N/A	TRUE	49500284	M2_F2:8645:53-78 v LH isotopic cluster is overlayed by a contaminant	E151104_14_Orbi2_JZ_CO_ES_Alex_LaminA_190_SILAC_EDC_M2_F2.mzML		0.906	49500284	y	49500284	0.273786	8645	0.107383
HIDmX_band2_F2	8645	53-78	LL1	2	EVSGIK[+1]AAYEAELGDARKE[-131.1]SLE[+1]TENAGLR	5	125279312	125279312	0.2	TRUE	114.41	5	596.511	NO	113.61	115.04	Library Peptides	125280000	114.41	EVSGIKAAYEAELGDARKESLETENAGLR	EVSGIK[+1]AAYEAELGDARKE[-131.1]SLE[+1]TENAGLR	114.41	#N/A	TRUE	39844728	M2_F2:8645:53-78 v	E151104_14_Orbi2_JZ_CO_ES_Alex_LaminA_190_SILAC_EDC_M2_F2.mzML		0.906	39844728	y	39844728		8645
HIDmX_band2_F2	8645	53-78	LL2	3	EVSGIK[+1]AAYEAELGDARKE[-131.1]SLE[+1]TENAGLR	5	125279312	125279312	0.2	TRUE	114.25	5	596.711	NO	113.61	115.04	Library Peptides	125280000	114.41	EVSGIKAAYEAELGDARKESLETENAGLR	EVSGIK[+1]AAYEAELGDARKE[-131.1]SLE[+1]TENAGLR	114.41	#N/A	TRUE	35934304	M2_F2:8645:53-78 v	E151104_14_Orbi2_JZ_CO_ES_Alex_LaminA_190_SILAC_EDC_M2_F2.mzML		0.906	35934304	y	35934304		8645
HIDmX_band2_F2	8645	53-78	HLm	4	EVSGIK[+1]AAYEAELGDARKE[-131.1]SLE[+1]TENAGLR[+10]	5	88257416	88257416	-3.7	TRUE	114.88	5	598.312	NO	113.61	115.04	Library Peptides	88257000	114.88	EVSGIKAAYEAELGDARKESLETENAGLR	EVSGIK[+1]AAYEAELGDARKE[-131.1]SLE[+1]TENAGLR[+10]	114.88	#N/A	TRUE	83418224	M2_F2:8645:53-78 v	E151104_14_Orbi2_JZ_CO_ES_Alex_LaminA_190_SILAC_EDC_M2_F2.mzML		0.4475	83418224	y	83418224		8645
HIDmX_band2_F2	8645	53-78	HL1	5	EVSGIK[+1]AAYEAELGDARKE[-131.1]SLE[+1]TENAGLR[+10]	5	88257416	88257416	-3.7	TRUE	113.61	5	598.513	NO	113.61	115.04	Library Peptides	88257000	114.88	EVSGIKAAYEAELGDARKESLETENAGLR	EVSGIK[+1]AAYEAELGDARKE[-131.1]SLE[+1]TENAGLR[+10]	114.88	#N/A	TRUE	0	M2_F2:8645:53-78 v	E151104_14_Orbi2_JZ_CO_ES_Alex_LaminA_190_SILAC_EDC_M2_F2.mzML		0.4475	0	y	0		8645
HIDmX_band2_F2	8645	53-78	HL2	6	EVSGIK[+1]AAYEAELGDARKE[-131.1]SLE[+1]TENAGLR[+10]	5	88257416	88257416	-3.7	TRUE	114.25	5	598.713	NO	113.61	115.04	Library Peptides	88257000	114.88	EVSGIKAAYEAELGDARKESLETENAGLR	EVSGIK[+1]AAYEAELGDARKE[-131.1]SLE[+1]TENAGLR[+10]	114.88	#N/A	TRUE	4839193	M2_F2:8645:53-78 v	E151104_14_Orbi2_JZ_CO_ES_Alex_LaminA_190_SILAC_EDC_M2_F2.mzML		0.4475	4839193	y	4839193		8645
HIDmX_band2_F2	8645	53-78	LHm	7	EVSGIK[+9]AAYEAELGDAR[+10]K[+8]E[-131.1]SLE[+1]TENAGLR	5	19226746	19226746	0.1	TRUE	114.41	5	601.518	NO	113.61	115.04	Library Peptides	19227000	114.41	EVSGIKAAYEAELGDARKESLETENAGLR	EVSGIK[+9]AAYEAELGDAR[+10]K[+8]E[-131.1]SLE[+1]TENAGLR	114.41	#N/A	TRUE	4299568	M2_F2:8645:53-78 v	E151104_14_Orbi2_JZ_CO_ES_Alex_LaminA_190_SILAC_EDC_M2_F2.mzML		0.9238	4299568	y	4299568		8645
HIDmX_band2_F2	8645	53-78	LH1	8	EVSGIK[+9]AAYEAELGDAR[+10]K[+8]E[-131.1]SLE[+1]TENAGLR	5	19226746	19226746	0.1	TRUE	114.25	5	601.718	NO	113.61	115.04	Library Peptides	19227000	114.41	EVSGIKAAYEAELGDARKESLETENAGLR	EVSGIK[+9]AAYEAELGDAR[+10]K[+8]E[-131.1]SLE[+1]TENAGLR	114.41	#N/A	TRUE	7802205	M2_F2:8645:53-78 v	E151104_14_Orbi2_JZ_CO_ES_Alex_LaminA_190_SILAC_EDC_M2_F2.mzML		0.9238	7802205	y	7802205		8645
HIDmX_band2_F2	8645	53-78	LH2	9	EVSGIK[+9]AAYEAELGDAR[+10]K[+8]E[-131.1]SLE[+1]TENAGLR	5	19226746	19226746	0.1	TRUE	114.41	5	601.919	NO	113.61	115.04	Library Peptides	19227000	114.41	EVSGIKAAYEAELGDARKESLETENAGLR	EVSGIK[+9]AAYEAELGDAR[+10]K[+8]E[-131.1]SLE[+1]TENAGLR	114.41	#N/A	TRUE	7124974	M2_F2:8645:53-78 v	E151104_14_Orbi2_JZ_CO_ES_Alex_LaminA_190_SILAC_EDC_M2_F2.mzML		0.9238	7124974	y	7124974		8645
HIDmX_band2_F2	8645	53-78	HHm	10	EVSGIK[+9]AAYEAELGDAR[+10]K[+8]E[-131.1]SLE[+1]TENAGLR[+10]	5	159821680	159821680	-2.5	TRUE	114.01	5	603.519	NO	113.61	115.04	Library Peptides	159820000	114.01	EVSGIKAAYEAELGDARKESLETENAGLR	EVSGIK[+9]AAYEAELGDAR[+10]K[+8]E[-131.1]SLE[+1]TENAGLR[+10]	114.01	#N/A	TRUE	66740428	M2_F2:8645:53-78 v	E151104_14_Orbi2_JZ_CO_ES_Alex_LaminA_190_SILAC_EDC_M2_F2.mzML		0.946	66740428	y	66740428		8645
HIDmX_band2_F2	8645	53-78	HH1	11	EVSGIK[+9]AAYEAELGDAR[+10]K[+8]E[-131.1]SLE[+1]TENAGLR[+10]	5	159821680	159821680	-2.5	TRUE	114.25	5	603.72	NO	113.61	115.04	Library Peptides	159820000	114.01	EVSGIKAAYEAELGDARKESLETENAGLR	EVSGIK[+9]AAYEAELGDAR[+10]K[+8]E[-131.1]SLE[+1]TENAGLR[+10]	114.01	#N/A	TRUE	59512728	M2_F2:8645:53-78 v	E151104_14_Orbi2_JZ_CO_ES_Alex_LaminA_190_SILAC_EDC_M2_F2.mzML		0.946	59512728	y	59512728		8645
HIDmX_band2_F2	8645	53-78	HH2	12	EVSGIK[+9]AAYEAELGDAR[+10]K[+8]E[-131.1]SLE[+1]TENAGLR[+10]	5	159821680	159821680	-2.5	TRUE	114.41	5	603.92	NO	113.61	115.04	Library Peptides	159820000	114.01	EVSGIKAAYEAELGDARKESLETENAGLR	EVSGIK[+9]AAYEAELGDAR[+10]K[+8]E[-131.1]SLE[+1]TENAGLR[+10]	114.01	#N/A	TRUE	33568532	M2_F2:8645:53-78 v	E151104_14_Orbi2_JZ_CO_ES_Alex_LaminA_190_SILAC_EDC_M2_F2.mzML		0.946	33568532	y	33568532		8645
HIDmX_band2_F2	3532	385-407	LLm	1	KLLEGEEE[+1]RLRE[-131.1]ASSHSS[+1]QTQGGGSVTK	4	16488444	16488444	-0.1	TRUE	63.24	4	718.619	NO	62.87	63.51	Library Peptides	16488000	63.24	KLLEGEEERLREASSHSSQTQGGGSVTK	KLLEGEEE[+1]RLRE[-131.1]ASSHSS[+1]QTQGGGSVTK	63.24	#N/A	FALSE	7283098	M2_F2:3532:385-407 v	E151104_14_Orbi2_JZ_CO_ES_Alex_LaminA_190_SILAC_EDC_M2_F2.mzML		0.8757	7283098	y	7283098	0.058156	3532
HIDmX_band2_F2	3532	385-407	LL1	2	KLLEGEEE[+1]RLRE[-131.1]ASSHSS[+1]QTQGGGSVTK	4	16488444	16488444	-0.1	TRUE	63.24	4	718.87	NO	62.87	63.51	Library Peptides	16488000	63.24	KLLEGEEERLREASSHSSQTQGGGSVTK	KLLEGEEE[+1]RLRE[-131.1]ASSHSS[+1]QTQGGGSVTK	63.24	#N/A	FALSE	4141908	M2_F2:3532:385-407 v	E151104_14_Orbi2_JZ_CO_ES_Alex_LaminA_190_SILAC_EDC_M2_F2.mzML		0.8757	4141908	y	4141908		3532
HIDmX_band2_F2	3532	385-407	LL2	3	KLLEGEEE[+1]RLRE[-131.1]ASSHSS[+1]QTQGGGSVTK	4	16488444	16488444	-0.1	TRUE	63.15	4	719.121	NO	62.87	63.51	Library Peptides	16488000	63.24	KLLEGEEERLREASSHSSQTQGGGSVTK	KLLEGEEE[+1]RLRE[-131.1]ASSHSS[+1]QTQGGGSVTK	63.24	#N/A	FALSE	5063439	M2_F2:3532:385-407 v	E151104_14_Orbi2_JZ_CO_ES_Alex_LaminA_190_SILAC_EDC_M2_F2.mzML		0.8757	5063439	y	5063439		3532
HIDmX_band2_F2	3532	385-407	HLm	4	KLLEGEEE[+1]RLRE[-131.1]ASSHSS[+1]QTQGGGSVTK[+8]	4	2189369	2189369	-9.1	TRUE	63.42	4	720.623	NO	62.87	63.51	Library Peptides	2189400	63.42	KLLEGEEERLREASSHSSQTQGGGSVTK	KLLEGEEE[+1]RLRE[-131.1]ASSHSS[+1]QTQGGGSVTK[+8]	63.42	#N/A	TRUE	1007549	M2_F2:3532:385-407 v	E151104_14_Orbi2_JZ_CO_ES_Alex_LaminA_190_SILAC_EDC_M2_F2.mzML		0.6282	1007549	y	1007549		3532
HIDmX_band2_F2	3532	385-407	HL1	5	KLLEGEEE[+1]RLRE[-131.1]ASSHSS[+1]QTQGGGSVTK[+8]	4	2189369	2189369	-9.1	TRUE	62.96	4	720.874	NO	62.87	63.51	Library Peptides	2189400	63.42	KLLEGEEERLREASSHSSQTQGGGSVTK	KLLEGEEE[+1]RLRE[-131.1]ASSHSS[+1]QTQGGGSVTK[+8]	63.42	#N/A	TRUE	1181820	M2_F2:3532:385-407 v	E151104_14_Orbi2_JZ_CO_ES_Alex_LaminA_190_SILAC_EDC_M2_F2.mzML		0.6282	1181820	y	1181820		3532
HIDmX_band2_F2	3532	385-407	HL2	6	KLLEGEEE[+1]RLRE[-131.1]ASSHSS[+1]QTQGGGSVTK[+8]	4	2189369	2189369	-9.1	TRUE	62.87	4	721.124	NO	62.87	63.51	Library Peptides	2189400	63.42	KLLEGEEERLREASSHSSQTQGGGSVTK	KLLEGEEE[+1]RLRE[-131.1]ASSHSS[+1]QTQGGGSVTK[+8]	63.42	#N/A	TRUE	0	M2_F2:3532:385-407 v	E151104_14_Orbi2_JZ_CO_ES_Alex_LaminA_190_SILAC_EDC_M2_F2.mzML		0.6282	0	y	0		3532
HIDmX_band2_F2	3532	385-407	LHm	7	K[+8]LLEGEEE[+1]R[+10]LR[+10]E[-131.1]ASSHSS[+1]QTQGGGSVTK	4	0	0	#N/A	TRUE	62.87	4	725.627	NO	62.87	63.51	Library Peptides	0	#N/A	KLLEGEEERLREASSHSSQTQGGGSVTK	K[+8]LLEGEEE[+1]R[+10]LR[+10]E[-131.1]ASSHSS[+1]QTQGGGSVTK	#N/A	#N/A	TRUE	0	M2_F2:3532:385-407 v	E151104_14_Orbi2_JZ_CO_ES_Alex_LaminA_190_SILAC_EDC_M2_F2.mzML		0	0	y	0		3532
HIDmX_band2_F2	3532	385-407	LH1	8	K[+8]LLEGEEE[+1]R[+10]LR[+10]E[-131.1]ASSHSS[+1]QTQGGGSVTK	4	0	0	#N/A	TRUE	62.87	4	725.878	NO	62.87	63.51	Library Peptides	0	#N/A	KLLEGEEERLREASSHSSQTQGGGSVTK	K[+8]LLEGEEE[+1]R[+10]LR[+10]E[-131.1]ASSHSS[+1]QTQGGGSVTK	#N/A	#N/A	TRUE	0	M2_F2:3532:385-407 v	E151104_14_Orbi2_JZ_CO_ES_Alex_LaminA_190_SILAC_EDC_M2_F2.mzML		0	0	y	0		3532
HIDmX_band2_F2	3532	385-407	LH2	9	K[+8]LLEGEEE[+1]R[+10]LR[+10]E[-131.1]ASSHSS[+1]QTQGGGSVTK	4	0	0	#N/A	TRUE	62.87	4	726.128	NO	62.87	63.51	Library Peptides	0	#N/A	KLLEGEEERLREASSHSSQTQGGGSVTK	K[+8]LLEGEEE[+1]R[+10]LR[+10]E[-131.1]ASSHSS[+1]QTQGGGSVTK	#N/A	#N/A	TRUE	0	M2_F2:3532:385-407 v	E151104_14_Orbi2_JZ_CO_ES_Alex_LaminA_190_SILAC_EDC_M2_F2.mzML		0	0	y	0		3532
HIDmX_band2_F2	3532	385-407	HHm	10	K[+8]LLEGEEE[+1]R[+10]LR[+10]E[-131.1]ASSHSS[+1]QTQGGGSVTK[+8]	4	18968676	18968676	-0.3	TRUE	63.06	4	727.631	NO	62.87	63.51	Library Peptides	18969000	63.06	KLLEGEEERLREASSHSSQTQGGGSVTK	K[+8]LLEGEEE[+1]R[+10]LR[+10]E[-131.1]ASSHSS[+1]QTQGGGSVTK[+8]	63.06	#N/A	TRUE	9787367	M2_F2:3532:385-407 v	E151104_14_Orbi2_JZ_CO_ES_Alex_LaminA_190_SILAC_EDC_M2_F2.mzML		0.8644	9787367	y	9787367		3532
HIDmX_band2_F2	3532	385-407	HH1	11	K[+8]LLEGEEE[+1]R[+10]LR[+10]E[-131.1]ASSHSS[+1]QTQGGGSVTK[+8]	4	18968676	18968676	-0.3	TRUE	62.96	4	727.881	NO	62.87	63.51	Library Peptides	18969000	63.06	KLLEGEEERLREASSHSSQTQGGGSVTK	K[+8]LLEGEEE[+1]R[+10]LR[+10]E[-131.1]ASSHSS[+1]QTQGGGSVTK[+8]	63.06	#N/A	TRUE	7253813	M2_F2:3532:385-407 v	E151104_14_Orbi2_JZ_CO_ES_Alex_LaminA_190_SILAC_EDC_M2_F2.mzML		0.8644	7253813	y	7253813		3532
HIDmX_band2_F2	3532	385-407	HH2	12	K[+8]LLEGEEE[+1]R[+10]LR[+10]E[-131.1]ASSHSS[+1]QTQGGGSVTK[+8]	4	18968676	18968676	-0.3	TRUE	63.24	4	728.132	NO	62.87	63.51	Library Peptides	18969000	63.06	KLLEGEEERLREASSHSSQTQGGGSVTK	K[+8]LLEGEEE[+1]R[+10]LR[+10]E[-131.1]ASSHSS[+1]QTQGGGSVTK[+8]	63.06	#N/A	TRUE	1927495	M2_F2:3532:385-407 v	E151104_14_Orbi2_JZ_CO_ES_Alex_LaminA_190_SILAC_EDC_M2_F2.mzML		0.8644	1927495	y	1927495		3532
HIDmX_band2_F2	10785	32-33	LLm	1	LQEK[+1]EDLQELNDRLAVYIDRE[-131.1]LQEKE[+1]DLQELNDR	5	31784524	31784524	1.5	TRUE	137.94	5	815.018	NO	137.53	138.18	Library Peptides	31785000	137.86	LQEKEDLQELNDRLAVYIDRELQEKEDLQELNDR	LQEK[+1]EDLQELNDRLAVYIDRE[-131.1]LQEKE[+1]DLQELNDR	137.86	#N/A	TRUE	6971444	M2_F2:10785:32-33 v	E151104_14_Orbi2_JZ_CO_ES_Alex_LaminA_190_SILAC_EDC_M2_F2.mzML		0.8961	6971444	y	6971444	0.296184	10785
HIDmX_band2_F2	10785	32-33	LL1	2	LQEK[+1]EDLQELNDRLAVYIDRE[-131.1]LQEKE[+1]DLQELNDR	5	31784524	31784524	1.5	TRUE	137.86	5	815.219	NO	137.53	138.18	Library Peptides	31785000	137.86	LQEKEDLQELNDRLAVYIDRELQEKEDLQELNDR	LQEK[+1]EDLQELNDRLAVYIDRE[-131.1]LQEKE[+1]DLQELNDR	137.86	#N/A	TRUE	7489677	M2_F2:10785:32-33 v	E151104_14_Orbi2_JZ_CO_ES_Alex_LaminA_190_SILAC_EDC_M2_F2.mzML		0.8961	7489677	y	7489677		10785
HIDmX_band2_F2	10785	32-33	LL2	3	LQEK[+1]EDLQELNDRLAVYIDRE[-131.1]LQEKE[+1]DLQELNDR	5	31784524	31784524	1.5	TRUE	137.86	5	815.42	NO	137.53	138.18	Library Peptides	31785000	137.86	LQEKEDLQELNDRLAVYIDRELQEKEDLQELNDR	LQEK[+1]EDLQELNDRLAVYIDRE[-131.1]LQEKE[+1]DLQELNDR	137.86	#N/A	TRUE	17323404	M2_F2:10785:32-33 v	E151104_14_Orbi2_JZ_CO_ES_Alex_LaminA_190_SILAC_EDC_M2_F2.mzML		0.8961	17323404	y	17323404		10785
HIDmX_band2_F2	10785	32-33	HLm	4	LQEK[+1]EDLQELNDRLAVYIDRE[-131.1]LQEK[+8]E[+1]DLQELNDR[+10]	5	19168878	19168878	1.1	TRUE	138.02	5	818.623	NO	137.53	138.18	Library Peptides	19169000	137.94	LQEKEDLQELNDRLAVYIDRELQEKEDLQELNDR	LQEK[+1]EDLQELNDRLAVYIDRE[-131.1]LQEK[+8]E[+1]DLQELNDR[+10]	137.94	#N/A	TRUE	6437136	M2_F2:10785:32-33 v	E151104_14_Orbi2_JZ_CO_ES_Alex_LaminA_190_SILAC_EDC_M2_F2.mzML		0.8284	6437136	y	6437136		10785
HIDmX_band2_F2	10785	32-33	HL1	5	LQEK[+1]EDLQELNDRLAVYIDRE[-131.1]LQEK[+8]E[+1]DLQELNDR[+10]	5	19168878	19168878	1.1	TRUE	137.94	5	818.824	NO	137.53	138.18	Library Peptides	19169000	137.94	LQEKEDLQELNDRLAVYIDRELQEKEDLQELNDR	LQEK[+1]EDLQELNDRLAVYIDRE[-131.1]LQEK[+8]E[+1]DLQELNDR[+10]	137.94	#N/A	TRUE	9571361	M2_F2:10785:32-33 v	E151104_14_Orbi2_JZ_CO_ES_Alex_LaminA_190_SILAC_EDC_M2_F2.mzML		0.8284	9571361	y	9571361		10785
HIDmX_band2_F2	10785	32-33	HL2	6	LQEK[+1]EDLQELNDRLAVYIDRE[-131.1]LQEK[+8]E[+1]DLQELNDR[+10]	5	19168878	19168878	1.1	TRUE	137.7	5	819.024	NO	137.53	138.18	Library Peptides	19169000	137.94	LQEKEDLQELNDRLAVYIDRELQEKEDLQELNDR	LQEK[+1]EDLQELNDRLAVYIDRE[-131.1]LQEK[+8]E[+1]DLQELNDR[+10]	137.94	#N/A	TRUE	3160381	M2_F2:10785:32-33 v	E151104_14_Orbi2_JZ_CO_ES_Alex_LaminA_190_SILAC_EDC_M2_F2.mzML		0.8284	3160381	y	3160381		10785
HIDmX_band2_F2	10785	32-33	LHm	7	LQEK[+9]EDLQELNDR[+10]LAVYIDR[+10]E[-131.1]LQEKE[+1]DLQELNDR	5	11992122	11992122	0.5	TRUE	138.02	5	820.625	NO	137.53	138.18	Library Peptides	11992000	138.02	LQEKEDLQELNDRLAVYIDRELQEKEDLQELNDR	LQEK[+9]EDLQELNDR[+10]LAVYIDR[+10]E[-131.1]LQEKE[+1]DLQELNDR	138.02	#N/A	TRUE	3818654	M2_F2:10785:32-33 v	E151104_14_Orbi2_JZ_CO_ES_Alex_LaminA_190_SILAC_EDC_M2_F2.mzML		0.914	3818654	y	3818654		10785
HIDmX_band2_F2	10785	32-33	LH1	8	LQEK[+9]EDLQELNDR[+10]LAVYIDR[+10]E[-131.1]LQEKE[+1]DLQELNDR	5	11992122	11992122	0.5	TRUE	137.94	5	820.825	NO	137.53	138.18	Library Peptides	11992000	138.02	LQEKEDLQELNDRLAVYIDRELQEKEDLQELNDR	LQEK[+9]EDLQELNDR[+10]LAVYIDR[+10]E[-131.1]LQEKE[+1]DLQELNDR	138.02	#N/A	TRUE	3279258	M2_F2:10785:32-33 v	E151104_14_Orbi2_JZ_CO_ES_Alex_LaminA_190_SILAC_EDC_M2_F2.mzML		0.914	3279258	y	3279258		10785
HIDmX_band2_F2	10785	32-33	LH2	9	LQEK[+9]EDLQELNDR[+10]LAVYIDR[+10]E[-131.1]LQEKE[+1]DLQELNDR	5	11992122	11992122	0.5	TRUE	137.94	5	821.026	NO	137.53	138.18	Library Peptides	11992000	138.02	LQEKEDLQELNDRLAVYIDRELQEKEDLQELNDR	LQEK[+9]EDLQELNDR[+10]LAVYIDR[+10]E[-131.1]LQEKE[+1]DLQELNDR	138.02	#N/A	TRUE	4894210	M2_F2:10785:32-33 v	E151104_14_Orbi2_JZ_CO_ES_Alex_LaminA_190_SILAC_EDC_M2_F2.mzML		0.914	4894210	y	4894210		10785
HIDmX_band2_F2	10785	32-33	HHm	10	LQEK[+9]EDLQELNDR[+10]LAVYIDR[+10]E[-131.1]LQEK[+8]E[+1]DLQELNDR[+10]	5	42262800	42262800	1.1	TRUE	137.78	5	824.229	NO	137.53	138.18	Library Peptides	42263000	137.78	LQEKEDLQELNDRLAVYIDRELQEKEDLQELNDR	LQEK[+9]EDLQELNDR[+10]LAVYIDR[+10]E[-131.1]LQEK[+8]E[+1]DLQELNDR[+10]	137.78	#N/A	TRUE	12488157	M2_F2:10785:32-33 v	E151104_14_Orbi2_JZ_CO_ES_Alex_LaminA_190_SILAC_EDC_M2_F2.mzML		0.9385	12488157	y	12488157		10785
HIDmX_band2_F2	10785	32-33	HH1	11	LQEK[+9]EDLQELNDR[+10]LAVYIDR[+10]E[-131.1]LQEK[+8]E[+1]DLQELNDR[+10]	5	42262800	42262800	1.1	TRUE	137.86	5	824.43	NO	137.53	138.18	Library Peptides	42263000	137.78	LQEKEDLQELNDRLAVYIDRELQEKEDLQELNDR	LQEK[+9]EDLQELNDR[+10]LAVYIDR[+10]E[-131.1]LQEK[+8]E[+1]DLQELNDR[+10]	137.78	#N/A	TRUE	12640195	M2_F2:10785:32-33 v	E151104_14_Orbi2_JZ_CO_ES_Alex_LaminA_190_SILAC_EDC_M2_F2.mzML		0.9385	12640195	y	12640195		10785
HIDmX_band2_F2	10785	32-33	HH2	12	LQEK[+9]EDLQELNDR[+10]LAVYIDR[+10]E[-131.1]LQEK[+8]E[+1]DLQELNDR[+10]	5	42262800	42262800	1.1	TRUE	137.78	5	824.63	NO	137.53	138.18	Library Peptides	42263000	137.78	LQEKEDLQELNDRLAVYIDRELQEKEDLQELNDR	LQEK[+9]EDLQELNDR[+10]LAVYIDR[+10]E[-131.1]LQEK[+8]E[+1]DLQELNDR[+10]	137.78	#N/A	TRUE	17134446	M2_F2:10785:32-33 v	E151104_14_Orbi2_JZ_CO_ES_Alex_LaminA_190_SILAC_EDC_M2_F2.mzML		0.9385	17134446	y	17134446		10785
HIDmX_band2_F2	10426-10433	1-47	LLm	1	LQEKEDLQELNDRLAVYID[+1]RE[-131.1]M[+1]ETPSQR	3	47873232	47873232	1.3	TRUE	133.86	3	1097.22	NO	133.68	134.23	Library Peptides	47873000	133.96	LQEKEDLQELNDRLAVYIDREMETPSQR	LQEKEDLQELNDRLAVYID[+1]RE[-131.1]M[+1]ETPSQR	133.96	#N/A	TRUE	9927350	M2_F2:10426-10433:1-47 v	E151104_14_Orbi2_JZ_CO_ES_Alex_LaminA_190_SILAC_EDC_M2_F2.mzML		0.9367	9927350	y	9927350	0.143966	10426-10433
HIDmX_band2_F2	10426-10433	1-47	LL1	2	LQEKEDLQELNDRLAVYID[+1]RE[-131.1]M[+1]ETPSQR	3	47873232	47873232	1.3	TRUE	133.96	3	1097.56	NO	133.68	134.23	Library Peptides	47873000	133.96	LQEKEDLQELNDRLAVYIDREMETPSQR	LQEKEDLQELNDRLAVYID[+1]RE[-131.1]M[+1]ETPSQR	133.96	#N/A	TRUE	23583246	M2_F2:10426-10433:1-47 v	E151104_14_Orbi2_JZ_CO_ES_Alex_LaminA_190_SILAC_EDC_M2_F2.mzML		0.9367	23583246	y	23583246		10426-10433
HIDmX_band2_F2	10426-10433	1-47	LL2	3	LQEKEDLQELNDRLAVYID[+1]RE[-131.1]M[+1]ETPSQR	3	47873232	47873232	1.3	TRUE	133.96	3	1097.89	NO	133.68	134.23	Library Peptides	47873000	133.96	LQEKEDLQELNDRLAVYIDREMETPSQR	LQEKEDLQELNDRLAVYID[+1]RE[-131.1]M[+1]ETPSQR	133.96	#N/A	TRUE	14362636	M2_F2:10426-10433:1-47 v	E151104_14_Orbi2_JZ_CO_ES_Alex_LaminA_190_SILAC_EDC_M2_F2.mzML		0.9367	14362636	y	14362636		10426-10433
HIDmX_band2_F2	10426-10433	1-47	HLm	4	LQEKEDLQELNDRLAVYID[+1]RE[-131.1]M[+1]ETPSQR[+10]	3	9219887	9219887	0.5	TRUE	134.14	3	1100.56	NO	133.68	134.23	Library Peptides	9219900	133.96	LQEKEDLQELNDRLAVYIDREMETPSQR	LQEKEDLQELNDRLAVYID[+1]RE[-131.1]M[+1]ETPSQR[+10]	133.96	#N/A	TRUE	3444400	M2_F2:10426-10433:1-47 v	E151104_14_Orbi2_JZ_CO_ES_Alex_LaminA_190_SILAC_EDC_M2_F2.mzML		0.9135	3444400	y	3444400		10426-10433
HIDmX_band2_F2	10426-10433	1-47	HL1	5	LQEKEDLQELNDRLAVYID[+1]RE[-131.1]M[+1]ETPSQR[+10]	3	9219887	9219887	0.5	TRUE	133.96	3	1100.89	NO	133.68	134.23	Library Peptides	9219900	133.96	LQEKEDLQELNDRLAVYIDREMETPSQR	LQEKEDLQELNDRLAVYID[+1]RE[-131.1]M[+1]ETPSQR[+10]	133.96	#N/A	TRUE	3020327	M2_F2:10426-10433:1-47 v	E151104_14_Orbi2_JZ_CO_ES_Alex_LaminA_190_SILAC_EDC_M2_F2.mzML		0.9135	3020327	y	3020327		10426-10433
HIDmX_band2_F2	10426-10433	1-47	HL2	6	LQEKEDLQELNDRLAVYID[+1]RE[-131.1]M[+1]ETPSQR[+10]	3	9219887	9219887	0.5	TRUE	133.86	3	1101.23	NO	133.68	134.23	Library Peptides	9219900	133.96	LQEKEDLQELNDRLAVYIDREMETPSQR	LQEKEDLQELNDRLAVYID[+1]RE[-131.1]M[+1]ETPSQR[+10]	133.96	#N/A	TRUE	2755160	M2_F2:10426-10433:1-47 v	E151104_14_Orbi2_JZ_CO_ES_Alex_LaminA_190_SILAC_EDC_M2_F2.mzML		0.9135	2755160	y	2755160		10426-10433
HIDmX_band2_F2	10426-10433	1-47	LHm	7	LQEK[+8]EDLQELNDR[+10]LAVYID[+1]R[+10]E[-131.1]M[+1]ETPSQR	3	8850602	8850602	-0.4	TRUE	134.05	3	1106.56	NO	133.68	134.23	Library Peptides	8850600	133.86	LQEKEDLQELNDRLAVYIDREMETPSQR	LQEK[+8]EDLQELNDR[+10]LAVYID[+1]R[+10]E[-131.1]M[+1]ETPSQR	133.86	#N/A	TRUE	3622715	M2_F2:10426-10433:1-47 v	E151104_14_Orbi2_JZ_CO_ES_Alex_LaminA_190_SILAC_EDC_M2_F2.mzML		0.8067	3622715	y	3622715		10426-10433
HIDmX_band2_F2	10426-10433	1-47	LH1	8	LQEK[+8]EDLQELNDR[+10]LAVYID[+1]R[+10]E[-131.1]M[+1]ETPSQR	3	8850602	8850602	-0.4	TRUE	133.96	3	1106.9	NO	133.68	134.23	Library Peptides	8850600	133.86	LQEKEDLQELNDRLAVYIDREMETPSQR	LQEK[+8]EDLQELNDR[+10]LAVYID[+1]R[+10]E[-131.1]M[+1]ETPSQR	133.86	#N/A	TRUE	1184269	M2_F2:10426-10433:1-47 v	E151104_14_Orbi2_JZ_CO_ES_Alex_LaminA_190_SILAC_EDC_M2_F2.mzML		0.8067	1184269	y	1184269		10426-10433
HIDmX_band2_F2	10426-10433	1-47	LH2	9	LQEK[+8]EDLQELNDR[+10]LAVYID[+1]R[+10]E[-131.1]M[+1]ETPSQR	3	8850602	8850602	-0.4	TRUE	133.86	3	1107.23	NO	133.68	134.23	Library Peptides	8850600	133.86	LQEKEDLQELNDRLAVYIDREMETPSQR	LQEK[+8]EDLQELNDR[+10]LAVYID[+1]R[+10]E[-131.1]M[+1]ETPSQR	133.86	#N/A	TRUE	4043618	M2_F2:10426-10433:1-47 v	E151104_14_Orbi2_JZ_CO_ES_Alex_LaminA_190_SILAC_EDC_M2_F2.mzML		0.8067	4043618	y	4043618		10426-10433
HIDmX_band2_F2	10426-10433	1-47	HHm	10	LQEK[+8]EDLQELNDR[+10]LAVYID[+1]R[+10]E[-131.1]M[+1]ETPSQR[+10]	3	59575120	59575120	1	TRUE	133.96	3	1109.9	NO	133.68	134.23	Library Peptides	59575000	133.86	LQEKEDLQELNDRLAVYIDREMETPSQR	LQEK[+8]EDLQELNDR[+10]LAVYID[+1]R[+10]E[-131.1]M[+1]ETPSQR[+10]	133.86	#N/A	TRUE	15515397	M2_F2:10426-10433:1-47 v	E151104_14_Orbi2_JZ_CO_ES_Alex_LaminA_190_SILAC_EDC_M2_F2.mzML		0.9613	15515397	y	15515397		10426-10433
HIDmX_band2_F2	10426-10433	1-47	HH1	11	LQEK[+8]EDLQELNDR[+10]LAVYID[+1]R[+10]E[-131.1]M[+1]ETPSQR[+10]	3	59575120	59575120	1	TRUE	133.86	3	1110.23	NO	133.68	134.23	Library Peptides	59575000	133.86	LQEKEDLQELNDRLAVYIDREMETPSQR	LQEK[+8]EDLQELNDR[+10]LAVYID[+1]R[+10]E[-131.1]M[+1]ETPSQR[+10]	133.86	#N/A	TRUE	23087536	M2_F2:10426-10433:1-47 v	E151104_14_Orbi2_JZ_CO_ES_Alex_LaminA_190_SILAC_EDC_M2_F2.mzML		0.9613	23087536	y	23087536		10426-10433
HIDmX_band2_F2	10426-10433	1-47	HH2	12	LQEK[+8]EDLQELNDR[+10]LAVYID[+1]R[+10]E[-131.1]M[+1]ETPSQR[+10]	3	59575120	59575120	1	TRUE	133.86	3	1110.57	NO	133.68	134.23	Library Peptides	59575000	133.86	LQEKEDLQELNDRLAVYIDREMETPSQR	LQEK[+8]EDLQELNDR[+10]LAVYID[+1]R[+10]E[-131.1]M[+1]ETPSQR[+10]	133.86	#N/A	TRUE	20972188	M2_F2:10426-10433:1-47 v	E151104_14_Orbi2_JZ_CO_ES_Alex_LaminA_190_SILAC_EDC_M2_F2.mzML		0.9613	20972188	y	20972188		10426-10433
HIDmX_band2_F2	5553	1-47	LLm	1	M[+17]ETPSQRE[-131.1]LAVYID[+1]R	3	48523700	48523700	0.5	TRUE	84.11	3	565.623	NO	83.95	84.35	Library Peptides	48524000	84.11	METPSQRELAVYIDR	M[+17]ETPSQRE[-131.1]LAVYID[+1]R	84.11	#N/A	TRUE	25391264	M2_F2:5553:1-47 v 1st and 2nd isotope peaks are overlayed in LH and HL	E151104_14_Orbi2_JZ_CO_ES_Alex_LaminA_190_SILAC_EDC_M2_F2.mzML		0.8927	25391264	y	25391264	0.301915	5553
HIDmX_band2_F2	5553	1-47	LL1	2	M[+17]ETPSQRE[-131.1]LAVYID[+1]R	3	48523700	48523700	0.5	TRUE	84.11	3	565.957	NO	83.95	84.35	Library Peptides	48524000	84.11	METPSQRELAVYIDR	M[+17]ETPSQRE[-131.1]LAVYID[+1]R	84.11	#N/A	TRUE	18620290	M2_F2:5553:1-47 v 1st and 2nd isotope peaks are overlayed in LH and HL	E151104_14_Orbi2_JZ_CO_ES_Alex_LaminA_190_SILAC_EDC_M2_F2.mzML		0.8927	18620290	y	18620290		5553
HIDmX_band2_F2	5553	1-47	LL2	3	M[+17]ETPSQRE[-131.1]LAVYID[+1]R	3	48523700	48523700	0.5	TRUE	84.11	3	566.291	NO	83.95	84.35	Library Peptides	48524000	84.11	METPSQRELAVYIDR	M[+17]ETPSQRE[-131.1]LAVYID[+1]R	84.11	#N/A	TRUE	4512149	M2_F2:5553:1-47 v 1st and 2nd isotope peaks are overlayed in LH and HL	E151104_14_Orbi2_JZ_CO_ES_Alex_LaminA_190_SILAC_EDC_M2_F2.mzML		0.8927	4512149	y	4512149		5553
HIDmX_band2_F2	5553	1-47	HLm	4	M[+17]ETPSQR[+10]E[-131.1]LAVYID[+1]R	3	46228816	46228816	-6.7	TRUE	84.11	3	568.959	NO	83.95	84.35	Library Peptides	46229000	83.95	METPSQRELAVYIDR	M[+17]ETPSQR[+10]E[-131.1]LAVYID[+1]R	83.95	#N/A	TRUE	12253335	M2_F2:5553:1-47 v 1st and 2nd isotope peaks are overlayed in LH and HL	E151104_14_Orbi2_JZ_CO_ES_Alex_LaminA_190_SILAC_EDC_M2_F2.mzML		0.8568	12253335	y	12253335		5553
HIDmX_band2_F2	5553	1-47	HL1	5	M[+17]ETPSQR[+10]E[-131.1]LAVYID[+1]R	3	46228816	46228816	-6.7	TRUE	83.95	3	569.293	NO	83.95	84.35	Library Peptides	46229000	83.95	METPSQRELAVYIDR	M[+17]ETPSQR[+10]E[-131.1]LAVYID[+1]R	83.95	#N/A	TRUE	17676014	M2_F2:5553:1-47 v 1st and 2nd isotope peaks are overlayed in LH and HL	E151104_14_Orbi2_JZ_CO_ES_Alex_LaminA_190_SILAC_EDC_M2_F2.mzML		0.8568	17676014	y	17676014		5553
HIDmX_band2_F2	5553	1-47	HL2	6	M[+17]ETPSQR[+10]E[-131.1]LAVYID[+1]R	3	46228816	46228816	-6.7	TRUE	83.95	3	569.627	NO	83.95	84.35	Library Peptides	46229000	83.95	METPSQRELAVYIDR	M[+17]ETPSQR[+10]E[-131.1]LAVYID[+1]R	83.95	#N/A	TRUE	16299466	M2_F2:5553:1-47 v 1st and 2nd isotope peaks are overlayed in LH and HL	E151104_14_Orbi2_JZ_CO_ES_Alex_LaminA_190_SILAC_EDC_M2_F2.mzML		0.8568	16299466	y	16299466		5553
HIDmX_band2_F2	5553	1-47	LHm	7	M[+17]ETPSQRE[-131.1]LAVYID[+1]R[+10]	3	46228816	46228816	-6.7	TRUE	84.11	3	568.959	YES	83.95	84.35	Library Peptides	46229000	83.95	METPSQRELAVYIDR	M[+17]ETPSQRE[-131.1]LAVYID[+1]R[+10]	83.95	#N/A	TRUE	12253335	M2_F2:5553:1-47 v 1st and 2nd isotope peaks are overlayed in LH and HL	E151104_14_Orbi2_JZ_CO_ES_Alex_LaminA_190_SILAC_EDC_M2_F2.mzML		0.8568	12253335	x	0		5553
HIDmX_band2_F2	5553	1-47	LH1	8	M[+17]ETPSQRE[-131.1]LAVYID[+1]R[+10]	3	46228816	46228816	-6.7	TRUE	83.95	3	569.293	YES	83.95	84.35	Library Peptides	46229000	83.95	METPSQRELAVYIDR	M[+17]ETPSQRE[-131.1]LAVYID[+1]R[+10]	83.95	#N/A	TRUE	17676014	M2_F2:5553:1-47 v 1st and 2nd isotope peaks are overlayed in LH and HL	E151104_14_Orbi2_JZ_CO_ES_Alex_LaminA_190_SILAC_EDC_M2_F2.mzML		0.8568	17676014	x	0		5553
HIDmX_band2_F2	5553	1-47	LH2	9	M[+17]ETPSQRE[-131.1]LAVYID[+1]R[+10]	3	46228816	46228816	-6.7	TRUE	83.95	3	569.627	YES	83.95	84.35	Library Peptides	46229000	83.95	METPSQRELAVYIDR	M[+17]ETPSQRE[-131.1]LAVYID[+1]R[+10]	83.95	#N/A	TRUE	16299466	M2_F2:5553:1-47 v 1st and 2nd isotope peaks are overlayed in LH and HL	E151104_14_Orbi2_JZ_CO_ES_Alex_LaminA_190_SILAC_EDC_M2_F2.mzML		0.8568	16299466	x	0		5553
HIDmX_band2_F2	5553	1-47	HHm	10	M[+17]ETPSQR[+10]E[-131.1]LAVYID[+1]R[+10]	3	58366024	58366024	-0.4	TRUE	84.03	3	572.295	NO	83.95	84.35	Library Peptides	58366000	84.03	METPSQRELAVYIDR	M[+17]ETPSQR[+10]E[-131.1]LAVYID[+1]R[+10]	84.03	#N/A	TRUE	34682708	M2_F2:5553:1-47 v 1st and 2nd isotope peaks are overlayed in LH and HL	E151104_14_Orbi2_JZ_CO_ES_Alex_LaminA_190_SILAC_EDC_M2_F2.mzML		0.8691	34682708	y	34682708		5553
HIDmX_band2_F2	5553	1-47	HH1	11	M[+17]ETPSQR[+10]E[-131.1]LAVYID[+1]R[+10]	3	58366024	58366024	-0.4	TRUE	84.11	3	572.629	NO	83.95	84.35	Library Peptides	58366000	84.03	METPSQRELAVYIDR	M[+17]ETPSQR[+10]E[-131.1]LAVYID[+1]R[+10]	84.03	#N/A	TRUE	20840958	M2_F2:5553:1-47 v 1st and 2nd isotope peaks are overlayed in LH and HL	E151104_14_Orbi2_JZ_CO_ES_Alex_LaminA_190_SILAC_EDC_M2_F2.mzML		0.8691	20840958	y	20840958		5553
HIDmX_band2_F2	5553	1-47	HH2	12	M[+17]ETPSQR[+10]E[-131.1]LAVYID[+1]R[+10]	3	58366024	58366024	-0.4	TRUE	84.03	3	572.963	NO	83.95	84.35	Library Peptides	58366000	84.03	METPSQRELAVYIDR	M[+17]ETPSQR[+10]E[-131.1]LAVYID[+1]R[+10]	84.03	#N/A	TRUE	2842361	M2_F2:5553:1-47 v 1st and 2nd isotope peaks are overlayed in LH and HL	E151104_14_Orbi2_JZ_CO_ES_Alex_LaminA_190_SILAC_EDC_M2_F2.mzML		0.8691	2842361	y	2842361		5553
HIDmX_band2_F2	5358	219-254	LLm	1	AQHED[+1]QVEQYKKE[-131.1]NIYSEELRETK[+1]R	4	663331712	663331712	-0.7	TRUE	82.23	4	756.131	NO	81.83	82.88	Library Peptides	663330000	82.23	AQHEDQVEQYKKENIYSEELRETKR	AQHED[+1]QVEQYKKE[-131.1]NIYSEELRETK[+1]R	82.23	#N/A	TRUE	283376544	M2_F2:5358:219-254 v 1st isotopic peak of the LH ion is overlayed by a contaminant ion	E151104_14_Orbi2_JZ_CO_ES_Alex_LaminA_190_SILAC_EDC_M2_F2.mzML	0.99	0.5618	283376544	y	283376544	0.177129	5358
HIDmX_band2_F2	5358	219-254	LL1	2	AQHED[+1]QVEQYKKE[-131.1]NIYSEELRETK[+1]R	4	663331712	663331712	-0.7	TRUE	#N/A	4	756.382	NO	#N/A	#N/A	Library Peptides	663330000	82.23	AQHEDQVEQYKKENIYSEELRETKR	AQHED[+1]QVEQYKKE[-131.1]NIYSEELRETK[+1]R	82.23	#N/A	TRUE	#N/A	M2_F2:5358:219-254 v 1st isotopic peak of the LH ion is overlayed by a contaminant ion	E151104_14_Orbi2_JZ_CO_ES_Alex_LaminA_190_SILAC_EDC_M2_F2.mzML	0.99	0.5618	#N/A	y	#N/A		5358
HIDmX_band2_F2	5358	219-254	LL2	3	AQHED[+1]QVEQYKKE[-131.1]NIYSEELRETK[+1]R	4	663331712	663331712	-0.7	TRUE	82.23	4	756.632	NO	81.83	82.88	Library Peptides	663330000	82.23	AQHEDQVEQYKKENIYSEELRETKR	AQHED[+1]QVEQYKKE[-131.1]NIYSEELRETK[+1]R	82.23	#N/A	TRUE	379955168	M2_F2:5358:219-254 v 1st isotopic peak of the LH ion is overlayed by a contaminant ion	E151104_14_Orbi2_JZ_CO_ES_Alex_LaminA_190_SILAC_EDC_M2_F2.mzML	0.99	0.5618	379955168	y	379955168		5358
HIDmX_band2_F2	5358	219-254	HLm	4	AQHED[+1]QVEQYK[+8]K[+8]E[-131.1]NIYSEELRETK[+1]R	4	125536008	125536008	0.2	FALSE	82.23	4	760.138	NO	81.83	82.88	Library Peptides	125540000	82.23	AQHEDQVEQYKKENIYSEELRETKR	AQHED[+1]QVEQYK[+8]K[+8]E[-131.1]NIYSEELRETK[+1]R	82.23	#N/A	FALSE	64931128	M2_F2:5358:219-254 v 1st isotopic peak of the LH ion is overlayed by a contaminant ion	E151104_14_Orbi2_JZ_CO_ES_Alex_LaminA_190_SILAC_EDC_M2_F2.mzML	0.9695	0.5631	64931128	y	64931128		5358
HIDmX_band2_F2	5358	219-254	HL1	5	AQHED[+1]QVEQYK[+8]K[+8]E[-131.1]NIYSEELRETK[+1]R	4	125536008	125536008	0.2	FALSE	#N/A	4	760.389	NO	#N/A	#N/A	Library Peptides	125540000	82.23	AQHEDQVEQYKKENIYSEELRETKR	AQHED[+1]QVEQYK[+8]K[+8]E[-131.1]NIYSEELRETK[+1]R	82.23	#N/A	TRUE	#N/A	M2_F2:5358:219-254 v 1st isotopic peak of the LH ion is overlayed by a contaminant ion	E151104_14_Orbi2_JZ_CO_ES_Alex_LaminA_190_SILAC_EDC_M2_F2.mzML	0.9695	0.5631	#N/A	y	#N/A		5358
HIDmX_band2_F2	5358	219-254	HL2	6	AQHED[+1]QVEQYK[+8]K[+8]E[-131.1]NIYSEELRETK[+1]R	4	125536008	125536008	0.2	FALSE	82.23	4	760.64	NO	81.83	82.88	Library Peptides	125540000	82.23	AQHEDQVEQYKKENIYSEELRETKR	AQHED[+1]QVEQYK[+8]K[+8]E[-131.1]NIYSEELRETK[+1]R	82.23	#N/A	FALSE	60604880	M2_F2:5358:219-254 v 1st isotopic peak of the LH ion is overlayed by a contaminant ion	E151104_14_Orbi2_JZ_CO_ES_Alex_LaminA_190_SILAC_EDC_M2_F2.mzML	0.9695	0.5631	60604880	y	60604880		5358
HIDmX_band2_F2	5358	219-254	LHm	7	AQHED[+1]QVEQYKKE[-131.1]NIYSEELR[+10]ETK[+9]R[+10]	4	133536664	133536664	-1.6	TRUE	82.23	4	763.139	NO	81.83	82.88	Library Peptides	133540000	82.23	AQHEDQVEQYKKENIYSEELRETKR	AQHED[+1]QVEQYKKE[-131.1]NIYSEELR[+10]ETK[+9]R[+10]	82.23	#N/A	TRUE	79626592	M2_F2:5358:219-254 v 1st isotopic peak of the LH ion is overlayed by a contaminant ion	E151104_14_Orbi2_JZ_CO_ES_Alex_LaminA_190_SILAC_EDC_M2_F2.mzML	1st isotopic peak overlayed by a contaminant ion	0.5637	79626592	y	79626592		5358
HIDmX_band2_F2	5358	219-254	LH1	8	AQHED[+1]QVEQYKKE[-131.1]NIYSEELR[+10]ETK[+9]R[+10]	4	133536664	133536664	-1.6	TRUE	#N/A	4	763.39	NO	#N/A	#N/A	Library Peptides	133540000	82.23	AQHEDQVEQYKKENIYSEELRETKR	AQHED[+1]QVEQYKKE[-131.1]NIYSEELR[+10]ETK[+9]R[+10]	82.23	#N/A	TRUE	#N/A	M2_F2:5358:219-254 v 1st isotopic peak of the LH ion is overlayed by a contaminant ion	E151104_14_Orbi2_JZ_CO_ES_Alex_LaminA_190_SILAC_EDC_M2_F2.mzML	1st isotopic peak overlayed by a contaminant ion	0.5637	#N/A	y	#N/A		5358
HIDmX_band2_F2	5358	219-254	LH2	9	AQHED[+1]QVEQYKKE[-131.1]NIYSEELR[+10]ETK[+9]R[+10]	4	133536664	133536664	-1.6	TRUE	82.15	4	763.64	NO	81.83	82.88	Library Peptides	133540000	82.23	AQHEDQVEQYKKENIYSEELRETKR	AQHED[+1]QVEQYKKE[-131.1]NIYSEELR[+10]ETK[+9]R[+10]	82.23	#N/A	TRUE	53910072	M2_F2:5358:219-254 v 1st isotopic peak of the LH ion is overlayed by a contaminant ion	E151104_14_Orbi2_JZ_CO_ES_Alex_LaminA_190_SILAC_EDC_M2_F2.mzML	1st isotopic peak overlayed by a contaminant ion	0.5637	53910072	y	53910072		5358
HIDmX_band2_F2	5358	219-254	HHm	10	AQHED[+1]QVEQYK[+8]K[+8]E[-131.1]NIYSEELR[+10]ETK[+9]R[+10]	4	540217344	540217344	-0.6	TRUE	82.23	4	767.146	NO	81.83	82.88	Library Peptides	540220000	82.23	AQHEDQVEQYKKENIYSEELRETKR	AQHED[+1]QVEQYK[+8]K[+8]E[-131.1]NIYSEELR[+10]ETK[+9]R[+10]	82.23	#N/A	TRUE	313804320	M2_F2:5358:219-254 v 1st isotopic peak of the LH ion is overlayed by a contaminant ion	E151104_14_Orbi2_JZ_CO_ES_Alex_LaminA_190_SILAC_EDC_M2_F2.mzML	0.9822	0.5708	313804320	y	313804320		5358
HIDmX_band2_F2	5358	219-254	HH1	11	AQHED[+1]QVEQYK[+8]K[+8]E[-131.1]NIYSEELR[+10]ETK[+9]R[+10]	4	540217344	540217344	-0.6	TRUE	#N/A	4	767.397	NO	#N/A	#N/A	Library Peptides	540220000	82.23	AQHEDQVEQYKKENIYSEELRETKR	AQHED[+1]QVEQYK[+8]K[+8]E[-131.1]NIYSEELR[+10]ETK[+9]R[+10]	82.23	#N/A	TRUE	#N/A	M2_F2:5358:219-254 v 1st isotopic peak of the LH ion is overlayed by a contaminant ion	E151104_14_Orbi2_JZ_CO_ES_Alex_LaminA_190_SILAC_EDC_M2_F2.mzML	0.9822	0.5708	#N/A	y	#N/A		5358
HIDmX_band2_F2	5358	219-254	HH2	12	AQHED[+1]QVEQYK[+8]K[+8]E[-131.1]NIYSEELR[+10]ETK[+9]R[+10]	4	540217344	540217344	-0.6	TRUE	82.23	4	767.647	NO	81.83	82.88	Library Peptides	540220000	82.23	AQHEDQVEQYKKENIYSEELRETKR	AQHED[+1]QVEQYK[+8]K[+8]E[-131.1]NIYSEELR[+10]ETK[+9]R[+10]	82.23	#N/A	TRUE	226413056	M2_F2:5358:219-254 v 1st isotopic peak of the LH ion is overlayed by a contaminant ion	E151104_14_Orbi2_JZ_CO_ES_Alex_LaminA_190_SILAC_EDC_M2_F2.mzML	0.9822	0.5708	226413056	y	226413056		5358
HIDmX_band2_F2	8266	65-81	LLm	1	EVSGIKAAY[+1]EAELGDARKE[-131.1]ITE[+1]SEEVVSR	4	293919808	293919808	-0.5	TRUE	110.6	4	759.893	NO	110.12	111.48	Library Peptides	293920000	110.6	EVSGIKAAYEAELGDARKEITESEEVVSR	EVSGIKAAY[+1]EAELGDARKE[-131.1]ITE[+1]SEEVVSR	110.6	#N/A	TRUE	74118016	M2_F2:8266:65-81 v	E151104_14_Orbi2_JZ_CO_ES_Alex_LaminA_190_SILAC_EDC_M2_F2.mzML		0.9733	74118016	y	74118016	0.18652	8266
HIDmX_band2_F2	8266	65-81	LL1	2	EVSGIKAAY[+1]EAELGDARKE[-131.1]ITE[+1]SEEVVSR	4	293919808	293919808	-0.5	TRUE	110.6	4	760.143	NO	110.12	111.48	Library Peptides	293920000	110.6	EVSGIKAAYEAELGDARKEITESEEVVSR	EVSGIKAAY[+1]EAELGDARKE[-131.1]ITE[+1]SEEVVSR	110.6	#N/A	TRUE	107901176	M2_F2:8266:65-81 v	E151104_14_Orbi2_JZ_CO_ES_Alex_LaminA_190_SILAC_EDC_M2_F2.mzML		0.9733	107901176	y	107901176		8266
HIDmX_band2_F2	8266	65-81	LL2	3	EVSGIKAAY[+1]EAELGDARKE[-131.1]ITE[+1]SEEVVSR	4	293919808	293919808	-0.5	TRUE	110.6	4	760.394	NO	110.12	111.48	Library Peptides	293920000	110.6	EVSGIKAAYEAELGDARKEITESEEVVSR	EVSGIKAAY[+1]EAELGDARKE[-131.1]ITE[+1]SEEVVSR	110.6	#N/A	TRUE	111900608	M2_F2:8266:65-81 v	E151104_14_Orbi2_JZ_CO_ES_Alex_LaminA_190_SILAC_EDC_M2_F2.mzML		0.9733	111900608	y	111900608		8266
HIDmX_band2_F2	8266	65-81	HLm	4	EVSGIKAAY[+1]EAELGDARKE[-131.1]ITE[+1]SEEVVSR[+10]	4	66547084	66547084	-4.3	TRUE	110.6	4	762.395	NO	110.12	111.48	Library Peptides	66547000	110.6	EVSGIKAAYEAELGDARKEITESEEVVSR	EVSGIKAAY[+1]EAELGDARKE[-131.1]ITE[+1]SEEVVSR[+10]	110.6	#N/A	TRUE	23437382	M2_F2:8266:65-81 v	E151104_14_Orbi2_JZ_CO_ES_Alex_LaminA_190_SILAC_EDC_M2_F2.mzML		0.8862	23437382	y	23437382		8266
HIDmX_band2_F2	8266	65-81	HL1	5	EVSGIKAAY[+1]EAELGDARKE[-131.1]ITE[+1]SEEVVSR[+10]	4	66547084	66547084	-4.3	TRUE	110.6	4	762.645	NO	110.12	111.48	Library Peptides	66547000	110.6	EVSGIKAAYEAELGDARKEITESEEVVSR	EVSGIKAAY[+1]EAELGDARKE[-131.1]ITE[+1]SEEVVSR[+10]	110.6	#N/A	TRUE	15720848	M2_F2:8266:65-81 v	E151104_14_Orbi2_JZ_CO_ES_Alex_LaminA_190_SILAC_EDC_M2_F2.mzML		0.8862	15720848	y	15720848		8266
HIDmX_band2_F2	8266	65-81	HL2	6	EVSGIKAAY[+1]EAELGDARKE[-131.1]ITE[+1]SEEVVSR[+10]	4	66547084	66547084	-4.3	TRUE	110.76	4	762.896	NO	110.12	111.48	Library Peptides	66547000	110.6	EVSGIKAAYEAELGDARKEITESEEVVSR	EVSGIKAAY[+1]EAELGDARKE[-131.1]ITE[+1]SEEVVSR[+10]	110.6	#N/A	TRUE	27388852	M2_F2:8266:65-81 v	E151104_14_Orbi2_JZ_CO_ES_Alex_LaminA_190_SILAC_EDC_M2_F2.mzML		0.8862	27388852	y	27388852		8266
HIDmX_band2_F2	8266	65-81	LHm	7	EVSGIK[+8]AAY[+1]EAELGDAR[+10]K[+8]E[-131.1]ITE[+1]SEEVVSR	4	65016520	65016520	-1.9	TRUE	110.6	4	766.402	NO	110.12	111.48	Library Peptides	65017000	110.6	EVSGIKAAYEAELGDARKEITESEEVVSR	EVSGIK[+8]AAY[+1]EAELGDAR[+10]K[+8]E[-131.1]ITE[+1]SEEVVSR	110.6	#N/A	TRUE	25600030	M2_F2:8266:65-81 v	E151104_14_Orbi2_JZ_CO_ES_Alex_LaminA_190_SILAC_EDC_M2_F2.mzML		0.9159	25600030	y	25600030		8266
HIDmX_band2_F2	8266	65-81	LH1	8	EVSGIK[+8]AAY[+1]EAELGDAR[+10]K[+8]E[-131.1]ITE[+1]SEEVVSR	4	65016520	65016520	-1.9	TRUE	110.68	4	766.652	NO	110.12	111.48	Library Peptides	65017000	110.6	EVSGIKAAYEAELGDARKEITESEEVVSR	EVSGIK[+8]AAY[+1]EAELGDAR[+10]K[+8]E[-131.1]ITE[+1]SEEVVSR	110.6	#N/A	TRUE	17816942	M2_F2:8266:65-81 v	E151104_14_Orbi2_JZ_CO_ES_Alex_LaminA_190_SILAC_EDC_M2_F2.mzML		0.9159	17816942	y	17816942		8266
HIDmX_band2_F2	8266	65-81	LH2	9	EVSGIK[+8]AAY[+1]EAELGDAR[+10]K[+8]E[-131.1]ITE[+1]SEEVVSR	4	65016520	65016520	-1.9	TRUE	110.76	4	766.903	NO	110.12	111.48	Library Peptides	65017000	110.6	EVSGIKAAYEAELGDARKEITESEEVVSR	EVSGIK[+8]AAY[+1]EAELGDAR[+10]K[+8]E[-131.1]ITE[+1]SEEVVSR	110.6	#N/A	TRUE	21599548	M2_F2:8266:65-81 v	E151104_14_Orbi2_JZ_CO_ES_Alex_LaminA_190_SILAC_EDC_M2_F2.mzML		0.9159	21599548	y	21599548		8266
HIDmX_band2_F2	8266	65-81	HHm	10	EVSGIK[+8]AAY[+1]EAELGDAR[+10]K[+8]E[-131.1]ITE[+1]SEEVVSR[+10]	4	279876448	279876448	-0.8	TRUE	110.68	4	768.904	NO	110.12	111.48	Library Peptides	279880000	110.6	EVSGIKAAYEAELGDARKEITESEEVVSR	EVSGIK[+8]AAY[+1]EAELGDAR[+10]K[+8]E[-131.1]ITE[+1]SEEVVSR[+10]	110.6	#N/A	TRUE	81220952	M2_F2:8266:65-81 v	E151104_14_Orbi2_JZ_CO_ES_Alex_LaminA_190_SILAC_EDC_M2_F2.mzML		0.9645	81220952	y	81220952		8266
HIDmX_band2_F2	8266	65-81	HH1	11	EVSGIK[+8]AAY[+1]EAELGDAR[+10]K[+8]E[-131.1]ITE[+1]SEEVVSR[+10]	4	279876448	279876448	-0.8	TRUE	110.6	4	769.155	NO	110.12	111.48	Library Peptides	279880000	110.6	EVSGIKAAYEAELGDARKEITESEEVVSR	EVSGIK[+8]AAY[+1]EAELGDAR[+10]K[+8]E[-131.1]ITE[+1]SEEVVSR[+10]	110.6	#N/A	TRUE	111113688	M2_F2:8266:65-81 v	E151104_14_Orbi2_JZ_CO_ES_Alex_LaminA_190_SILAC_EDC_M2_F2.mzML		0.9645	111113688	y	111113688		8266
HIDmX_band2_F2	8266	65-81	HH2	12	EVSGIK[+8]AAY[+1]EAELGDAR[+10]K[+8]E[-131.1]ITE[+1]SEEVVSR[+10]	4	279876448	279876448	-0.8	TRUE	110.68	4	769.405	NO	110.12	111.48	Library Peptides	279880000	110.6	EVSGIKAAYEAELGDARKEITESEEVVSR	EVSGIK[+8]AAY[+1]EAELGDAR[+10]K[+8]E[-131.1]ITE[+1]SEEVVSR[+10]	110.6	#N/A	TRUE	87541808	M2_F2:8266:65-81 v	E151104_14_Orbi2_JZ_CO_ES_Alex_LaminA_190_SILAC_EDC_M2_F2.mzML		0.9645	87541808	y	87541808		8266
HIDmX_band2_F2	10298	205-211	LLm	1	VDAENRLQTMKEELD[+1]FQKE[-131.1]NIY[+1]SEELR	3	199216736	199216736	0.5	TRUE	132.65	3	1066.86	NO	132.47	133.47	Library Peptides	199220000	132.65	VDAENRLQTMKEELDFQKENIYSEELR	VDAENRLQTMKEELD[+1]FQKE[-131.1]NIY[+1]SEELR	132.65	#N/A	TRUE	55247788	M2_F2:10298:205-211 v	E151104_14_Orbi2_JZ_CO_ES_Alex_LaminA_190_SILAC_EDC_M2_F2.mzML		0.9663	55247788	y	55247788	0.0565555	10298
HIDmX_band2_F2	10298	205-211	LL1	2	VDAENRLQTMKEELD[+1]FQKE[-131.1]NIY[+1]SEELR	3	199216736	199216736	0.5	TRUE	132.74	3	1067.2	NO	132.47	133.47	Library Peptides	199220000	132.65	VDAENRLQTMKEELDFQKENIYSEELR	VDAENRLQTMKEELD[+1]FQKE[-131.1]NIY[+1]SEELR	132.65	#N/A	TRUE	71663464	M2_F2:10298:205-211 v	E151104_14_Orbi2_JZ_CO_ES_Alex_LaminA_190_SILAC_EDC_M2_F2.mzML		0.9663	71663464	y	71663464		10298
HIDmX_band2_F2	10298	205-211	LL2	3	VDAENRLQTMKEELD[+1]FQKE[-131.1]NIY[+1]SEELR	3	199216736	199216736	0.5	TRUE	132.65	3	1067.53	NO	132.47	133.47	Library Peptides	199220000	132.65	VDAENRLQTMKEELDFQKENIYSEELR	VDAENRLQTMKEELD[+1]FQKE[-131.1]NIY[+1]SEELR	132.65	#N/A	TRUE	72305496	M2_F2:10298:205-211 v	E151104_14_Orbi2_JZ_CO_ES_Alex_LaminA_190_SILAC_EDC_M2_F2.mzML		0.9663	72305496	y	72305496		10298
HIDmX_band2_F2	10298	205-211	HLm	4	VDAENRLQTMKEELD[+1]FQKE[-131.1]NIY[+1]SEELR[+10]	3	10201379	10201379	5.9	TRUE	132.65	3	1070.2	NO	132.47	133.47	Library Peptides	10201000	132.83	VDAENRLQTMKEELDFQKENIYSEELR	VDAENRLQTMKEELD[+1]FQKE[-131.1]NIY[+1]SEELR[+10]	132.83	#N/A	TRUE	1307724	M2_F2:10298:205-211 v	E151104_14_Orbi2_JZ_CO_ES_Alex_LaminA_190_SILAC_EDC_M2_F2.mzML		0.8549	1307724	y	1307724		10298
HIDmX_band2_F2	10298	205-211	HL1	5	VDAENRLQTMKEELD[+1]FQKE[-131.1]NIY[+1]SEELR[+10]	3	10201379	10201379	5.9	TRUE	132.83	3	1070.53	NO	132.47	133.47	Library Peptides	10201000	132.83	VDAENRLQTMKEELDFQKENIYSEELR	VDAENRLQTMKEELD[+1]FQKE[-131.1]NIY[+1]SEELR[+10]	132.83	#N/A	TRUE	3160858	M2_F2:10298:205-211 v	E151104_14_Orbi2_JZ_CO_ES_Alex_LaminA_190_SILAC_EDC_M2_F2.mzML		0.8549	3160858	y	3160858		10298
HIDmX_band2_F2	10298	205-211	HL2	6	VDAENRLQTMKEELD[+1]FQKE[-131.1]NIY[+1]SEELR[+10]	3	10201379	10201379	5.9	TRUE	132.83	3	1070.87	NO	132.47	133.47	Library Peptides	10201000	132.83	VDAENRLQTMKEELDFQKENIYSEELR	VDAENRLQTMKEELD[+1]FQKE[-131.1]NIY[+1]SEELR[+10]	132.83	#N/A	TRUE	5732797	M2_F2:10298:205-211 v	E151104_14_Orbi2_JZ_CO_ES_Alex_LaminA_190_SILAC_EDC_M2_F2.mzML		0.8549	5732797	y	5732797		10298
HIDmX_band2_F2	10298	205-211	LHm	7	VDAENR[+10]LQTMK[+8]EELD[+1]FQK[+8]E[-131.1]NIY[+1]SEELR	3	14154376	14154376	-2.1	TRUE	132.56	3	1075.54	NO	132.47	133.47	Library Peptides	14154000	132.56	VDAENRLQTMKEELDFQKENIYSEELR	VDAENR[+10]LQTMK[+8]EELD[+1]FQK[+8]E[-131.1]NIY[+1]SEELR	132.56	#N/A	TRUE	8444511	M2_F2:10298:205-211 v	E151104_14_Orbi2_JZ_CO_ES_Alex_LaminA_190_SILAC_EDC_M2_F2.mzML		0.7981	8444511	y	8444511		10298
HIDmX_band2_F2	10298	205-211	LH1	8	VDAENR[+10]LQTMK[+8]EELD[+1]FQK[+8]E[-131.1]NIY[+1]SEELR	3	14154376	14154376	-2.1	TRUE	132.92	3	1075.88	NO	132.47	133.47	Library Peptides	14154000	132.56	VDAENRLQTMKEELDFQKENIYSEELR	VDAENR[+10]LQTMK[+8]EELD[+1]FQK[+8]E[-131.1]NIY[+1]SEELR	132.56	#N/A	TRUE	3459033	M2_F2:10298:205-211 v	E151104_14_Orbi2_JZ_CO_ES_Alex_LaminA_190_SILAC_EDC_M2_F2.mzML		0.7981	3459033	y	3459033		10298
HIDmX_band2_F2	10298	205-211	LH2	9	VDAENR[+10]LQTMK[+8]EELD[+1]FQK[+8]E[-131.1]NIY[+1]SEELR	3	14154376	14154376	-2.1	TRUE	132.92	3	1076.21	NO	132.47	133.47	Library Peptides	14154000	132.56	VDAENRLQTMKEELDFQKENIYSEELR	VDAENR[+10]LQTMK[+8]EELD[+1]FQK[+8]E[-131.1]NIY[+1]SEELR	132.56	#N/A	TRUE	2250832	M2_F2:10298:205-211 v	E151104_14_Orbi2_JZ_CO_ES_Alex_LaminA_190_SILAC_EDC_M2_F2.mzML		0.7981	2250832	y	2250832		10298
HIDmX_band2_F2	10298	205-211	HHm	10	VDAENR[+10]LQTMK[+8]EELD[+1]FQK[+8]E[-131.1]NIY[+1]SEELR[+10]	3	207079968	207079968	1	TRUE	132.74	3	1078.88	NO	132.47	133.47	Library Peptides	207080000	132.74	VDAENRLQTMKEELDFQKENIYSEELR	VDAENR[+10]LQTMK[+8]EELD[+1]FQK[+8]E[-131.1]NIY[+1]SEELR[+10]	132.74	#N/A	TRUE	60761280	M2_F2:10298:205-211 v	E151104_14_Orbi2_JZ_CO_ES_Alex_LaminA_190_SILAC_EDC_M2_F2.mzML		0.9874	60761280	y	60761280		10298
HIDmX_band2_F2	10298	205-211	HH1	11	VDAENR[+10]LQTMK[+8]EELD[+1]FQK[+8]E[-131.1]NIY[+1]SEELR[+10]	3	207079968	207079968	1	TRUE	132.74	3	1079.21	NO	132.47	133.47	Library Peptides	207080000	132.74	VDAENRLQTMKEELDFQKENIYSEELR	VDAENR[+10]LQTMK[+8]EELD[+1]FQK[+8]E[-131.1]NIY[+1]SEELR[+10]	132.74	#N/A	TRUE	81504368	M2_F2:10298:205-211 v	E151104_14_Orbi2_JZ_CO_ES_Alex_LaminA_190_SILAC_EDC_M2_F2.mzML		0.9874	81504368	y	81504368		10298
HIDmX_band2_F2	10298	205-211	HH2	12	VDAENR[+10]LQTMK[+8]EELD[+1]FQK[+8]E[-131.1]NIY[+1]SEELR[+10]	3	207079968	207079968	1	TRUE	132.65	3	1079.55	NO	132.47	133.47	Library Peptides	207080000	132.74	VDAENRLQTMKEELDFQKENIYSEELR	VDAENR[+10]LQTMK[+8]EELD[+1]FQK[+8]E[-131.1]NIY[+1]SEELR[+10]	132.74	#N/A	TRUE	64814328	M2_F2:10298:205-211 v	E151104_14_Orbi2_JZ_CO_ES_Alex_LaminA_190_SILAC_EDC_M2_F2.mzML		0.9874	64814328	y	64814328		10298
HIDmX_band3_F1	8222	53-78	LLm	1	EVSGIK[+1]AAYEAELGDARE[-131.1]SLE[+1]TENAGLR	3	147595328	147595328	0.4	TRUE	119.41	3	950.481	NO	119	119.82	Library Peptides	147600000	119.41	EVSGIKAAYEAELGDARESLETENAGLR	EVSGIK[+1]AAYEAELGDARE[-131.1]SLE[+1]TENAGLR	119.41	#N/A	FALSE	51600016	M3_F1:8222:53-78 v	E151104_18_Orbi2_JZ_CO_ES_Alex_LaminA_190_SILAC_EDC_M3_F1.mzML		0.9434	51600016	y	51600016	0.195213	8222
HIDmX_band3_F1	8222	53-78	LL1	2	EVSGIK[+1]AAYEAELGDARE[-131.1]SLE[+1]TENAGLR	3	147595328	147595328	0.4	TRUE	119.41	3	950.815	NO	119	119.82	Library Peptides	147600000	119.41	EVSGIKAAYEAELGDARESLETENAGLR	EVSGIK[+1]AAYEAELGDARE[-131.1]SLE[+1]TENAGLR	119.41	#N/A	FALSE	56445088	M3_F1:8222:53-78 v	E151104_18_Orbi2_JZ_CO_ES_Alex_LaminA_190_SILAC_EDC_M3_F1.mzML		0.9434	56445088	y	56445088		8222
HIDmX_band3_F1	8222	53-78	LL2	3	EVSGIK[+1]AAYEAELGDARE[-131.1]SLE[+1]TENAGLR	3	147595328	147595328	0.4	TRUE	119.41	3	951.149	NO	119	119.82	Library Peptides	147600000	119.41	EVSGIKAAYEAELGDARESLETENAGLR	EVSGIK[+1]AAYEAELGDARE[-131.1]SLE[+1]TENAGLR	119.41	#N/A	FALSE	39550232	M3_F1:8222:53-78 v	E151104_18_Orbi2_JZ_CO_ES_Alex_LaminA_190_SILAC_EDC_M3_F1.mzML		0.9434	39550232	y	39550232		8222
HIDmX_band3_F1	8222	53-78	HLm	4	EVSGIK[+1]AAYEAELGDARE[-131.1]SLE[+1]TENAGLR[+10]	3	27233476	27233476	0	TRUE	119.41	3	953.817	NO	119	119.82	Library Peptides	27233000	119.49	EVSGIKAAYEAELGDARESLETENAGLR	EVSGIK[+1]AAYEAELGDARE[-131.1]SLE[+1]TENAGLR[+10]	119.49	#N/A	TRUE	9144209	M3_F1:8222:53-78 v	E151104_18_Orbi2_JZ_CO_ES_Alex_LaminA_190_SILAC_EDC_M3_F1.mzML		0.9597	9144209	y	9144209		8222
HIDmX_band3_F1	8222	53-78	HL1	5	EVSGIK[+1]AAYEAELGDARE[-131.1]SLE[+1]TENAGLR[+10]	3	27233476	27233476	0	TRUE	119.49	3	954.151	NO	119	119.82	Library Peptides	27233000	119.49	EVSGIKAAYEAELGDARESLETENAGLR	EVSGIK[+1]AAYEAELGDARE[-131.1]SLE[+1]TENAGLR[+10]	119.49	#N/A	TRUE	9324320	M3_F1:8222:53-78 v	E151104_18_Orbi2_JZ_CO_ES_Alex_LaminA_190_SILAC_EDC_M3_F1.mzML		0.9597	9324320	y	9324320		8222
HIDmX_band3_F1	8222	53-78	HL2	6	EVSGIK[+1]AAYEAELGDARE[-131.1]SLE[+1]TENAGLR[+10]	3	27233476	27233476	0	TRUE	119.49	3	954.485	NO	119	119.82	Library Peptides	27233000	119.49	EVSGIKAAYEAELGDARESLETENAGLR	EVSGIK[+1]AAYEAELGDARE[-131.1]SLE[+1]TENAGLR[+10]	119.49	#N/A	TRUE	8764949	M3_F1:8222:53-78 v	E151104_18_Orbi2_JZ_CO_ES_Alex_LaminA_190_SILAC_EDC_M3_F1.mzML		0.9597	8764949	y	8764949		8222
HIDmX_band3_F1	8222	53-78	LHm	7	EVSGIK[+9]AAYEAELGDAR[+10]E[-131.1]SLE[+1]TENAGLR	3	29765148	29765148	-2.7	TRUE	119.49	3	956.488	NO	119	119.82	Library Peptides	29765000	119.49	EVSGIKAAYEAELGDARESLETENAGLR	EVSGIK[+9]AAYEAELGDAR[+10]E[-131.1]SLE[+1]TENAGLR	119.49	#N/A	TRUE	10404924	M3_F1:8222:53-78 v	E151104_18_Orbi2_JZ_CO_ES_Alex_LaminA_190_SILAC_EDC_M3_F1.mzML		0.9569	10404924	y	10404924		8222
HIDmX_band3_F1	8222	53-78	LH1	8	EVSGIK[+9]AAYEAELGDAR[+10]E[-131.1]SLE[+1]TENAGLR	3	29765148	29765148	-2.7	TRUE	119.41	3	956.823	NO	119	119.82	Library Peptides	29765000	119.49	EVSGIKAAYEAELGDARESLETENAGLR	EVSGIK[+9]AAYEAELGDAR[+10]E[-131.1]SLE[+1]TENAGLR	119.49	#N/A	TRUE	9931991	M3_F1:8222:53-78 v	E151104_18_Orbi2_JZ_CO_ES_Alex_LaminA_190_SILAC_EDC_M3_F1.mzML		0.9569	9931991	y	9931991		8222
HIDmX_band3_F1	8222	53-78	LH2	9	EVSGIK[+9]AAYEAELGDAR[+10]E[-131.1]SLE[+1]TENAGLR	3	29765148	29765148	-2.7	TRUE	119.41	3	957.157	NO	119	119.82	Library Peptides	29765000	119.49	EVSGIKAAYEAELGDARESLETENAGLR	EVSGIK[+9]AAYEAELGDAR[+10]E[-131.1]SLE[+1]TENAGLR	119.49	#N/A	TRUE	9428231	M3_F1:8222:53-78 v	E151104_18_Orbi2_JZ_CO_ES_Alex_LaminA_190_SILAC_EDC_M3_F1.mzML		0.9569	9428231	y	9428231		8222
HIDmX_band3_F1	8222	53-78	HHm	10	EVSGIK[+9]AAYEAELGDAR[+10]E[-131.1]SLE[+1]TENAGLR[+10]	3	87387424	87387424	0.3	TRUE	119.41	3	959.824	NO	119	119.82	Library Peptides	87387000	119.41	EVSGIKAAYEAELGDARESLETENAGLR	EVSGIK[+9]AAYEAELGDAR[+10]E[-131.1]SLE[+1]TENAGLR[+10]	119.41	#N/A	TRUE	34202792	M3_F1:8222:53-78 v	E151104_18_Orbi2_JZ_CO_ES_Alex_LaminA_190_SILAC_EDC_M3_F1.mzML		0.9593	34202792	y	34202792		8222
HIDmX_band3_F1	8222	53-78	HH1	11	EVSGIK[+9]AAYEAELGDAR[+10]E[-131.1]SLE[+1]TENAGLR[+10]	3	87387424	87387424	0.3	TRUE	119.41	3	960.159	NO	119	119.82	Library Peptides	87387000	119.41	EVSGIKAAYEAELGDARESLETENAGLR	EVSGIK[+9]AAYEAELGDAR[+10]E[-131.1]SLE[+1]TENAGLR[+10]	119.41	#N/A	TRUE	33788360	M3_F1:8222:53-78 v	E151104_18_Orbi2_JZ_CO_ES_Alex_LaminA_190_SILAC_EDC_M3_F1.mzML		0.9593	33788360	y	33788360		8222
HIDmX_band3_F1	8222	53-78	HH2	12	EVSGIK[+9]AAYEAELGDAR[+10]E[-131.1]SLE[+1]TENAGLR[+10]	3	87387424	87387424	0.3	TRUE	119.41	3	960.493	NO	119	119.82	Library Peptides	87387000	119.41	EVSGIKAAYEAELGDARESLETENAGLR	EVSGIK[+9]AAYEAELGDAR[+10]E[-131.1]SLE[+1]TENAGLR[+10]	119.41	#N/A	TRUE	19396270	M3_F1:8222:53-78 v	E151104_18_Orbi2_JZ_CO_ES_Alex_LaminA_190_SILAC_EDC_M3_F1.mzML		0.9593	19396270	y	19396270		8222
HIDmX_band3_F1	6584	31-32	LLm	1	LQEK[+1]EDLQELNDRE[-131.1]LQE[+1]KEDLQELNDR	3	589400704	589400704	0.7	TRUE	100.06	3	1080.87	NO	99.63	100.9	Library Peptides	589400000	100.06	LQEKEDLQELNDRELQEKEDLQELNDR	LQEK[+1]EDLQELNDRE[-131.1]LQE[+1]KEDLQELNDR	100.06	#N/A	TRUE	138429936	M3_F1:6584:31-32 v	E151104_18_Orbi2_JZ_CO_ES_Alex_LaminA_190_SILAC_EDC_M3_F1.mzML		0.9914	138429936	y	138429936	0.332935	6584
HIDmX_band3_F1	6584	31-32	LL1	2	LQEK[+1]EDLQELNDRE[-131.1]LQE[+1]KEDLQELNDR	3	589400704	589400704	0.7	TRUE	100.06	3	1081.21	NO	99.63	100.9	Library Peptides	589400000	100.06	LQEKEDLQELNDRELQEKEDLQELNDR	LQEK[+1]EDLQELNDRE[-131.1]LQE[+1]KEDLQELNDR	100.06	#N/A	TRUE	244156128	M3_F1:6584:31-32 v	E151104_18_Orbi2_JZ_CO_ES_Alex_LaminA_190_SILAC_EDC_M3_F1.mzML		0.9914	244156128	y	244156128		6584
HIDmX_band3_F1	6584	31-32	LL2	3	LQEK[+1]EDLQELNDRE[-131.1]LQE[+1]KEDLQELNDR	3	589400704	589400704	0.7	TRUE	100.06	3	1081.54	NO	99.63	100.9	Library Peptides	589400000	100.06	LQEKEDLQELNDRELQEKEDLQELNDR	LQEK[+1]EDLQELNDRE[-131.1]LQE[+1]KEDLQELNDR	100.06	#N/A	TRUE	206814624	M3_F1:6584:31-32 v	E151104_18_Orbi2_JZ_CO_ES_Alex_LaminA_190_SILAC_EDC_M3_F1.mzML		0.9914	206814624	y	206814624		6584
HIDmX_band3_F1	6584	31-32	HLm	4	LQEK[+9]EDLQELNDR[+10]E[-131.1]LQE[+1]KEDLQELNDR	3	661218752	661218752	0.5	TRUE	100.06	3	1086.88	NO	99.63	100.9	Library Peptides	661220000	100.06	LQEKEDLQELNDRELQEKEDLQELNDR	LQEK[+9]EDLQELNDR[+10]E[-131.1]LQE[+1]KEDLQELNDR	100.06	#N/A	TRUE	190603232	M3_F1:6584:31-32 v	E151104_18_Orbi2_JZ_CO_ES_Alex_LaminA_190_SILAC_EDC_M3_F1.mzML		0.9862	190603232	y	190603232		6584
HIDmX_band3_F1	6584	31-32	HL1	5	LQEK[+9]EDLQELNDR[+10]E[-131.1]LQE[+1]KEDLQELNDR	3	661218752	661218752	0.5	TRUE	100.06	3	1087.21	NO	99.63	100.9	Library Peptides	661220000	100.06	LQEKEDLQELNDRELQEKEDLQELNDR	LQEK[+9]EDLQELNDR[+10]E[-131.1]LQE[+1]KEDLQELNDR	100.06	#N/A	TRUE	249810528	M3_F1:6584:31-32 v	E151104_18_Orbi2_JZ_CO_ES_Alex_LaminA_190_SILAC_EDC_M3_F1.mzML		0.9862	249810528	y	249810528		6584
HIDmX_band3_F1	6584	31-32	HL2	6	LQEK[+9]EDLQELNDR[+10]E[-131.1]LQE[+1]KEDLQELNDR	3	661218752	661218752	0.5	TRUE	100.06	3	1087.55	NO	99.63	100.9	Library Peptides	661220000	100.06	LQEKEDLQELNDRELQEKEDLQELNDR	LQEK[+9]EDLQELNDR[+10]E[-131.1]LQE[+1]KEDLQELNDR	100.06	#N/A	TRUE	220804976	M3_F1:6584:31-32 v	E151104_18_Orbi2_JZ_CO_ES_Alex_LaminA_190_SILAC_EDC_M3_F1.mzML		0.9862	220804976	y	220804976		6584
HIDmX_band3_F1	6584	31-32	LHm	7	LQEK[+1]EDLQELNDRE[-131.1]LQE[+1]K[+8]EDLQELNDR[+10]	3	661218752	661218752	0.5	TRUE	100.06	3	1086.88	YES	99.63	100.9	Library Peptides	661220000	100.06	LQEKEDLQELNDRELQEKEDLQELNDR	LQEK[+1]EDLQELNDRE[-131.1]LQE[+1]K[+8]EDLQELNDR[+10]	100.06	#N/A	TRUE	190603232	M3_F1:6584:31-32 v	E151104_18_Orbi2_JZ_CO_ES_Alex_LaminA_190_SILAC_EDC_M3_F1.mzML	same as HL	0.9862	190603232	x	0		6584
HIDmX_band3_F1	6584	31-32	LH1	8	LQEK[+1]EDLQELNDRE[-131.1]LQE[+1]K[+8]EDLQELNDR[+10]	3	661218752	661218752	0.5	TRUE	100.06	3	1087.21	YES	99.63	100.9	Library Peptides	661220000	100.06	LQEKEDLQELNDRELQEKEDLQELNDR	LQEK[+1]EDLQELNDRE[-131.1]LQE[+1]K[+8]EDLQELNDR[+10]	100.06	#N/A	TRUE	249810528	M3_F1:6584:31-32 v	E151104_18_Orbi2_JZ_CO_ES_Alex_LaminA_190_SILAC_EDC_M3_F1.mzML	same as HL	0.9862	249810528	x	0		6584
HIDmX_band3_F1	6584	31-32	LH2	9	LQEK[+1]EDLQELNDRE[-131.1]LQE[+1]K[+8]EDLQELNDR[+10]	3	661218752	661218752	0.5	TRUE	100.06	3	1087.55	YES	99.63	100.9	Library Peptides	661220000	100.06	LQEKEDLQELNDRELQEKEDLQELNDR	LQEK[+1]EDLQELNDRE[-131.1]LQE[+1]K[+8]EDLQELNDR[+10]	100.06	#N/A	TRUE	220804976	M3_F1:6584:31-32 v	E151104_18_Orbi2_JZ_CO_ES_Alex_LaminA_190_SILAC_EDC_M3_F1.mzML	same as HL	0.9862	220804976	x	0		6584
HIDmX_band3_F1	6584	31-32	HHm	10	LQEK[+9]EDLQELNDR[+10]E[-131.1]LQE[+1]K[+8]EDLQELNDR[+10]	3	735412864	735412864	0.4	TRUE	100.06	3	1092.89	NO	99.63	100.9	Library Peptides	735410000	100.06	LQEKEDLQELNDRELQEKEDLQELNDR	LQEK[+9]EDLQELNDR[+10]E[-131.1]LQE[+1]K[+8]EDLQELNDR[+10]	100.06	#N/A	TRUE	235546352	M3_F1:6584:31-32 v	E151104_18_Orbi2_JZ_CO_ES_Alex_LaminA_190_SILAC_EDC_M3_F1.mzML		0.9974	235546352	y	235546352		6584
HIDmX_band3_F1	6584	31-32	HH1	11	LQEK[+9]EDLQELNDR[+10]E[-131.1]LQE[+1]K[+8]EDLQELNDR[+10]	3	735412864	735412864	0.4	TRUE	100.06	3	1093.22	NO	99.63	100.9	Library Peptides	735410000	100.06	LQEKEDLQELNDRELQEKEDLQELNDR	LQEK[+9]EDLQELNDR[+10]E[-131.1]LQE[+1]K[+8]EDLQELNDR[+10]	100.06	#N/A	TRUE	291716160	M3_F1:6584:31-32 v	E151104_18_Orbi2_JZ_CO_ES_Alex_LaminA_190_SILAC_EDC_M3_F1.mzML		0.9974	291716160	y	291716160		6584
HIDmX_band3_F1	6584	31-32	HH2	12	LQEK[+9]EDLQELNDR[+10]E[-131.1]LQE[+1]K[+8]EDLQELNDR[+10]	3	735412864	735412864	0.4	TRUE	100.06	3	1093.55	NO	99.63	100.9	Library Peptides	735410000	100.06	LQEKEDLQELNDRELQEKEDLQELNDR	LQEK[+9]EDLQELNDR[+10]E[-131.1]LQE[+1]K[+8]EDLQELNDR[+10]	100.06	#N/A	TRUE	208150304	M3_F1:6584:31-32 v	E151104_18_Orbi2_JZ_CO_ES_Alex_LaminA_190_SILAC_EDC_M3_F1.mzML		0.9974	208150304	y	208150304		6584
HIDmX_band3_F1	6423	32-34	LLm	1	LQEK[+1]EDLQELNDRE[-131.1]LQEKED[+1]LQELNDR	3	310009760	310009760	-0.7	TRUE	98.32	3	1080.87	NO	97.82	98.91	Library Peptides	310010000	98.32	LQEKEDLQELNDRELQEKEDLQELNDR	LQEK[+1]EDLQELNDRE[-131.1]LQEKED[+1]LQELNDR	98.32	#N/A	TRUE	64323132	M3_F1:6423:32-34 v	E151104_18_Orbi2_JZ_CO_ES_Alex_LaminA_190_SILAC_EDC_M3_F1.mzML		0.9631	64323132	y	64323132	0.329626	6423
HIDmX_band3_F1	6423	32-34	LL1	2	LQEK[+1]EDLQELNDRE[-131.1]LQEKED[+1]LQELNDR	3	310009760	310009760	-0.7	TRUE	98.32	3	1081.21	NO	97.82	98.91	Library Peptides	310010000	98.32	LQEKEDLQELNDRELQEKEDLQELNDR	LQEK[+1]EDLQELNDRE[-131.1]LQEKED[+1]LQELNDR	98.32	#N/A	TRUE	141489664	M3_F1:6423:32-34 v	E151104_18_Orbi2_JZ_CO_ES_Alex_LaminA_190_SILAC_EDC_M3_F1.mzML		0.9631	141489664	y	141489664		6423
HIDmX_band3_F1	6423	32-34	LL2	3	LQEK[+1]EDLQELNDRE[-131.1]LQEKED[+1]LQELNDR	3	310009760	310009760	-0.7	TRUE	98.32	3	1081.54	NO	97.82	98.91	Library Peptides	310010000	98.32	LQEKEDLQELNDRELQEKEDLQELNDR	LQEK[+1]EDLQELNDRE[-131.1]LQEKED[+1]LQELNDR	98.32	#N/A	TRUE	104196960	M3_F1:6423:32-34 v	E151104_18_Orbi2_JZ_CO_ES_Alex_LaminA_190_SILAC_EDC_M3_F1.mzML		0.9631	104196960	y	104196960		6423
HIDmX_band3_F1	6423	32-34	HLm	4	LQEK[+9]EDLQELNDR[+10]E[-131.1]LQEKED[+1]LQELNDR	3	304075040	304075040	-0.3	TRUE	98.24	3	1086.88	NO	97.82	98.91	Library Peptides	304080000	98.24	LQEKEDLQELNDRELQEKEDLQELNDR	LQEK[+9]EDLQELNDR[+10]E[-131.1]LQEKED[+1]LQELNDR	98.24	#N/A	TRUE	81672808	M3_F1:6423:32-34 v	E151104_18_Orbi2_JZ_CO_ES_Alex_LaminA_190_SILAC_EDC_M3_F1.mzML		0.9754	81672808	y	81672808		6423
HIDmX_band3_F1	6423	32-34	HL1	5	LQEK[+9]EDLQELNDR[+10]E[-131.1]LQEKED[+1]LQELNDR	3	304075040	304075040	-0.3	TRUE	98.24	3	1087.21	NO	97.82	98.91	Library Peptides	304080000	98.24	LQEKEDLQELNDRELQEKEDLQELNDR	LQEK[+9]EDLQELNDR[+10]E[-131.1]LQEKED[+1]LQELNDR	98.24	#N/A	TRUE	132549488	M3_F1:6423:32-34 v	E151104_18_Orbi2_JZ_CO_ES_Alex_LaminA_190_SILAC_EDC_M3_F1.mzML		0.9754	132549488	y	132549488		6423
HIDmX_band3_F1	6423	32-34	HL2	6	LQEK[+9]EDLQELNDR[+10]E[-131.1]LQEKED[+1]LQELNDR	3	304075040	304075040	-0.3	TRUE	98.32	3	1087.55	NO	97.82	98.91	Library Peptides	304080000	98.24	LQEKEDLQELNDRELQEKEDLQELNDR	LQEK[+9]EDLQELNDR[+10]E[-131.1]LQEKED[+1]LQELNDR	98.24	#N/A	TRUE	89852728	M3_F1:6423:32-34 v	E151104_18_Orbi2_JZ_CO_ES_Alex_LaminA_190_SILAC_EDC_M3_F1.mzML		0.9754	89852728	y	89852728		6423
HIDmX_band3_F1	6423	32-34	LHm	7	LQEK[+1]EDLQELNDRE[-131.1]LQEK[+8]ED[+1]LQELNDR[+10]	3	304075040	304075040	-0.3	TRUE	98.24	3	1086.88	YES	97.82	98.91	Library Peptides	304080000	98.24	LQEKEDLQELNDRELQEKEDLQELNDR	LQEK[+1]EDLQELNDRE[-131.1]LQEK[+8]ED[+1]LQELNDR[+10]	98.24	#N/A	TRUE	81672808	M3_F1:6423:32-34 v	E151104_18_Orbi2_JZ_CO_ES_Alex_LaminA_190_SILAC_EDC_M3_F1.mzML	overlaps with the HL	0.9754	81672808	x	0		6423
HIDmX_band3_F1	6423	32-34	LH1	8	LQEK[+1]EDLQELNDRE[-131.1]LQEK[+8]ED[+1]LQELNDR[+10]	3	304075040	304075040	-0.3	TRUE	98.24	3	1087.21	YES	97.82	98.91	Library Peptides	304080000	98.24	LQEKEDLQELNDRELQEKEDLQELNDR	LQEK[+1]EDLQELNDRE[-131.1]LQEK[+8]ED[+1]LQELNDR[+10]	98.24	#N/A	TRUE	132549488	M3_F1:6423:32-34 v	E151104_18_Orbi2_JZ_CO_ES_Alex_LaminA_190_SILAC_EDC_M3_F1.mzML	overlaps with the HL	0.9754	132549488	x	0		6423
HIDmX_band3_F1	6423	32-34	LH2	9	LQEK[+1]EDLQELNDRE[-131.1]LQEK[+8]ED[+1]LQELNDR[+10]	3	304075040	304075040	-0.3	TRUE	98.32	3	1087.55	YES	97.82	98.91	Library Peptides	304080000	98.24	LQEKEDLQELNDRELQEKEDLQELNDR	LQEK[+1]EDLQELNDRE[-131.1]LQEK[+8]ED[+1]LQELNDR[+10]	98.24	#N/A	TRUE	89852728	M3_F1:6423:32-34 v	E151104_18_Orbi2_JZ_CO_ES_Alex_LaminA_190_SILAC_EDC_M3_F1.mzML	overlaps with the HL	0.9754	89852728	x	0		6423
HIDmX_band3_F1	6423	32-34	HHm	10	LQEK[+9]EDLQELNDR[+10]E[-131.1]LQEK[+8]ED[+1]LQELNDR[+10]	3	308398848	308398848	-0.6	TRUE	98.32	3	1092.89	NO	97.82	98.91	Library Peptides	308400000	98.32	LQEKEDLQELNDRELQEKEDLQELNDR	LQEK[+9]EDLQELNDR[+10]E[-131.1]LQEK[+8]ED[+1]LQELNDR[+10]	98.32	#N/A	TRUE	85751696	M3_F1:6423:32-34 v	E151104_18_Orbi2_JZ_CO_ES_Alex_LaminA_190_SILAC_EDC_M3_F1.mzML		0.9708	85751696	y	85751696		6423
HIDmX_band3_F1	6423	32-34	HH1	11	LQEK[+9]EDLQELNDR[+10]E[-131.1]LQEK[+8]ED[+1]LQELNDR[+10]	3	308398848	308398848	-0.6	TRUE	98.32	3	1093.22	NO	97.82	98.91	Library Peptides	308400000	98.32	LQEKEDLQELNDRELQEKEDLQELNDR	LQEK[+9]EDLQELNDR[+10]E[-131.1]LQEK[+8]ED[+1]LQELNDR[+10]	98.32	#N/A	TRUE	127212368	M3_F1:6423:32-34 v	E151104_18_Orbi2_JZ_CO_ES_Alex_LaminA_190_SILAC_EDC_M3_F1.mzML		0.9708	127212368	y	127212368		6423
HIDmX_band3_F1	6423	32-34	HH2	12	LQEK[+9]EDLQELNDR[+10]E[-131.1]LQEK[+8]ED[+1]LQELNDR[+10]	3	308398848	308398848	-0.6	TRUE	98.32	3	1093.55	NO	97.82	98.91	Library Peptides	308400000	98.32	LQEKEDLQELNDRELQEKEDLQELNDR	LQEK[+9]EDLQELNDR[+10]E[-131.1]LQEK[+8]ED[+1]LQELNDR[+10]	98.32	#N/A	TRUE	95434776	M3_F1:6423:32-34 v	E151104_18_Orbi2_JZ_CO_ES_Alex_LaminA_190_SILAC_EDC_M3_F1.mzML		0.9708	95434776	y	95434776		6423
HIDmX_band3_F1	6567	32-33	LLm	1	LQEKE[+1]DLQELNDRE[-131.1]LQEK[+1]EDLQELNDR	3	586323328	586323328	0.6	TRUE	100.05	3	1080.87	NO	99.63	100.88	Library Peptides	586320000	100.13	LQEKEDLQELNDRELQEKEDLQELNDR	LQEKE[+1]DLQELNDRE[-131.1]LQEK[+1]EDLQELNDR	100.13	#N/A	TRUE	138051408	M3_F1:6567:32-33 v overlaps completely with 6584 31-32 by mass and elution peak	E151104_18_Orbi2_JZ_CO_ES_Alex_LaminA_190_SILAC_EDC_M3_F1.mzML		0.9916	138051408	y	138051408	0.33229	6567
HIDmX_band3_F1	6567	32-33	LL1	2	LQEKE[+1]DLQELNDRE[-131.1]LQEK[+1]EDLQELNDR	3	586323328	586323328	0.6	TRUE	100.13	3	1081.21	NO	99.63	100.88	Library Peptides	586320000	100.13	LQEKEDLQELNDRELQEKEDLQELNDR	LQEKE[+1]DLQELNDRE[-131.1]LQEK[+1]EDLQELNDR	100.13	#N/A	TRUE	242740496	M3_F1:6567:32-33 v overlaps completely with 6584 31-32 by mass and elution peak	E151104_18_Orbi2_JZ_CO_ES_Alex_LaminA_190_SILAC_EDC_M3_F1.mzML		0.9916	242740496	y	242740496		6567
HIDmX_band3_F1	6567	32-33	LL2	3	LQEKE[+1]DLQELNDRE[-131.1]LQEK[+1]EDLQELNDR	3	586323328	586323328	0.6	TRUE	100.05	3	1081.54	NO	99.63	100.88	Library Peptides	586320000	100.13	LQEKEDLQELNDRELQEKEDLQELNDR	LQEKE[+1]DLQELNDRE[-131.1]LQEK[+1]EDLQELNDR	100.13	#N/A	TRUE	205531392	M3_F1:6567:32-33 v overlaps completely with 6584 31-32 by mass and elution peak	E151104_18_Orbi2_JZ_CO_ES_Alex_LaminA_190_SILAC_EDC_M3_F1.mzML		0.9916	205531392	y	205531392		6567
HIDmX_band3_F1	6567	32-33	HLm	4	LQEKE[+1]DLQELNDRE[-131.1]LQEK[+9]EDLQELNDR[+10]	3	656022912	656022912	0.6	TRUE	100.05	3	1086.88	NO	99.63	100.88	Library Peptides	656020000	100.05	LQEKEDLQELNDRELQEKEDLQELNDR	LQEKE[+1]DLQELNDRE[-131.1]LQEK[+9]EDLQELNDR[+10]	100.05	#N/A	TRUE	189274912	M3_F1:6567:32-33 v overlaps completely with 6584 31-32 by mass and elution peak	E151104_18_Orbi2_JZ_CO_ES_Alex_LaminA_190_SILAC_EDC_M3_F1.mzML		0.9866	189274912	y	189274912		6567
HIDmX_band3_F1	6567	32-33	HL1	5	LQEKE[+1]DLQELNDRE[-131.1]LQEK[+9]EDLQELNDR[+10]	3	656022912	656022912	0.6	TRUE	100.05	3	1087.21	NO	99.63	100.88	Library Peptides	656020000	100.05	LQEKEDLQELNDRELQEKEDLQELNDR	LQEKE[+1]DLQELNDRE[-131.1]LQEK[+9]EDLQELNDR[+10]	100.05	#N/A	TRUE	248171728	M3_F1:6567:32-33 v overlaps completely with 6584 31-32 by mass and elution peak	E151104_18_Orbi2_JZ_CO_ES_Alex_LaminA_190_SILAC_EDC_M3_F1.mzML		0.9866	248171728	y	248171728		6567
HIDmX_band3_F1	6567	32-33	HL2	6	LQEKE[+1]DLQELNDRE[-131.1]LQEK[+9]EDLQELNDR[+10]	3	656022912	656022912	0.6	TRUE	100.05	3	1087.55	NO	99.63	100.88	Library Peptides	656020000	100.05	LQEKEDLQELNDRELQEKEDLQELNDR	LQEKE[+1]DLQELNDRE[-131.1]LQEK[+9]EDLQELNDR[+10]	100.05	#N/A	TRUE	218576272	M3_F1:6567:32-33 v overlaps completely with 6584 31-32 by mass and elution peak	E151104_18_Orbi2_JZ_CO_ES_Alex_LaminA_190_SILAC_EDC_M3_F1.mzML		0.9866	218576272	y	218576272		6567
HIDmX_band3_F1	6567	32-33	LHm	7	LQEK[+8]E[+1]DLQELNDR[+10]E[-131.1]LQEK[+1]EDLQELNDR	3	656022912	656022912	0.6	TRUE	100.05	3	1086.88	YES	99.63	100.88	Library Peptides	656020000	100.05	LQEKEDLQELNDRELQEKEDLQELNDR	LQEK[+8]E[+1]DLQELNDR[+10]E[-131.1]LQEK[+1]EDLQELNDR	100.05	#N/A	TRUE	189274912	M3_F1:6567:32-33 v overlaps completely with 6584 31-32 by mass and elution peak	E151104_18_Orbi2_JZ_CO_ES_Alex_LaminA_190_SILAC_EDC_M3_F1.mzML	overlaps with the HL	0.9866	189274912	x	0		6567
HIDmX_band3_F1	6567	32-33	LH1	8	LQEK[+8]E[+1]DLQELNDR[+10]E[-131.1]LQEK[+1]EDLQELNDR	3	656022912	656022912	0.6	TRUE	100.05	3	1087.21	YES	99.63	100.88	Library Peptides	656020000	100.05	LQEKEDLQELNDRELQEKEDLQELNDR	LQEK[+8]E[+1]DLQELNDR[+10]E[-131.1]LQEK[+1]EDLQELNDR	100.05	#N/A	TRUE	248171728	M3_F1:6567:32-33 v overlaps completely with 6584 31-32 by mass and elution peak	E151104_18_Orbi2_JZ_CO_ES_Alex_LaminA_190_SILAC_EDC_M3_F1.mzML	overlaps with the HL	0.9866	248171728	x	0		6567
HIDmX_band3_F1	6567	32-33	LH2	9	LQEK[+8]E[+1]DLQELNDR[+10]E[-131.1]LQEK[+1]EDLQELNDR	3	656022912	656022912	0.6	TRUE	100.05	3	1087.55	YES	99.63	100.88	Library Peptides	656020000	100.05	LQEKEDLQELNDRELQEKEDLQELNDR	LQEK[+8]E[+1]DLQELNDR[+10]E[-131.1]LQEK[+1]EDLQELNDR	100.05	#N/A	TRUE	218576272	M3_F1:6567:32-33 v overlaps completely with 6584 31-32 by mass and elution peak	E151104_18_Orbi2_JZ_CO_ES_Alex_LaminA_190_SILAC_EDC_M3_F1.mzML	overlaps with the HL	0.9866	218576272	x	0		6567
HIDmX_band3_F1	6567	32-33	HHm	10	LQEK[+8]E[+1]DLQELNDR[+10]E[-131.1]LQEK[+9]EDLQELNDR[+10]	3	731900352	731900352	0.4	TRUE	100.05	3	1092.89	NO	99.63	100.88	Library Peptides	731900000	100.05	LQEKEDLQELNDRELQEKEDLQELNDR	LQEK[+8]E[+1]DLQELNDR[+10]E[-131.1]LQEK[+9]EDLQELNDR[+10]	100.05	#N/A	TRUE	234962096	M3_F1:6567:32-33 v overlaps completely with 6584 31-32 by mass and elution peak	E151104_18_Orbi2_JZ_CO_ES_Alex_LaminA_190_SILAC_EDC_M3_F1.mzML		0.9963	234962096	y	234962096		6567
HIDmX_band3_F1	6567	32-33	HH1	11	LQEK[+8]E[+1]DLQELNDR[+10]E[-131.1]LQEK[+9]EDLQELNDR[+10]	3	731900352	731900352	0.4	TRUE	100.05	3	1093.22	NO	99.63	100.88	Library Peptides	731900000	100.05	LQEKEDLQELNDRELQEKEDLQELNDR	LQEK[+8]E[+1]DLQELNDR[+10]E[-131.1]LQEK[+9]EDLQELNDR[+10]	100.05	#N/A	TRUE	290913792	M3_F1:6567:32-33 v overlaps completely with 6584 31-32 by mass and elution peak	E151104_18_Orbi2_JZ_CO_ES_Alex_LaminA_190_SILAC_EDC_M3_F1.mzML		0.9963	290913792	y	290913792		6567
HIDmX_band3_F1	6567	32-33	HH2	12	LQEK[+8]E[+1]DLQELNDR[+10]E[-131.1]LQEK[+9]EDLQELNDR[+10]	3	731900352	731900352	0.4	TRUE	100.05	3	1093.55	NO	99.63	100.88	Library Peptides	731900000	100.05	LQEKEDLQELNDRELQEKEDLQELNDR	LQEK[+8]E[+1]DLQELNDR[+10]E[-131.1]LQEK[+9]EDLQELNDR[+10]	100.05	#N/A	TRUE	206024432	M3_F1:6567:32-33 v overlaps completely with 6584 31-32 by mass and elution peak	E151104_18_Orbi2_JZ_CO_ES_Alex_LaminA_190_SILAC_EDC_M3_F1.mzML		0.9963	206024432	y	206024432		6567
HIDmX_band3_F1	6381	32-33	LLm	1	LQEKE[+1]DLQELNDRE[-131.1]LQEK[+1]EDLQELNDR	4	780301440	780301440	-0.5	TRUE	98.3	4	810.905	NO	97.71	98.8	Library Peptides	780300000	98.3	LQEKEDLQELNDRELQEKEDLQELNDR	LQEKE[+1]DLQELNDRE[-131.1]LQEK[+1]EDLQELNDR	98.3	#N/A	TRUE	185272512	M3_F1:6381:32-33 v	E151104_18_Orbi2_JZ_CO_ES_Alex_LaminA_190_SILAC_EDC_M3_F1.mzML		0.9823	185272512	y	185272512	0.351543	6381
HIDmX_band3_F1	6381	32-33	LL1	2	LQEKE[+1]DLQELNDRE[-131.1]LQEK[+1]EDLQELNDR	4	780301440	780301440	-0.5	TRUE	98.3	4	811.156	NO	97.71	98.8	Library Peptides	780300000	98.3	LQEKEDLQELNDRELQEKEDLQELNDR	LQEKE[+1]DLQELNDRE[-131.1]LQEK[+1]EDLQELNDR	98.3	#N/A	TRUE	295353344	M3_F1:6381:32-33 v	E151104_18_Orbi2_JZ_CO_ES_Alex_LaminA_190_SILAC_EDC_M3_F1.mzML		0.9823	295353344	y	295353344		6381
HIDmX_band3_F1	6381	32-33	LL2	3	LQEKE[+1]DLQELNDRE[-131.1]LQEK[+1]EDLQELNDR	4	780301440	780301440	-0.5	TRUE	98.3	4	811.406	NO	97.71	98.8	Library Peptides	780300000	98.3	LQEKEDLQELNDRELQEKEDLQELNDR	LQEKE[+1]DLQELNDRE[-131.1]LQEK[+1]EDLQELNDR	98.3	#N/A	TRUE	299675552	M3_F1:6381:32-33 v	E151104_18_Orbi2_JZ_CO_ES_Alex_LaminA_190_SILAC_EDC_M3_F1.mzML		0.9823	299675552	y	299675552		6381
HIDmX_band3_F1	6381	32-33	HLm	4	LQEKE[+1]DLQELNDRE[-131.1]LQEK[+9]EDLQELNDR[+10]	4	882408576	882408576	-0.9	TRUE	98.3	4	815.411	NO	97.71	98.8	Library Peptides	882410000	98.3	LQEKEDLQELNDRELQEKEDLQELNDR	LQEKE[+1]DLQELNDRE[-131.1]LQEK[+9]EDLQELNDR[+10]	98.3	#N/A	TRUE	254787840	M3_F1:6381:32-33 v	E151104_18_Orbi2_JZ_CO_ES_Alex_LaminA_190_SILAC_EDC_M3_F1.mzML		0.9898	254787840	y	254787840		6381
HIDmX_band3_F1	6381	32-33	HL1	5	LQEKE[+1]DLQELNDRE[-131.1]LQEK[+9]EDLQELNDR[+10]	4	882408576	882408576	-0.9	TRUE	98.3	4	815.661	NO	97.71	98.8	Library Peptides	882410000	98.3	LQEKEDLQELNDRELQEKEDLQELNDR	LQEKE[+1]DLQELNDRE[-131.1]LQEK[+9]EDLQELNDR[+10]	98.3	#N/A	TRUE	356348096	M3_F1:6381:32-33 v	E151104_18_Orbi2_JZ_CO_ES_Alex_LaminA_190_SILAC_EDC_M3_F1.mzML		0.9898	356348096	y	356348096		6381
HIDmX_band3_F1	6381	32-33	HL2	6	LQEKE[+1]DLQELNDRE[-131.1]LQEK[+9]EDLQELNDR[+10]	4	882408576	882408576	-0.9	TRUE	98.3	4	815.912	NO	97.71	98.8	Library Peptides	882410000	98.3	LQEKEDLQELNDRELQEKEDLQELNDR	LQEKE[+1]DLQELNDRE[-131.1]LQEK[+9]EDLQELNDR[+10]	98.3	#N/A	TRUE	271272672	M3_F1:6381:32-33 v	E151104_18_Orbi2_JZ_CO_ES_Alex_LaminA_190_SILAC_EDC_M3_F1.mzML		0.9898	271272672	y	271272672		6381
HIDmX_band3_F1	6381	32-33	LHm	7	LQEK[+8]E[+1]DLQELNDR[+10]E[-131.1]LQEK[+1]EDLQELNDR	4	882408576	882408576	-0.9	TRUE	98.3	4	815.411	YES	97.71	98.8	Library Peptides	882410000	98.3	LQEKEDLQELNDRELQEKEDLQELNDR	LQEK[+8]E[+1]DLQELNDR[+10]E[-131.1]LQEK[+1]EDLQELNDR	98.3	#N/A	TRUE	254787840	M3_F1:6381:32-33 v	E151104_18_Orbi2_JZ_CO_ES_Alex_LaminA_190_SILAC_EDC_M3_F1.mzML	same as HL	0.9898	254787840	x	0		6381
HIDmX_band3_F1	6381	32-33	LH1	8	LQEK[+8]E[+1]DLQELNDR[+10]E[-131.1]LQEK[+1]EDLQELNDR	4	882408576	882408576	-0.9	TRUE	98.3	4	815.661	YES	97.71	98.8	Library Peptides	882410000	98.3	LQEKEDLQELNDRELQEKEDLQELNDR	LQEK[+8]E[+1]DLQELNDR[+10]E[-131.1]LQEK[+1]EDLQELNDR	98.3	#N/A	TRUE	356348096	M3_F1:6381:32-33 v	E151104_18_Orbi2_JZ_CO_ES_Alex_LaminA_190_SILAC_EDC_M3_F1.mzML	same as HL	0.9898	356348096	x	0		6381
HIDmX_band3_F1	6381	32-33	LH2	9	LQEK[+8]E[+1]DLQELNDR[+10]E[-131.1]LQEK[+1]EDLQELNDR	4	882408576	882408576	-0.9	TRUE	98.3	4	815.912	YES	97.71	98.8	Library Peptides	882410000	98.3	LQEKEDLQELNDRELQEKEDLQELNDR	LQEK[+8]E[+1]DLQELNDR[+10]E[-131.1]LQEK[+1]EDLQELNDR	98.3	#N/A	TRUE	271272672	M3_F1:6381:32-33 v	E151104_18_Orbi2_JZ_CO_ES_Alex_LaminA_190_SILAC_EDC_M3_F1.mzML	same as HL	0.9898	271272672	x	0		6381
HIDmX_band3_F1	6381	32-33	HHm	10	LQEK[+8]E[+1]DLQELNDR[+10]E[-131.1]LQEK[+9]EDLQELNDR[+10]	4	847391872	847391872	-1.1	TRUE	98.21	4	819.916	NO	97.71	98.8	Library Peptides	847390000	98.3	LQEKEDLQELNDRELQEKEDLQELNDR	LQEK[+8]E[+1]DLQELNDR[+10]E[-131.1]LQEK[+9]EDLQELNDR[+10]	98.3	#N/A	TRUE	248239728	M3_F1:6381:32-33 v	E151104_18_Orbi2_JZ_CO_ES_Alex_LaminA_190_SILAC_EDC_M3_F1.mzML		0.9806	248239728	y	248239728		6381
HIDmX_band3_F1	6381	32-33	HH1	11	LQEK[+8]E[+1]DLQELNDR[+10]E[-131.1]LQEK[+9]EDLQELNDR[+10]	4	847391872	847391872	-1.1	TRUE	98.3	4	820.167	NO	97.71	98.8	Library Peptides	847390000	98.3	LQEKEDLQELNDRELQEKEDLQELNDR	LQEK[+8]E[+1]DLQELNDR[+10]E[-131.1]LQEK[+9]EDLQELNDR[+10]	98.3	#N/A	TRUE	340218048	M3_F1:6381:32-33 v	E151104_18_Orbi2_JZ_CO_ES_Alex_LaminA_190_SILAC_EDC_M3_F1.mzML		0.9806	340218048	y	340218048		6381
HIDmX_band3_F1	6381	32-33	HH2	12	LQEK[+8]E[+1]DLQELNDR[+10]E[-131.1]LQEK[+9]EDLQELNDR[+10]	4	847391872	847391872	-1.1	TRUE	98.3	4	820.418	NO	97.71	98.8	Library Peptides	847390000	98.3	LQEKEDLQELNDRELQEKEDLQELNDR	LQEK[+8]E[+1]DLQELNDR[+10]E[-131.1]LQEK[+9]EDLQELNDR[+10]	98.3	#N/A	TRUE	258934096	M3_F1:6381:32-33 v	E151104_18_Orbi2_JZ_CO_ES_Alex_LaminA_190_SILAC_EDC_M3_F1.mzML		0.9806	258934096	y	258934096		6381
HIDmX_band3_F1	6389	32-34	LLm	1	LQEKED[+1]LQELNDRE[-131.1]LQEK[+1]EDLQELNDR	3	309977216	309977216	-0.7	TRUE	98.3	3	1080.87	NO	97.79	98.88	Library Peptides	309980000	98.3	LQEKEDLQELNDRELQEKEDLQELNDR	LQEKED[+1]LQELNDRE[-131.1]LQEK[+1]EDLQELNDR	98.3	#N/A	TRUE	64208860	M3_F1:6389:32-34 v overlaps completely with 6423:32-34 by mass and elution peak	E151104_18_Orbi2_JZ_CO_ES_Alex_LaminA_190_SILAC_EDC_M3_F1.mzML		0.9632	64208860	y	64208860	0.330589	6389
HIDmX_band3_F1	6389	32-34	LL1	2	LQEKED[+1]LQELNDRE[-131.1]LQEK[+1]EDLQELNDR	3	309977216	309977216	-0.7	TRUE	98.3	3	1081.21	NO	97.79	98.88	Library Peptides	309980000	98.3	LQEKEDLQELNDRELQEKEDLQELNDR	LQEKED[+1]LQELNDRE[-131.1]LQEK[+1]EDLQELNDR	98.3	#N/A	TRUE	141340208	M3_F1:6389:32-34 v overlaps completely with 6423:32-34 by mass and elution peak	E151104_18_Orbi2_JZ_CO_ES_Alex_LaminA_190_SILAC_EDC_M3_F1.mzML		0.9632	141340208	y	141340208		6389
HIDmX_band3_F1	6389	32-34	LL2	3	LQEKED[+1]LQELNDRE[-131.1]LQEK[+1]EDLQELNDR	3	309977216	309977216	-0.7	TRUE	98.3	3	1081.54	NO	97.79	98.88	Library Peptides	309980000	98.3	LQEKEDLQELNDRELQEKEDLQELNDR	LQEKED[+1]LQELNDRE[-131.1]LQEK[+1]EDLQELNDR	98.3	#N/A	TRUE	104428152	M3_F1:6389:32-34 v overlaps completely with 6423:32-34 by mass and elution peak	E151104_18_Orbi2_JZ_CO_ES_Alex_LaminA_190_SILAC_EDC_M3_F1.mzML		0.9632	104428152	y	104428152		6389
HIDmX_band3_F1	6389	32-34	HLm	4	LQEKED[+1]LQELNDRE[-131.1]LQEK[+9]EDLQELNDR[+10]	3	304857088	304857088	-0.7	TRUE	98.21	3	1086.88	NO	97.79	98.88	Library Peptides	304860000	98.3	LQEKEDLQELNDRELQEKEDLQELNDR	LQEKED[+1]LQELNDRE[-131.1]LQEK[+9]EDLQELNDR[+10]	98.3	#N/A	TRUE	81354272	M3_F1:6389:32-34 v overlaps completely with 6423:32-34 by mass and elution peak	E151104_18_Orbi2_JZ_CO_ES_Alex_LaminA_190_SILAC_EDC_M3_F1.mzML		0.9756	81354272	y	81354272		6389
HIDmX_band3_F1	6389	32-34	HL1	5	LQEKED[+1]LQELNDRE[-131.1]LQEK[+9]EDLQELNDR[+10]	3	304857088	304857088	-0.7	TRUE	98.3	3	1087.21	NO	97.79	98.88	Library Peptides	304860000	98.3	LQEKEDLQELNDRELQEKEDLQELNDR	LQEKED[+1]LQELNDRE[-131.1]LQEK[+9]EDLQELNDR[+10]	98.3	#N/A	TRUE	132928216	M3_F1:6389:32-34 v overlaps completely with 6423:32-34 by mass and elution peak	E151104_18_Orbi2_JZ_CO_ES_Alex_LaminA_190_SILAC_EDC_M3_F1.mzML		0.9756	132928216	y	132928216		6389
HIDmX_band3_F1	6389	32-34	HL2	6	LQEKED[+1]LQELNDRE[-131.1]LQEK[+9]EDLQELNDR[+10]	3	304857088	304857088	-0.7	TRUE	98.3	3	1087.55	NO	97.79	98.88	Library Peptides	304860000	98.3	LQEKEDLQELNDRELQEKEDLQELNDR	LQEKED[+1]LQELNDRE[-131.1]LQEK[+9]EDLQELNDR[+10]	98.3	#N/A	TRUE	90574592	M3_F1:6389:32-34 v overlaps completely with 6423:32-34 by mass and elution peak	E151104_18_Orbi2_JZ_CO_ES_Alex_LaminA_190_SILAC_EDC_M3_F1.mzML		0.9756	90574592	y	90574592		6389
HIDmX_band3_F1	6389	32-34	LHm	7	LQEK[+8]ED[+1]LQELNDR[+10]E[-131.1]LQEK[+1]EDLQELNDR	3	304857088	304857088	-0.7	TRUE	98.21	3	1086.88	YES	97.79	98.88	Library Peptides	304860000	98.3	LQEKEDLQELNDRELQEKEDLQELNDR	LQEK[+8]ED[+1]LQELNDR[+10]E[-131.1]LQEK[+1]EDLQELNDR	98.3	#N/A	TRUE	81354272	M3_F1:6389:32-34 v overlaps completely with 6423:32-34 by mass and elution peak	E151104_18_Orbi2_JZ_CO_ES_Alex_LaminA_190_SILAC_EDC_M3_F1.mzML	overlaps with HL	0.9756	81354272	x	0		6389
HIDmX_band3_F1	6389	32-34	LH1	8	LQEK[+8]ED[+1]LQELNDR[+10]E[-131.1]LQEK[+1]EDLQELNDR	3	304857088	304857088	-0.7	TRUE	98.3	3	1087.21	YES	97.79	98.88	Library Peptides	304860000	98.3	LQEKEDLQELNDRELQEKEDLQELNDR	LQEK[+8]ED[+1]LQELNDR[+10]E[-131.1]LQEK[+1]EDLQELNDR	98.3	#N/A	TRUE	132928216	M3_F1:6389:32-34 v overlaps completely with 6423:32-34 by mass and elution peak	E151104_18_Orbi2_JZ_CO_ES_Alex_LaminA_190_SILAC_EDC_M3_F1.mzML	overlaps with HL	0.9756	132928216	x	0		6389
HIDmX_band3_F1	6389	32-34	LH2	9	LQEK[+8]ED[+1]LQELNDR[+10]E[-131.1]LQEK[+1]EDLQELNDR	3	304857088	304857088	-0.7	TRUE	98.3	3	1087.55	YES	97.79	98.88	Library Peptides	304860000	98.3	LQEKEDLQELNDRELQEKEDLQELNDR	LQEK[+8]ED[+1]LQELNDR[+10]E[-131.1]LQEK[+1]EDLQELNDR	98.3	#N/A	TRUE	90574592	M3_F1:6389:32-34 v overlaps completely with 6423:32-34 by mass and elution peak	E151104_18_Orbi2_JZ_CO_ES_Alex_LaminA_190_SILAC_EDC_M3_F1.mzML	overlaps with HL	0.9756	90574592	x	0		6389
HIDmX_band3_F1	6389	32-34	HHm	10	LQEK[+8]ED[+1]LQELNDR[+10]E[-131.1]LQEK[+9]EDLQELNDR[+10]	3	307329600	307329600	-0.8	TRUE	98.3	3	1092.89	NO	97.79	98.88	Library Peptides	307330000	98.3	LQEKEDLQELNDRELQEKEDLQELNDR	LQEK[+8]ED[+1]LQELNDR[+10]E[-131.1]LQEK[+9]EDLQELNDR[+10]	98.3	#N/A	TRUE	85124064	M3_F1:6389:32-34 v overlaps completely with 6423:32-34 by mass and elution peak	E151104_18_Orbi2_JZ_CO_ES_Alex_LaminA_190_SILAC_EDC_M3_F1.mzML		0.9699	85124064	y	85124064		6389
HIDmX_band3_F1	6389	32-34	HH1	11	LQEK[+8]ED[+1]LQELNDR[+10]E[-131.1]LQEK[+9]EDLQELNDR[+10]	3	307329600	307329600	-0.8	TRUE	98.3	3	1093.22	NO	97.79	98.88	Library Peptides	307330000	98.3	LQEKEDLQELNDRELQEKEDLQELNDR	LQEK[+8]ED[+1]LQELNDR[+10]E[-131.1]LQEK[+9]EDLQELNDR[+10]	98.3	#N/A	TRUE	126723064	M3_F1:6389:32-34 v overlaps completely with 6423:32-34 by mass and elution peak	E151104_18_Orbi2_JZ_CO_ES_Alex_LaminA_190_SILAC_EDC_M3_F1.mzML		0.9699	126723064	y	126723064		6389
HIDmX_band3_F1	6389	32-34	HH2	12	LQEK[+8]ED[+1]LQELNDR[+10]E[-131.1]LQEK[+9]EDLQELNDR[+10]	3	307329600	307329600	-0.8	TRUE	98.3	3	1093.55	NO	97.79	98.88	Library Peptides	307330000	98.3	LQEKEDLQELNDRELQEKEDLQELNDR	LQEK[+8]ED[+1]LQELNDR[+10]E[-131.1]LQEK[+9]EDLQELNDR[+10]	98.3	#N/A	TRUE	95482472	M3_F1:6389:32-34 v overlaps completely with 6423:32-34 by mass and elution peak	E151104_18_Orbi2_JZ_CO_ES_Alex_LaminA_190_SILAC_EDC_M3_F1.mzML		0.9699	95482472	y	95482472		6389
HIDmX_band3_F1	6565	32-34	LLm	1	LQEKED[+1]LQELNDRE[-131.1]LQEK[+1]EDLQELNDR	4	2122204544	2122204544	0.2	TRUE	100.13	4	810.905	NO	99.55	100.72	Library Peptides	2122200000	100.05	LQEKEDLQELNDRELQEKEDLQELNDR	LQEKED[+1]LQELNDRE[-131.1]LQEK[+1]EDLQELNDR	100.05	#N/A	TRUE	495466560	M3_F1:6565:32-34 v same mass as 6381:32-33 but clearly sepparate elution peak	E151104_18_Orbi2_JZ_CO_ES_Alex_LaminA_190_SILAC_EDC_M3_F1.mzML		0.9943	495466560	y	495466560	0.341589	6565
HIDmX_band3_F1	6565	32-34	LL1	2	LQEKED[+1]LQELNDRE[-131.1]LQEK[+1]EDLQELNDR	4	2122204544	2122204544	0.2	TRUE	100.05	4	811.156	NO	99.55	100.72	Library Peptides	2122200000	100.05	LQEKEDLQELNDRELQEKEDLQELNDR	LQEKED[+1]LQELNDRE[-131.1]LQEK[+1]EDLQELNDR	100.05	#N/A	TRUE	852611008	M3_F1:6565:32-34 v same mass as 6381:32-33 but clearly sepparate elution peak	E151104_18_Orbi2_JZ_CO_ES_Alex_LaminA_190_SILAC_EDC_M3_F1.mzML		0.9943	852611008	y	852611008		6565
HIDmX_band3_F1	6565	32-34	LL2	3	LQEKED[+1]LQELNDRE[-131.1]LQEK[+1]EDLQELNDR	4	2122204544	2122204544	0.2	TRUE	100.05	4	811.406	NO	99.55	100.72	Library Peptides	2122200000	100.05	LQEKEDLQELNDRELQEKEDLQELNDR	LQEKED[+1]LQELNDRE[-131.1]LQEK[+1]EDLQELNDR	100.05	#N/A	TRUE	774126976	M3_F1:6565:32-34 v same mass as 6381:32-33 but clearly sepparate elution peak	E151104_18_Orbi2_JZ_CO_ES_Alex_LaminA_190_SILAC_EDC_M3_F1.mzML		0.9943	774126976	y	774126976		6565
HIDmX_band3_F1	6565	32-34	HLm	4	LQEKED[+1]LQELNDRE[-131.1]LQEK[+9]EDLQELNDR[+10]	4	2412103680	2412103680	0	TRUE	100.05	4	815.411	NO	99.55	100.72	Library Peptides	2412100000	100.05	LQEKEDLQELNDRELQEKEDLQELNDR	LQEKED[+1]LQELNDRE[-131.1]LQEK[+9]EDLQELNDR[+10]	100.05	#N/A	TRUE	651547712	M3_F1:6565:32-34 v same mass as 6381:32-33 but clearly sepparate elution peak	E151104_18_Orbi2_JZ_CO_ES_Alex_LaminA_190_SILAC_EDC_M3_F1.mzML		0.9934	651547712	y	651547712		6565
HIDmX_band3_F1	6565	32-34	HL1	5	LQEKED[+1]LQELNDRE[-131.1]LQEK[+9]EDLQELNDR[+10]	4	2412103680	2412103680	0	TRUE	100.05	4	815.661	NO	99.55	100.72	Library Peptides	2412100000	100.05	LQEKEDLQELNDRELQEKEDLQELNDR	LQEKED[+1]LQELNDRE[-131.1]LQEK[+9]EDLQELNDR[+10]	100.05	#N/A	TRUE	975786368	M3_F1:6565:32-34 v same mass as 6381:32-33 but clearly sepparate elution peak	E151104_18_Orbi2_JZ_CO_ES_Alex_LaminA_190_SILAC_EDC_M3_F1.mzML		0.9934	975786368	y	975786368		6565
HIDmX_band3_F1	6565	32-34	HL2	6	LQEKED[+1]LQELNDRE[-131.1]LQEK[+9]EDLQELNDR[+10]	4	2412103680	2412103680	0	TRUE	100.05	4	815.912	NO	99.55	100.72	Library Peptides	2412100000	100.05	LQEKEDLQELNDRELQEKEDLQELNDR	LQEKED[+1]LQELNDRE[-131.1]LQEK[+9]EDLQELNDR[+10]	100.05	#N/A	TRUE	784769408	M3_F1:6565:32-34 v same mass as 6381:32-33 but clearly sepparate elution peak	E151104_18_Orbi2_JZ_CO_ES_Alex_LaminA_190_SILAC_EDC_M3_F1.mzML		0.9934	784769408	y	784769408		6565
HIDmX_band3_F1	6565	32-34	LHm	7	LQEK[+8]ED[+1]LQELNDR[+10]E[-131.1]LQEK[+1]EDLQELNDR	4	2412103680	2412103680	0	TRUE	100.05	4	815.411	YES	99.55	100.72	Library Peptides	2412100000	100.05	LQEKEDLQELNDRELQEKEDLQELNDR	LQEK[+8]ED[+1]LQELNDR[+10]E[-131.1]LQEK[+1]EDLQELNDR	100.05	#N/A	TRUE	651547712	M3_F1:6565:32-34 v same mass as 6381:32-33 but clearly sepparate elution peak	E151104_18_Orbi2_JZ_CO_ES_Alex_LaminA_190_SILAC_EDC_M3_F1.mzML	Same as HL	0.9934	651547712	x	0		6565
HIDmX_band3_F1	6565	32-34	LH1	8	LQEK[+8]ED[+1]LQELNDR[+10]E[-131.1]LQEK[+1]EDLQELNDR	4	2412103680	2412103680	0	TRUE	100.05	4	815.661	YES	99.55	100.72	Library Peptides	2412100000	100.05	LQEKEDLQELNDRELQEKEDLQELNDR	LQEK[+8]ED[+1]LQELNDR[+10]E[-131.1]LQEK[+1]EDLQELNDR	100.05	#N/A	TRUE	975786368	M3_F1:6565:32-34 v same mass as 6381:32-33 but clearly sepparate elution peak	E151104_18_Orbi2_JZ_CO_ES_Alex_LaminA_190_SILAC_EDC_M3_F1.mzML	Same as HL	0.9934	975786368	x	0		6565
HIDmX_band3_F1	6565	32-34	LH2	9	LQEK[+8]ED[+1]LQELNDR[+10]E[-131.1]LQEK[+1]EDLQELNDR	4	2412103680	2412103680	0	TRUE	100.05	4	815.912	YES	99.55	100.72	Library Peptides	2412100000	100.05	LQEKEDLQELNDRELQEKEDLQELNDR	LQEK[+8]ED[+1]LQELNDR[+10]E[-131.1]LQEK[+1]EDLQELNDR	100.05	#N/A	TRUE	784769408	M3_F1:6565:32-34 v same mass as 6381:32-33 but clearly sepparate elution peak	E151104_18_Orbi2_JZ_CO_ES_Alex_LaminA_190_SILAC_EDC_M3_F1.mzML	Same as HL	0.9934	784769408	x	0		6565
HIDmX_band3_F1	6565	32-34	HHm	10	LQEK[+8]ED[+1]LQELNDR[+10]E[-131.1]LQEK[+9]EDLQELNDR[+10]	4	2527118336	2527118336	-0.3	TRUE	100.05	4	819.916	NO	99.55	100.72	Library Peptides	2527100000	100.05	LQEKEDLQELNDRELQEKEDLQELNDR	LQEK[+8]ED[+1]LQELNDR[+10]E[-131.1]LQEK[+9]EDLQELNDR[+10]	100.05	#N/A	TRUE	800557568	M3_F1:6565:32-34 v same mass as 6381:32-33 but clearly sepparate elution peak	E151104_18_Orbi2_JZ_CO_ES_Alex_LaminA_190_SILAC_EDC_M3_F1.mzML		0.9979	800557568	y	800557568		6565
HIDmX_band3_F1	6565	32-34	HH1	11	LQEK[+8]ED[+1]LQELNDR[+10]E[-131.1]LQEK[+9]EDLQELNDR[+10]	4	2527118336	2527118336	-0.3	TRUE	100.05	4	820.167	NO	99.55	100.72	Library Peptides	2527100000	100.05	LQEKEDLQELNDRELQEKEDLQELNDR	LQEK[+8]ED[+1]LQELNDR[+10]E[-131.1]LQEK[+9]EDLQELNDR[+10]	100.05	#N/A	TRUE	996923008	M3_F1:6565:32-34 v same mass as 6381:32-33 but clearly sepparate elution peak	E151104_18_Orbi2_JZ_CO_ES_Alex_LaminA_190_SILAC_EDC_M3_F1.mzML		0.9979	996923008	y	996923008		6565
HIDmX_band3_F1	6565	32-34	HH2	12	LQEK[+8]ED[+1]LQELNDR[+10]E[-131.1]LQEK[+9]EDLQELNDR[+10]	4	2527118336	2527118336	-0.3	TRUE	100.13	4	820.418	NO	99.55	100.72	Library Peptides	2527100000	100.05	LQEKEDLQELNDRELQEKEDLQELNDR	LQEK[+8]ED[+1]LQELNDR[+10]E[-131.1]LQEK[+9]EDLQELNDR[+10]	100.05	#N/A	TRUE	729637760	M3_F1:6565:32-34 v same mass as 6381:32-33 but clearly sepparate elution peak	E151104_18_Orbi2_JZ_CO_ES_Alex_LaminA_190_SILAC_EDC_M3_F1.mzML		0.9979	729637760	y	729637760		6565
HIDmX_band3_F1	6404	32-34	LLm	1	LQEKED[+1]LQELNDRE[-131.1]LQEK[+1]EDLQELNDR	5	340402880	340402880	-0.9	TRUE	98.3	5	648.925	NO	97.96	98.71	Library Peptides	340400000	98.3	LQEKEDLQELNDRELQEKEDLQELNDR	LQEKED[+1]LQELNDRE[-131.1]LQEK[+1]EDLQELNDR	98.3	#N/A	TRUE	74849904	M3_F1:6404:32-34 v	E151104_18_Orbi2_JZ_CO_ES_Alex_LaminA_190_SILAC_EDC_M3_F1.mzML		0.9719	74849904	y	74849904	0.334942	6404
HIDmX_band3_F1	6404	32-34	LL1	2	LQEKED[+1]LQELNDRE[-131.1]LQEK[+1]EDLQELNDR	5	340402880	340402880	-0.9	TRUE	98.3	5	649.126	NO	97.96	98.71	Library Peptides	340400000	98.3	LQEKEDLQELNDRELQEKEDLQELNDR	LQEKED[+1]LQELNDRE[-131.1]LQEK[+1]EDLQELNDR	98.3	#N/A	TRUE	151302944	M3_F1:6404:32-34 v	E151104_18_Orbi2_JZ_CO_ES_Alex_LaminA_190_SILAC_EDC_M3_F1.mzML		0.9719	151302944	y	151302944		6404
HIDmX_band3_F1	6404	32-34	LL2	3	LQEKED[+1]LQELNDRE[-131.1]LQEK[+1]EDLQELNDR	5	340402880	340402880	-0.9	TRUE	98.3	5	649.327	NO	97.96	98.71	Library Peptides	340400000	98.3	LQEKEDLQELNDRELQEKEDLQELNDR	LQEKED[+1]LQELNDRE[-131.1]LQEK[+1]EDLQELNDR	98.3	#N/A	TRUE	114250032	M3_F1:6404:32-34 v	E151104_18_Orbi2_JZ_CO_ES_Alex_LaminA_190_SILAC_EDC_M3_F1.mzML		0.9719	114250032	y	114250032		6404
HIDmX_band3_F1	6404	32-34	HLm	4	LQEKED[+1]LQELNDRE[-131.1]LQEK[+9]EDLQELNDR[+10]	5	364056000	364056000	-1.1	TRUE	98.3	5	652.53	NO	97.96	98.71	Library Peptides	364060000	98.3	LQEKEDLQELNDRELQEKEDLQELNDR	LQEKED[+1]LQELNDRE[-131.1]LQEK[+9]EDLQELNDR[+10]	98.3	#N/A	TRUE	108063472	M3_F1:6404:32-34 v	E151104_18_Orbi2_JZ_CO_ES_Alex_LaminA_190_SILAC_EDC_M3_F1.mzML		0.9808	108063472	y	108063472		6404
HIDmX_band3_F1	6404	32-34	HL1	5	LQEKED[+1]LQELNDRE[-131.1]LQEK[+9]EDLQELNDR[+10]	5	364056000	364056000	-1.1	TRUE	98.3	5	652.73	NO	97.96	98.71	Library Peptides	364060000	98.3	LQEKEDLQELNDRELQEKEDLQELNDR	LQEKED[+1]LQELNDRE[-131.1]LQEK[+9]EDLQELNDR[+10]	98.3	#N/A	TRUE	134660336	M3_F1:6404:32-34 v	E151104_18_Orbi2_JZ_CO_ES_Alex_LaminA_190_SILAC_EDC_M3_F1.mzML		0.9808	134660336	y	134660336		6404
HIDmX_band3_F1	6404	32-34	HL2	6	LQEKED[+1]LQELNDRE[-131.1]LQEK[+9]EDLQELNDR[+10]	5	364056000	364056000	-1.1	TRUE	98.3	5	652.931	NO	97.96	98.71	Library Peptides	364060000	98.3	LQEKEDLQELNDRELQEKEDLQELNDR	LQEKED[+1]LQELNDRE[-131.1]LQEK[+9]EDLQELNDR[+10]	98.3	#N/A	TRUE	121332192	M3_F1:6404:32-34 v	E151104_18_Orbi2_JZ_CO_ES_Alex_LaminA_190_SILAC_EDC_M3_F1.mzML		0.9808	121332192	y	121332192		6404
HIDmX_band3_F1	6404	32-34	LHm	7	LQEK[+8]ED[+1]LQELNDR[+10]E[-131.1]LQEK[+1]EDLQELNDR	5	364056000	364056000	-1.1	TRUE	98.3	5	652.53	YES	97.96	98.71	Library Peptides	364060000	98.3	LQEKEDLQELNDRELQEKEDLQELNDR	LQEK[+8]ED[+1]LQELNDR[+10]E[-131.1]LQEK[+1]EDLQELNDR	98.3	#N/A	TRUE	108063472	M3_F1:6404:32-34 v	E151104_18_Orbi2_JZ_CO_ES_Alex_LaminA_190_SILAC_EDC_M3_F1.mzML	same as HL	0.9808	108063472	x	0		6404
HIDmX_band3_F1	6404	32-34	LH1	8	LQEK[+8]ED[+1]LQELNDR[+10]E[-131.1]LQEK[+1]EDLQELNDR	5	364056000	364056000	-1.1	TRUE	98.3	5	652.73	YES	97.96	98.71	Library Peptides	364060000	98.3	LQEKEDLQELNDRELQEKEDLQELNDR	LQEK[+8]ED[+1]LQELNDR[+10]E[-131.1]LQEK[+1]EDLQELNDR	98.3	#N/A	TRUE	134660336	M3_F1:6404:32-34 v	E151104_18_Orbi2_JZ_CO_ES_Alex_LaminA_190_SILAC_EDC_M3_F1.mzML	same as HL	0.9808	134660336	x	0		6404
HIDmX_band3_F1	6404	32-34	LH2	9	LQEK[+8]ED[+1]LQELNDR[+10]E[-131.1]LQEK[+1]EDLQELNDR	5	364056000	364056000	-1.1	TRUE	98.3	5	652.931	YES	97.96	98.71	Library Peptides	364060000	98.3	LQEKEDLQELNDRELQEKEDLQELNDR	LQEK[+8]ED[+1]LQELNDR[+10]E[-131.1]LQEK[+1]EDLQELNDR	98.3	#N/A	TRUE	121332192	M3_F1:6404:32-34 v	E151104_18_Orbi2_JZ_CO_ES_Alex_LaminA_190_SILAC_EDC_M3_F1.mzML	same as HL	0.9808	121332192	x	0		6404
HIDmX_band3_F1	6404	32-34	HHm	10	LQEK[+8]ED[+1]LQELNDR[+10]E[-131.1]LQEK[+9]EDLQELNDR[+10]	5	382462592	382462592	-0.6	TRUE	98.21	5	656.134	NO	97.96	98.71	Library Peptides	382460000	98.3	LQEKEDLQELNDRELQEKEDLQELNDR	LQEK[+8]ED[+1]LQELNDR[+10]E[-131.1]LQEK[+9]EDLQELNDR[+10]	98.3	#N/A	TRUE	129552168	M3_F1:6404:32-34 v	E151104_18_Orbi2_JZ_CO_ES_Alex_LaminA_190_SILAC_EDC_M3_F1.mzML	1st isitopic peak partially trails a contaminant peak	0.9737	129552168	y	129552168		6404
HIDmX_band3_F1	6404	32-34	HH1	11	LQEK[+8]ED[+1]LQELNDR[+10]E[-131.1]LQEK[+9]EDLQELNDR[+10]	5	382462592	382462592	-0.6	TRUE	98.3	5	656.335	NO	97.96	98.71	Library Peptides	382460000	98.3	LQEKEDLQELNDRELQEKEDLQELNDR	LQEK[+8]ED[+1]LQELNDR[+10]E[-131.1]LQEK[+9]EDLQELNDR[+10]	98.3	#N/A	TRUE	157262512	M3_F1:6404:32-34 v	E151104_18_Orbi2_JZ_CO_ES_Alex_LaminA_190_SILAC_EDC_M3_F1.mzML	1st isitopic peak partially trails a contaminant peak	0.9737	157262512	y	157262512		6404
HIDmX_band3_F1	6404	32-34	HH2	12	LQEK[+8]ED[+1]LQELNDR[+10]E[-131.1]LQEK[+9]EDLQELNDR[+10]	5	382462592	382462592	-0.6	TRUE	98.3	5	656.536	NO	97.96	98.71	Library Peptides	382460000	98.3	LQEKEDLQELNDRELQEKEDLQELNDR	LQEK[+8]ED[+1]LQELNDR[+10]E[-131.1]LQEK[+9]EDLQELNDR[+10]	98.3	#N/A	TRUE	95647888	M3_F1:6404:32-34 v	E151104_18_Orbi2_JZ_CO_ES_Alex_LaminA_190_SILAC_EDC_M3_F1.mzML	1st isitopic peak partially trails a contaminant peak	0.9737	95647888	y	95647888		6404
HIDmX_band3_F1	6289	1-47	LLm	1	M[+1]ETPSQRE[-131.1]LAVYID[+1]R	3	534551936	534551936	0.3	TRUE	97.15	3	560.291	NO	96.78	97.52	Library Peptides	534550000	97.15	METPSQRELAVYIDR	M[+1]ETPSQRE[-131.1]LAVYID[+1]R	97.15	#N/A	TRUE	228696528	M3_F1:6289:1-47 v	E151104_18_Orbi2_JZ_CO_ES_Alex_LaminA_190_SILAC_EDC_M3_F1.mzML		0.9561	228696528	y	228696528	0.184076	6289
HIDmX_band3_F1	6289	1-47	LL1	2	M[+1]ETPSQRE[-131.1]LAVYID[+1]R	3	534551936	534551936	0.3	TRUE	97.15	3	560.625	NO	96.78	97.52	Library Peptides	534550000	97.15	METPSQRELAVYIDR	M[+1]ETPSQRE[-131.1]LAVYID[+1]R	97.15	#N/A	TRUE	223156080	M3_F1:6289:1-47 v	E151104_18_Orbi2_JZ_CO_ES_Alex_LaminA_190_SILAC_EDC_M3_F1.mzML		0.9561	223156080	y	223156080		6289
HIDmX_band3_F1	6289	1-47	LL2	3	M[+1]ETPSQRE[-131.1]LAVYID[+1]R	3	534551936	534551936	0.3	TRUE	97.15	3	560.959	NO	96.78	97.52	Library Peptides	534550000	97.15	METPSQRELAVYIDR	M[+1]ETPSQRE[-131.1]LAVYID[+1]R	97.15	#N/A	TRUE	82699336	M3_F1:6289:1-47 v	E151104_18_Orbi2_JZ_CO_ES_Alex_LaminA_190_SILAC_EDC_M3_F1.mzML		0.9561	82699336	y	82699336		6289
HIDmX_band3_F1	6289	1-47	HLm	4	M[+1]ETPSQR[+10]E[-131.1]LAVYID[+1]R	3	266504592	266504592	0	TRUE	97.15	3	563.627	NO	96.78	97.52	Library Peptides	266500000	97.15	METPSQRELAVYIDR	M[+1]ETPSQR[+10]E[-131.1]LAVYID[+1]R	97.15	#N/A	TRUE	130716120	M3_F1:6289:1-47 v	E151104_18_Orbi2_JZ_CO_ES_Alex_LaminA_190_SILAC_EDC_M3_F1.mzML		0.9697	130716120	y	130716120		6289
HIDmX_band3_F1	6289	1-47	HL1	5	M[+1]ETPSQR[+10]E[-131.1]LAVYID[+1]R	3	266504592	266504592	0	TRUE	97.15	3	563.961	NO	96.78	97.52	Library Peptides	266500000	97.15	METPSQRELAVYIDR	M[+1]ETPSQR[+10]E[-131.1]LAVYID[+1]R	97.15	#N/A	TRUE	85253960	M3_F1:6289:1-47 v	E151104_18_Orbi2_JZ_CO_ES_Alex_LaminA_190_SILAC_EDC_M3_F1.mzML		0.9697	85253960	y	85253960		6289
HIDmX_band3_F1	6289	1-47	HL2	6	M[+1]ETPSQR[+10]E[-131.1]LAVYID[+1]R	3	266504592	266504592	0	TRUE	97.15	3	564.295	NO	96.78	97.52	Library Peptides	266500000	97.15	METPSQRELAVYIDR	M[+1]ETPSQR[+10]E[-131.1]LAVYID[+1]R	97.15	#N/A	TRUE	50534516	M3_F1:6289:1-47 v	E151104_18_Orbi2_JZ_CO_ES_Alex_LaminA_190_SILAC_EDC_M3_F1.mzML		0.9697	50534516	y	50534516		6289
HIDmX_band3_F1	6289	1-47	LHm	7	M[+1]ETPSQRE[-131.1]LAVYID[+1]R[+10]	3	266504592	266504592	0	TRUE	97.15	3	563.627	YES	96.78	97.52	Library Peptides	266500000	97.15	METPSQRELAVYIDR	M[+1]ETPSQRE[-131.1]LAVYID[+1]R[+10]	97.15	#N/A	TRUE	130716120	M3_F1:6289:1-47 v	E151104_18_Orbi2_JZ_CO_ES_Alex_LaminA_190_SILAC_EDC_M3_F1.mzML		0.9697	130716120	x	0		6289
HIDmX_band3_F1	6289	1-47	LH1	8	M[+1]ETPSQRE[-131.1]LAVYID[+1]R[+10]	3	266504592	266504592	0	TRUE	97.15	3	563.961	YES	96.78	97.52	Library Peptides	266500000	97.15	METPSQRELAVYIDR	M[+1]ETPSQRE[-131.1]LAVYID[+1]R[+10]	97.15	#N/A	TRUE	85253960	M3_F1:6289:1-47 v	E151104_18_Orbi2_JZ_CO_ES_Alex_LaminA_190_SILAC_EDC_M3_F1.mzML		0.9697	85253960	x	0		6289
HIDmX_band3_F1	6289	1-47	LH2	9	M[+1]ETPSQRE[-131.1]LAVYID[+1]R[+10]	3	266504592	266504592	0	TRUE	97.15	3	564.295	YES	96.78	97.52	Library Peptides	266500000	97.15	METPSQRELAVYIDR	M[+1]ETPSQRE[-131.1]LAVYID[+1]R[+10]	97.15	#N/A	TRUE	50534516	M3_F1:6289:1-47 v	E151104_18_Orbi2_JZ_CO_ES_Alex_LaminA_190_SILAC_EDC_M3_F1.mzML		0.9697	50534516	x	0		6289
HIDmX_band3_F1	6289	1-47	HHm	10	M[+1]ETPSQR[+10]E[-131.1]LAVYID[+1]R[+10]	3	646743296	646743296	0.4	TRUE	97.15	3	566.963	NO	96.78	97.52	Library Peptides	646740000	97.15	METPSQRELAVYIDR	M[+1]ETPSQR[+10]E[-131.1]LAVYID[+1]R[+10]	97.15	#N/A	TRUE	334322304	M3_F1:6289:1-47 v	E151104_18_Orbi2_JZ_CO_ES_Alex_LaminA_190_SILAC_EDC_M3_F1.mzML		0.9414	334322304	y	334322304		6289
HIDmX_band3_F1	6289	1-47	HH1	11	M[+1]ETPSQR[+10]E[-131.1]LAVYID[+1]R[+10]	3	646743296	646743296	0.4	TRUE	97.15	3	567.297	NO	96.78	97.52	Library Peptides	646740000	97.15	METPSQRELAVYIDR	M[+1]ETPSQR[+10]E[-131.1]LAVYID[+1]R[+10]	97.15	#N/A	TRUE	244301328	M3_F1:6289:1-47 v	E151104_18_Orbi2_JZ_CO_ES_Alex_LaminA_190_SILAC_EDC_M3_F1.mzML		0.9414	244301328	y	244301328		6289
HIDmX_band3_F1	6289	1-47	HH2	12	M[+1]ETPSQR[+10]E[-131.1]LAVYID[+1]R[+10]	3	646743296	646743296	0.4	TRUE	97.15	3	567.631	NO	96.78	97.52	Library Peptides	646740000	97.15	METPSQRELAVYIDR	M[+1]ETPSQR[+10]E[-131.1]LAVYID[+1]R[+10]	97.15	#N/A	TRUE	68119672	M3_F1:6289:1-47 v	E151104_18_Orbi2_JZ_CO_ES_Alex_LaminA_190_SILAC_EDC_M3_F1.mzML		0.9414	68119672	y	68119672		6289
HIDmX_band3_F1	8011	78-82	LLm	1	AAYE[+1]AELGDARKE[-131.1]EVSGIK[+1]AAYEAELGDAR	3	19504158	19504158	-0.1	TRUE	116.64	3	1018.51	NO	116.27	117.1	Library Peptides	19504000	116.82	AAYEAELGDARKEEVSGIKAAYEAELGDAR	AAYE[+1]AELGDARKE[-131.1]EVSGIK[+1]AAYEAELGDAR	116.82	#N/A	TRUE	4954227	M3_F1:8011:78-82 v	E151104_18_Orbi2_JZ_CO_ES_Alex_LaminA_190_SILAC_EDC_M3_F1.mzML		0.9756	4954227	y	4954227	0.0977257	8011
HIDmX_band3_F1	8011	78-82	LL1	2	AAYE[+1]AELGDARKE[-131.1]EVSGIK[+1]AAYEAELGDAR	3	19504158	19504158	-0.1	TRUE	116.82	3	1018.84	NO	116.27	117.1	Library Peptides	19504000	116.82	AAYEAELGDARKEEVSGIKAAYEAELGDAR	AAYE[+1]AELGDARKE[-131.1]EVSGIK[+1]AAYEAELGDAR	116.82	#N/A	TRUE	8436602	M3_F1:8011:78-82 v	E151104_18_Orbi2_JZ_CO_ES_Alex_LaminA_190_SILAC_EDC_M3_F1.mzML		0.9756	8436602	y	8436602		8011
HIDmX_band3_F1	8011	78-82	LL2	3	AAYE[+1]AELGDARKE[-131.1]EVSGIK[+1]AAYEAELGDAR	3	19504158	19504158	-0.1	TRUE	116.73	3	1019.18	NO	116.27	117.1	Library Peptides	19504000	116.82	AAYEAELGDARKEEVSGIKAAYEAELGDAR	AAYE[+1]AELGDARKE[-131.1]EVSGIK[+1]AAYEAELGDAR	116.82	#N/A	TRUE	6113330	M3_F1:8011:78-82 v	E151104_18_Orbi2_JZ_CO_ES_Alex_LaminA_190_SILAC_EDC_M3_F1.mzML		0.9756	6113330	y	6113330		8011
HIDmX_band3_F1	8011	78-82	HLm	4	AAYE[+1]AELGDARKE[-131.1]EVSGIK[+9]AAYEAELGDAR[+10]	3	4578744	4578744	-2.8	TRUE	116.73	3	1024.52	NO	116.27	117.1	Library Peptides	4578700	116.73	AAYEAELGDARKEEVSGIKAAYEAELGDAR	AAYE[+1]AELGDARKE[-131.1]EVSGIK[+9]AAYEAELGDAR[+10]	116.73	#N/A	TRUE	2867728	M3_F1:8011:78-82 v	E151104_18_Orbi2_JZ_CO_ES_Alex_LaminA_190_SILAC_EDC_M3_F1.mzML		0.7779	2867728	y	2867728		8011
HIDmX_band3_F1	8011	78-82	HL1	5	AAYE[+1]AELGDARKE[-131.1]EVSGIK[+9]AAYEAELGDAR[+10]	3	4578744	4578744	-2.8	TRUE	116.46	3	1024.85	NO	116.27	117.1	Library Peptides	4578700	116.73	AAYEAELGDARKEEVSGIKAAYEAELGDAR	AAYE[+1]AELGDARKE[-131.1]EVSGIK[+9]AAYEAELGDAR[+10]	116.73	#N/A	TRUE	848591	M3_F1:8011:78-82 v	E151104_18_Orbi2_JZ_CO_ES_Alex_LaminA_190_SILAC_EDC_M3_F1.mzML		0.7779	848591	y	848591		8011
HIDmX_band3_F1	8011	78-82	HL2	6	AAYE[+1]AELGDARKE[-131.1]EVSGIK[+9]AAYEAELGDAR[+10]	3	4578744	4578744	-2.8	TRUE	116.55	3	1025.19	NO	116.27	117.1	Library Peptides	4578700	116.73	AAYEAELGDARKEEVSGIKAAYEAELGDAR	AAYE[+1]AELGDARKE[-131.1]EVSGIK[+9]AAYEAELGDAR[+10]	116.73	#N/A	TRUE	862425	M3_F1:8011:78-82 v	E151104_18_Orbi2_JZ_CO_ES_Alex_LaminA_190_SILAC_EDC_M3_F1.mzML		0.7779	862425	y	862425		8011
HIDmX_band3_F1	8011	78-82	LHm	7	AAYE[+1]AELGDAR[+10]K[+8]E[-131.1]EVSGIK[+1]AAYEAELGDAR	3	4578744	4578744	-2.8	TRUE	116.73	3	1024.52	YES	116.27	117.1	Library Peptides	4578700	116.73	AAYEAELGDARKEEVSGIKAAYEAELGDAR	AAYE[+1]AELGDAR[+10]K[+8]E[-131.1]EVSGIK[+1]AAYEAELGDAR	116.73	#N/A	TRUE	2867728	M3_F1:8011:78-82 v	E151104_18_Orbi2_JZ_CO_ES_Alex_LaminA_190_SILAC_EDC_M3_F1.mzML		0.7779	2867728	x	0		8011
HIDmX_band3_F1	8011	78-82	LH1	8	AAYE[+1]AELGDAR[+10]K[+8]E[-131.1]EVSGIK[+1]AAYEAELGDAR	3	4578744	4578744	-2.8	TRUE	116.46	3	1024.85	YES	116.27	117.1	Library Peptides	4578700	116.73	AAYEAELGDARKEEVSGIKAAYEAELGDAR	AAYE[+1]AELGDAR[+10]K[+8]E[-131.1]EVSGIK[+1]AAYEAELGDAR	116.73	#N/A	TRUE	848591	M3_F1:8011:78-82 v	E151104_18_Orbi2_JZ_CO_ES_Alex_LaminA_190_SILAC_EDC_M3_F1.mzML		0.7779	848591	x	0		8011
HIDmX_band3_F1	8011	78-82	LH2	9	AAYE[+1]AELGDAR[+10]K[+8]E[-131.1]EVSGIK[+1]AAYEAELGDAR	3	4578744	4578744	-2.8	TRUE	116.55	3	1025.19	YES	116.27	117.1	Library Peptides	4578700	116.73	AAYEAELGDARKEEVSGIKAAYEAELGDAR	AAYE[+1]AELGDAR[+10]K[+8]E[-131.1]EVSGIK[+1]AAYEAELGDAR	116.73	#N/A	TRUE	862425	M3_F1:8011:78-82 v	E151104_18_Orbi2_JZ_CO_ES_Alex_LaminA_190_SILAC_EDC_M3_F1.mzML		0.7779	862425	x	0		8011
HIDmX_band3_F1	8011	78-82	HHm	10	AAYE[+1]AELGDAR[+10]K[+8]E[-131.1]EVSGIK[+9]AAYEAELGDAR[+10]	3	22770102	22770102	-0.9	TRUE	116.73	3	1030.53	NO	116.27	117.1	Library Peptides	22770000	116.73	AAYEAELGDARKEEVSGIKAAYEAELGDAR	AAYE[+1]AELGDAR[+10]K[+8]E[-131.1]EVSGIK[+9]AAYEAELGDAR[+10]	116.73	#N/A	TRUE	6731501	M3_F1:8011:78-82 v	E151104_18_Orbi2_JZ_CO_ES_Alex_LaminA_190_SILAC_EDC_M3_F1.mzML		0.9759	6731501	y	6731501		8011
HIDmX_band3_F1	8011	78-82	HH1	11	AAYE[+1]AELGDAR[+10]K[+8]E[-131.1]EVSGIK[+9]AAYEAELGDAR[+10]	3	22770102	22770102	-0.9	TRUE	116.73	3	1030.86	NO	116.27	117.1	Library Peptides	22770000	116.73	AAYEAELGDARKEEVSGIKAAYEAELGDAR	AAYE[+1]AELGDAR[+10]K[+8]E[-131.1]EVSGIK[+9]AAYEAELGDAR[+10]	116.73	#N/A	TRUE	9425674	M3_F1:8011:78-82 v	E151104_18_Orbi2_JZ_CO_ES_Alex_LaminA_190_SILAC_EDC_M3_F1.mzML		0.9759	9425674	y	9425674		8011
HIDmX_band3_F1	8011	78-82	HH2	12	AAYE[+1]AELGDAR[+10]K[+8]E[-131.1]EVSGIK[+9]AAYEAELGDAR[+10]	3	22770102	22770102	-0.9	TRUE	116.73	3	1031.19	NO	116.27	117.1	Library Peptides	22770000	116.73	AAYEAELGDARKEEVSGIKAAYEAELGDAR	AAYE[+1]AELGDAR[+10]K[+8]E[-131.1]EVSGIK[+9]AAYEAELGDAR[+10]	116.73	#N/A	TRUE	6612927	M3_F1:8011:78-82 v	E151104_18_Orbi2_JZ_CO_ES_Alex_LaminA_190_SILAC_EDC_M3_F1.mzML		0.9759	6612927	y	6612927		8011
HIDmX_band3_F1	3960	67-97	LLm	1	TLDSVAK[+1]ERE[-131.1]ITESE[+1]EVVSR	3	42282880	42282880	-1.1	TRUE	74.26	3	716.71	NO	73.86	74.49	Library Peptides	42283000	74.26	TLDSVAKEREITESEEVVSR	TLDSVAK[+1]ERE[-131.1]ITESE[+1]EVVSR	74.26	#N/A	TRUE	22566362	M3_F1:3960:67-97 v crappy isotopic clusters	E151104_18_Orbi2_JZ_CO_ES_Alex_LaminA_190_SILAC_EDC_M3_F1.mzML		0.8836	22566362	y	22566362	0.143758	3960
HIDmX_band3_F1	3960	67-97	LL1	2	TLDSVAK[+1]ERE[-131.1]ITESE[+1]EVVSR	3	42282880	42282880	-1.1	TRUE	74.18	3	717.044	NO	73.86	74.49	Library Peptides	42283000	74.26	TLDSVAKEREITESEEVVSR	TLDSVAK[+1]ERE[-131.1]ITESE[+1]EVVSR	74.26	#N/A	TRUE	13432606	M3_F1:3960:67-97 v crappy isotopic clusters	E151104_18_Orbi2_JZ_CO_ES_Alex_LaminA_190_SILAC_EDC_M3_F1.mzML		0.8836	13432606	y	13432606		3960
HIDmX_band3_F1	3960	67-97	LL2	3	TLDSVAK[+1]ERE[-131.1]ITESE[+1]EVVSR	3	42282880	42282880	-1.1	TRUE	74.26	3	717.378	NO	73.86	74.49	Library Peptides	42283000	74.26	TLDSVAKEREITESEEVVSR	TLDSVAK[+1]ERE[-131.1]ITESE[+1]EVVSR	74.26	#N/A	TRUE	6283912	M3_F1:3960:67-97 v crappy isotopic clusters	E151104_18_Orbi2_JZ_CO_ES_Alex_LaminA_190_SILAC_EDC_M3_F1.mzML		0.8836	6283912	y	6283912		3960
HIDmX_band3_F1	3960	67-97	HLm	4	TLDSVAK[+1]ERE[-131.1]ITESE[+1]EVVSR[+10]	3	12866641	12866641	-16.3	TRUE	73.86	3	720.046	NO	73.86	74.49	Library Peptides	12867000	73.94	TLDSVAKEREITESEEVVSR	TLDSVAK[+1]ERE[-131.1]ITESE[+1]EVVSR[+10]	73.94	#N/A	TRUE	799046	M3_F1:3960:67-97 v crappy isotopic clusters	E151104_18_Orbi2_JZ_CO_ES_Alex_LaminA_190_SILAC_EDC_M3_F1.mzML		0.5489	799046	y	799046		3960
HIDmX_band3_F1	3960	67-97	HL1	5	TLDSVAK[+1]ERE[-131.1]ITESE[+1]EVVSR[+10]	3	12866641	12866641	-16.3	TRUE	73.94	3	720.38	NO	73.86	74.49	Library Peptides	12867000	73.94	TLDSVAKEREITESEEVVSR	TLDSVAK[+1]ERE[-131.1]ITESE[+1]EVVSR[+10]	73.94	#N/A	TRUE	12067595	M3_F1:3960:67-97 v crappy isotopic clusters	E151104_18_Orbi2_JZ_CO_ES_Alex_LaminA_190_SILAC_EDC_M3_F1.mzML		0.5489	12067595	y	12067595		3960
HIDmX_band3_F1	3960	67-97	HL2	6	TLDSVAK[+1]ERE[-131.1]ITESE[+1]EVVSR[+10]	3	12866641	12866641	-16.3	TRUE	73.86	3	720.714	NO	73.86	74.49	Library Peptides	12867000	73.94	TLDSVAKEREITESEEVVSR	TLDSVAK[+1]ERE[-131.1]ITESE[+1]EVVSR[+10]	73.94	#N/A	TRUE	0	M3_F1:3960:67-97 v crappy isotopic clusters	E151104_18_Orbi2_JZ_CO_ES_Alex_LaminA_190_SILAC_EDC_M3_F1.mzML		0.5489	0	y	0		3960
HIDmX_band3_F1	3960	67-97	LHm	7	TLDSVAK[+9]ER[+10]E[-131.1]ITESE[+1]EVVSR	3	645350	645350	-1	TRUE	73.86	3	722.717	NO	73.86	74.49	Library Peptides	645350	#N/A	TLDSVAKEREITESEEVVSR	TLDSVAK[+9]ER[+10]E[-131.1]ITESE[+1]EVVSR	#N/A	#N/A	TRUE	645350	M3_F1:3960:67-97 v crappy isotopic clusters	E151104_18_Orbi2_JZ_CO_ES_Alex_LaminA_190_SILAC_EDC_M3_F1.mzML		0.4449	645350	y	645350		3960
HIDmX_band3_F1	3960	67-97	LH1	8	TLDSVAK[+9]ER[+10]E[-131.1]ITESE[+1]EVVSR	3	645350	645350	-1	TRUE	73.86	3	723.051	NO	73.86	74.49	Library Peptides	645350	#N/A	TLDSVAKEREITESEEVVSR	TLDSVAK[+9]ER[+10]E[-131.1]ITESE[+1]EVVSR	#N/A	#N/A	TRUE	0	M3_F1:3960:67-97 v crappy isotopic clusters	E151104_18_Orbi2_JZ_CO_ES_Alex_LaminA_190_SILAC_EDC_M3_F1.mzML		0.4449	0	y	0		3960
HIDmX_band3_F1	3960	67-97	LH2	9	TLDSVAK[+9]ER[+10]E[-131.1]ITESE[+1]EVVSR	3	645350	645350	-1	TRUE	73.86	3	723.386	NO	73.86	74.49	Library Peptides	645350	#N/A	TLDSVAKEREITESEEVVSR	TLDSVAK[+9]ER[+10]E[-131.1]ITESE[+1]EVVSR	#N/A	#N/A	TRUE	0	M3_F1:3960:67-97 v crappy isotopic clusters	E151104_18_Orbi2_JZ_CO_ES_Alex_LaminA_190_SILAC_EDC_M3_F1.mzML		0.4449	0	y	0		3960
HIDmX_band3_F1	3960	67-97	HHm	10	TLDSVAK[+9]ER[+10]E[-131.1]ITESE[+1]EVVSR[+10]	3	38196112	38196112	0	TRUE	74.18	3	726.053	NO	73.86	74.49	Library Peptides	38196000	74.18	TLDSVAKEREITESEEVVSR	TLDSVAK[+9]ER[+10]E[-131.1]ITESE[+1]EVVSR[+10]	74.18	#N/A	TRUE	19944844	M3_F1:3960:67-97 v crappy isotopic clusters	E151104_18_Orbi2_JZ_CO_ES_Alex_LaminA_190_SILAC_EDC_M3_F1.mzML		0.867	19944844	y	19944844		3960
HIDmX_band3_F1	3960	67-97	HH1	11	TLDSVAK[+9]ER[+10]E[-131.1]ITESE[+1]EVVSR[+10]	3	38196112	38196112	0	TRUE	74.1	3	726.388	NO	73.86	74.49	Library Peptides	38196000	74.18	TLDSVAKEREITESEEVVSR	TLDSVAK[+9]ER[+10]E[-131.1]ITESE[+1]EVVSR[+10]	74.18	#N/A	TRUE	16141641	M3_F1:3960:67-97 v crappy isotopic clusters	E151104_18_Orbi2_JZ_CO_ES_Alex_LaminA_190_SILAC_EDC_M3_F1.mzML		0.867	16141641	y	16141641		3960
HIDmX_band3_F1	3960	67-97	HH2	12	TLDSVAK[+9]ER[+10]E[-131.1]ITESE[+1]EVVSR[+10]	3	38196112	38196112	0	TRUE	74.1	3	726.722	NO	73.86	74.49	Library Peptides	38196000	74.18	TLDSVAKEREITESEEVVSR	TLDSVAK[+9]ER[+10]E[-131.1]ITESE[+1]EVVSR[+10]	74.18	#N/A	TRUE	2109629	M3_F1:3960:67-97 v crappy isotopic clusters	E151104_18_Orbi2_JZ_CO_ES_Alex_LaminA_190_SILAC_EDC_M3_F1.mzML		0.867	2109629	y	2109629		3960
HIDmX_band3_F2	5178-5197	218-254	LLm	1	AQHED[+1]QVEQYKKE[-131.1]NIYSEELRET[+1]KR	3	329106208	329106208	-0.7	TRUE	80.38	3	1007.84	NO	79.9	80.78	Library Peptides	329110000	80.38	AQHEDQVEQYKKENIYSEELRETKR	AQHED[+1]QVEQYKKE[-131.1]NIYSEELRET[+1]KR	80.38	#N/A	TRUE	91027472	M3_F2:5178-5197:218-254 v	E151104_17_Orbi2_JZ_CO_ES_Alex_LaminA_190_SILAC_EDC_M3_F2.mzML		0.9809	91027472	y	91027472	0.225726	5178-5197
HIDmX_band3_F2	5178-5197	218-254	LL1	2	AQHED[+1]QVEQYKKE[-131.1]NIYSEELRET[+1]KR	3	329106208	329106208	-0.7	TRUE	80.38	3	1008.17	NO	79.9	80.78	Library Peptides	329110000	80.38	AQHEDQVEQYKKENIYSEELRETKR	AQHED[+1]QVEQYKKE[-131.1]NIYSEELRET[+1]KR	80.38	#N/A	TRUE	125638112	M3_F2:5178-5197:218-254 v	E151104_17_Orbi2_JZ_CO_ES_Alex_LaminA_190_SILAC_EDC_M3_F2.mzML		0.9809	125638112	y	125638112		5178-5197
HIDmX_band3_F2	5178-5197	218-254	LL2	3	AQHED[+1]QVEQYKKE[-131.1]NIYSEELRET[+1]KR	3	329106208	329106208	-0.7	TRUE	80.38	3	1008.51	NO	79.9	80.78	Library Peptides	329110000	80.38	AQHEDQVEQYKKENIYSEELRETKR	AQHED[+1]QVEQYKKE[-131.1]NIYSEELRET[+1]KR	80.38	#N/A	TRUE	112440632	M3_F2:5178-5197:218-254 v	E151104_17_Orbi2_JZ_CO_ES_Alex_LaminA_190_SILAC_EDC_M3_F2.mzML		0.9809	112440632	y	112440632		5178-5197
HIDmX_band3_F2	5178-5197	218-254	HLm	4	AQHED[+1]QVEQYK[+8]K[+8]E[-131.1]NIYSEELRET[+1]KR	3	93300824	93300824	0.2	TRUE	80.46	3	1013.18	NO	79.9	80.78	Library Peptides	93301000	80.38	AQHEDQVEQYKKENIYSEELRETKR	AQHED[+1]QVEQYK[+8]K[+8]E[-131.1]NIYSEELRET[+1]KR	80.38	#N/A	TRUE	28552762	M3_F2:5178-5197:218-254 v	E151104_17_Orbi2_JZ_CO_ES_Alex_LaminA_190_SILAC_EDC_M3_F2.mzML		0.9846	28552762	y	28552762		5178-5197
HIDmX_band3_F2	5178-5197	218-254	HL1	5	AQHED[+1]QVEQYK[+8]K[+8]E[-131.1]NIYSEELRET[+1]KR	3	93300824	93300824	0.2	TRUE	80.38	3	1013.52	NO	79.9	80.78	Library Peptides	93301000	80.38	AQHEDQVEQYKKENIYSEELRETKR	AQHED[+1]QVEQYK[+8]K[+8]E[-131.1]NIYSEELRET[+1]KR	80.38	#N/A	TRUE	37736512	M3_F2:5178-5197:218-254 v	E151104_17_Orbi2_JZ_CO_ES_Alex_LaminA_190_SILAC_EDC_M3_F2.mzML		0.9846	37736512	y	37736512		5178-5197
HIDmX_band3_F2	5178-5197	218-254	HL2	6	AQHED[+1]QVEQYK[+8]K[+8]E[-131.1]NIYSEELRET[+1]KR	3	93300824	93300824	0.2	TRUE	80.38	3	1013.85	NO	79.9	80.78	Library Peptides	93301000	80.38	AQHEDQVEQYKKENIYSEELRETKR	AQHED[+1]QVEQYK[+8]K[+8]E[-131.1]NIYSEELRET[+1]KR	80.38	#N/A	TRUE	27011550	M3_F2:5178-5197:218-254 v	E151104_17_Orbi2_JZ_CO_ES_Alex_LaminA_190_SILAC_EDC_M3_F2.mzML		0.9846	27011550	y	27011550		5178-5197
HIDmX_band3_F2	5178-5197	218-254	LHm	7	AQHED[+1]QVEQYKKE[-131.1]NIYSEELR[+10]ET[+1]K[+8]R[+10]	3	86244584	86244584	0.5	TRUE	80.38	3	1017.18	NO	79.9	80.78	Library Peptides	86245000	80.3	AQHEDQVEQYKKENIYSEELRETKR	AQHED[+1]QVEQYKKE[-131.1]NIYSEELR[+10]ET[+1]K[+8]R[+10]	80.3	#N/A	TRUE	26601850	M3_F2:5178-5197:218-254 v	E151104_17_Orbi2_JZ_CO_ES_Alex_LaminA_190_SILAC_EDC_M3_F2.mzML		0.992	26601850	y	26601850		5178-5197
HIDmX_band3_F2	5178-5197	218-254	LH1	8	AQHED[+1]QVEQYKKE[-131.1]NIYSEELR[+10]ET[+1]K[+8]R[+10]	3	86244584	86244584	0.5	TRUE	80.3	3	1017.52	NO	79.9	80.78	Library Peptides	86245000	80.3	AQHEDQVEQYKKENIYSEELRETKR	AQHED[+1]QVEQYKKE[-131.1]NIYSEELR[+10]ET[+1]K[+8]R[+10]	80.3	#N/A	TRUE	35322064	M3_F2:5178-5197:218-254 v	E151104_17_Orbi2_JZ_CO_ES_Alex_LaminA_190_SILAC_EDC_M3_F2.mzML		0.992	35322064	y	35322064		5178-5197
HIDmX_band3_F2	5178-5197	218-254	LH2	9	AQHED[+1]QVEQYKKE[-131.1]NIYSEELR[+10]ET[+1]K[+8]R[+10]	3	86244584	86244584	0.5	TRUE	80.38	3	1017.85	NO	79.9	80.78	Library Peptides	86245000	80.3	AQHEDQVEQYKKENIYSEELRETKR	AQHED[+1]QVEQYKKE[-131.1]NIYSEELR[+10]ET[+1]K[+8]R[+10]	80.3	#N/A	TRUE	24320672	M3_F2:5178-5197:218-254 v	E151104_17_Orbi2_JZ_CO_ES_Alex_LaminA_190_SILAC_EDC_M3_F2.mzML		0.992	24320672	y	24320672		5178-5197
HIDmX_band3_F2	5178-5197	218-254	HHm	10	AQHED[+1]QVEQYK[+8]K[+8]E[-131.1]NIYSEELR[+10]ET[+1]K[+8]R[+10]	3	286760384	286760384	0.2	TRUE	80.3	3	1022.53	NO	79.9	80.78	Library Peptides	286760000	80.3	AQHEDQVEQYKKENIYSEELRETKR	AQHED[+1]QVEQYK[+8]K[+8]E[-131.1]NIYSEELR[+10]ET[+1]K[+8]R[+10]	80.3	#N/A	TRUE	103342816	M3_F2:5178-5197:218-254 v	E151104_17_Orbi2_JZ_CO_ES_Alex_LaminA_190_SILAC_EDC_M3_F2.mzML		0.9755	103342816	y	103342816		5178-5197
HIDmX_band3_F2	5178-5197	218-254	HH1	11	AQHED[+1]QVEQYK[+8]K[+8]E[-131.1]NIYSEELR[+10]ET[+1]K[+8]R[+10]	3	286760384	286760384	0.2	TRUE	80.3	3	1022.86	NO	79.9	80.78	Library Peptides	286760000	80.3	AQHEDQVEQYKKENIYSEELRETKR	AQHED[+1]QVEQYK[+8]K[+8]E[-131.1]NIYSEELR[+10]ET[+1]K[+8]R[+10]	80.3	#N/A	TRUE	119219696	M3_F2:5178-5197:218-254 v	E151104_17_Orbi2_JZ_CO_ES_Alex_LaminA_190_SILAC_EDC_M3_F2.mzML		0.9755	119219696	y	119219696		5178-5197
HIDmX_band3_F2	5178-5197	218-254	HH2	12	AQHED[+1]QVEQYK[+8]K[+8]E[-131.1]NIYSEELR[+10]ET[+1]K[+8]R[+10]	3	286760384	286760384	0.2	TRUE	80.38	3	1023.19	NO	79.9	80.78	Library Peptides	286760000	80.3	AQHEDQVEQYKKENIYSEELRETKR	AQHED[+1]QVEQYK[+8]K[+8]E[-131.1]NIYSEELR[+10]ET[+1]K[+8]R[+10]	80.3	#N/A	TRUE	64197856	M3_F2:5178-5197:218-254 v	E151104_17_Orbi2_JZ_CO_ES_Alex_LaminA_190_SILAC_EDC_M3_F2.mzML		0.9755	64197856	y	64197856		5178-5197
HIDmX_band3_F2	5071	218-253	LLm	1	AQHE[+1]DQVEQYKKE[-131.1]NIYSEELRET[+1]KR	4	261393344	261393344	0	TRUE	79.24	4	756.131	NO	78.6	79.56	Library Peptides	261390000	79.24	AQHEDQVEQYKKENIYSEELRETKR	AQHE[+1]DQVEQYKKE[-131.1]NIYSEELRET[+1]KR	79.24	#N/A	TRUE	110228984	M3_F2:5071:218-253 v had to ignore 1st isotopic peak	E151104_17_Orbi2_JZ_CO_ES_Alex_LaminA_190_SILAC_EDC_M3_F2.mzML	0.9862	0.5618	110228984	y	110228984	0.14097	5071
HIDmX_band3_F2	5071	218-253	LL1	2	AQHE[+1]DQVEQYKKE[-131.1]NIYSEELRET[+1]KR	4	261393344	261393344	0	TRUE	#N/A	4	756.382	NO	#N/A	#N/A	Library Peptides	261390000	79.24	AQHEDQVEQYKKENIYSEELRETKR	AQHE[+1]DQVEQYKKE[-131.1]NIYSEELRET[+1]KR	79.24	#N/A	TRUE	#N/A	M3_F2:5071:218-253 v had to ignore 1st isotopic peak	E151104_17_Orbi2_JZ_CO_ES_Alex_LaminA_190_SILAC_EDC_M3_F2.mzML	0.9862	0.5618	#N/A	y	#N/A		5071
HIDmX_band3_F2	5071	218-253	LL2	3	AQHE[+1]DQVEQYKKE[-131.1]NIYSEELRET[+1]KR	4	261393344	261393344	0	TRUE	79.24	4	756.632	NO	78.6	79.56	Library Peptides	261390000	79.24	AQHEDQVEQYKKENIYSEELRETKR	AQHE[+1]DQVEQYKKE[-131.1]NIYSEELRET[+1]KR	79.24	#N/A	TRUE	151164368	M3_F2:5071:218-253 v had to ignore 1st isotopic peak	E151104_17_Orbi2_JZ_CO_ES_Alex_LaminA_190_SILAC_EDC_M3_F2.mzML	0.9862	0.5618	151164368	y	151164368		5071
HIDmX_band3_F2	5071	218-253	HLm	4	AQHE[+1]DQVEQYK[+8]K[+8]E[-131.1]NIYSEELRET[+1]KR	4	43180020	43180020	-1.3	TRUE	79.24	4	760.138	NO	78.6	79.56	Library Peptides	43180000	79.24	AQHEDQVEQYKKENIYSEELRETKR	AQHE[+1]DQVEQYK[+8]K[+8]E[-131.1]NIYSEELRET[+1]KR	79.24	#N/A	TRUE	20622540	M3_F2:5071:218-253 v had to ignore 1st isotopic peak	E151104_17_Orbi2_JZ_CO_ES_Alex_LaminA_190_SILAC_EDC_M3_F2.mzML	1st isitopic peak looks like a contaminant - discard	0.5636	20622540	y	20622540		5071
HIDmX_band3_F2	5071	218-253	HL1	5	AQHE[+1]DQVEQYK[+8]K[+8]E[-131.1]NIYSEELRET[+1]KR	4	43180020	43180020	-1.3	TRUE	#N/A	4	760.389	NO	#N/A	#N/A	Library Peptides	43180000	79.24	AQHEDQVEQYKKENIYSEELRETKR	AQHE[+1]DQVEQYK[+8]K[+8]E[-131.1]NIYSEELRET[+1]KR	79.24	#N/A	TRUE	#N/A	M3_F2:5071:218-253 v had to ignore 1st isotopic peak	E151104_17_Orbi2_JZ_CO_ES_Alex_LaminA_190_SILAC_EDC_M3_F2.mzML	1st isitopic peak looks like a contaminant - discard	0.5636	#N/A	y	#N/A		5071
HIDmX_band3_F2	5071	218-253	HL2	6	AQHE[+1]DQVEQYK[+8]K[+8]E[-131.1]NIYSEELRET[+1]KR	4	43180020	43180020	-1.3	TRUE	79.24	4	760.64	NO	78.6	79.56	Library Peptides	43180000	79.24	AQHEDQVEQYKKENIYSEELRETKR	AQHE[+1]DQVEQYK[+8]K[+8]E[-131.1]NIYSEELRET[+1]KR	79.24	#N/A	TRUE	22557480	M3_F2:5071:218-253 v had to ignore 1st isotopic peak	E151104_17_Orbi2_JZ_CO_ES_Alex_LaminA_190_SILAC_EDC_M3_F2.mzML	1st isitopic peak looks like a contaminant - discard	0.5636	22557480	y	22557480		5071
HIDmX_band3_F2	5071	218-253	LHm	7	AQHE[+1]DQVEQYKKE[-131.1]NIYSEELR[+10]ET[+1]K[+8]R[+10]	4	36328584	36328584	-0.4	TRUE	79.32	4	763.139	NO	78.6	79.56	Library Peptides	36329000	79.32	AQHEDQVEQYKKENIYSEELRETKR	AQHE[+1]DQVEQYKKE[-131.1]NIYSEELR[+10]ET[+1]K[+8]R[+10]	79.32	#N/A	TRUE	18884208	M3_F2:5071:218-253 v had to ignore 1st isotopic peak	E151104_17_Orbi2_JZ_CO_ES_Alex_LaminA_190_SILAC_EDC_M3_F2.mzML	0.9905	0.5659	18884208	y	18884208		5071
HIDmX_band3_F2	5071	218-253	LH1	8	AQHE[+1]DQVEQYKKE[-131.1]NIYSEELR[+10]ET[+1]K[+8]R[+10]	4	36328584	36328584	-0.4	TRUE	#N/A	4	763.39	NO	#N/A	#N/A	Library Peptides	36329000	79.32	AQHEDQVEQYKKENIYSEELRETKR	AQHE[+1]DQVEQYKKE[-131.1]NIYSEELR[+10]ET[+1]K[+8]R[+10]	79.32	#N/A	TRUE	#N/A	M3_F2:5071:218-253 v had to ignore 1st isotopic peak	E151104_17_Orbi2_JZ_CO_ES_Alex_LaminA_190_SILAC_EDC_M3_F2.mzML	0.9905	0.5659	#N/A	y	#N/A		5071
HIDmX_band3_F2	5071	218-253	LH2	9	AQHE[+1]DQVEQYKKE[-131.1]NIYSEELR[+10]ET[+1]K[+8]R[+10]	4	36328584	36328584	-0.4	TRUE	79.16	4	763.64	NO	78.6	79.56	Library Peptides	36329000	79.32	AQHEDQVEQYKKENIYSEELRETKR	AQHE[+1]DQVEQYKKE[-131.1]NIYSEELR[+10]ET[+1]K[+8]R[+10]	79.32	#N/A	TRUE	17444374	M3_F2:5071:218-253 v had to ignore 1st isotopic peak	E151104_17_Orbi2_JZ_CO_ES_Alex_LaminA_190_SILAC_EDC_M3_F2.mzML	0.9905	0.5659	17444374	y	17444374		5071
HIDmX_band3_F2	5071	218-253	HHm	10	AQHE[+1]DQVEQYK[+8]K[+8]E[-131.1]NIYSEELR[+10]ET[+1]K[+8]R[+10]	4	223110624	223110624	-0.3	TRUE	78.92	4	767.146	NO	78.6	79.56	Library Peptides	223110000	78.92	AQHEDQVEQYKKENIYSEELRETKR	AQHE[+1]DQVEQYK[+8]K[+8]E[-131.1]NIYSEELR[+10]ET[+1]K[+8]R[+10]	78.92	#N/A	TRUE	127830312	M3_F2:5071:218-253 v had to ignore 1st isotopic peak	E151104_17_Orbi2_JZ_CO_ES_Alex_LaminA_190_SILAC_EDC_M3_F2.mzML	0.9943	0.5707	127830312	y	127830312		5071
HIDmX_band3_F2	5071	218-253	HH1	11	AQHE[+1]DQVEQYK[+8]K[+8]E[-131.1]NIYSEELR[+10]ET[+1]K[+8]R[+10]	4	223110624	223110624	-0.3	TRUE	#N/A	4	767.397	NO	#N/A	#N/A	Library Peptides	223110000	78.92	AQHEDQVEQYKKENIYSEELRETKR	AQHE[+1]DQVEQYK[+8]K[+8]E[-131.1]NIYSEELR[+10]ET[+1]K[+8]R[+10]	78.92	#N/A	TRUE	#N/A	M3_F2:5071:218-253 v had to ignore 1st isotopic peak	E151104_17_Orbi2_JZ_CO_ES_Alex_LaminA_190_SILAC_EDC_M3_F2.mzML	0.9943	0.5707	#N/A	y	#N/A		5071
HIDmX_band3_F2	5071	218-253	HH2	12	AQHE[+1]DQVEQYK[+8]K[+8]E[-131.1]NIYSEELR[+10]ET[+1]K[+8]R[+10]	4	223110624	223110624	-0.3	TRUE	78.92	4	767.647	NO	78.6	79.56	Library Peptides	223110000	78.92	AQHEDQVEQYKKENIYSEELRETKR	AQHE[+1]DQVEQYK[+8]K[+8]E[-131.1]NIYSEELR[+10]ET[+1]K[+8]R[+10]	78.92	#N/A	TRUE	95280320	M3_F2:5071:218-253 v had to ignore 1st isotopic peak	E151104_17_Orbi2_JZ_CO_ES_Alex_LaminA_190_SILAC_EDC_M3_F2.mzML	0.9943	0.5707	95280320	y	95280320		5071
HIDmX_band3_F2	5176	219-254	LLm	1	AQHED[+1]QVEQYKKE[-131.1]NIYSEELRETK[+1]R	4	786103744	786103744	-0.3	TRUE	80.38	4	756.131	NO	79.9	80.7	Library Peptides	786100000	80.38	AQHEDQVEQYKKENIYSEELRETKR	AQHED[+1]QVEQYKKE[-131.1]NIYSEELRETK[+1]R	80.38	#N/A	FALSE	325686944	M3_F2:5176:219-254 v had to ignore 1st isotopic peak due to a contaminant and calculate ratio based on mono and 2nd isotopic peak	E151104_17_Orbi2_JZ_CO_ES_Alex_LaminA_190_SILAC_EDC_M3_F2.mzML	0.995	0.5618	325686944	y	325686944	0.235376	5176
HIDmX_band3_F2	5176	219-254	LL1	2	AQHED[+1]QVEQYKKE[-131.1]NIYSEELRETK[+1]R	4	786103744	786103744	-0.3	TRUE	#N/A	4	756.382	NO	#N/A	#N/A	Library Peptides	786100000	80.38	AQHEDQVEQYKKENIYSEELRETKR	AQHED[+1]QVEQYKKE[-131.1]NIYSEELRETK[+1]R	80.38	#N/A	TRUE	#N/A	M3_F2:5176:219-254 v had to ignore 1st isotopic peak due to a contaminant and calculate ratio based on mono and 2nd isotopic peak	E151104_17_Orbi2_JZ_CO_ES_Alex_LaminA_190_SILAC_EDC_M3_F2.mzML	0.995	0.5618	#N/A	y	#N/A		5176
HIDmX_band3_F2	5176	219-254	LL2	3	AQHED[+1]QVEQYKKE[-131.1]NIYSEELRETK[+1]R	4	786103744	786103744	-0.3	TRUE	80.38	4	756.632	NO	79.9	80.7	Library Peptides	786100000	80.38	AQHEDQVEQYKKENIYSEELRETKR	AQHED[+1]QVEQYKKE[-131.1]NIYSEELRETK[+1]R	80.38	#N/A	FALSE	460416800	M3_F2:5176:219-254 v had to ignore 1st isotopic peak due to a contaminant and calculate ratio based on mono and 2nd isotopic peak	E151104_17_Orbi2_JZ_CO_ES_Alex_LaminA_190_SILAC_EDC_M3_F2.mzML	0.995	0.5618	460416800	y	460416800		5176
HIDmX_band3_F2	5176	219-254	HLm	4	AQHED[+1]QVEQYK[+8]K[+8]E[-131.1]NIYSEELRETK[+1]R	4	235928096	235928096	1.5	TRUE	80.38	4	760.138	NO	79.9	80.7	Library Peptides	235930000	80.38	AQHEDQVEQYKKENIYSEELRETKR	AQHED[+1]QVEQYK[+8]K[+8]E[-131.1]NIYSEELRETK[+1]R	80.38	#N/A	TRUE	126701328	M3_F2:5176:219-254 v had to ignore 1st isotopic peak due to a contaminant and calculate ratio based on mono and 2nd isotopic peak	E151104_17_Orbi2_JZ_CO_ES_Alex_LaminA_190_SILAC_EDC_M3_F2.mzML	0.9711	0.5625	126701328	y	126701328		5176
HIDmX_band3_F2	5176	219-254	HL1	5	AQHED[+1]QVEQYK[+8]K[+8]E[-131.1]NIYSEELRETK[+1]R	4	235928096	235928096	1.5	TRUE	#N/A	4	760.389	NO	#N/A	#N/A	Library Peptides	235930000	80.38	AQHEDQVEQYKKENIYSEELRETKR	AQHED[+1]QVEQYK[+8]K[+8]E[-131.1]NIYSEELRETK[+1]R	80.38	#N/A	TRUE	#N/A	M3_F2:5176:219-254 v had to ignore 1st isotopic peak due to a contaminant and calculate ratio based on mono and 2nd isotopic peak	E151104_17_Orbi2_JZ_CO_ES_Alex_LaminA_190_SILAC_EDC_M3_F2.mzML	0.9711	0.5625	#N/A	y	#N/A		5176
HIDmX_band3_F2	5176	219-254	HL2	6	AQHED[+1]QVEQYK[+8]K[+8]E[-131.1]NIYSEELRETK[+1]R	4	235928096	235928096	1.5	TRUE	80.38	4	760.64	NO	79.9	80.7	Library Peptides	235930000	80.38	AQHEDQVEQYKKENIYSEELRETKR	AQHED[+1]QVEQYK[+8]K[+8]E[-131.1]NIYSEELRETK[+1]R	80.38	#N/A	TRUE	109226760	M3_F2:5176:219-254 v had to ignore 1st isotopic peak due to a contaminant and calculate ratio based on mono and 2nd isotopic peak	E151104_17_Orbi2_JZ_CO_ES_Alex_LaminA_190_SILAC_EDC_M3_F2.mzML	0.9711	0.5625	109226760	y	109226760		5176
HIDmX_band3_F2	5176	219-254	LHm	7	AQHED[+1]QVEQYKKE[-131.1]NIYSEELR[+10]ETK[+9]R[+10]	4	221488160	221488160	0.5	TRUE	80.38	4	763.139	NO	79.9	80.7	Library Peptides	221490000	80.38	AQHEDQVEQYKKENIYSEELRETKR	AQHED[+1]QVEQYKKE[-131.1]NIYSEELR[+10]ETK[+9]R[+10]	80.38	#N/A	TRUE	115802536	M3_F2:5176:219-254 v had to ignore 1st isotopic peak due to a contaminant and calculate ratio based on mono and 2nd isotopic peak	E151104_17_Orbi2_JZ_CO_ES_Alex_LaminA_190_SILAC_EDC_M3_F2.mzML	1st isotopic peak again looks like a contaminant, so ignore	0.5659	115802536	y	115802536		5176
HIDmX_band3_F2	5176	219-254	LH1	8	AQHED[+1]QVEQYKKE[-131.1]NIYSEELR[+10]ETK[+9]R[+10]	4	221488160	221488160	0.5	TRUE	#N/A	4	763.39	NO	#N/A	#N/A	Library Peptides	221490000	80.38	AQHEDQVEQYKKENIYSEELRETKR	AQHED[+1]QVEQYKKE[-131.1]NIYSEELR[+10]ETK[+9]R[+10]	80.38	#N/A	TRUE	#N/A	M3_F2:5176:219-254 v had to ignore 1st isotopic peak due to a contaminant and calculate ratio based on mono and 2nd isotopic peak	E151104_17_Orbi2_JZ_CO_ES_Alex_LaminA_190_SILAC_EDC_M3_F2.mzML	1st isotopic peak again looks like a contaminant, so ignore	0.5659	#N/A	y	#N/A		5176
HIDmX_band3_F2	5176	219-254	LH2	9	AQHED[+1]QVEQYKKE[-131.1]NIYSEELR[+10]ETK[+9]R[+10]	4	221488160	221488160	0.5	TRUE	80.38	4	763.64	NO	79.9	80.7	Library Peptides	221490000	80.38	AQHEDQVEQYKKENIYSEELRETKR	AQHED[+1]QVEQYKKE[-131.1]NIYSEELR[+10]ETK[+9]R[+10]	80.38	#N/A	TRUE	105685624	M3_F2:5176:219-254 v had to ignore 1st isotopic peak due to a contaminant and calculate ratio based on mono and 2nd isotopic peak	E151104_17_Orbi2_JZ_CO_ES_Alex_LaminA_190_SILAC_EDC_M3_F2.mzML	1st isotopic peak again looks like a contaminant, so ignore	0.5659	105685624	y	105685624		5176
HIDmX_band3_F2	5176	219-254	HHm	10	AQHED[+1]QVEQYK[+8]K[+8]E[-131.1]NIYSEELR[+10]ETK[+9]R[+10]	4	699819136	699819136	-0.3	TRUE	80.38	4	767.146	NO	79.9	80.7	Library Peptides	699820000	80.38	AQHEDQVEQYKKENIYSEELRETKR	AQHED[+1]QVEQYK[+8]K[+8]E[-131.1]NIYSEELR[+10]ETK[+9]R[+10]	80.38	#N/A	TRUE	421846176	M3_F2:5176:219-254 v had to ignore 1st isotopic peak due to a contaminant and calculate ratio based on mono and 2nd isotopic peak	E151104_17_Orbi2_JZ_CO_ES_Alex_LaminA_190_SILAC_EDC_M3_F2.mzML	0.9856	0.5706	421846176	y	421846176		5176
HIDmX_band3_F2	5176	219-254	HH1	11	AQHED[+1]QVEQYK[+8]K[+8]E[-131.1]NIYSEELR[+10]ETK[+9]R[+10]	4	699819136	699819136	-0.3	TRUE	#N/A	4	767.397	NO	#N/A	#N/A	Library Peptides	699820000	80.38	AQHEDQVEQYKKENIYSEELRETKR	AQHED[+1]QVEQYK[+8]K[+8]E[-131.1]NIYSEELR[+10]ETK[+9]R[+10]	80.38	#N/A	TRUE	#N/A	M3_F2:5176:219-254 v had to ignore 1st isotopic peak due to a contaminant and calculate ratio based on mono and 2nd isotopic peak	E151104_17_Orbi2_JZ_CO_ES_Alex_LaminA_190_SILAC_EDC_M3_F2.mzML	0.9856	0.5706	#N/A	y	#N/A		5176
HIDmX_band3_F2	5176	219-254	HH2	12	AQHED[+1]QVEQYK[+8]K[+8]E[-131.1]NIYSEELR[+10]ETK[+9]R[+10]	4	699819136	699819136	-0.3	TRUE	80.38	4	767.647	NO	79.9	80.7	Library Peptides	699820000	80.38	AQHEDQVEQYKKENIYSEELRETKR	AQHED[+1]QVEQYK[+8]K[+8]E[-131.1]NIYSEELR[+10]ETK[+9]R[+10]	80.38	#N/A	TRUE	277972928	M3_F2:5176:219-254 v had to ignore 1st isotopic peak due to a contaminant and calculate ratio based on mono and 2nd isotopic peak	E151104_17_Orbi2_JZ_CO_ES_Alex_LaminA_190_SILAC_EDC_M3_F2.mzML	0.9856	0.5706	277972928	y	277972928		5176
HIDmX_band3_F2	4988	218-254	LLm	1	AQHED[+1]QVEQYKKE[-131.1]NIYSEELRETK[+1]RR	4	101822680	101822680	-0.6	TRUE	78.38	4	795.156	NO	77.98	78.62	Library Peptides	101820000	78.38	AQHEDQVEQYKKENIYSEELRETKRR	AQHED[+1]QVEQYKKE[-131.1]NIYSEELRETK[+1]RR	78.38	#N/A	TRUE	17277978	M3_F2:4988:218-254 v seeminlgu no contaminants	E151104_17_Orbi2_JZ_CO_ES_Alex_LaminA_190_SILAC_EDC_M3_F2.mzML		0.9401	17277978	y	17277978	0.254246	4988
HIDmX_band3_F2	4988	218-254	LL1	2	AQHED[+1]QVEQYKKE[-131.1]NIYSEELRETK[+1]RR	4	101822680	101822680	-0.6	TRUE	78.38	4	795.407	NO	77.98	78.62	Library Peptides	101820000	78.38	AQHEDQVEQYKKENIYSEELRETKRR	AQHED[+1]QVEQYKKE[-131.1]NIYSEELRETK[+1]RR	78.38	#N/A	TRUE	40935932	M3_F2:4988:218-254 v seeminlgu no contaminants	E151104_17_Orbi2_JZ_CO_ES_Alex_LaminA_190_SILAC_EDC_M3_F2.mzML		0.9401	40935932	y	40935932		4988
HIDmX_band3_F2	4988	218-254	LL2	3	AQHED[+1]QVEQYKKE[-131.1]NIYSEELRETK[+1]RR	4	101822680	101822680	-0.6	TRUE	78.38	4	795.658	NO	77.98	78.62	Library Peptides	101820000	78.38	AQHEDQVEQYKKENIYSEELRETKRR	AQHED[+1]QVEQYKKE[-131.1]NIYSEELRETK[+1]RR	78.38	#N/A	TRUE	43608768	M3_F2:4988:218-254 v seeminlgu no contaminants	E151104_17_Orbi2_JZ_CO_ES_Alex_LaminA_190_SILAC_EDC_M3_F2.mzML		0.9401	43608768	y	43608768		4988
HIDmX_band3_F2	4988	218-254	HLm	4	AQHED[+1]QVEQYK[+8]K[+8]E[-131.1]NIYSEELRETK[+1]RR	4	31888806	31888806	-0.3	TRUE	78.38	4	799.163	NO	77.98	78.62	Library Peptides	31889000	78.46	AQHEDQVEQYKKENIYSEELRETKRR	AQHED[+1]QVEQYK[+8]K[+8]E[-131.1]NIYSEELRETK[+1]RR	78.46	#N/A	TRUE	7451318	M3_F2:4988:218-254 v seeminlgu no contaminants	E151104_17_Orbi2_JZ_CO_ES_Alex_LaminA_190_SILAC_EDC_M3_F2.mzML		0.9688	7451318	y	7451318		4988
HIDmX_band3_F2	4988	218-254	HL1	5	AQHED[+1]QVEQYK[+8]K[+8]E[-131.1]NIYSEELRETK[+1]RR	4	31888806	31888806	-0.3	TRUE	78.46	4	799.414	NO	77.98	78.62	Library Peptides	31889000	78.46	AQHEDQVEQYKKENIYSEELRETKRR	AQHED[+1]QVEQYK[+8]K[+8]E[-131.1]NIYSEELRETK[+1]RR	78.46	#N/A	TRUE	13881898	M3_F2:4988:218-254 v seeminlgu no contaminants	E151104_17_Orbi2_JZ_CO_ES_Alex_LaminA_190_SILAC_EDC_M3_F2.mzML		0.9688	13881898	y	13881898		4988
HIDmX_band3_F2	4988	218-254	HL2	6	AQHED[+1]QVEQYK[+8]K[+8]E[-131.1]NIYSEELRETK[+1]RR	4	31888806	31888806	-0.3	TRUE	78.38	4	799.665	NO	77.98	78.62	Library Peptides	31889000	78.46	AQHEDQVEQYKKENIYSEELRETKRR	AQHED[+1]QVEQYK[+8]K[+8]E[-131.1]NIYSEELRETK[+1]RR	78.46	#N/A	TRUE	10555590	M3_F2:4988:218-254 v seeminlgu no contaminants	E151104_17_Orbi2_JZ_CO_ES_Alex_LaminA_190_SILAC_EDC_M3_F2.mzML		0.9688	10555590	y	10555590		4988
HIDmX_band3_F2	4988	218-254	LHm	7	AQHED[+1]QVEQYKKE[-131.1]NIYSEELR[+10]ETK[+9]R[+10]R[+10]	4	34812236	34812236	-1.1	TRUE	78.38	4	804.666	NO	77.98	78.62	Library Peptides	34812000	78.38	AQHEDQVEQYKKENIYSEELRETKRR	AQHED[+1]QVEQYKKE[-131.1]NIYSEELR[+10]ETK[+9]R[+10]R[+10]	78.38	#N/A	TRUE	10390727	M3_F2:4988:218-254 v seeminlgu no contaminants	E151104_17_Orbi2_JZ_CO_ES_Alex_LaminA_190_SILAC_EDC_M3_F2.mzML		0.8821	10390727	y	10390727		4988
HIDmX_band3_F2	4988	218-254	LH1	8	AQHED[+1]QVEQYKKE[-131.1]NIYSEELR[+10]ETK[+9]R[+10]R[+10]	4	34812236	34812236	-1.1	TRUE	78.38	4	804.917	NO	77.98	78.62	Library Peptides	34812000	78.38	AQHEDQVEQYKKENIYSEELRETKRR	AQHED[+1]QVEQYKKE[-131.1]NIYSEELR[+10]ETK[+9]R[+10]R[+10]	78.38	#N/A	TRUE	19159266	M3_F2:4988:218-254 v seeminlgu no contaminants	E151104_17_Orbi2_JZ_CO_ES_Alex_LaminA_190_SILAC_EDC_M3_F2.mzML		0.8821	19159266	y	19159266		4988
HIDmX_band3_F2	4988	218-254	LH2	9	AQHED[+1]QVEQYKKE[-131.1]NIYSEELR[+10]ETK[+9]R[+10]R[+10]	4	34812236	34812236	-1.1	TRUE	78.3	4	805.168	NO	77.98	78.62	Library Peptides	34812000	78.38	AQHEDQVEQYKKENIYSEELRETKRR	AQHED[+1]QVEQYKKE[-131.1]NIYSEELR[+10]ETK[+9]R[+10]R[+10]	78.38	#N/A	TRUE	5262243	M3_F2:4988:218-254 v seeminlgu no contaminants	E151104_17_Orbi2_JZ_CO_ES_Alex_LaminA_190_SILAC_EDC_M3_F2.mzML		0.8821	5262243	y	5262243		4988
HIDmX_band3_F2	4988	218-254	HHm	10	AQHED[+1]QVEQYK[+8]K[+8]E[-131.1]NIYSEELR[+10]ETK[+9]R[+10]R[+10]	4	93825056	93825056	-0.6	TRUE	78.38	4	808.673	NO	77.98	78.62	Library Peptides	93825000	78.38	AQHEDQVEQYKKENIYSEELRETKRR	AQHED[+1]QVEQYK[+8]K[+8]E[-131.1]NIYSEELR[+10]ETK[+9]R[+10]R[+10]	78.38	#N/A	TRUE	42429296	M3_F2:4988:218-254 v seeminlgu no contaminants	E151104_17_Orbi2_JZ_CO_ES_Alex_LaminA_190_SILAC_EDC_M3_F2.mzML		0.9369	42429296	y	42429296		4988
HIDmX_band3_F2	4988	218-254	HH1	11	AQHED[+1]QVEQYK[+8]K[+8]E[-131.1]NIYSEELR[+10]ETK[+9]R[+10]R[+10]	4	93825056	93825056	-0.6	TRUE	78.38	4	808.924	NO	77.98	78.62	Library Peptides	93825000	78.38	AQHEDQVEQYKKENIYSEELRETKRR	AQHED[+1]QVEQYK[+8]K[+8]E[-131.1]NIYSEELR[+10]ETK[+9]R[+10]R[+10]	78.38	#N/A	TRUE	33092406	M3_F2:4988:218-254 v seeminlgu no contaminants	E151104_17_Orbi2_JZ_CO_ES_Alex_LaminA_190_SILAC_EDC_M3_F2.mzML		0.9369	33092406	y	33092406		4988
HIDmX_band3_F2	4988	218-254	HH2	12	AQHED[+1]QVEQYK[+8]K[+8]E[-131.1]NIYSEELR[+10]ETK[+9]R[+10]R[+10]	4	93825056	93825056	-0.6	TRUE	78.38	4	809.175	NO	77.98	78.62	Library Peptides	93825000	78.38	AQHEDQVEQYKKENIYSEELRETKRR	AQHED[+1]QVEQYK[+8]K[+8]E[-131.1]NIYSEELR[+10]ETK[+9]R[+10]R[+10]	78.38	#N/A	TRUE	18303350	M3_F2:4988:218-254 v seeminlgu no contaminants	E151104_17_Orbi2_JZ_CO_ES_Alex_LaminA_190_SILAC_EDC_M3_F2.mzML		0.9369	18303350	y	18303350		4988
HIDmX_band3_F2	2800	385-407	LLm	1	ASSHSS[+1]QTQGGGSVTKE[-131.1]KLLEGEEE[+1]R	4	171457088	171457088	-0.2	TRUE	55.13	4	651.323	NO	54.73	55.52	Library Peptides	171460000	55.13	ASSHSSQTQGGGSVTKEKLLEGEEER	ASSHSS[+1]QTQGGGSVTKE[-131.1]KLLEGEEE[+1]R	55.13	#N/A	TRUE	47989792	M3_F2:2800:385-407 v slightly ambiguous peak sepparation	E151104_17_Orbi2_JZ_CO_ES_Alex_LaminA_190_SILAC_EDC_M3_F2.mzML		0.9722	47989792	y	47989792	0.10739	2800
HIDmX_band3_F2	2800	385-407	LL1	2	ASSHSS[+1]QTQGGGSVTKE[-131.1]KLLEGEEE[+1]R	4	171457088	171457088	-0.2	TRUE	55.13	4	651.574	NO	54.73	55.52	Library Peptides	171460000	55.13	ASSHSSQTQGGGSVTKEKLLEGEEER	ASSHSS[+1]QTQGGGSVTKE[-131.1]KLLEGEEE[+1]R	55.13	#N/A	TRUE	66990868	M3_F2:2800:385-407 v slightly ambiguous peak sepparation	E151104_17_Orbi2_JZ_CO_ES_Alex_LaminA_190_SILAC_EDC_M3_F2.mzML		0.9722	66990868	y	66990868		2800
HIDmX_band3_F2	2800	385-407	LL2	3	ASSHSS[+1]QTQGGGSVTKE[-131.1]KLLEGEEE[+1]R	4	171457088	171457088	-0.2	TRUE	55.05	4	651.824	NO	54.73	55.52	Library Peptides	171460000	55.13	ASSHSSQTQGGGSVTKEKLLEGEEER	ASSHSS[+1]QTQGGGSVTKE[-131.1]KLLEGEEE[+1]R	55.13	#N/A	TRUE	56476440	M3_F2:2800:385-407 v slightly ambiguous peak sepparation	E151104_17_Orbi2_JZ_CO_ES_Alex_LaminA_190_SILAC_EDC_M3_F2.mzML		0.9722	56476440	y	56476440		2800
HIDmX_band3_F2	2800	385-407	HLm	4	ASSHSS[+1]QTQGGGSVTK[+8]E[-131.1]KLLEGEEE[+1]R	4	18537288	18537288	0.2	TRUE	55.05	4	653.327	NO	54.73	55.52	Library Peptides	18537000	55.13	ASSHSSQTQGGGSVTKEKLLEGEEER	ASSHSS[+1]QTQGGGSVTK[+8]E[-131.1]KLLEGEEE[+1]R	55.13	#N/A	TRUE	5484671	M3_F2:2800:385-407 v slightly ambiguous peak sepparation	E151104_17_Orbi2_JZ_CO_ES_Alex_LaminA_190_SILAC_EDC_M3_F2.mzML		0.9457	5484671	y	5484671		2800
HIDmX_band3_F2	2800	385-407	HL1	5	ASSHSS[+1]QTQGGGSVTK[+8]E[-131.1]KLLEGEEE[+1]R	4	18537288	18537288	0.2	TRUE	55.13	4	653.577	NO	54.73	55.52	Library Peptides	18537000	55.13	ASSHSSQTQGGGSVTKEKLLEGEEER	ASSHSS[+1]QTQGGGSVTK[+8]E[-131.1]KLLEGEEE[+1]R	55.13	#N/A	TRUE	8931622	M3_F2:2800:385-407 v slightly ambiguous peak sepparation	E151104_17_Orbi2_JZ_CO_ES_Alex_LaminA_190_SILAC_EDC_M3_F2.mzML		0.9457	8931622	y	8931622		2800
HIDmX_band3_F2	2800	385-407	HL2	6	ASSHSS[+1]QTQGGGSVTK[+8]E[-131.1]KLLEGEEE[+1]R	4	18537288	18537288	0.2	TRUE	55.13	4	653.828	NO	54.73	55.52	Library Peptides	18537000	55.13	ASSHSSQTQGGGSVTKEKLLEGEEER	ASSHSS[+1]QTQGGGSVTK[+8]E[-131.1]KLLEGEEE[+1]R	55.13	#N/A	TRUE	4120997	M3_F2:2800:385-407 v slightly ambiguous peak sepparation	E151104_17_Orbi2_JZ_CO_ES_Alex_LaminA_190_SILAC_EDC_M3_F2.mzML		0.9457	4120997	y	4120997		2800
HIDmX_band3_F2	2800	385-407	LHm	7	ASSHSS[+1]QTQGGGSVTKE[-131.1]K[+8]LLEGEEE[+1]R[+10]	4	19726672	19726672	-1.4	TRUE	55.13	4	655.829	NO	54.73	55.52	Library Peptides	19727000	55.13	ASSHSSQTQGGGSVTKEKLLEGEEER	ASSHSS[+1]QTQGGGSVTKE[-131.1]K[+8]LLEGEEE[+1]R[+10]	55.13	#N/A	TRUE	8724834	M3_F2:2800:385-407 v slightly ambiguous peak sepparation	E151104_17_Orbi2_JZ_CO_ES_Alex_LaminA_190_SILAC_EDC_M3_F2.mzML		0.9249	8724834	y	8724834		2800
HIDmX_band3_F2	2800	385-407	LH1	8	ASSHSS[+1]QTQGGGSVTKE[-131.1]K[+8]LLEGEEE[+1]R[+10]	4	19726672	19726672	-1.4	TRUE	55.13	4	656.079	NO	54.73	55.52	Library Peptides	19727000	55.13	ASSHSSQTQGGGSVTKEKLLEGEEER	ASSHSS[+1]QTQGGGSVTKE[-131.1]K[+8]LLEGEEE[+1]R[+10]	55.13	#N/A	TRUE	7712523	M3_F2:2800:385-407 v slightly ambiguous peak sepparation	E151104_17_Orbi2_JZ_CO_ES_Alex_LaminA_190_SILAC_EDC_M3_F2.mzML		0.9249	7712523	y	7712523		2800
HIDmX_band3_F2	2800	385-407	LH2	9	ASSHSS[+1]QTQGGGSVTKE[-131.1]K[+8]LLEGEEE[+1]R[+10]	4	19726672	19726672	-1.4	TRUE	54.89	4	656.33	NO	54.73	55.52	Library Peptides	19727000	55.13	ASSHSSQTQGGGSVTKEKLLEGEEER	ASSHSS[+1]QTQGGGSVTKE[-131.1]K[+8]LLEGEEE[+1]R[+10]	55.13	#N/A	TRUE	3289314	M3_F2:2800:385-407 v slightly ambiguous peak sepparation	E151104_17_Orbi2_JZ_CO_ES_Alex_LaminA_190_SILAC_EDC_M3_F2.mzML		0.9249	3289314	y	3289314		2800
HIDmX_band3_F2	2800	385-407	HHm	10	ASSHSS[+1]QTQGGGSVTK[+8]E[-131.1]K[+8]LLEGEEE[+1]R[+10]	4	146588432	146588432	-0.9	TRUE	55.13	4	657.832	NO	54.73	55.52	Library Peptides	146590000	55.05	ASSHSSQTQGGGSVTKEKLLEGEEER	ASSHSS[+1]QTQGGGSVTK[+8]E[-131.1]K[+8]LLEGEEE[+1]R[+10]	55.05	#N/A	TRUE	59735256	M3_F2:2800:385-407 v slightly ambiguous peak sepparation	E151104_17_Orbi2_JZ_CO_ES_Alex_LaminA_190_SILAC_EDC_M3_F2.mzML		0.9655	59735256	y	59735256		2800
HIDmX_band3_F2	2800	385-407	HH1	11	ASSHSS[+1]QTQGGGSVTK[+8]E[-131.1]K[+8]LLEGEEE[+1]R[+10]	4	146588432	146588432	-0.9	TRUE	55.05	4	658.083	NO	54.73	55.52	Library Peptides	146590000	55.05	ASSHSSQTQGGGSVTKEKLLEGEEER	ASSHSS[+1]QTQGGGSVTK[+8]E[-131.1]K[+8]LLEGEEE[+1]R[+10]	55.05	#N/A	TRUE	58691296	M3_F2:2800:385-407 v slightly ambiguous peak sepparation	E151104_17_Orbi2_JZ_CO_ES_Alex_LaminA_190_SILAC_EDC_M3_F2.mzML		0.9655	58691296	y	58691296		2800
HIDmX_band3_F2	2800	385-407	HH2	12	ASSHSS[+1]QTQGGGSVTK[+8]E[-131.1]K[+8]LLEGEEE[+1]R[+10]	4	146588432	146588432	-0.9	TRUE	55.13	4	658.334	NO	54.73	55.52	Library Peptides	146590000	55.05	ASSHSSQTQGGGSVTKEKLLEGEEER	ASSHSS[+1]QTQGGGSVTK[+8]E[-131.1]K[+8]LLEGEEE[+1]R[+10]	55.05	#N/A	TRUE	28161884	M3_F2:2800:385-407 v slightly ambiguous peak sepparation	E151104_17_Orbi2_JZ_CO_ES_Alex_LaminA_190_SILAC_EDC_M3_F2.mzML		0.9655	28161884	y	28161884		2800
HIDmX_band3_F2	3808	385-407	LLm	1	ASSHSS[+1]QTQGGGSVTKE[-131.1]LLEGEEE[+1]RLR	3	85387392	85387392	-0.1	TRUE	66.07	3	915.125	NO	65.74	66.23	Library Peptides	85387000	66.07	ASSHSSQTQGGGSVTKELLEGEEERLR	ASSHSS[+1]QTQGGGSVTKE[-131.1]LLEGEEE[+1]RLR	66.07	#N/A	TRUE	23239602	M3_F2:3808:385-407 slightly amiguous peak sepparation due to... an adjecent downstream isotopic cluster?	E151104_17_Orbi2_JZ_CO_ES_Alex_LaminA_190_SILAC_EDC_M3_F2.mzML		0.9675	23239602	y	23239602	0.146914	3808
HIDmX_band3_F2	3808	385-407	LL1	2	ASSHSS[+1]QTQGGGSVTKE[-131.1]LLEGEEE[+1]RLR	3	85387392	85387392	-0.1	TRUE	66.07	3	915.459	NO	65.74	66.23	Library Peptides	85387000	66.07	ASSHSSQTQGGGSVTKELLEGEEERLR	ASSHSS[+1]QTQGGGSVTKE[-131.1]LLEGEEE[+1]RLR	66.07	#N/A	TRUE	31912592	M3_F2:3808:385-407 slightly amiguous peak sepparation due to... an adjecent downstream isotopic cluster?	E151104_17_Orbi2_JZ_CO_ES_Alex_LaminA_190_SILAC_EDC_M3_F2.mzML		0.9675	31912592	y	31912592		3808
HIDmX_band3_F2	3808	385-407	LL2	3	ASSHSS[+1]QTQGGGSVTKE[-131.1]LLEGEEE[+1]RLR	3	85387392	85387392	-0.1	TRUE	66.07	3	915.794	NO	65.74	66.23	Library Peptides	85387000	66.07	ASSHSSQTQGGGSVTKELLEGEEERLR	ASSHSS[+1]QTQGGGSVTKE[-131.1]LLEGEEE[+1]RLR	66.07	#N/A	TRUE	30235200	M3_F2:3808:385-407 slightly amiguous peak sepparation due to... an adjecent downstream isotopic cluster?	E151104_17_Orbi2_JZ_CO_ES_Alex_LaminA_190_SILAC_EDC_M3_F2.mzML		0.9675	30235200	y	30235200		3808
HIDmX_band3_F2	3808	385-407	HLm	4	ASSHSS[+1]QTQGGGSVTK[+8]E[-131.1]LLEGEEE[+1]RLR	3	16014891	16014891	2	TRUE	65.99	3	917.796	NO	65.74	66.23	Library Peptides	16015000	66.15	ASSHSSQTQGGGSVTKELLEGEEERLR	ASSHSS[+1]QTQGGGSVTK[+8]E[-131.1]LLEGEEE[+1]RLR	66.15	#N/A	TRUE	4133848	M3_F2:3808:385-407 slightly amiguous peak sepparation due to... an adjecent downstream isotopic cluster?	E151104_17_Orbi2_JZ_CO_ES_Alex_LaminA_190_SILAC_EDC_M3_F2.mzML		0.8362	4133848	y	4133848		3808
HIDmX_band3_F2	3808	385-407	HL1	5	ASSHSS[+1]QTQGGGSVTK[+8]E[-131.1]LLEGEEE[+1]RLR	3	16014891	16014891	2	TRUE	65.99	3	918.131	NO	65.74	66.23	Library Peptides	16015000	66.15	ASSHSSQTQGGGSVTKELLEGEEERLR	ASSHSS[+1]QTQGGGSVTK[+8]E[-131.1]LLEGEEE[+1]RLR	66.15	#N/A	TRUE	3471178	M3_F2:3808:385-407 slightly amiguous peak sepparation due to... an adjecent downstream isotopic cluster?	E151104_17_Orbi2_JZ_CO_ES_Alex_LaminA_190_SILAC_EDC_M3_F2.mzML		0.8362	3471178	y	3471178		3808
HIDmX_band3_F2	3808	385-407	HL2	6	ASSHSS[+1]QTQGGGSVTK[+8]E[-131.1]LLEGEEE[+1]RLR	3	16014891	16014891	2	TRUE	66.15	3	918.465	NO	65.74	66.23	Library Peptides	16015000	66.15	ASSHSSQTQGGGSVTKELLEGEEERLR	ASSHSS[+1]QTQGGGSVTK[+8]E[-131.1]LLEGEEE[+1]RLR	66.15	#N/A	TRUE	8409866	M3_F2:3808:385-407 slightly amiguous peak sepparation due to... an adjecent downstream isotopic cluster?	E151104_17_Orbi2_JZ_CO_ES_Alex_LaminA_190_SILAC_EDC_M3_F2.mzML		0.8362	8409866	y	8409866		3808
HIDmX_band3_F2	3808	385-407	LHm	7	ASSHSS[+1]QTQGGGSVTKE[-131.1]LLEGEEE[+1]R[+10]LR[+10]	3	13141758	13141758	-0.4	TRUE	66.07	3	921.797	NO	65.74	66.23	Library Peptides	13142000	66.07	ASSHSSQTQGGGSVTKELLEGEEERLR	ASSHSS[+1]QTQGGGSVTKE[-131.1]LLEGEEE[+1]R[+10]LR[+10]	66.07	#N/A	TRUE	4030886	M3_F2:3808:385-407 slightly amiguous peak sepparation due to... an adjecent downstream isotopic cluster?	E151104_17_Orbi2_JZ_CO_ES_Alex_LaminA_190_SILAC_EDC_M3_F2.mzML		0.9425	4030886	y	4030886		3808
HIDmX_band3_F2	3808	385-407	LH1	8	ASSHSS[+1]QTQGGGSVTKE[-131.1]LLEGEEE[+1]R[+10]LR[+10]	3	13141758	13141758	-0.4	TRUE	66.07	3	922.132	NO	65.74	66.23	Library Peptides	13142000	66.07	ASSHSSQTQGGGSVTKELLEGEEERLR	ASSHSS[+1]QTQGGGSVTKE[-131.1]LLEGEEE[+1]R[+10]LR[+10]	66.07	#N/A	TRUE	6334299	M3_F2:3808:385-407 slightly amiguous peak sepparation due to... an adjecent downstream isotopic cluster?	E151104_17_Orbi2_JZ_CO_ES_Alex_LaminA_190_SILAC_EDC_M3_F2.mzML		0.9425	6334299	y	6334299		3808
HIDmX_band3_F2	3808	385-407	LH2	9	ASSHSS[+1]QTQGGGSVTKE[-131.1]LLEGEEE[+1]R[+10]LR[+10]	3	13141758	13141758	-0.4	TRUE	65.99	3	922.466	NO	65.74	66.23	Library Peptides	13142000	66.07	ASSHSSQTQGGGSVTKELLEGEEERLR	ASSHSS[+1]QTQGGGSVTKE[-131.1]LLEGEEE[+1]R[+10]LR[+10]	66.07	#N/A	TRUE	2776574	M3_F2:3808:385-407 slightly amiguous peak sepparation due to... an adjecent downstream isotopic cluster?	E151104_17_Orbi2_JZ_CO_ES_Alex_LaminA_190_SILAC_EDC_M3_F2.mzML		0.9425	2776574	y	2776574		3808
HIDmX_band3_F2	3808	385-407	HHm	10	ASSHSS[+1]QTQGGGSVTK[+8]E[-131.1]LLEGEEE[+1]R[+10]LR[+10]	3	83916776	83916776	0.1	TRUE	65.99	3	924.469	NO	65.74	66.23	Library Peptides	83917000	66.07	ASSHSSQTQGGGSVTKELLEGEEERLR	ASSHSS[+1]QTQGGGSVTK[+8]E[-131.1]LLEGEEE[+1]R[+10]LR[+10]	66.07	#N/A	TRUE	28210316	M3_F2:3808:385-407 slightly amiguous peak sepparation due to... an adjecent downstream isotopic cluster?	E151104_17_Orbi2_JZ_CO_ES_Alex_LaminA_190_SILAC_EDC_M3_F2.mzML		0.9574	28210316	y	28210316		3808
HIDmX_band3_F2	3808	385-407	HH1	11	ASSHSS[+1]QTQGGGSVTK[+8]E[-131.1]LLEGEEE[+1]R[+10]LR[+10]	3	83916776	83916776	0.1	TRUE	66.07	3	924.803	NO	65.74	66.23	Library Peptides	83917000	66.07	ASSHSSQTQGGGSVTKELLEGEEERLR	ASSHSS[+1]QTQGGGSVTK[+8]E[-131.1]LLEGEEE[+1]R[+10]LR[+10]	66.07	#N/A	TRUE	29770702	M3_F2:3808:385-407 slightly amiguous peak sepparation due to... an adjecent downstream isotopic cluster?	E151104_17_Orbi2_JZ_CO_ES_Alex_LaminA_190_SILAC_EDC_M3_F2.mzML		0.9574	29770702	y	29770702		3808
HIDmX_band3_F2	3808	385-407	HH2	12	ASSHSS[+1]QTQGGGSVTK[+8]E[-131.1]LLEGEEE[+1]R[+10]LR[+10]	3	83916776	83916776	0.1	TRUE	65.99	3	925.137	NO	65.74	66.23	Library Peptides	83917000	66.07	ASSHSSQTQGGGSVTKELLEGEEERLR	ASSHSS[+1]QTQGGGSVTK[+8]E[-131.1]LLEGEEE[+1]R[+10]LR[+10]	66.07	#N/A	TRUE	25935758	M3_F2:3808:385-407 slightly amiguous peak sepparation due to... an adjecent downstream isotopic cluster?	E151104_17_Orbi2_JZ_CO_ES_Alex_LaminA_190_SILAC_EDC_M3_F2.mzML		0.9574	25935758	y	25935758		3808
HIDmX_band3_F2	9593	319-324	LLm	1	EAK[+1]LRDLEDSLARE[-131.1]LRDLE[+1]DSLAR	4	329030016	329030016	-0.6	TRUE	123.94	4	671.864	NO	123.51	124.27	Library Peptides	329030000	123.94	EAKLRDLEDSLARELRDLEDSLAR	EAK[+1]LRDLEDSLARE[-131.1]LRDLE[+1]DSLAR	123.94	#N/A	TRUE	93887440	M3_F2:9593:319-324 v	E151104_17_Orbi2_JZ_CO_ES_Alex_LaminA_190_SILAC_EDC_M3_F2.mzML		0.9917	93887440	y	93887440	0.344768	9593
HIDmX_band3_F2	9593	319-324	LL1	2	EAK[+1]LRDLEDSLARE[-131.1]LRDLE[+1]DSLAR	4	329030016	329030016	-0.6	TRUE	123.94	4	672.114	NO	123.51	124.27	Library Peptides	329030000	123.94	EAKLRDLEDSLARELRDLEDSLAR	EAK[+1]LRDLEDSLARE[-131.1]LRDLE[+1]DSLAR	123.94	#N/A	TRUE	130555296	M3_F2:9593:319-324 v	E151104_17_Orbi2_JZ_CO_ES_Alex_LaminA_190_SILAC_EDC_M3_F2.mzML		0.9917	130555296	y	130555296		9593
HIDmX_band3_F2	9593	319-324	LL2	3	EAK[+1]LRDLEDSLARE[-131.1]LRDLE[+1]DSLAR	4	329030016	329030016	-0.6	TRUE	123.94	4	672.365	NO	123.51	124.27	Library Peptides	329030000	123.94	EAKLRDLEDSLARELRDLEDSLAR	EAK[+1]LRDLEDSLARE[-131.1]LRDLE[+1]DSLAR	123.94	#N/A	TRUE	104587296	M3_F2:9593:319-324 v	E151104_17_Orbi2_JZ_CO_ES_Alex_LaminA_190_SILAC_EDC_M3_F2.mzML		0.9917	104587296	y	104587296		9593
HIDmX_band3_F2	9593	319-324	HLm	4	EAK[+1]LRDLEDSLARE[-131.1]LR[+10]DLE[+1]DSLAR[+10]	4	190773904	190773904	-0.8	TRUE	123.94	4	676.868	NO	123.51	124.27	Library Peptides	190770000	123.94	EAKLRDLEDSLARELRDLEDSLAR	EAK[+1]LRDLEDSLARE[-131.1]LR[+10]DLE[+1]DSLAR[+10]	123.94	#N/A	TRUE	65599044	M3_F2:9593:319-324 v	E151104_17_Orbi2_JZ_CO_ES_Alex_LaminA_190_SILAC_EDC_M3_F2.mzML		0.9777	65599044	y	65599044		9593
HIDmX_band3_F2	9593	319-324	HL1	5	EAK[+1]LRDLEDSLARE[-131.1]LR[+10]DLE[+1]DSLAR[+10]	4	190773904	190773904	-0.8	TRUE	123.94	4	677.118	NO	123.51	124.27	Library Peptides	190770000	123.94	EAKLRDLEDSLARELRDLEDSLAR	EAK[+1]LRDLEDSLARE[-131.1]LR[+10]DLE[+1]DSLAR[+10]	123.94	#N/A	TRUE	80119640	M3_F2:9593:319-324 v	E151104_17_Orbi2_JZ_CO_ES_Alex_LaminA_190_SILAC_EDC_M3_F2.mzML		0.9777	80119640	y	80119640		9593
HIDmX_band3_F2	9593	319-324	HL2	6	EAK[+1]LRDLEDSLARE[-131.1]LR[+10]DLE[+1]DSLAR[+10]	4	190773904	190773904	-0.8	TRUE	123.94	4	677.369	NO	123.51	124.27	Library Peptides	190770000	123.94	EAKLRDLEDSLARELRDLEDSLAR	EAK[+1]LRDLEDSLARE[-131.1]LR[+10]DLE[+1]DSLAR[+10]	123.94	#N/A	TRUE	45055220	M3_F2:9593:319-324 v	E151104_17_Orbi2_JZ_CO_ES_Alex_LaminA_190_SILAC_EDC_M3_F2.mzML		0.9777	45055220	y	45055220		9593
HIDmX_band3_F2	9593	319-324	LHm	7	EAK[+9]LR[+10]DLEDSLAR[+10]E[-131.1]LRDLE[+1]DSLAR	4	214162880	214162880	-1.7	TRUE	123.94	4	678.871	NO	123.51	124.27	Library Peptides	214160000	123.94	EAKLRDLEDSLARELRDLEDSLAR	EAK[+9]LR[+10]DLEDSLAR[+10]E[-131.1]LRDLE[+1]DSLAR	123.94	#N/A	TRUE	83184784	M3_F2:9593:319-324 v	E151104_17_Orbi2_JZ_CO_ES_Alex_LaminA_190_SILAC_EDC_M3_F2.mzML		0.9808	83184784	y	83184784		9593
HIDmX_band3_F2	9593	319-324	LH1	8	EAK[+9]LR[+10]DLEDSLAR[+10]E[-131.1]LRDLE[+1]DSLAR	4	214162880	214162880	-1.7	TRUE	123.94	4	679.122	NO	123.51	124.27	Library Peptides	214160000	123.94	EAKLRDLEDSLARELRDLEDSLAR	EAK[+9]LR[+10]DLEDSLAR[+10]E[-131.1]LRDLE[+1]DSLAR	123.94	#N/A	TRUE	80378016	M3_F2:9593:319-324 v	E151104_17_Orbi2_JZ_CO_ES_Alex_LaminA_190_SILAC_EDC_M3_F2.mzML		0.9808	80378016	y	80378016		9593
HIDmX_band3_F2	9593	319-324	LH2	9	EAK[+9]LR[+10]DLEDSLAR[+10]E[-131.1]LRDLE[+1]DSLAR	4	214162880	214162880	-1.7	TRUE	123.94	4	679.373	NO	123.51	124.27	Library Peptides	214160000	123.94	EAKLRDLEDSLARELRDLEDSLAR	EAK[+9]LR[+10]DLEDSLAR[+10]E[-131.1]LRDLE[+1]DSLAR	123.94	#N/A	TRUE	50600088	M3_F2:9593:319-324 v	E151104_17_Orbi2_JZ_CO_ES_Alex_LaminA_190_SILAC_EDC_M3_F2.mzML		0.9808	50600088	y	50600088		9593
HIDmX_band3_F2	9593	319-324	HHm	10	EAK[+9]LR[+10]DLEDSLAR[+10]E[-131.1]LR[+10]DLE[+1]DSLAR[+10]	4	440551648	440551648	-1.5	TRUE	123.94	4	683.875	NO	123.51	124.27	Library Peptides	440550000	123.94	EAKLRDLEDSLARELRDLEDSLAR	EAK[+9]LR[+10]DLEDSLAR[+10]E[-131.1]LR[+10]DLE[+1]DSLAR[+10]	123.94	#N/A	TRUE	157436272	M3_F2:9593:319-324 v	E151104_17_Orbi2_JZ_CO_ES_Alex_LaminA_190_SILAC_EDC_M3_F2.mzML		0.963	157436272	y	157436272		9593
HIDmX_band3_F2	9593	319-324	HH1	11	EAK[+9]LR[+10]DLEDSLAR[+10]E[-131.1]LR[+10]DLE[+1]DSLAR[+10]	4	440551648	440551648	-1.5	TRUE	123.94	4	684.126	NO	123.51	124.27	Library Peptides	440550000	123.94	EAKLRDLEDSLARELRDLEDSLAR	EAK[+9]LR[+10]DLEDSLAR[+10]E[-131.1]LR[+10]DLE[+1]DSLAR[+10]	123.94	#N/A	TRUE	187517328	M3_F2:9593:319-324 v	E151104_17_Orbi2_JZ_CO_ES_Alex_LaminA_190_SILAC_EDC_M3_F2.mzML		0.963	187517328	y	187517328		9593
HIDmX_band3_F2	9593	319-324	HH2	12	EAK[+9]LR[+10]DLEDSLAR[+10]E[-131.1]LR[+10]DLE[+1]DSLAR[+10]	4	440551648	440551648	-1.5	TRUE	123.94	4	684.377	NO	123.51	124.27	Library Peptides	440550000	123.94	EAKLRDLEDSLARELRDLEDSLAR	EAK[+9]LR[+10]DLEDSLAR[+10]E[-131.1]LR[+10]DLE[+1]DSLAR[+10]	123.94	#N/A	TRUE	95598048	M3_F2:9593:319-324 v	E151104_17_Orbi2_JZ_CO_ES_Alex_LaminA_190_SILAC_EDC_M3_F2.mzML		0.963	95598048	y	95598048		9593
HIDmX_band3_F2	8387	268-300	LLm	1	ID[+1]SLSAQLSQLQKE[-131.1]TYS[+1]AKLDNAR	3	883183424	883183424	-0.4	TRUE	111.2	3	850.789	NO	110.85	111.71	Library Peptides	883180000	111.2	IDSLSAQLSQLQKETYSAKLDNAR	ID[+1]SLSAQLSQLQKE[-131.1]TYS[+1]AKLDNAR	111.2	#N/A	TRUE	270790208	M3_F2:8387:268-300 v ambiguous peak sepparation due to an adjecent preceeding isotopic cluster	E151104_17_Orbi2_JZ_CO_ES_Alex_LaminA_190_SILAC_EDC_M3_F2.mzML		0.9888	270790208	y	270790208	0.29083	8387
HIDmX_band3_F2	8387	268-300	LL1	2	ID[+1]SLSAQLSQLQKE[-131.1]TYS[+1]AKLDNAR	3	883183424	883183424	-0.4	TRUE	111.2	3	851.123	NO	110.85	111.71	Library Peptides	883180000	111.2	IDSLSAQLSQLQKETYSAKLDNAR	ID[+1]SLSAQLSQLQKE[-131.1]TYS[+1]AKLDNAR	111.2	#N/A	TRUE	342737824	M3_F2:8387:268-300 v ambiguous peak sepparation due to an adjecent preceeding isotopic cluster	E151104_17_Orbi2_JZ_CO_ES_Alex_LaminA_190_SILAC_EDC_M3_F2.mzML		0.9888	342737824	y	342737824		8387
HIDmX_band3_F2	8387	268-300	LL2	3	ID[+1]SLSAQLSQLQKE[-131.1]TYS[+1]AKLDNAR	3	883183424	883183424	-0.4	TRUE	111.2	3	851.457	NO	110.85	111.71	Library Peptides	883180000	111.2	IDSLSAQLSQLQKETYSAKLDNAR	ID[+1]SLSAQLSQLQKE[-131.1]TYS[+1]AKLDNAR	111.2	#N/A	TRUE	269655360	M3_F2:8387:268-300 v ambiguous peak sepparation due to an adjecent preceeding isotopic cluster	E151104_17_Orbi2_JZ_CO_ES_Alex_LaminA_190_SILAC_EDC_M3_F2.mzML		0.9888	269655360	y	269655360		8387
HIDmX_band3_F2	8387	268-300	HLm	4	ID[+1]SLSAQLSQLQK[+8]E[-131.1]TYS[+1]AKLDNAR	3	397441280	397441280	-0.9	TRUE	111.02	3	853.46	NO	110.85	111.71	Library Peptides	397440000	111.02	IDSLSAQLSQLQKETYSAKLDNAR	ID[+1]SLSAQLSQLQK[+8]E[-131.1]TYS[+1]AKLDNAR	111.02	#N/A	TRUE	155349312	M3_F2:8387:268-300 v ambiguous peak sepparation due to an adjecent preceeding isotopic cluster	E151104_17_Orbi2_JZ_CO_ES_Alex_LaminA_190_SILAC_EDC_M3_F2.mzML		0.9524	155349312	y	155349312		8387
HIDmX_band3_F2	8387	268-300	HL1	5	ID[+1]SLSAQLSQLQK[+8]E[-131.1]TYS[+1]AKLDNAR	3	397441280	397441280	-0.9	TRUE	110.94	3	853.795	NO	110.85	111.71	Library Peptides	397440000	111.02	IDSLSAQLSQLQKETYSAKLDNAR	ID[+1]SLSAQLSQLQK[+8]E[-131.1]TYS[+1]AKLDNAR	111.02	#N/A	TRUE	148087632	M3_F2:8387:268-300 v ambiguous peak sepparation due to an adjecent preceeding isotopic cluster	E151104_17_Orbi2_JZ_CO_ES_Alex_LaminA_190_SILAC_EDC_M3_F2.mzML		0.9524	148087632	y	148087632		8387
HIDmX_band3_F2	8387	268-300	HL2	6	ID[+1]SLSAQLSQLQK[+8]E[-131.1]TYS[+1]AKLDNAR	3	397441280	397441280	-0.9	TRUE	111.02	3	854.129	NO	110.85	111.71	Library Peptides	397440000	111.02	IDSLSAQLSQLQKETYSAKLDNAR	ID[+1]SLSAQLSQLQK[+8]E[-131.1]TYS[+1]AKLDNAR	111.02	#N/A	TRUE	94004360	M3_F2:8387:268-300 v ambiguous peak sepparation due to an adjecent preceeding isotopic cluster	E151104_17_Orbi2_JZ_CO_ES_Alex_LaminA_190_SILAC_EDC_M3_F2.mzML		0.9524	94004360	y	94004360		8387
HIDmX_band3_F2	8387	268-300	LHm	7	ID[+1]SLSAQLSQLQKE[-131.1]TYS[+1]AK[+8]LDNAR[+10]	3	294660352	294660352	-0.5	TRUE	111.11	3	856.796	NO	110.85	111.71	Library Peptides	294660000	111.11	IDSLSAQLSQLQKETYSAKLDNAR	ID[+1]SLSAQLSQLQKE[-131.1]TYS[+1]AK[+8]LDNAR[+10]	111.11	#N/A	TRUE	103485248	M3_F2:8387:268-300 v ambiguous peak sepparation due to an adjecent preceeding isotopic cluster	E151104_17_Orbi2_JZ_CO_ES_Alex_LaminA_190_SILAC_EDC_M3_F2.mzML		0.9516	103485248	y	103485248		8387
HIDmX_band3_F2	8387	268-300	LH1	8	ID[+1]SLSAQLSQLQKE[-131.1]TYS[+1]AK[+8]LDNAR[+10]	3	294660352	294660352	-0.5	TRUE	111.11	3	857.131	NO	110.85	111.71	Library Peptides	294660000	111.11	IDSLSAQLSQLQKETYSAKLDNAR	ID[+1]SLSAQLSQLQKE[-131.1]TYS[+1]AK[+8]LDNAR[+10]	111.11	#N/A	TRUE	133040328	M3_F2:8387:268-300 v ambiguous peak sepparation due to an adjecent preceeding isotopic cluster	E151104_17_Orbi2_JZ_CO_ES_Alex_LaminA_190_SILAC_EDC_M3_F2.mzML		0.9516	133040328	y	133040328		8387
HIDmX_band3_F2	8387	268-300	LH2	9	ID[+1]SLSAQLSQLQKE[-131.1]TYS[+1]AK[+8]LDNAR[+10]	3	294660352	294660352	-0.5	TRUE	111.2	3	857.465	NO	110.85	111.71	Library Peptides	294660000	111.11	IDSLSAQLSQLQKETYSAKLDNAR	ID[+1]SLSAQLSQLQKE[-131.1]TYS[+1]AK[+8]LDNAR[+10]	111.11	#N/A	TRUE	58134796	M3_F2:8387:268-300 v ambiguous peak sepparation due to an adjecent preceeding isotopic cluster	E151104_17_Orbi2_JZ_CO_ES_Alex_LaminA_190_SILAC_EDC_M3_F2.mzML		0.9516	58134796	y	58134796		8387
HIDmX_band3_F2	8387	268-300	HHm	10	ID[+1]SLSAQLSQLQK[+8]E[-131.1]TYS[+1]AK[+8]LDNAR[+10]	3	804465280	804465280	-0.6	TRUE	111.02	3	859.468	NO	110.85	111.71	Library Peptides	804470000	111.02	IDSLSAQLSQLQKETYSAKLDNAR	ID[+1]SLSAQLSQLQK[+8]E[-131.1]TYS[+1]AK[+8]LDNAR[+10]	111.02	#N/A	TRUE	303908128	M3_F2:8387:268-300 v ambiguous peak sepparation due to an adjecent preceeding isotopic cluster	E151104_17_Orbi2_JZ_CO_ES_Alex_LaminA_190_SILAC_EDC_M3_F2.mzML		0.9921	303908128	y	303908128		8387
HIDmX_band3_F2	8387	268-300	HH1	11	ID[+1]SLSAQLSQLQK[+8]E[-131.1]TYS[+1]AK[+8]LDNAR[+10]	3	804465280	804465280	-0.6	TRUE	111.2	3	859.802	NO	110.85	111.71	Library Peptides	804470000	111.02	IDSLSAQLSQLQKETYSAKLDNAR	ID[+1]SLSAQLSQLQK[+8]E[-131.1]TYS[+1]AK[+8]LDNAR[+10]	111.02	#N/A	TRUE	304882368	M3_F2:8387:268-300 v ambiguous peak sepparation due to an adjecent preceeding isotopic cluster	E151104_17_Orbi2_JZ_CO_ES_Alex_LaminA_190_SILAC_EDC_M3_F2.mzML		0.9921	304882368	y	304882368		8387
HIDmX_band3_F2	8387	268-300	HH2	12	ID[+1]SLSAQLSQLQK[+8]E[-131.1]TYS[+1]AK[+8]LDNAR[+10]	3	804465280	804465280	-0.6	TRUE	111.28	3	860.136	NO	110.85	111.71	Library Peptides	804470000	111.02	IDSLSAQLSQLQKETYSAKLDNAR	ID[+1]SLSAQLSQLQK[+8]E[-131.1]TYS[+1]AK[+8]LDNAR[+10]	111.02	#N/A	TRUE	195674736	M3_F2:8387:268-300 v ambiguous peak sepparation due to an adjecent preceeding isotopic cluster	E151104_17_Orbi2_JZ_CO_ES_Alex_LaminA_190_SILAC_EDC_M3_F2.mzML		0.9921	195674736	y	195674736		8387
HIDmX_band3_F2	5528	260-291	LLm	1	NSNLVGAAHEE[+1]LQQSRE[-131.1]AQHEDQVEQYK[+1]K	4	49180832	49180832	0.6	TRUE	83.82	4	809.897	NO	83.5	84.06	Library Peptides	49181000	83.74	NSNLVGAAHEELQQSREAQHEDQVEQYKK	NSNLVGAAHEE[+1]LQQSRE[-131.1]AQHEDQVEQYK[+1]K	83.74	#N/A	TRUE	21350176	M3_F2:5528:260-291 v - had to ignore 2nd isotopic peak and calucalte ratios based on the mono and 1st isotopic peak	E151104_17_Orbi2_JZ_CO_ES_Alex_LaminA_190_SILAC_EDC_M3_F2.mzML		0.5878	21350176	y	21350176	0.0930601	5528
HIDmX_band3_F2	5528	260-291	LL1	2	NSNLVGAAHEE[+1]LQQSRE[-131.1]AQHEDQVEQYK[+1]K	4	49180832	49180832	0.6	TRUE	83.74	4	810.148	NO	83.5	84.06	Library Peptides	49181000	83.74	NSNLVGAAHEELQQSREAQHEDQVEQYKK	NSNLVGAAHEE[+1]LQQSRE[-131.1]AQHEDQVEQYK[+1]K	83.74	#N/A	TRUE	27830656	M3_F2:5528:260-291 v - had to ignore 2nd isotopic peak and calucalte ratios based on the mono and 1st isotopic peak	E151104_17_Orbi2_JZ_CO_ES_Alex_LaminA_190_SILAC_EDC_M3_F2.mzML		0.5878	27830656	y	27830656		5528
HIDmX_band3_F2	5528	260-291	LL2	3	NSNLVGAAHEE[+1]LQQSRE[-131.1]AQHEDQVEQYK[+1]K	4	49180832	49180832	0.6	TRUE	#N/A	4	810.399	NO	#N/A	#N/A	Library Peptides	49181000	83.74	NSNLVGAAHEELQQSREAQHEDQVEQYKK	NSNLVGAAHEE[+1]LQQSRE[-131.1]AQHEDQVEQYK[+1]K	83.74	#N/A	TRUE	#N/A	M3_F2:5528:260-291 v - had to ignore 2nd isotopic peak and calucalte ratios based on the mono and 1st isotopic peak	E151104_17_Orbi2_JZ_CO_ES_Alex_LaminA_190_SILAC_EDC_M3_F2.mzML		0.5878	#N/A	y	#N/A		5528
HIDmX_band3_F2	5528	260-291	HLm	4	NSNLVGAAHEE[+1]LQQSR[+10]E[-131.1]AQHEDQVEQYK[+1]K	4	7010103	7010103	4.3	TRUE	83.82	4	812.4	NO	83.5	84.06	Library Peptides	7010100	83.74	NSNLVGAAHEELQQSREAQHEDQVEQYKK	NSNLVGAAHEE[+1]LQQSR[+10]E[-131.1]AQHEDQVEQYK[+1]K	83.74	#N/A	TRUE	3178031	M3_F2:5528:260-291 v - had to ignore 2nd isotopic peak and calucalte ratios based on the mono and 1st isotopic peak	E151104_17_Orbi2_JZ_CO_ES_Alex_LaminA_190_SILAC_EDC_M3_F2.mzML		0.6011	3178031	y	3178031		5528
HIDmX_band3_F2	5528	260-291	HL1	5	NSNLVGAAHEE[+1]LQQSR[+10]E[-131.1]AQHEDQVEQYK[+1]K	4	7010103	7010103	4.3	TRUE	83.74	4	812.65	NO	83.5	84.06	Library Peptides	7010100	83.74	NSNLVGAAHEELQQSREAQHEDQVEQYKK	NSNLVGAAHEE[+1]LQQSR[+10]E[-131.1]AQHEDQVEQYK[+1]K	83.74	#N/A	TRUE	3832073	M3_F2:5528:260-291 v - had to ignore 2nd isotopic peak and calucalte ratios based on the mono and 1st isotopic peak	E151104_17_Orbi2_JZ_CO_ES_Alex_LaminA_190_SILAC_EDC_M3_F2.mzML		0.6011	3832073	y	3832073		5528
HIDmX_band3_F2	5528	260-291	HL2	6	NSNLVGAAHEE[+1]LQQSR[+10]E[-131.1]AQHEDQVEQYK[+1]K	4	7010103	7010103	4.3	TRUE	#N/A	4	812.901	NO	#N/A	#N/A	Library Peptides	7010100	83.74	NSNLVGAAHEELQQSREAQHEDQVEQYKK	NSNLVGAAHEE[+1]LQQSR[+10]E[-131.1]AQHEDQVEQYK[+1]K	83.74	#N/A	TRUE	#N/A	M3_F2:5528:260-291 v - had to ignore 2nd isotopic peak and calucalte ratios based on the mono and 1st isotopic peak	E151104_17_Orbi2_JZ_CO_ES_Alex_LaminA_190_SILAC_EDC_M3_F2.mzML		0.6011	#N/A	y	#N/A		5528
HIDmX_band3_F2	5528	260-291	LHm	7	NSNLVGAAHEE[+1]LQQSRE[-131.1]AQHEDQVEQYK[+9]K[+8]	4	1576089	1576089	7.3	TRUE	83.58	4	813.905	NO	83.5	84.06	Library Peptides	1576100	83.74	NSNLVGAAHEELQQSREAQHEDQVEQYKK	NSNLVGAAHEE[+1]LQQSRE[-131.1]AQHEDQVEQYK[+9]K[+8]	83.74	#N/A	TRUE	185138	M3_F2:5528:260-291 v - had to ignore 2nd isotopic peak and calucalte ratios based on the mono and 1st isotopic peak	E151104_17_Orbi2_JZ_CO_ES_Alex_LaminA_190_SILAC_EDC_M3_F2.mzML		0.5628	185138	y	185138		5528
HIDmX_band3_F2	5528	260-291	LH1	8	NSNLVGAAHEE[+1]LQQSRE[-131.1]AQHEDQVEQYK[+9]K[+8]	4	1576089	1576089	7.3	TRUE	83.74	4	814.155	NO	83.5	84.06	Library Peptides	1576100	83.74	NSNLVGAAHEELQQSREAQHEDQVEQYKK	NSNLVGAAHEE[+1]LQQSRE[-131.1]AQHEDQVEQYK[+9]K[+8]	83.74	#N/A	TRUE	1390952	M3_F2:5528:260-291 v - had to ignore 2nd isotopic peak and calucalte ratios based on the mono and 1st isotopic peak	E151104_17_Orbi2_JZ_CO_ES_Alex_LaminA_190_SILAC_EDC_M3_F2.mzML		0.5628	1390952	y	1390952		5528
HIDmX_band3_F2	5528	260-291	LH2	9	NSNLVGAAHEE[+1]LQQSRE[-131.1]AQHEDQVEQYK[+9]K[+8]	4	1576089	1576089	7.3	TRUE	#N/A	4	814.406	NO	#N/A	#N/A	Library Peptides	1576100	83.74	NSNLVGAAHEELQQSREAQHEDQVEQYKK	NSNLVGAAHEE[+1]LQQSRE[-131.1]AQHEDQVEQYK[+9]K[+8]	83.74	#N/A	TRUE	#N/A	M3_F2:5528:260-291 v - had to ignore 2nd isotopic peak and calucalte ratios based on the mono and 1st isotopic peak	E151104_17_Orbi2_JZ_CO_ES_Alex_LaminA_190_SILAC_EDC_M3_F2.mzML		0.5628	#N/A	y	#N/A		5528
HIDmX_band3_F2	5528	260-291	HHm	10	NSNLVGAAHEE[+1]LQQSR[+10]E[-131.1]AQHEDQVEQYK[+9]K[+8]	4	34498044	34498044	1.3	TRUE	83.74	4	816.407	NO	83.5	84.06	Library Peptides	34498000	83.74	NSNLVGAAHEELQQSREAQHEDQVEQYKK	NSNLVGAAHEE[+1]LQQSR[+10]E[-131.1]AQHEDQVEQYK[+9]K[+8]	83.74	#N/A	TRUE	13070321	M3_F2:5528:260-291 v - had to ignore 2nd isotopic peak and calucalte ratios based on the mono and 1st isotopic peak	E151104_17_Orbi2_JZ_CO_ES_Alex_LaminA_190_SILAC_EDC_M3_F2.mzML	2nd isotopic peak is overlayed by a contaminant ion - thus, ignored	0.6247	13070321	y	13070321		5528
HIDmX_band3_F2	5528	260-291	HH1	11	NSNLVGAAHEE[+1]LQQSR[+10]E[-131.1]AQHEDQVEQYK[+9]K[+8]	4	34498044	34498044	1.3	TRUE	83.74	4	816.657	NO	83.5	84.06	Library Peptides	34498000	83.74	NSNLVGAAHEELQQSREAQHEDQVEQYKK	NSNLVGAAHEE[+1]LQQSR[+10]E[-131.1]AQHEDQVEQYK[+9]K[+8]	83.74	#N/A	TRUE	21427724	M3_F2:5528:260-291 v - had to ignore 2nd isotopic peak and calucalte ratios based on the mono and 1st isotopic peak	E151104_17_Orbi2_JZ_CO_ES_Alex_LaminA_190_SILAC_EDC_M3_F2.mzML	2nd isotopic peak is overlayed by a contaminant ion - thus, ignored	0.6247	21427724	y	21427724		5528
HIDmX_band3_F2	5528	260-291	HH2	12	NSNLVGAAHEE[+1]LQQSR[+10]E[-131.1]AQHEDQVEQYK[+9]K[+8]	4	34498044	34498044	1.3	TRUE	#N/A	4	816.908	NO	#N/A	#N/A	Library Peptides	34498000	83.74	NSNLVGAAHEELQQSREAQHEDQVEQYKK	NSNLVGAAHEE[+1]LQQSR[+10]E[-131.1]AQHEDQVEQYK[+9]K[+8]	83.74	#N/A	TRUE	#N/A	M3_F2:5528:260-291 v - had to ignore 2nd isotopic peak and calucalte ratios based on the mono and 1st isotopic peak	E151104_17_Orbi2_JZ_CO_ES_Alex_LaminA_190_SILAC_EDC_M3_F2.mzML	2nd isotopic peak is overlayed by a contaminant ion - thus, ignored	0.6247	#N/A	y	#N/A		5528
HIDmX_band3_F2	3547	385-407	LLm	1	ASSHSS[+1]QTQGGGSVTKE[-131.1]KLLEGEEE[+1]RLR	5	35542040	35542040	-0.6	TRUE	63.23	5	575.097	NO	62.99	64.01	Library Peptides	35542000	63.23	ASSHSSQTQGGGSVTKEKLLEGEEERLR	ASSHSS[+1]QTQGGGSVTKE[-131.1]KLLEGEEE[+1]RLR	63.23	#N/A	TRUE	11476771	M3_F2:3547:385-407 v overlaying ion for the 1st isotopic peak in LL isotopic cluster	E151104_17_Orbi2_JZ_CO_ES_Alex_LaminA_190_SILAC_EDC_M3_F2.mzML	1st isotopic peak is overlayed by a contaminant ion	0.5535	11476771	y	11476771	0.127753	3547
HIDmX_band3_F2	3547	385-407	LL1	2	ASSHSS[+1]QTQGGGSVTKE[-131.1]KLLEGEEE[+1]RLR	5	35542040	35542040	-0.6	TRUE	#N/A	5	575.297	NO	#N/A	#N/A	Library Peptides	35542000	63.23	ASSHSSQTQGGGSVTKEKLLEGEEERLR	ASSHSS[+1]QTQGGGSVTKE[-131.1]KLLEGEEE[+1]RLR	63.23	#N/A	TRUE	#N/A	M3_F2:3547:385-407 v overlaying ion for the 1st isotopic peak in LL isotopic cluster	E151104_17_Orbi2_JZ_CO_ES_Alex_LaminA_190_SILAC_EDC_M3_F2.mzML	1st isotopic peak is overlayed by a contaminant ion	0.5535	#N/A	y	#N/A		3547
HIDmX_band3_F2	3547	385-407	LL2	3	ASSHSS[+1]QTQGGGSVTKE[-131.1]KLLEGEEE[+1]RLR	5	35542040	35542040	-0.6	TRUE	63.23	5	575.498	NO	62.99	64.01	Library Peptides	35542000	63.23	ASSHSSQTQGGGSVTKEKLLEGEEERLR	ASSHSS[+1]QTQGGGSVTKE[-131.1]KLLEGEEE[+1]RLR	63.23	#N/A	TRUE	24065270	M3_F2:3547:385-407 v overlaying ion for the 1st isotopic peak in LL isotopic cluster	E151104_17_Orbi2_JZ_CO_ES_Alex_LaminA_190_SILAC_EDC_M3_F2.mzML	1st isotopic peak is overlayed by a contaminant ion	0.5535	24065270	y	24065270		3547
HIDmX_band3_F2	3547	385-407	HLm	4	ASSHSS[+1]QTQGGGSVTK[+8]E[-131.1]KLLEGEEE[+1]RLR	5	4559177	4559177	0.2	TRUE	63.93	5	576.7	NO	62.99	64.01	Library Peptides	4559200	63.15	ASSHSSQTQGGGSVTKEKLLEGEEERLR	ASSHSS[+1]QTQGGGSVTK[+8]E[-131.1]KLLEGEEE[+1]RLR	63.15	#N/A	TRUE	703321	M3_F2:3547:385-407 v overlaying ion for the 1st isotopic peak in LL isotopic cluster	E151104_17_Orbi2_JZ_CO_ES_Alex_LaminA_190_SILAC_EDC_M3_F2.mzML	0.7962	0.5113	703321	y	703321		3547
HIDmX_band3_F2	3547	385-407	HL1	5	ASSHSS[+1]QTQGGGSVTK[+8]E[-131.1]KLLEGEEE[+1]RLR	5	4559177	4559177	0.2	TRUE	#N/A	5	576.9	NO	#N/A	#N/A	Library Peptides	4559200	63.15	ASSHSSQTQGGGSVTKEKLLEGEEERLR	ASSHSS[+1]QTQGGGSVTK[+8]E[-131.1]KLLEGEEE[+1]RLR	63.15	#N/A	TRUE	#N/A	M3_F2:3547:385-407 v overlaying ion for the 1st isotopic peak in LL isotopic cluster	E151104_17_Orbi2_JZ_CO_ES_Alex_LaminA_190_SILAC_EDC_M3_F2.mzML	0.7962	0.5113	#N/A	y	#N/A		3547
HIDmX_band3_F2	3547	385-407	HL2	6	ASSHSS[+1]QTQGGGSVTK[+8]E[-131.1]KLLEGEEE[+1]RLR	5	4559177	4559177	0.2	TRUE	63.15	5	577.101	NO	62.99	64.01	Library Peptides	4559200	63.15	ASSHSSQTQGGGSVTKEKLLEGEEERLR	ASSHSS[+1]QTQGGGSVTK[+8]E[-131.1]KLLEGEEE[+1]RLR	63.15	#N/A	TRUE	3855856	M3_F2:3547:385-407 v overlaying ion for the 1st isotopic peak in LL isotopic cluster	E151104_17_Orbi2_JZ_CO_ES_Alex_LaminA_190_SILAC_EDC_M3_F2.mzML	0.7962	0.5113	3855856	y	3855856		3547
HIDmX_band3_F2	3547	385-407	LHm	7	ASSHSS[+1]QTQGGGSVTKE[-131.1]K[+8]LLEGEEE[+1]R[+10]LR[+10]	5	5877099	5877099	0.4	TRUE	63.38	5	580.703	NO	62.99	64.01	Library Peptides	5877100	63.38	ASSHSSQTQGGGSVTKEKLLEGEEERLR	ASSHSS[+1]QTQGGGSVTKE[-131.1]K[+8]LLEGEEE[+1]R[+10]LR[+10]	63.38	#N/A	TRUE	4140856	M3_F2:3547:385-407 v overlaying ion for the 1st isotopic peak in LL isotopic cluster	E151104_17_Orbi2_JZ_CO_ES_Alex_LaminA_190_SILAC_EDC_M3_F2.mzML	0.9141	0.5597	4140856	y	4140856		3547
HIDmX_band3_F2	3547	385-407	LH1	8	ASSHSS[+1]QTQGGGSVTKE[-131.1]K[+8]LLEGEEE[+1]R[+10]LR[+10]	5	5877099	5877099	0.4	TRUE	#N/A	5	580.904	NO	#N/A	#N/A	Library Peptides	5877100	63.38	ASSHSSQTQGGGSVTKEKLLEGEEERLR	ASSHSS[+1]QTQGGGSVTKE[-131.1]K[+8]LLEGEEE[+1]R[+10]LR[+10]	63.38	#N/A	TRUE	#N/A	M3_F2:3547:385-407 v overlaying ion for the 1st isotopic peak in LL isotopic cluster	E151104_17_Orbi2_JZ_CO_ES_Alex_LaminA_190_SILAC_EDC_M3_F2.mzML	0.9141	0.5597	#N/A	y	#N/A		3547
HIDmX_band3_F2	3547	385-407	LH2	9	ASSHSS[+1]QTQGGGSVTKE[-131.1]K[+8]LLEGEEE[+1]R[+10]LR[+10]	5	5877099	5877099	0.4	TRUE	63.15	5	581.104	NO	62.99	64.01	Library Peptides	5877100	63.38	ASSHSSQTQGGGSVTKEKLLEGEEERLR	ASSHSS[+1]QTQGGGSVTKE[-131.1]K[+8]LLEGEEE[+1]R[+10]LR[+10]	63.38	#N/A	TRUE	1736244	M3_F2:3547:385-407 v overlaying ion for the 1st isotopic peak in LL isotopic cluster	E151104_17_Orbi2_JZ_CO_ES_Alex_LaminA_190_SILAC_EDC_M3_F2.mzML	0.9141	0.5597	1736244	y	1736244		3547
HIDmX_band3_F2	3547	385-407	HHm	10	ASSHSS[+1]QTQGGGSVTK[+8]E[-131.1]K[+8]LLEGEEE[+1]R[+10]LR[+10]	5	35712816	35712816	0.1	TRUE	63.23	5	582.306	NO	62.99	64.01	Library Peptides	35713000	63.23	ASSHSSQTQGGGSVTKEKLLEGEEERLR	ASSHSS[+1]QTQGGGSVTK[+8]E[-131.1]K[+8]LLEGEEE[+1]R[+10]LR[+10]	63.23	#N/A	TRUE	19458322	M3_F2:3547:385-407 v overlaying ion for the 1st isotopic peak in LL isotopic cluster	E151104_17_Orbi2_JZ_CO_ES_Alex_LaminA_190_SILAC_EDC_M3_F2.mzML	0.9602	0.5702	19458322	y	19458322		3547
HIDmX_band3_F2	3547	385-407	HH1	11	ASSHSS[+1]QTQGGGSVTK[+8]E[-131.1]K[+8]LLEGEEE[+1]R[+10]LR[+10]	5	35712816	35712816	0.1	TRUE	#N/A	5	582.507	NO	#N/A	#N/A	Library Peptides	35713000	63.23	ASSHSSQTQGGGSVTKEKLLEGEEERLR	ASSHSS[+1]QTQGGGSVTK[+8]E[-131.1]K[+8]LLEGEEE[+1]R[+10]LR[+10]	63.23	#N/A	TRUE	#N/A	M3_F2:3547:385-407 v overlaying ion for the 1st isotopic peak in LL isotopic cluster	E151104_17_Orbi2_JZ_CO_ES_Alex_LaminA_190_SILAC_EDC_M3_F2.mzML	0.9602	0.5702	#N/A	y	#N/A		3547
HIDmX_band3_F2	3547	385-407	HH2	12	ASSHSS[+1]QTQGGGSVTK[+8]E[-131.1]K[+8]LLEGEEE[+1]R[+10]LR[+10]	5	35712816	35712816	0.1	TRUE	63.23	5	582.707	NO	62.99	64.01	Library Peptides	35713000	63.23	ASSHSSQTQGGGSVTKEKLLEGEEERLR	ASSHSS[+1]QTQGGGSVTK[+8]E[-131.1]K[+8]LLEGEEE[+1]R[+10]LR[+10]	63.23	#N/A	TRUE	16254495	M3_F2:3547:385-407 v overlaying ion for the 1st isotopic peak in LL isotopic cluster	E151104_17_Orbi2_JZ_CO_ES_Alex_LaminA_190_SILAC_EDC_M3_F2.mzML	0.9602	0.5702	16254495	y	16254495		3547
HIDmX_band3_F2	7892	205-211	LLm	1	LQTM[+16]KEELD[+1]FQKE[-131.1]NIY[+1]SEELRETK	3	243649792	243649792	0	TRUE	106.08	3	963.483	NO	105.83	106.56	Library Peptides	243650000	106.16	LQTMKEELDFQKENIYSEELRETK	LQTM[+16]KEELD[+1]FQKE[-131.1]NIY[+1]SEELRETK	106.16	#N/A	TRUE	57279208	M3_F2:7892:205-211 v	E151104_17_Orbi2_JZ_CO_ES_Alex_LaminA_190_SILAC_EDC_M3_F2.mzML		0.9811	57279208	y	57279208	0.0387424	7892
HIDmX_band3_F2	7892	205-211	LL1	2	LQTM[+16]KEELD[+1]FQKE[-131.1]NIY[+1]SEELRETK	3	243649792	243649792	0	TRUE	106.16	3	963.817	NO	105.83	106.56	Library Peptides	243650000	106.16	LQTMKEELDFQKENIYSEELRETK	LQTM[+16]KEELD[+1]FQKE[-131.1]NIY[+1]SEELRETK	106.16	#N/A	TRUE	102573112	M3_F2:7892:205-211 v	E151104_17_Orbi2_JZ_CO_ES_Alex_LaminA_190_SILAC_EDC_M3_F2.mzML		0.9811	102573112	y	102573112		7892
HIDmX_band3_F2	7892	205-211	LL2	3	LQTM[+16]KEELD[+1]FQKE[-131.1]NIY[+1]SEELRETK	3	243649792	243649792	0	TRUE	106.24	3	964.152	NO	105.83	106.56	Library Peptides	243650000	106.16	LQTMKEELDFQKENIYSEELRETK	LQTM[+16]KEELD[+1]FQKE[-131.1]NIY[+1]SEELRETK	106.16	#N/A	TRUE	83797480	M3_F2:7892:205-211 v	E151104_17_Orbi2_JZ_CO_ES_Alex_LaminA_190_SILAC_EDC_M3_F2.mzML		0.9811	83797480	y	83797480		7892
HIDmX_band3_F2	7892	205-211	HLm	4	LQTM[+16]K[+8]EELD[+1]FQK[+8]E[-131.1]NIY[+1]SEELRETK	3	13370589	13370589	0.8	TRUE	105.91	3	968.826	NO	105.83	106.56	Library Peptides	13371000	105.99	LQTMKEELDFQKENIYSEELRETK	LQTM[+16]K[+8]EELD[+1]FQK[+8]E[-131.1]NIY[+1]SEELRETK	105.99	#N/A	TRUE	5861313	M3_F2:7892:205-211 v	E151104_17_Orbi2_JZ_CO_ES_Alex_LaminA_190_SILAC_EDC_M3_F2.mzML		0.9037	5861313	y	5861313		7892
HIDmX_band3_F2	7892	205-211	HL1	5	LQTM[+16]K[+8]EELD[+1]FQK[+8]E[-131.1]NIY[+1]SEELRETK	3	13370589	13370589	0.8	TRUE	106.24	3	969.16	NO	105.83	106.56	Library Peptides	13371000	105.99	LQTMKEELDFQKENIYSEELRETK	LQTM[+16]K[+8]EELD[+1]FQK[+8]E[-131.1]NIY[+1]SEELRETK	105.99	#N/A	TRUE	3895028	M3_F2:7892:205-211 v	E151104_17_Orbi2_JZ_CO_ES_Alex_LaminA_190_SILAC_EDC_M3_F2.mzML		0.9037	3895028	y	3895028		7892
HIDmX_band3_F2	7892	205-211	HL2	6	LQTM[+16]K[+8]EELD[+1]FQK[+8]E[-131.1]NIY[+1]SEELRETK	3	13370589	13370589	0.8	TRUE	105.99	3	969.494	NO	105.83	106.56	Library Peptides	13371000	105.99	LQTMKEELDFQKENIYSEELRETK	LQTM[+16]K[+8]EELD[+1]FQK[+8]E[-131.1]NIY[+1]SEELRETK	105.99	#N/A	TRUE	3614249	M3_F2:7892:205-211 v	E151104_17_Orbi2_JZ_CO_ES_Alex_LaminA_190_SILAC_EDC_M3_F2.mzML		0.9037	3614249	y	3614249		7892
HIDmX_band3_F2	7892	205-211	LHm	7	LQTM[+16]KEELD[+1]FQKE[-131.1]NIY[+1]SEELR[+10]ETK[+8]	3	10582433	10582433	3.4	TRUE	105.99	3	969.491	YES	105.83	106.56	Library Peptides	10582000	106.48	LQTMKEELDFQKENIYSEELRETK	LQTM[+16]KEELD[+1]FQKE[-131.1]NIY[+1]SEELR[+10]ETK[+8]	106.48	#N/A	TRUE	3715032	M3_F2:7892:205-211 v	E151104_17_Orbi2_JZ_CO_ES_Alex_LaminA_190_SILAC_EDC_M3_F2.mzML		0.8057	3715032	x	0		7892
HIDmX_band3_F2	7892	205-211	LH1	8	LQTM[+16]KEELD[+1]FQKE[-131.1]NIY[+1]SEELR[+10]ETK[+8]	3	10582433	10582433	3.4	TRUE	106.48	3	969.825	NO	105.83	106.56	Library Peptides	10582000	106.48	LQTMKEELDFQKENIYSEELRETK	LQTM[+16]KEELD[+1]FQKE[-131.1]NIY[+1]SEELR[+10]ETK[+8]	106.48	#N/A	TRUE	6041678	M3_F2:7892:205-211 v	E151104_17_Orbi2_JZ_CO_ES_Alex_LaminA_190_SILAC_EDC_M3_F2.mzML		0.8057	6041678	y	6041678		7892
HIDmX_band3_F2	7892	205-211	LH2	9	LQTM[+16]KEELD[+1]FQKE[-131.1]NIY[+1]SEELR[+10]ETK[+8]	3	10582433	10582433	3.4	TRUE	105.99	3	970.159	NO	105.83	106.56	Library Peptides	10582000	106.48	LQTMKEELDFQKENIYSEELRETK	LQTM[+16]KEELD[+1]FQKE[-131.1]NIY[+1]SEELR[+10]ETK[+8]	106.48	#N/A	TRUE	825724	M3_F2:7892:205-211 v	E151104_17_Orbi2_JZ_CO_ES_Alex_LaminA_190_SILAC_EDC_M3_F2.mzML		0.8057	825724	y	825724		7892
HIDmX_band3_F2	7892	205-211	HHm	10	LQTM[+16]K[+8]EELD[+1]FQK[+8]E[-131.1]NIY[+1]SEELR[+10]ETK[+8]	3	258484832	258484832	0.4	TRUE	106.16	3	974.833	NO	105.83	106.56	Library Peptides	258480000	106.16	LQTMKEELDFQKENIYSEELRETK	LQTM[+16]K[+8]EELD[+1]FQK[+8]E[-131.1]NIY[+1]SEELR[+10]ETK[+8]	106.16	#N/A	TRUE	95225088	M3_F2:7892:205-211 v	E151104_17_Orbi2_JZ_CO_ES_Alex_LaminA_190_SILAC_EDC_M3_F2.mzML		0.9788	95225088	y	95225088		7892
HIDmX_band3_F2	7892	205-211	HH1	11	LQTM[+16]K[+8]EELD[+1]FQK[+8]E[-131.1]NIY[+1]SEELR[+10]ETK[+8]	3	258484832	258484832	0.4	TRUE	106.16	3	975.168	NO	105.83	106.56	Library Peptides	258480000	106.16	LQTMKEELDFQKENIYSEELRETK	LQTM[+16]K[+8]EELD[+1]FQK[+8]E[-131.1]NIY[+1]SEELR[+10]ETK[+8]	106.16	#N/A	TRUE	98653376	M3_F2:7892:205-211 v	E151104_17_Orbi2_JZ_CO_ES_Alex_LaminA_190_SILAC_EDC_M3_F2.mzML		0.9788	98653376	y	98653376		7892
HIDmX_band3_F2	7892	205-211	HH2	12	LQTM[+16]K[+8]EELD[+1]FQK[+8]E[-131.1]NIY[+1]SEELR[+10]ETK[+8]	3	258484832	258484832	0.4	TRUE	106.16	3	975.502	NO	105.83	106.56	Library Peptides	258480000	106.16	LQTMKEELDFQKENIYSEELRETK	LQTM[+16]K[+8]EELD[+1]FQK[+8]E[-131.1]NIY[+1]SEELR[+10]ETK[+8]	106.16	#N/A	TRUE	64606368	M3_F2:7892:205-211 v	E151104_17_Orbi2_JZ_CO_ES_Alex_LaminA_190_SILAC_EDC_M3_F2.mzML		0.9788	64606368	y	64606368		7892
HIDmX_band3_F2	9870	205-211	LLm	1	RVDAENRLQTMKEELD[+1]FQKE[-131.1]NIY[+1]SEELRETK	5	394353280	394353280	0.1	TRUE	127.12	5	743.378	NO	126.87	127.71	Library Peptides	394350000	127.12	RVDAENRLQTMKEELDFQKENIYSEELRETK	RVDAENRLQTMKEELD[+1]FQKE[-131.1]NIY[+1]SEELRETK	127.12	#N/A	TRUE	81565808	M3_F2:9870:205-211 v	E151104_17_Orbi2_JZ_CO_ES_Alex_LaminA_190_SILAC_EDC_M3_F2.mzML		0.9909	81565808	y	81565808	0.0333002	9870
HIDmX_band3_F2	9870	205-211	LL1	2	RVDAENRLQTMKEELD[+1]FQKE[-131.1]NIY[+1]SEELRETK	5	394353280	394353280	0.1	TRUE	127.12	5	743.578	NO	126.87	127.71	Library Peptides	394350000	127.12	RVDAENRLQTMKEELDFQKENIYSEELRETK	RVDAENRLQTMKEELD[+1]FQKE[-131.1]NIY[+1]SEELRETK	127.12	#N/A	TRUE	148717616	M3_F2:9870:205-211 v	E151104_17_Orbi2_JZ_CO_ES_Alex_LaminA_190_SILAC_EDC_M3_F2.mzML		0.9909	148717616	y	148717616		9870
HIDmX_band3_F2	9870	205-211	LL2	3	RVDAENRLQTMKEELD[+1]FQKE[-131.1]NIY[+1]SEELRETK	5	394353280	394353280	0.1	TRUE	127.12	5	743.779	NO	126.87	127.71	Library Peptides	394350000	127.12	RVDAENRLQTMKEELDFQKENIYSEELRETK	RVDAENRLQTMKEELD[+1]FQKE[-131.1]NIY[+1]SEELRETK	127.12	#N/A	TRUE	164069840	M3_F2:9870:205-211 v	E151104_17_Orbi2_JZ_CO_ES_Alex_LaminA_190_SILAC_EDC_M3_F2.mzML		0.9909	164069840	y	164069840		9870
HIDmX_band3_F2	9870	205-211	HLm	4	RVDAENRLQTMKEELD[+1]FQKE[-131.1]NIY[+1]SEELR[+10]ETK[+8]	5	6057626	6057626	5	TRUE	127.46	5	746.982	NO	126.87	127.71	Library Peptides	6057600	127.46	RVDAENRLQTMKEELDFQKENIYSEELRETK	RVDAENRLQTMKEELD[+1]FQKE[-131.1]NIY[+1]SEELR[+10]ETK[+8]	127.46	#N/A	TRUE	1839684	M3_F2:9870:205-211 v	E151104_17_Orbi2_JZ_CO_ES_Alex_LaminA_190_SILAC_EDC_M3_F2.mzML		0.9306	1839684	y	1839684		9870
HIDmX_band3_F2	9870	205-211	HL1	5	RVDAENRLQTMKEELD[+1]FQKE[-131.1]NIY[+1]SEELR[+10]ETK[+8]	5	6057626	6057626	5	TRUE	127.46	5	747.183	NO	126.87	127.71	Library Peptides	6057600	127.46	RVDAENRLQTMKEELDFQKENIYSEELRETK	RVDAENRLQTMKEELD[+1]FQKE[-131.1]NIY[+1]SEELR[+10]ETK[+8]	127.46	#N/A	TRUE	1793499	M3_F2:9870:205-211 v	E151104_17_Orbi2_JZ_CO_ES_Alex_LaminA_190_SILAC_EDC_M3_F2.mzML		0.9306	1793499	y	1793499		9870
HIDmX_band3_F2	9870	205-211	HL2	6	RVDAENRLQTMKEELD[+1]FQKE[-131.1]NIY[+1]SEELR[+10]ETK[+8]	5	6057626	6057626	5	TRUE	127.04	5	747.383	NO	126.87	127.71	Library Peptides	6057600	127.46	RVDAENRLQTMKEELDFQKENIYSEELRETK	RVDAENRLQTMKEELD[+1]FQKE[-131.1]NIY[+1]SEELR[+10]ETK[+8]	127.46	#N/A	TRUE	2424443	M3_F2:9870:205-211 v	E151104_17_Orbi2_JZ_CO_ES_Alex_LaminA_190_SILAC_EDC_M3_F2.mzML		0.9306	2424443	y	2424443		9870
HIDmX_band3_F2	9870	205-211	LHm	7	R[+10]VDAENR[+10]LQTMK[+8]EELD[+1]FQK[+8]E[-131.1]NIY[+1]SEELRETK	5	22869174	22869174	2	TRUE	127.46	5	750.587	NO	126.87	127.71	Library Peptides	22869000	127.46	RVDAENRLQTMKEELDFQKENIYSEELRETK	R[+10]VDAENR[+10]LQTMK[+8]EELD[+1]FQK[+8]E[-131.1]NIY[+1]SEELRETK	127.46	#N/A	TRUE	8557198	M3_F2:9870:205-211 v	E151104_17_Orbi2_JZ_CO_ES_Alex_LaminA_190_SILAC_EDC_M3_F2.mzML		0.9064	8557198	y	8557198		9870
HIDmX_band3_F2	9870	205-211	LH1	8	R[+10]VDAENR[+10]LQTMK[+8]EELD[+1]FQK[+8]E[-131.1]NIY[+1]SEELRETK	5	22869174	22869174	2	TRUE	127.46	5	750.787	NO	126.87	127.71	Library Peptides	22869000	127.46	RVDAENRLQTMKEELDFQKENIYSEELRETK	R[+10]VDAENR[+10]LQTMK[+8]EELD[+1]FQK[+8]E[-131.1]NIY[+1]SEELRETK	127.46	#N/A	TRUE	6073655	M3_F2:9870:205-211 v	E151104_17_Orbi2_JZ_CO_ES_Alex_LaminA_190_SILAC_EDC_M3_F2.mzML		0.9064	6073655	y	6073655		9870
HIDmX_band3_F2	9870	205-211	LH2	9	R[+10]VDAENR[+10]LQTMK[+8]EELD[+1]FQK[+8]E[-131.1]NIY[+1]SEELRETK	5	22869174	22869174	2	TRUE	127.46	5	750.988	NO	126.87	127.71	Library Peptides	22869000	127.46	RVDAENRLQTMKEELDFQKENIYSEELRETK	R[+10]VDAENR[+10]LQTMK[+8]EELD[+1]FQK[+8]E[-131.1]NIY[+1]SEELRETK	127.46	#N/A	TRUE	8238322	M3_F2:9870:205-211 v	E151104_17_Orbi2_JZ_CO_ES_Alex_LaminA_190_SILAC_EDC_M3_F2.mzML		0.9064	8238322	y	8238322		9870
HIDmX_band3_F2	9870	205-211	HHm	10	R[+10]VDAENR[+10]LQTMK[+8]EELD[+1]FQK[+8]E[-131.1]NIY[+1]SEELR[+10]ETK[+8]	5	445386240	445386240	0	TRUE	127.12	5	754.191	NO	126.87	127.71	Library Peptides	445390000	127.12	RVDAENRLQTMKEELDFQKENIYSEELRETK	R[+10]VDAENR[+10]LQTMK[+8]EELD[+1]FQK[+8]E[-131.1]NIY[+1]SEELR[+10]ETK[+8]	127.12	#N/A	TRUE	135887024	M3_F2:9870:205-211 v	E151104_17_Orbi2_JZ_CO_ES_Alex_LaminA_190_SILAC_EDC_M3_F2.mzML		0.9966	135887024	y	135887024		9870
HIDmX_band3_F2	9870	205-211	HH1	11	R[+10]VDAENR[+10]LQTMK[+8]EELD[+1]FQK[+8]E[-131.1]NIY[+1]SEELR[+10]ETK[+8]	5	445386240	445386240	0	TRUE	127.12	5	754.392	NO	126.87	127.71	Library Peptides	445390000	127.12	RVDAENRLQTMKEELDFQKENIYSEELRETK	R[+10]VDAENR[+10]LQTMK[+8]EELD[+1]FQK[+8]E[-131.1]NIY[+1]SEELR[+10]ETK[+8]	127.12	#N/A	TRUE	171943792	M3_F2:9870:205-211 v	E151104_17_Orbi2_JZ_CO_ES_Alex_LaminA_190_SILAC_EDC_M3_F2.mzML		0.9966	171943792	y	171943792		9870
HIDmX_band3_F2	9870	205-211	HH2	12	R[+10]VDAENR[+10]LQTMK[+8]EELD[+1]FQK[+8]E[-131.1]NIY[+1]SEELR[+10]ETK[+8]	5	445386240	445386240	0	TRUE	127.12	5	754.592	NO	126.87	127.71	Library Peptides	445390000	127.12	RVDAENRLQTMKEELDFQKENIYSEELRETK	R[+10]VDAENR[+10]LQTMK[+8]EELD[+1]FQK[+8]E[-131.1]NIY[+1]SEELR[+10]ETK[+8]	127.12	#N/A	TRUE	137555424	M3_F2:9870:205-211 v	E151104_17_Orbi2_JZ_CO_ES_Alex_LaminA_190_SILAC_EDC_M3_F2.mzML		0.9966	137555424	y	137555424		9870
HIDmX_band4_F1	8160	78-214	LLm	1	EVSGIK[+1]AAYEAELGDARE[-131.1]NIYSEE[+1]LR	3	17079084	17079084	-2.2	TRUE	127.19	3	928.466	NO	126.79	127.59	Library Peptides	17079000	127.19	EVSGIKAAYEAELGDARENIYSEELR	EVSGIK[+1]AAYEAELGDARE[-131.1]NIYSEE[+1]LR	127.19	#N/A	TRUE	4335567	M4_F1:8160:78-214 v messy peak sepparation for mono LL and 2nd HL, but otherwise signal is unambiguous	E151104_21_Orbi2_JZ_CO_ES_Alex_LaminA_190_SILAC_EDC_M4_F1.mzML		0.9799	4335567	y	4335567	0.48907	8160
HIDmX_band4_F1	8160	78-214	LL1	2	EVSGIK[+1]AAYEAELGDARE[-131.1]NIYSEE[+1]LR	3	17079084	17079084	-2.2	TRUE	127.19	3	928.801	NO	126.79	127.59	Library Peptides	17079000	127.19	EVSGIKAAYEAELGDARENIYSEELR	EVSGIK[+1]AAYEAELGDARE[-131.1]NIYSEE[+1]LR	127.19	#N/A	TRUE	7430272	M4_F1:8160:78-214 v messy peak sepparation for mono LL and 2nd HL, but otherwise signal is unambiguous	E151104_21_Orbi2_JZ_CO_ES_Alex_LaminA_190_SILAC_EDC_M4_F1.mzML		0.9799	7430272	y	7430272		8160
HIDmX_band4_F1	8160	78-214	LL2	3	EVSGIK[+1]AAYEAELGDARE[-131.1]NIYSEE[+1]LR	3	17079084	17079084	-2.2	TRUE	127.19	3	929.135	NO	126.79	127.59	Library Peptides	17079000	127.19	EVSGIKAAYEAELGDARENIYSEELR	EVSGIK[+1]AAYEAELGDARE[-131.1]NIYSEE[+1]LR	127.19	#N/A	TRUE	5313246	M4_F1:8160:78-214 v messy peak sepparation for mono LL and 2nd HL, but otherwise signal is unambiguous	E151104_21_Orbi2_JZ_CO_ES_Alex_LaminA_190_SILAC_EDC_M4_F1.mzML		0.9799	5313246	y	5313246		8160
HIDmX_band4_F1	8160	78-214	HLm	4	EVSGIK[+1]AAYEAELGDARE[-131.1]NIYSEE[+1]LR[+10]	3	17933728	17933728	0.2	TRUE	127.19	3	931.802	NO	126.79	127.59	Library Peptides	17934000	127.19	EVSGIKAAYEAELGDARENIYSEELR	EVSGIK[+1]AAYEAELGDARE[-131.1]NIYSEE[+1]LR[+10]	127.19	#N/A	TRUE	6142909	M4_F1:8160:78-214 v messy peak sepparation for mono LL and 2nd HL, but otherwise signal is unambiguous	E151104_21_Orbi2_JZ_CO_ES_Alex_LaminA_190_SILAC_EDC_M4_F1.mzML		0.9678	6142909	y	6142909		8160
HIDmX_band4_F1	8160	78-214	HL1	5	EVSGIK[+1]AAYEAELGDARE[-131.1]NIYSEE[+1]LR[+10]	3	17933728	17933728	0.2	TRUE	127.19	3	932.137	NO	126.79	127.59	Library Peptides	17934000	127.19	EVSGIKAAYEAELGDARENIYSEELR	EVSGIK[+1]AAYEAELGDARE[-131.1]NIYSEE[+1]LR[+10]	127.19	#N/A	TRUE	6884927	M4_F1:8160:78-214 v messy peak sepparation for mono LL and 2nd HL, but otherwise signal is unambiguous	E151104_21_Orbi2_JZ_CO_ES_Alex_LaminA_190_SILAC_EDC_M4_F1.mzML		0.9678	6884927	y	6884927		8160
HIDmX_band4_F1	8160	78-214	HL2	6	EVSGIK[+1]AAYEAELGDARE[-131.1]NIYSEE[+1]LR[+10]	3	17933728	17933728	0.2	TRUE	127.19	3	932.471	NO	126.79	127.59	Library Peptides	17934000	127.19	EVSGIKAAYEAELGDARENIYSEELR	EVSGIK[+1]AAYEAELGDARE[-131.1]NIYSEE[+1]LR[+10]	127.19	#N/A	TRUE	4905893	M4_F1:8160:78-214 v messy peak sepparation for mono LL and 2nd HL, but otherwise signal is unambiguous	E151104_21_Orbi2_JZ_CO_ES_Alex_LaminA_190_SILAC_EDC_M4_F1.mzML		0.9678	4905893	y	4905893		8160
HIDmX_band4_F1	8160	78-214	LHm	7	EVSGIK[+9]AAYEAELGDAR[+10]E[-131.1]NIYSEE[+1]LR	3	17720832	17720832	1.2	TRUE	127.19	3	934.474	NO	126.79	127.59	Library Peptides	17721000	127.19	EVSGIKAAYEAELGDARENIYSEELR	EVSGIK[+9]AAYEAELGDAR[+10]E[-131.1]NIYSEE[+1]LR	127.19	#N/A	FALSE	7010634	M4_F1:8160:78-214 v messy peak sepparation for mono LL and 2nd HL, but otherwise signal is unambiguous	E151104_21_Orbi2_JZ_CO_ES_Alex_LaminA_190_SILAC_EDC_M4_F1.mzML		0.9474	7010634	y	7010634		8160
HIDmX_band4_F1	8160	78-214	LH1	8	EVSGIK[+9]AAYEAELGDAR[+10]E[-131.1]NIYSEE[+1]LR	3	17720832	17720832	1.2	TRUE	127.19	3	934.808	NO	126.79	127.59	Library Peptides	17721000	127.19	EVSGIKAAYEAELGDARENIYSEELR	EVSGIK[+9]AAYEAELGDAR[+10]E[-131.1]NIYSEE[+1]LR	127.19	#N/A	FALSE	6162324	M4_F1:8160:78-214 v messy peak sepparation for mono LL and 2nd HL, but otherwise signal is unambiguous	E151104_21_Orbi2_JZ_CO_ES_Alex_LaminA_190_SILAC_EDC_M4_F1.mzML		0.9474	6162324	y	6162324		8160
HIDmX_band4_F1	8160	78-214	LH2	9	EVSGIK[+9]AAYEAELGDAR[+10]E[-131.1]NIYSEE[+1]LR	3	17720832	17720832	1.2	TRUE	127.19	3	935.142	NO	126.79	127.59	Library Peptides	17721000	127.19	EVSGIKAAYEAELGDARENIYSEELR	EVSGIK[+9]AAYEAELGDAR[+10]E[-131.1]NIYSEE[+1]LR	127.19	#N/A	FALSE	4547875	M4_F1:8160:78-214 v messy peak sepparation for mono LL and 2nd HL, but otherwise signal is unambiguous	E151104_21_Orbi2_JZ_CO_ES_Alex_LaminA_190_SILAC_EDC_M4_F1.mzML		0.9474	4547875	y	4547875		8160
HIDmX_band4_F1	8160	78-214	HHm	10	EVSGIK[+9]AAYEAELGDAR[+10]E[-131.1]NIYSEE[+1]LR[+10]	3	20169088	20169088	0.4	TRUE	127.19	3	937.81	NO	126.79	127.45	Library Peptides	20169000	127.19	EVSGIKAAYEAELGDARENIYSEELR	EVSGIK[+9]AAYEAELGDAR[+10]E[-131.1]NIYSEE[+1]LR[+10]	127.19	#N/A	FALSE	8248799	M4_F1:8160:78-214 v messy peak sepparation for mono LL and 2nd HL, but otherwise signal is unambiguous	E151104_21_Orbi2_JZ_CO_ES_Alex_LaminA_190_SILAC_EDC_M4_F1.mzML		0.947	8248799	y	8248799		8160
HIDmX_band4_F1	8160	78-214	HH1	11	EVSGIK[+9]AAYEAELGDAR[+10]E[-131.1]NIYSEE[+1]LR[+10]	3	20169088	20169088	0.4	TRUE	127.19	3	938.144	NO	126.79	127.45	Library Peptides	20169000	127.19	EVSGIKAAYEAELGDARENIYSEELR	EVSGIK[+9]AAYEAELGDAR[+10]E[-131.1]NIYSEE[+1]LR[+10]	127.19	#N/A	FALSE	6475551	M4_F1:8160:78-214 v messy peak sepparation for mono LL and 2nd HL, but otherwise signal is unambiguous	E151104_21_Orbi2_JZ_CO_ES_Alex_LaminA_190_SILAC_EDC_M4_F1.mzML		0.947	6475551	y	6475551		8160
HIDmX_band4_F1	8160	78-214	HH2	12	EVSGIK[+9]AAYEAELGDAR[+10]E[-131.1]NIYSEE[+1]LR[+10]	3	20169088	20169088	0.4	TRUE	127.19	3	938.479	NO	126.79	127.45	Library Peptides	20169000	127.19	EVSGIKAAYEAELGDARENIYSEELR	EVSGIK[+9]AAYEAELGDAR[+10]E[-131.1]NIYSEE[+1]LR[+10]	127.19	#N/A	FALSE	5444738	M4_F1:8160:78-214 v messy peak sepparation for mono LL and 2nd HL, but otherwise signal is unambiguous	E151104_21_Orbi2_JZ_CO_ES_Alex_LaminA_190_SILAC_EDC_M4_F1.mzML		0.947	5444738	y	5444738		8160
HIDmX_band4_F1	6694	247-378	LLm	1	K[+1]LLEGEEERE[-131.1]LADALQE[+1]LR	4	321871584	321871584	0.7	TRUE	107.4	4	528.788	NO	106.61	108	Library Peptides	321870000	107.4	KLLEGEEERELADALQELR	K[+1]LLEGEEERE[-131.1]LADALQE[+1]LR	107.4	#N/A	TRUE	108487040	M4_F1:6694:247-378 v	E151104_21_Orbi2_JZ_CO_ES_Alex_LaminA_190_SILAC_EDC_M4_F1.mzML		0.9745	108487040	y	108487040	0.485183	6694
HIDmX_band4_F1	6694	247-378	LL1	2	K[+1]LLEGEEERE[-131.1]LADALQE[+1]LR	4	321871584	321871584	0.7	TRUE	107.4	4	529.039	NO	106.61	108	Library Peptides	321870000	107.4	KLLEGEEERELADALQELR	K[+1]LLEGEEERE[-131.1]LADALQE[+1]LR	107.4	#N/A	TRUE	141011104	M4_F1:6694:247-378 v	E151104_21_Orbi2_JZ_CO_ES_Alex_LaminA_190_SILAC_EDC_M4_F1.mzML		0.9745	141011104	y	141011104		6694
HIDmX_band4_F1	6694	247-378	LL2	3	K[+1]LLEGEEERE[-131.1]LADALQE[+1]LR	4	321871584	321871584	0.7	TRUE	107.4	4	529.289	NO	106.61	108	Library Peptides	321870000	107.4	KLLEGEEERELADALQELR	K[+1]LLEGEEERE[-131.1]LADALQE[+1]LR	107.4	#N/A	TRUE	72373448	M4_F1:6694:247-378 v	E151104_21_Orbi2_JZ_CO_ES_Alex_LaminA_190_SILAC_EDC_M4_F1.mzML		0.9745	72373448	y	72373448		6694
HIDmX_band4_F1	6694	247-378	HLm	4	K[+1]LLEGEEERE[-131.1]LADALQE[+1]LR[+10]	4	334105152	334105152	0.4	TRUE	107.4	4	531.29	NO	106.61	108	Library Peptides	334110000	107.4	KLLEGEEERELADALQELR	K[+1]LLEGEEERE[-131.1]LADALQE[+1]LR[+10]	107.4	#N/A	TRUE	131636504	M4_F1:6694:247-378 v	E151104_21_Orbi2_JZ_CO_ES_Alex_LaminA_190_SILAC_EDC_M4_F1.mzML		0.9913	131636504	y	131636504		6694
HIDmX_band4_F1	6694	247-378	HL1	5	K[+1]LLEGEEERE[-131.1]LADALQE[+1]LR[+10]	4	334105152	334105152	0.4	TRUE	107.4	4	531.541	NO	106.61	108	Library Peptides	334110000	107.4	KLLEGEEERELADALQELR	K[+1]LLEGEEERE[-131.1]LADALQE[+1]LR[+10]	107.4	#N/A	TRUE	131511144	M4_F1:6694:247-378 v	E151104_21_Orbi2_JZ_CO_ES_Alex_LaminA_190_SILAC_EDC_M4_F1.mzML		0.9913	131511144	y	131511144		6694
HIDmX_band4_F1	6694	247-378	HL2	6	K[+1]LLEGEEERE[-131.1]LADALQE[+1]LR[+10]	4	334105152	334105152	0.4	TRUE	107.4	4	531.791	NO	106.61	108	Library Peptides	334110000	107.4	KLLEGEEERELADALQELR	K[+1]LLEGEEERE[-131.1]LADALQE[+1]LR[+10]	107.4	#N/A	TRUE	70957496	M4_F1:6694:247-378 v	E151104_21_Orbi2_JZ_CO_ES_Alex_LaminA_190_SILAC_EDC_M4_F1.mzML		0.9913	70957496	y	70957496		6694
HIDmX_band4_F1	6694	247-378	LHm	7	K[+9]LLEGEEER[+10]E[-131.1]LADALQE[+1]LR	4	284870368	284870368	0.6	TRUE	107.4	4	533.293	NO	106.61	108	Library Peptides	284870000	107.4	KLLEGEEERELADALQELR	K[+9]LLEGEEER[+10]E[-131.1]LADALQE[+1]LR	107.4	#N/A	TRUE	126019864	M4_F1:6694:247-378 v	E151104_21_Orbi2_JZ_CO_ES_Alex_LaminA_190_SILAC_EDC_M4_F1.mzML		0.9699	126019864	y	126019864		6694
HIDmX_band4_F1	6694	247-378	LH1	8	K[+9]LLEGEEER[+10]E[-131.1]LADALQE[+1]LR	4	284870368	284870368	0.6	TRUE	107.4	4	533.544	NO	106.61	108	Library Peptides	284870000	107.4	KLLEGEEERELADALQELR	K[+9]LLEGEEER[+10]E[-131.1]LADALQE[+1]LR	107.4	#N/A	TRUE	110416560	M4_F1:6694:247-378 v	E151104_21_Orbi2_JZ_CO_ES_Alex_LaminA_190_SILAC_EDC_M4_F1.mzML		0.9699	110416560	y	110416560		6694
HIDmX_band4_F1	6694	247-378	LH2	9	K[+9]LLEGEEER[+10]E[-131.1]LADALQE[+1]LR	4	284870368	284870368	0.6	TRUE	107.4	4	533.795	NO	106.61	108	Library Peptides	284870000	107.4	KLLEGEEERELADALQELR	K[+9]LLEGEEER[+10]E[-131.1]LADALQE[+1]LR	107.4	#N/A	TRUE	48433964	M4_F1:6694:247-378 v	E151104_21_Orbi2_JZ_CO_ES_Alex_LaminA_190_SILAC_EDC_M4_F1.mzML		0.9699	48433964	y	48433964		6694
HIDmX_band4_F1	6694	247-378	HHm	10	K[+9]LLEGEEER[+10]E[-131.1]LADALQE[+1]LR[+10]	4	334908480	334908480	0.2	TRUE	107.4	4	535.796	NO	106.61	108	Library Peptides	334910000	107.4	KLLEGEEERELADALQELR	K[+9]LLEGEEER[+10]E[-131.1]LADALQE[+1]LR[+10]	107.4	#N/A	TRUE	158469680	M4_F1:6694:247-378 v	E151104_21_Orbi2_JZ_CO_ES_Alex_LaminA_190_SILAC_EDC_M4_F1.mzML		0.9798	158469680	y	158469680		6694
HIDmX_band4_F1	6694	247-378	HH1	11	K[+9]LLEGEEER[+10]E[-131.1]LADALQE[+1]LR[+10]	4	334908480	334908480	0.2	TRUE	107.4	4	536.046	NO	106.61	108	Library Peptides	334910000	107.4	KLLEGEEERELADALQELR	K[+9]LLEGEEER[+10]E[-131.1]LADALQE[+1]LR[+10]	107.4	#N/A	TRUE	119235368	M4_F1:6694:247-378 v	E151104_21_Orbi2_JZ_CO_ES_Alex_LaminA_190_SILAC_EDC_M4_F1.mzML		0.9798	119235368	y	119235368		6694
HIDmX_band4_F1	6694	247-378	HH2	12	K[+9]LLEGEEER[+10]E[-131.1]LADALQE[+1]LR[+10]	4	334908480	334908480	0.2	TRUE	107.4	4	536.297	NO	106.61	108	Library Peptides	334910000	107.4	KLLEGEEERELADALQELR	K[+9]LLEGEEER[+10]E[-131.1]LADALQE[+1]LR[+10]	107.4	#N/A	TRUE	57203420	M4_F1:6694:247-378 v	E151104_21_Orbi2_JZ_CO_ES_Alex_LaminA_190_SILAC_EDC_M4_F1.mzML		0.9798	57203420	y	57203420		6694
HIDmX_band4_F1	8050	270-357	LLm	1	M[+16]QQQLD[+1]EYQELLDIKE[-131.1]TYSAK[+1]LDNAR	3	37931792	37931792	0.1	TRUE	125.5	3	1010.5	NO	124.97	126.29	Library Peptides	37932000	125.76	MQQQLDEYQELLDIKETYSAKLDNAR	M[+16]QQQLD[+1]EYQELLDIKE[-131.1]TYSAK[+1]LDNAR	125.76	#N/A	TRUE	9035393	M4_F1:8050:270-357 v	E151104_21_Orbi2_JZ_CO_ES_Alex_LaminA_190_SILAC_EDC_M4_F1.mzML		0.9546	9035393	y	9035393	0.524637	8050
HIDmX_band4_F1	8050	270-357	LL1	2	M[+16]QQQLD[+1]EYQELLDIKE[-131.1]TYSAK[+1]LDNAR	3	37931792	37931792	0.1	TRUE	125.76	3	1010.84	NO	124.97	126.29	Library Peptides	37932000	125.76	MQQQLDEYQELLDIKETYSAKLDNAR	M[+16]QQQLD[+1]EYQELLDIKE[-131.1]TYSAK[+1]LDNAR	125.76	#N/A	TRUE	17638620	M4_F1:8050:270-357 v	E151104_21_Orbi2_JZ_CO_ES_Alex_LaminA_190_SILAC_EDC_M4_F1.mzML		0.9546	17638620	y	17638620		8050
HIDmX_band4_F1	8050	270-357	LL2	3	M[+16]QQQLD[+1]EYQELLDIKE[-131.1]TYSAK[+1]LDNAR	3	37931792	37931792	0.1	TRUE	125.76	3	1011.17	NO	124.97	126.29	Library Peptides	37932000	125.76	MQQQLDEYQELLDIKETYSAKLDNAR	M[+16]QQQLD[+1]EYQELLDIKE[-131.1]TYSAK[+1]LDNAR	125.76	#N/A	TRUE	11257779	M4_F1:8050:270-357 v	E151104_21_Orbi2_JZ_CO_ES_Alex_LaminA_190_SILAC_EDC_M4_F1.mzML		0.9546	11257779	y	11257779		8050
HIDmX_band4_F1	8050	270-357	HLm	4	M[+16]QQQLD[+1]EYQELLDIK[+8]E[-131.1]TYSAK[+1]LDNAR	3	41781168	41781168	0.6	TRUE	125.76	3	1013.17	NO	124.97	126.29	Library Peptides	41781000	125.76	MQQQLDEYQELLDIKETYSAKLDNAR	M[+16]QQQLD[+1]EYQELLDIK[+8]E[-131.1]TYSAK[+1]LDNAR	125.76	#N/A	TRUE	13102459	M4_F1:8050:270-357 v	E151104_21_Orbi2_JZ_CO_ES_Alex_LaminA_190_SILAC_EDC_M4_F1.mzML		0.9666	13102459	y	13102459		8050
HIDmX_band4_F1	8050	270-357	HL1	5	M[+16]QQQLD[+1]EYQELLDIK[+8]E[-131.1]TYSAK[+1]LDNAR	3	41781168	41781168	0.6	TRUE	125.76	3	1013.51	NO	124.97	126.29	Library Peptides	41781000	125.76	MQQQLDEYQELLDIKETYSAKLDNAR	M[+16]QQQLD[+1]EYQELLDIK[+8]E[-131.1]TYSAK[+1]LDNAR	125.76	#N/A	TRUE	15592411	M4_F1:8050:270-357 v	E151104_21_Orbi2_JZ_CO_ES_Alex_LaminA_190_SILAC_EDC_M4_F1.mzML		0.9666	15592411	y	15592411		8050
HIDmX_band4_F1	8050	270-357	HL2	6	M[+16]QQQLD[+1]EYQELLDIK[+8]E[-131.1]TYSAK[+1]LDNAR	3	41781168	41781168	0.6	TRUE	125.5	3	1013.84	NO	124.97	126.29	Library Peptides	41781000	125.76	MQQQLDEYQELLDIKETYSAKLDNAR	M[+16]QQQLD[+1]EYQELLDIK[+8]E[-131.1]TYSAK[+1]LDNAR	125.76	#N/A	TRUE	13086299	M4_F1:8050:270-357 v	E151104_21_Orbi2_JZ_CO_ES_Alex_LaminA_190_SILAC_EDC_M4_F1.mzML		0.9666	13086299	y	13086299		8050
HIDmX_band4_F1	8050	270-357	LHm	7	M[+16]QQQLD[+1]EYQELLDIKE[-131.1]TYSAK[+9]LDNAR[+10]	3	37678312	37678312	-0.1	TRUE	125.5	3	1016.51	NO	124.97	126.29	Library Peptides	37678000	125.76	MQQQLDEYQELLDIKETYSAKLDNAR	M[+16]QQQLD[+1]EYQELLDIKE[-131.1]TYSAK[+9]LDNAR[+10]	125.76	#N/A	TRUE	12370340	M4_F1:8050:270-357 v	E151104_21_Orbi2_JZ_CO_ES_Alex_LaminA_190_SILAC_EDC_M4_F1.mzML		0.9675	12370340	y	12370340		8050
HIDmX_band4_F1	8050	270-357	LH1	8	M[+16]QQQLD[+1]EYQELLDIKE[-131.1]TYSAK[+9]LDNAR[+10]	3	37678312	37678312	-0.1	TRUE	125.76	3	1016.84	NO	124.97	126.29	Library Peptides	37678000	125.76	MQQQLDEYQELLDIKETYSAKLDNAR	M[+16]QQQLD[+1]EYQELLDIKE[-131.1]TYSAK[+9]LDNAR[+10]	125.76	#N/A	TRUE	14792945	M4_F1:8050:270-357 v	E151104_21_Orbi2_JZ_CO_ES_Alex_LaminA_190_SILAC_EDC_M4_F1.mzML		0.9675	14792945	y	14792945		8050
HIDmX_band4_F1	8050	270-357	LH2	9	M[+16]QQQLD[+1]EYQELLDIKE[-131.1]TYSAK[+9]LDNAR[+10]	3	37678312	37678312	-0.1	TRUE	126.03	3	1017.18	NO	124.97	126.29	Library Peptides	37678000	125.76	MQQQLDEYQELLDIKETYSAKLDNAR	M[+16]QQQLD[+1]EYQELLDIKE[-131.1]TYSAK[+9]LDNAR[+10]	125.76	#N/A	TRUE	10515030	M4_F1:8050:270-357 v	E151104_21_Orbi2_JZ_CO_ES_Alex_LaminA_190_SILAC_EDC_M4_F1.mzML		0.9675	10515030	y	10515030		8050
HIDmX_band4_F1	8050	270-357	HHm	10	M[+16]QQQLD[+1]EYQELLDIK[+8]E[-131.1]TYSAK[+9]LDNAR[+10]	3	34064816	34064816	0.8	TRUE	125.76	3	1019.18	NO	124.97	126.29	Library Peptides	34065000	125.76	MQQQLDEYQELLDIKETYSAKLDNAR	M[+16]QQQLD[+1]EYQELLDIK[+8]E[-131.1]TYSAK[+9]LDNAR[+10]	125.76	#N/A	TRUE	12994965	M4_F1:8050:270-357 v	E151104_21_Orbi2_JZ_CO_ES_Alex_LaminA_190_SILAC_EDC_M4_F1.mzML		0.9493	12994965	y	12994965		8050
HIDmX_band4_F1	8050	270-357	HH1	11	M[+16]QQQLD[+1]EYQELLDIK[+8]E[-131.1]TYSAK[+9]LDNAR[+10]	3	34064816	34064816	0.8	TRUE	126.03	3	1019.51	NO	124.97	126.29	Library Peptides	34065000	125.76	MQQQLDEYQELLDIKETYSAKLDNAR	M[+16]QQQLD[+1]EYQELLDIK[+8]E[-131.1]TYSAK[+9]LDNAR[+10]	125.76	#N/A	TRUE	11932281	M4_F1:8050:270-357 v	E151104_21_Orbi2_JZ_CO_ES_Alex_LaminA_190_SILAC_EDC_M4_F1.mzML		0.9493	11932281	y	11932281		8050
HIDmX_band4_F1	8050	270-357	HH2	12	M[+16]QQQLD[+1]EYQELLDIK[+8]E[-131.1]TYSAK[+9]LDNAR[+10]	3	34064816	34064816	0.8	TRUE	125.5	3	1019.85	NO	124.97	126.29	Library Peptides	34065000	125.76	MQQQLDEYQELLDIKETYSAKLDNAR	M[+16]QQQLD[+1]EYQELLDIK[+8]E[-131.1]TYSAK[+9]LDNAR[+10]	125.76	#N/A	TRUE	9137570	M4_F1:8050:270-357 v	E151104_21_Orbi2_JZ_CO_ES_Alex_LaminA_190_SILAC_EDC_M4_F1.mzML		0.9493	9137570	y	9137570		8050
HIDmX_band4_F1	8056	270-357	LLm	1	M[+16]QQQLD[+1]EYQELLDIKE[-131.1]TYSAK[+1]LDNAR	4	153467920	153467920	0.1	TRUE	125.76	4	758.128	NO	124.97	126.56	Library Peptides	153470000	125.63	MQQQLDEYQELLDIKETYSAKLDNAR	M[+16]QQQLD[+1]EYQELLDIKE[-131.1]TYSAK[+1]LDNAR	125.63	#N/A	TRUE	43441712	M4_F1:8056:270-357 v	E151104_21_Orbi2_JZ_CO_ES_Alex_LaminA_190_SILAC_EDC_M4_F1.mzML		0.9727	43441712	y	43441712	0.489158	8056
HIDmX_band4_F1	8056	270-357	LL1	2	M[+16]QQQLD[+1]EYQELLDIKE[-131.1]TYSAK[+1]LDNAR	4	153467920	153467920	0.1	TRUE	125.63	4	758.378	NO	124.97	126.56	Library Peptides	153470000	125.63	MQQQLDEYQELLDIKETYSAKLDNAR	M[+16]QQQLD[+1]EYQELLDIKE[-131.1]TYSAK[+1]LDNAR	125.63	#N/A	TRUE	60386208	M4_F1:8056:270-357 v	E151104_21_Orbi2_JZ_CO_ES_Alex_LaminA_190_SILAC_EDC_M4_F1.mzML		0.9727	60386208	y	60386208		8056
HIDmX_band4_F1	8056	270-357	LL2	3	M[+16]QQQLD[+1]EYQELLDIKE[-131.1]TYSAK[+1]LDNAR	4	153467920	153467920	0.1	TRUE	125.63	4	758.629	NO	124.97	126.56	Library Peptides	153470000	125.63	MQQQLDEYQELLDIKETYSAKLDNAR	M[+16]QQQLD[+1]EYQELLDIKE[-131.1]TYSAK[+1]LDNAR	125.63	#N/A	TRUE	49639996	M4_F1:8056:270-357 v	E151104_21_Orbi2_JZ_CO_ES_Alex_LaminA_190_SILAC_EDC_M4_F1.mzML		0.9727	49639996	y	49639996		8056
HIDmX_band4_F1	8056	270-357	HLm	4	M[+16]QQQLD[+1]EYQELLDIK[+8]E[-131.1]TYSAK[+1]LDNAR	4	150013200	150013200	0.1	TRUE	125.63	4	760.131	NO	124.97	126.56	Library Peptides	150010000	125.89	MQQQLDEYQELLDIKETYSAKLDNAR	M[+16]QQQLD[+1]EYQELLDIK[+8]E[-131.1]TYSAK[+1]LDNAR	125.89	#N/A	TRUE	40527932	M4_F1:8056:270-357 v	E151104_21_Orbi2_JZ_CO_ES_Alex_LaminA_190_SILAC_EDC_M4_F1.mzML		0.996	40527932	y	40527932		8056
HIDmX_band4_F1	8056	270-357	HL1	5	M[+16]QQQLD[+1]EYQELLDIK[+8]E[-131.1]TYSAK[+1]LDNAR	4	150013200	150013200	0.1	TRUE	125.89	4	760.382	NO	124.97	126.56	Library Peptides	150010000	125.89	MQQQLDEYQELLDIKETYSAKLDNAR	M[+16]QQQLD[+1]EYQELLDIK[+8]E[-131.1]TYSAK[+1]LDNAR	125.89	#N/A	TRUE	59881752	M4_F1:8056:270-357 v	E151104_21_Orbi2_JZ_CO_ES_Alex_LaminA_190_SILAC_EDC_M4_F1.mzML		0.996	59881752	y	59881752		8056
HIDmX_band4_F1	8056	270-357	HL2	6	M[+16]QQQLD[+1]EYQELLDIK[+8]E[-131.1]TYSAK[+1]LDNAR	4	150013200	150013200	0.1	TRUE	125.63	4	760.632	NO	124.97	126.56	Library Peptides	150010000	125.89	MQQQLDEYQELLDIKETYSAKLDNAR	M[+16]QQQLD[+1]EYQELLDIK[+8]E[-131.1]TYSAK[+1]LDNAR	125.89	#N/A	TRUE	49603516	M4_F1:8056:270-357 v	E151104_21_Orbi2_JZ_CO_ES_Alex_LaminA_190_SILAC_EDC_M4_F1.mzML		0.996	49603516	y	49603516		8056
HIDmX_band4_F1	8056	270-357	LHm	7	M[+16]QQQLD[+1]EYQELLDIKE[-131.1]TYSAK[+9]LDNAR[+10]	4	152652848	152652848	-0.2	TRUE	125.89	4	762.633	NO	124.97	126.56	Library Peptides	152650000	125.76	MQQQLDEYQELLDIKETYSAKLDNAR	M[+16]QQQLD[+1]EYQELLDIKE[-131.1]TYSAK[+9]LDNAR[+10]	125.76	#N/A	TRUE	49786756	M4_F1:8056:270-357 v	E151104_21_Orbi2_JZ_CO_ES_Alex_LaminA_190_SILAC_EDC_M4_F1.mzML		0.9681	49786756	y	49786756		8056
HIDmX_band4_F1	8056	270-357	LH1	8	M[+16]QQQLD[+1]EYQELLDIKE[-131.1]TYSAK[+9]LDNAR[+10]	4	152652848	152652848	-0.2	TRUE	125.76	4	762.884	NO	124.97	126.56	Library Peptides	152650000	125.76	MQQQLDEYQELLDIKETYSAKLDNAR	M[+16]QQQLD[+1]EYQELLDIKE[-131.1]TYSAK[+9]LDNAR[+10]	125.76	#N/A	TRUE	53801504	M4_F1:8056:270-357 v	E151104_21_Orbi2_JZ_CO_ES_Alex_LaminA_190_SILAC_EDC_M4_F1.mzML		0.9681	53801504	y	53801504		8056
HIDmX_band4_F1	8056	270-357	LH2	9	M[+16]QQQLD[+1]EYQELLDIKE[-131.1]TYSAK[+9]LDNAR[+10]	4	152652848	152652848	-0.2	TRUE	125.76	4	763.135	NO	124.97	126.56	Library Peptides	152650000	125.76	MQQQLDEYQELLDIKETYSAKLDNAR	M[+16]QQQLD[+1]EYQELLDIKE[-131.1]TYSAK[+9]LDNAR[+10]	125.76	#N/A	TRUE	49064592	M4_F1:8056:270-357 v	E151104_21_Orbi2_JZ_CO_ES_Alex_LaminA_190_SILAC_EDC_M4_F1.mzML		0.9681	49064592	y	49064592		8056
HIDmX_band4_F1	8056	270-357	HHm	10	M[+16]QQQLD[+1]EYQELLDIK[+8]E[-131.1]TYSAK[+9]LDNAR[+10]	4	162615264	162615264	0.2	TRUE	125.5	4	764.637	NO	124.97	126.56	Library Peptides	162620000	125.5	MQQQLDEYQELLDIKETYSAKLDNAR	M[+16]QQQLD[+1]EYQELLDIK[+8]E[-131.1]TYSAK[+9]LDNAR[+10]	125.5	#N/A	TRUE	50957872	M4_F1:8056:270-357 v	E151104_21_Orbi2_JZ_CO_ES_Alex_LaminA_190_SILAC_EDC_M4_F1.mzML		0.9921	50957872	y	50957872		8056
HIDmX_band4_F1	8056	270-357	HH1	11	M[+16]QQQLD[+1]EYQELLDIK[+8]E[-131.1]TYSAK[+9]LDNAR[+10]	4	162615264	162615264	0.2	TRUE	125.5	4	764.887	NO	124.97	126.56	Library Peptides	162620000	125.5	MQQQLDEYQELLDIKETYSAKLDNAR	M[+16]QQQLD[+1]EYQELLDIK[+8]E[-131.1]TYSAK[+9]LDNAR[+10]	125.5	#N/A	TRUE	64505612	M4_F1:8056:270-357 v	E151104_21_Orbi2_JZ_CO_ES_Alex_LaminA_190_SILAC_EDC_M4_F1.mzML		0.9921	64505612	y	64505612		8056
HIDmX_band4_F1	8056	270-357	HH2	12	M[+16]QQQLD[+1]EYQELLDIK[+8]E[-131.1]TYSAK[+9]LDNAR[+10]	4	162615264	162615264	0.2	TRUE	125.63	4	765.138	NO	124.97	126.56	Library Peptides	162620000	125.5	MQQQLDEYQELLDIKETYSAKLDNAR	M[+16]QQQLD[+1]EYQELLDIK[+8]E[-131.1]TYSAK[+9]LDNAR[+10]	125.5	#N/A	TRUE	47151784	M4_F1:8056:270-357 v	E151104_21_Orbi2_JZ_CO_ES_Alex_LaminA_190_SILAC_EDC_M4_F1.mzML		0.9921	47151784	y	47151784		8056
HIDmX_band4_F1	8036	270-361	LLm	1	M[+16]QQQLDEYQE[+1]LLDIKE[-131.1]TYSAK[+1]LDNAR	3	32475228	32475228	0.4	TRUE	125.49	3	1010.5	NO	125.1	126.42	Library Peptides	32475000	125.89	MQQQLDEYQELLDIKETYSAKLDNAR	M[+16]QQQLDEYQE[+1]LLDIKE[-131.1]TYSAK[+1]LDNAR	125.89	#N/A	TRUE	6758519	M4_F1:8036:270-361 v	E151104_21_Orbi2_JZ_CO_ES_Alex_LaminA_190_SILAC_EDC_M4_F1.mzML		0.9544	6758519	y	6758519	0.519897	8036
HIDmX_band4_F1	8036	270-361	LL1	2	M[+16]QQQLDEYQE[+1]LLDIKE[-131.1]TYSAK[+1]LDNAR	3	32475228	32475228	0.4	TRUE	125.89	3	1010.84	NO	125.1	126.42	Library Peptides	32475000	125.89	MQQQLDEYQELLDIKETYSAKLDNAR	M[+16]QQQLDEYQE[+1]LLDIKE[-131.1]TYSAK[+1]LDNAR	125.89	#N/A	TRUE	15193305	M4_F1:8036:270-361 v	E151104_21_Orbi2_JZ_CO_ES_Alex_LaminA_190_SILAC_EDC_M4_F1.mzML		0.9544	15193305	y	15193305		8036
HIDmX_band4_F1	8036	270-361	LL2	3	M[+16]QQQLDEYQE[+1]LLDIKE[-131.1]TYSAK[+1]LDNAR	3	32475228	32475228	0.4	TRUE	125.76	3	1011.17	NO	125.1	126.42	Library Peptides	32475000	125.89	MQQQLDEYQELLDIKETYSAKLDNAR	M[+16]QQQLDEYQE[+1]LLDIKE[-131.1]TYSAK[+1]LDNAR	125.89	#N/A	TRUE	10523405	M4_F1:8036:270-361 v	E151104_21_Orbi2_JZ_CO_ES_Alex_LaminA_190_SILAC_EDC_M4_F1.mzML		0.9544	10523405	y	10523405		8036
HIDmX_band4_F1	8036	270-361	HLm	4	M[+16]QQQLDEYQE[+1]LLDIK[+8]E[-131.1]TYSAK[+1]LDNAR	3	39989784	39989784	0.6	TRUE	125.89	3	1013.17	NO	125.1	126.42	Library Peptides	39990000	125.76	MQQQLDEYQELLDIKETYSAKLDNAR	M[+16]QQQLDEYQE[+1]LLDIK[+8]E[-131.1]TYSAK[+1]LDNAR	125.76	#N/A	TRUE	12568621	M4_F1:8036:270-361 v	E151104_21_Orbi2_JZ_CO_ES_Alex_LaminA_190_SILAC_EDC_M4_F1.mzML		0.9661	12568621	y	12568621		8036
HIDmX_band4_F1	8036	270-361	HL1	5	M[+16]QQQLDEYQE[+1]LLDIK[+8]E[-131.1]TYSAK[+1]LDNAR	3	39989784	39989784	0.6	TRUE	125.76	3	1013.51	NO	125.1	126.42	Library Peptides	39990000	125.76	MQQQLDEYQELLDIKETYSAKLDNAR	M[+16]QQQLDEYQE[+1]LLDIK[+8]E[-131.1]TYSAK[+1]LDNAR	125.76	#N/A	TRUE	14963123	M4_F1:8036:270-361 v	E151104_21_Orbi2_JZ_CO_ES_Alex_LaminA_190_SILAC_EDC_M4_F1.mzML		0.9661	14963123	y	14963123		8036
HIDmX_band4_F1	8036	270-361	HL2	6	M[+16]QQQLDEYQE[+1]LLDIK[+8]E[-131.1]TYSAK[+1]LDNAR	3	39989784	39989784	0.6	TRUE	125.49	3	1013.84	NO	125.1	126.42	Library Peptides	39990000	125.76	MQQQLDEYQELLDIKETYSAKLDNAR	M[+16]QQQLDEYQE[+1]LLDIK[+8]E[-131.1]TYSAK[+1]LDNAR	125.76	#N/A	TRUE	12458040	M4_F1:8036:270-361 v	E151104_21_Orbi2_JZ_CO_ES_Alex_LaminA_190_SILAC_EDC_M4_F1.mzML		0.9661	12458040	y	12458040		8036
HIDmX_band4_F1	8036	270-361	LHm	7	M[+16]QQQLDEYQE[+1]LLDIKE[-131.1]TYSAK[+9]LDNAR[+10]	3	36224524	36224524	-0.2	TRUE	125.49	3	1016.51	NO	125.1	126.42	Library Peptides	36225000	125.89	MQQQLDEYQELLDIKETYSAKLDNAR	M[+16]QQQLDEYQE[+1]LLDIKE[-131.1]TYSAK[+9]LDNAR[+10]	125.89	#N/A	TRUE	12320134	M4_F1:8036:270-361 v	E151104_21_Orbi2_JZ_CO_ES_Alex_LaminA_190_SILAC_EDC_M4_F1.mzML		0.9362	12320134	y	12320134		8036
HIDmX_band4_F1	8036	270-361	LH1	8	M[+16]QQQLDEYQE[+1]LLDIKE[-131.1]TYSAK[+9]LDNAR[+10]	3	36224524	36224524	-0.2	TRUE	125.89	3	1016.84	NO	125.1	126.42	Library Peptides	36225000	125.89	MQQQLDEYQELLDIKETYSAKLDNAR	M[+16]QQQLDEYQE[+1]LLDIKE[-131.1]TYSAK[+9]LDNAR[+10]	125.89	#N/A	TRUE	15586695	M4_F1:8036:270-361 v	E151104_21_Orbi2_JZ_CO_ES_Alex_LaminA_190_SILAC_EDC_M4_F1.mzML		0.9362	15586695	y	15586695		8036
HIDmX_band4_F1	8036	270-361	LH2	9	M[+16]QQQLDEYQE[+1]LLDIKE[-131.1]TYSAK[+9]LDNAR[+10]	3	36224524	36224524	-0.2	TRUE	126.02	3	1017.18	NO	125.1	126.42	Library Peptides	36225000	125.89	MQQQLDEYQELLDIKETYSAKLDNAR	M[+16]QQQLDEYQE[+1]LLDIKE[-131.1]TYSAK[+9]LDNAR[+10]	125.89	#N/A	TRUE	8317697	M4_F1:8036:270-361 v	E151104_21_Orbi2_JZ_CO_ES_Alex_LaminA_190_SILAC_EDC_M4_F1.mzML		0.9362	8317697	y	8317697		8036
HIDmX_band4_F1	8036	270-361	HHm	10	M[+16]QQQLDEYQE[+1]LLDIK[+8]E[-131.1]TYSAK[+9]LDNAR[+10]	3	37905536	37905536	0.3	TRUE	125.76	3	1019.18	NO	125.1	126.42	Library Peptides	37906000	125.76	MQQQLDEYQELLDIKETYSAKLDNAR	M[+16]QQQLDEYQE[+1]LLDIK[+8]E[-131.1]TYSAK[+9]LDNAR[+10]	125.76	#N/A	TRUE	15288847	M4_F1:8036:270-361 v	E151104_21_Orbi2_JZ_CO_ES_Alex_LaminA_190_SILAC_EDC_M4_F1.mzML		0.9307	15288847	y	15288847		8036
HIDmX_band4_F1	8036	270-361	HH1	11	M[+16]QQQLDEYQE[+1]LLDIK[+8]E[-131.1]TYSAK[+9]LDNAR[+10]	3	37905536	37905536	0.3	TRUE	126.02	3	1019.51	NO	125.1	126.42	Library Peptides	37906000	125.76	MQQQLDEYQELLDIKETYSAKLDNAR	M[+16]QQQLDEYQE[+1]LLDIK[+8]E[-131.1]TYSAK[+9]LDNAR[+10]	125.76	#N/A	TRUE	11754984	M4_F1:8036:270-361 v	E151104_21_Orbi2_JZ_CO_ES_Alex_LaminA_190_SILAC_EDC_M4_F1.mzML		0.9307	11754984	y	11754984		8036
HIDmX_band4_F1	8036	270-361	HH2	12	M[+16]QQQLDEYQE[+1]LLDIK[+8]E[-131.1]TYSAK[+9]LDNAR[+10]	3	37905536	37905536	0.3	TRUE	125.49	3	1019.85	NO	125.1	126.42	Library Peptides	37906000	125.76	MQQQLDEYQELLDIKETYSAKLDNAR	M[+16]QQQLDEYQE[+1]LLDIK[+8]E[-131.1]TYSAK[+9]LDNAR[+10]	125.76	#N/A	TRUE	10861704	M4_F1:8036:270-361 v	E151104_21_Orbi2_JZ_CO_ES_Alex_LaminA_190_SILAC_EDC_M4_F1.mzML		0.9307	10861704	y	10861704		8036
HIDmX_band4_F1	8029-8030	270-361	LLm	1	M[+16]QQQLDEYQE[+1]LLDIKE[-131.1]TYSAK[+1]LDNAR	4	151574752	151574752	0.1	TRUE	125.76	4	758.128	NO	125.1	126.55	Library Peptides	151570000	125.63	MQQQLDEYQELLDIKETYSAKLDNAR	M[+16]QQQLDEYQE[+1]LLDIKE[-131.1]TYSAK[+1]LDNAR	125.63	#N/A	TRUE	45361208	M4_F1:8029-8030:270-361 v	E151104_21_Orbi2_JZ_CO_ES_Alex_LaminA_190_SILAC_EDC_M4_F1.mzML		0.9632	45361208	y	45361208	0.494473	8029-8030
HIDmX_band4_F1	8029-8030	270-361	LL1	2	M[+16]QQQLDEYQE[+1]LLDIKE[-131.1]TYSAK[+1]LDNAR	4	151574752	151574752	0.1	TRUE	125.63	4	758.378	NO	125.1	126.55	Library Peptides	151570000	125.63	MQQQLDEYQELLDIKETYSAKLDNAR	M[+16]QQQLDEYQE[+1]LLDIKE[-131.1]TYSAK[+1]LDNAR	125.63	#N/A	TRUE	56954516	M4_F1:8029-8030:270-361 v	E151104_21_Orbi2_JZ_CO_ES_Alex_LaminA_190_SILAC_EDC_M4_F1.mzML		0.9632	56954516	y	56954516		8029-8030
HIDmX_band4_F1	8029-8030	270-361	LL2	3	M[+16]QQQLDEYQE[+1]LLDIKE[-131.1]TYSAK[+1]LDNAR	4	151574752	151574752	0.1	TRUE	125.63	4	758.629	NO	125.1	126.55	Library Peptides	151570000	125.63	MQQQLDEYQELLDIKETYSAKLDNAR	M[+16]QQQLDEYQE[+1]LLDIKE[-131.1]TYSAK[+1]LDNAR	125.63	#N/A	TRUE	49259020	M4_F1:8029-8030:270-361 v	E151104_21_Orbi2_JZ_CO_ES_Alex_LaminA_190_SILAC_EDC_M4_F1.mzML		0.9632	49259020	y	49259020		8029-8030
HIDmX_band4_F1	8029-8030	270-361	HLm	4	M[+16]QQQLDEYQE[+1]LLDIK[+8]E[-131.1]TYSAK[+1]LDNAR	4	153216752	153216752	0.1	TRUE	125.63	4	760.131	NO	125.1	126.55	Library Peptides	153220000	125.89	MQQQLDEYQELLDIKETYSAKLDNAR	M[+16]QQQLDEYQE[+1]LLDIK[+8]E[-131.1]TYSAK[+1]LDNAR	125.89	#N/A	TRUE	41070088	M4_F1:8029-8030:270-361 v	E151104_21_Orbi2_JZ_CO_ES_Alex_LaminA_190_SILAC_EDC_M4_F1.mzML		0.9947	41070088	y	41070088		8029-8030
HIDmX_band4_F1	8029-8030	270-361	HL1	5	M[+16]QQQLDEYQE[+1]LLDIK[+8]E[-131.1]TYSAK[+1]LDNAR	4	153216752	153216752	0.1	TRUE	125.89	4	760.382	NO	125.1	126.55	Library Peptides	153220000	125.89	MQQQLDEYQELLDIKETYSAKLDNAR	M[+16]QQQLDEYQE[+1]LLDIK[+8]E[-131.1]TYSAK[+1]LDNAR	125.89	#N/A	TRUE	61823556	M4_F1:8029-8030:270-361 v	E151104_21_Orbi2_JZ_CO_ES_Alex_LaminA_190_SILAC_EDC_M4_F1.mzML		0.9947	61823556	y	61823556		8029-8030
HIDmX_band4_F1	8029-8030	270-361	HL2	6	M[+16]QQQLDEYQE[+1]LLDIK[+8]E[-131.1]TYSAK[+1]LDNAR	4	153216752	153216752	0.1	TRUE	125.63	4	760.632	NO	125.1	126.55	Library Peptides	153220000	125.89	MQQQLDEYQELLDIKETYSAKLDNAR	M[+16]QQQLDEYQE[+1]LLDIK[+8]E[-131.1]TYSAK[+1]LDNAR	125.89	#N/A	TRUE	50323108	M4_F1:8029-8030:270-361 v	E151104_21_Orbi2_JZ_CO_ES_Alex_LaminA_190_SILAC_EDC_M4_F1.mzML		0.9947	50323108	y	50323108		8029-8030
HIDmX_band4_F1	8029-8030	270-361	LHm	7	M[+16]QQQLDEYQE[+1]LLDIKE[-131.1]TYSAK[+9]LDNAR[+10]	4	158540448	158540448	-0.3	TRUE	125.89	4	762.633	NO	125.1	126.55	Library Peptides	158540000	125.76	MQQQLDEYQELLDIKETYSAKLDNAR	M[+16]QQQLDEYQE[+1]LLDIKE[-131.1]TYSAK[+9]LDNAR[+10]	125.76	#N/A	TRUE	52030796	M4_F1:8029-8030:270-361 v	E151104_21_Orbi2_JZ_CO_ES_Alex_LaminA_190_SILAC_EDC_M4_F1.mzML		0.9711	52030796	y	52030796		8029-8030
HIDmX_band4_F1	8029-8030	270-361	LH1	8	M[+16]QQQLDEYQE[+1]LLDIKE[-131.1]TYSAK[+9]LDNAR[+10]	4	158540448	158540448	-0.3	TRUE	125.76	4	762.884	NO	125.1	126.55	Library Peptides	158540000	125.76	MQQQLDEYQELLDIKETYSAKLDNAR	M[+16]QQQLDEYQE[+1]LLDIKE[-131.1]TYSAK[+9]LDNAR[+10]	125.76	#N/A	TRUE	57918296	M4_F1:8029-8030:270-361 v	E151104_21_Orbi2_JZ_CO_ES_Alex_LaminA_190_SILAC_EDC_M4_F1.mzML		0.9711	57918296	y	57918296		8029-8030
HIDmX_band4_F1	8029-8030	270-361	LH2	9	M[+16]QQQLDEYQE[+1]LLDIKE[-131.1]TYSAK[+9]LDNAR[+10]	4	158540448	158540448	-0.3	TRUE	125.76	4	763.135	NO	125.1	126.55	Library Peptides	158540000	125.76	MQQQLDEYQELLDIKETYSAKLDNAR	M[+16]QQQLDEYQE[+1]LLDIKE[-131.1]TYSAK[+9]LDNAR[+10]	125.76	#N/A	TRUE	48591356	M4_F1:8029-8030:270-361 v	E151104_21_Orbi2_JZ_CO_ES_Alex_LaminA_190_SILAC_EDC_M4_F1.mzML		0.9711	48591356	y	48591356		8029-8030
HIDmX_band4_F1	8029-8030	270-361	HHm	10	M[+16]QQQLDEYQE[+1]LLDIK[+8]E[-131.1]TYSAK[+9]LDNAR[+10]	4	167151360	167151360	0.1	TRUE	125.49	4	764.637	NO	125.1	126.55	Library Peptides	167150000	125.49	MQQQLDEYQELLDIKETYSAKLDNAR	M[+16]QQQLDEYQE[+1]LLDIK[+8]E[-131.1]TYSAK[+9]LDNAR[+10]	125.49	#N/A	TRUE	53119568	M4_F1:8029-8030:270-361 v	E151104_21_Orbi2_JZ_CO_ES_Alex_LaminA_190_SILAC_EDC_M4_F1.mzML		0.9913	53119568	y	53119568		8029-8030
HIDmX_band4_F1	8029-8030	270-361	HH1	11	M[+16]QQQLDEYQE[+1]LLDIK[+8]E[-131.1]TYSAK[+9]LDNAR[+10]	4	167151360	167151360	0.1	TRUE	125.49	4	764.887	NO	125.1	126.55	Library Peptides	167150000	125.49	MQQQLDEYQELLDIKETYSAKLDNAR	M[+16]QQQLDEYQE[+1]LLDIK[+8]E[-131.1]TYSAK[+9]LDNAR[+10]	125.49	#N/A	TRUE	63996968	M4_F1:8029-8030:270-361 v	E151104_21_Orbi2_JZ_CO_ES_Alex_LaminA_190_SILAC_EDC_M4_F1.mzML		0.9913	63996968	y	63996968		8029-8030
HIDmX_band4_F1	8029-8030	270-361	HH2	12	M[+16]QQQLDEYQE[+1]LLDIK[+8]E[-131.1]TYSAK[+9]LDNAR[+10]	4	167151360	167151360	0.1	TRUE	125.63	4	765.138	NO	125.1	126.55	Library Peptides	167150000	125.49	MQQQLDEYQELLDIKETYSAKLDNAR	M[+16]QQQLDEYQE[+1]LLDIK[+8]E[-131.1]TYSAK[+9]LDNAR[+10]	125.49	#N/A	TRUE	50034832	M4_F1:8029-8030:270-361 v	E151104_21_Orbi2_JZ_CO_ES_Alex_LaminA_190_SILAC_EDC_M4_F1.mzML		0.9913	50034832	y	50034832		8029-8030
HIDmX_band4_F1	8167	78-214	LLm	1	EVSGIK[+1]AAYEAELGDARE[-131.1]NIYSEE[+1]LR	3	17414642	17414642	-2.6	TRUE	127.19	3	928.466	NO	126.66	127.59	Library Peptides	17415000	127.19	EVSGIKAAYEAELGDARENIYSEELR	EVSGIK[+1]AAYEAELGDARE[-131.1]NIYSEE[+1]LR	127.19	#N/A	TRUE	4801490	M4_F1:8167:78-214 v dirty isotopic clusters	E151104_21_Orbi2_JZ_CO_ES_Alex_LaminA_190_SILAC_EDC_M4_F1.mzML		0.9741	4801490	y	4801490	0.496705	8167
HIDmX_band4_F1	8167	78-214	LL1	2	EVSGIK[+1]AAYEAELGDARE[-131.1]NIYSEE[+1]LR	3	17414642	17414642	-2.6	TRUE	127.19	3	928.801	NO	126.66	127.59	Library Peptides	17415000	127.19	EVSGIKAAYEAELGDARENIYSEELR	EVSGIK[+1]AAYEAELGDARE[-131.1]NIYSEE[+1]LR	127.19	#N/A	TRUE	7621376	M4_F1:8167:78-214 v dirty isotopic clusters	E151104_21_Orbi2_JZ_CO_ES_Alex_LaminA_190_SILAC_EDC_M4_F1.mzML		0.9741	7621376	y	7621376		8167
HIDmX_band4_F1	8167	78-214	LL2	3	EVSGIK[+1]AAYEAELGDARE[-131.1]NIYSEE[+1]LR	3	17414642	17414642	-2.6	TRUE	127.19	3	929.135	NO	126.66	127.59	Library Peptides	17415000	127.19	EVSGIKAAYEAELGDARENIYSEELR	EVSGIK[+1]AAYEAELGDARE[-131.1]NIYSEE[+1]LR	127.19	#N/A	TRUE	4991776	M4_F1:8167:78-214 v dirty isotopic clusters	E151104_21_Orbi2_JZ_CO_ES_Alex_LaminA_190_SILAC_EDC_M4_F1.mzML		0.9741	4991776	y	4991776		8167
HIDmX_band4_F1	8167	78-214	HLm	4	EVSGIK[+1]AAYEAELGDARE[-131.1]NIYSEE[+1]LR[+10]	3	18704810	18704810	0.2	TRUE	127.19	3	931.802	NO	126.66	127.59	Library Peptides	18705000	127.19	EVSGIKAAYEAELGDARENIYSEELR	EVSGIK[+1]AAYEAELGDARE[-131.1]NIYSEE[+1]LR[+10]	127.19	#N/A	TRUE	6200886	M4_F1:8167:78-214 v dirty isotopic clusters	E151104_21_Orbi2_JZ_CO_ES_Alex_LaminA_190_SILAC_EDC_M4_F1.mzML		0.9754	6200886	y	6200886		8167
HIDmX_band4_F1	8167	78-214	HL1	5	EVSGIK[+1]AAYEAELGDARE[-131.1]NIYSEE[+1]LR[+10]	3	18704810	18704810	0.2	TRUE	127.19	3	932.137	NO	126.66	127.59	Library Peptides	18705000	127.19	EVSGIKAAYEAELGDARENIYSEELR	EVSGIK[+1]AAYEAELGDARE[-131.1]NIYSEE[+1]LR[+10]	127.19	#N/A	TRUE	7030239	M4_F1:8167:78-214 v dirty isotopic clusters	E151104_21_Orbi2_JZ_CO_ES_Alex_LaminA_190_SILAC_EDC_M4_F1.mzML		0.9754	7030239	y	7030239		8167
HIDmX_band4_F1	8167	78-214	HL2	6	EVSGIK[+1]AAYEAELGDARE[-131.1]NIYSEE[+1]LR[+10]	3	18704810	18704810	0.2	TRUE	127.19	3	932.471	NO	126.66	127.59	Library Peptides	18705000	127.19	EVSGIKAAYEAELGDARENIYSEELR	EVSGIK[+1]AAYEAELGDARE[-131.1]NIYSEE[+1]LR[+10]	127.19	#N/A	TRUE	5473685	M4_F1:8167:78-214 v dirty isotopic clusters	E151104_21_Orbi2_JZ_CO_ES_Alex_LaminA_190_SILAC_EDC_M4_F1.mzML		0.9754	5473685	y	5473685		8167
HIDmX_band4_F1	8167	78-214	LHm	7	EVSGIK[+9]AAYEAELGDAR[+10]E[-131.1]NIYSEE[+1]LR	3	18031182	18031182	1.1	TRUE	127.19	3	934.474	NO	126.66	127.59	Library Peptides	18031000	127.19	EVSGIKAAYEAELGDARENIYSEELR	EVSGIK[+9]AAYEAELGDAR[+10]E[-131.1]NIYSEE[+1]LR	127.19	#N/A	TRUE	7236343	M4_F1:8167:78-214 v dirty isotopic clusters	E151104_21_Orbi2_JZ_CO_ES_Alex_LaminA_190_SILAC_EDC_M4_F1.mzML		0.9439	7236343	y	7236343		8167
HIDmX_band4_F1	8167	78-214	LH1	8	EVSGIK[+9]AAYEAELGDAR[+10]E[-131.1]NIYSEE[+1]LR	3	18031182	18031182	1.1	TRUE	127.19	3	934.808	NO	126.66	127.59	Library Peptides	18031000	127.19	EVSGIKAAYEAELGDARENIYSEELR	EVSGIK[+9]AAYEAELGDAR[+10]E[-131.1]NIYSEE[+1]LR	127.19	#N/A	TRUE	6297044	M4_F1:8167:78-214 v dirty isotopic clusters	E151104_21_Orbi2_JZ_CO_ES_Alex_LaminA_190_SILAC_EDC_M4_F1.mzML		0.9439	6297044	y	6297044		8167
HIDmX_band4_F1	8167	78-214	LH2	9	EVSGIK[+9]AAYEAELGDAR[+10]E[-131.1]NIYSEE[+1]LR	3	18031182	18031182	1.1	TRUE	127.19	3	935.142	NO	126.66	127.59	Library Peptides	18031000	127.19	EVSGIKAAYEAELGDARENIYSEELR	EVSGIK[+9]AAYEAELGDAR[+10]E[-131.1]NIYSEE[+1]LR	127.19	#N/A	TRUE	4497796	M4_F1:8167:78-214 v dirty isotopic clusters	E151104_21_Orbi2_JZ_CO_ES_Alex_LaminA_190_SILAC_EDC_M4_F1.mzML		0.9439	4497796	y	4497796		8167
HIDmX_band4_F1	8167	78-214	HHm	10	EVSGIK[+9]AAYEAELGDAR[+10]E[-131.1]NIYSEE[+1]LR[+10]	3	19808808	19808808	0.3	TRUE	127.19	3	937.81	NO	126.66	127.59	Library Peptides	19809000	127.19	EVSGIKAAYEAELGDARENIYSEELR	EVSGIK[+9]AAYEAELGDAR[+10]E[-131.1]NIYSEE[+1]LR[+10]	127.19	#N/A	TRUE	8594162	M4_F1:8167:78-214 v dirty isotopic clusters	E151104_21_Orbi2_JZ_CO_ES_Alex_LaminA_190_SILAC_EDC_M4_F1.mzML		0.939	8594162	y	8594162		8167
HIDmX_band4_F1	8167	78-214	HH1	11	EVSGIK[+9]AAYEAELGDAR[+10]E[-131.1]NIYSEE[+1]LR[+10]	3	19808808	19808808	0.3	TRUE	127.19	3	938.144	NO	126.66	127.59	Library Peptides	19809000	127.19	EVSGIKAAYEAELGDARENIYSEELR	EVSGIK[+9]AAYEAELGDAR[+10]E[-131.1]NIYSEE[+1]LR[+10]	127.19	#N/A	TRUE	6741859	M4_F1:8167:78-214 v dirty isotopic clusters	E151104_21_Orbi2_JZ_CO_ES_Alex_LaminA_190_SILAC_EDC_M4_F1.mzML		0.939	6741859	y	6741859		8167
HIDmX_band4_F1	8167	78-214	HH2	12	EVSGIK[+9]AAYEAELGDAR[+10]E[-131.1]NIYSEE[+1]LR[+10]	3	19808808	19808808	0.3	TRUE	127.19	3	938.479	NO	126.66	127.59	Library Peptides	19809000	127.19	EVSGIKAAYEAELGDARENIYSEELR	EVSGIK[+9]AAYEAELGDAR[+10]E[-131.1]NIYSEE[+1]LR[+10]	127.19	#N/A	TRUE	4472788	M4_F1:8167:78-214 v dirty isotopic clusters	E151104_21_Orbi2_JZ_CO_ES_Alex_LaminA_190_SILAC_EDC_M4_F1.mzML		0.939	4472788	y	4472788		8167
HIDmX_band4_F1	5657	68-219	LLm	1	ITESEE[+1]VVSRE[-131.1]NIYSEELRETK[+1]R	4	58418248	58418248	-0.9	TRUE	91.47	4	667.595	NO	91.22	91.72	Library Peptides	58418000	91.47	ITESEEVVSRENIYSEELRETKR	ITESEE[+1]VVSRE[-131.1]NIYSEELRETK[+1]R	91.47	#N/A	TRUE	19104464	M4_F1:5657:68-219 v dual peak - but seemingly splittable down the middle	E151104_20_Orbi2_JZ_CO_ES_Alex_LaminA_190_SILAC_EDC_M4_F2.mzML		0.967	19104464	y	19104464	0.496011	5657
HIDmX_band4_F1	5657	68-219	LL1	2	ITESEE[+1]VVSRE[-131.1]NIYSEELRETK[+1]R	4	58418248	58418248	-0.9	TRUE	91.47	4	667.846	NO	91.22	91.72	Library Peptides	58418000	91.47	ITESEEVVSRENIYSEELRETKR	ITESEE[+1]VVSRE[-131.1]NIYSEELRETK[+1]R	91.47	#N/A	TRUE	24005198	M4_F1:5657:68-219 v dual peak - but seemingly splittable down the middle	E151104_20_Orbi2_JZ_CO_ES_Alex_LaminA_190_SILAC_EDC_M4_F2.mzML		0.967	24005198	y	24005198		5657
HIDmX_band4_F1	5657	68-219	LL2	3	ITESEE[+1]VVSRE[-131.1]NIYSEELRETK[+1]R	4	58418248	58418248	-0.9	TRUE	91.55	4	668.096	NO	91.22	91.72	Library Peptides	58418000	91.47	ITESEEVVSRENIYSEELRETKR	ITESEE[+1]VVSRE[-131.1]NIYSEELRETK[+1]R	91.47	#N/A	TRUE	15308582	M4_F1:5657:68-219 v dual peak - but seemingly splittable down the middle	E151104_20_Orbi2_JZ_CO_ES_Alex_LaminA_190_SILAC_EDC_M4_F2.mzML		0.967	15308582	y	15308582		5657
HIDmX_band4_F1	5657	68-219	HLm	4	ITESEE[+1]VVSR[+10]E[-131.1]NIYSEELRETK[+1]R	4	51957496	51957496	-0.2	TRUE	91.47	4	670.097	NO	91.22	91.72	Library Peptides	51957000	91.47	ITESEEVVSRENIYSEELRETKR	ITESEE[+1]VVSR[+10]E[-131.1]NIYSEELRETK[+1]R	91.47	#N/A	TRUE	17198000	M4_F1:5657:68-219 v dual peak - but seemingly splittable down the middle	E151104_20_Orbi2_JZ_CO_ES_Alex_LaminA_190_SILAC_EDC_M4_F2.mzML		0.9717	17198000	y	17198000		5657
HIDmX_band4_F1	5657	68-219	HL1	5	ITESEE[+1]VVSR[+10]E[-131.1]NIYSEELRETK[+1]R	4	51957496	51957496	-0.2	TRUE	91.55	4	670.348	NO	91.22	91.72	Library Peptides	51957000	91.47	ITESEEVVSRENIYSEELRETKR	ITESEE[+1]VVSR[+10]E[-131.1]NIYSEELRETK[+1]R	91.47	#N/A	TRUE	18626238	M4_F1:5657:68-219 v dual peak - but seemingly splittable down the middle	E151104_20_Orbi2_JZ_CO_ES_Alex_LaminA_190_SILAC_EDC_M4_F2.mzML		0.9717	18626238	y	18626238		5657
HIDmX_band4_F1	5657	68-219	HL2	6	ITESEE[+1]VVSR[+10]E[-131.1]NIYSEELRETK[+1]R	4	51957496	51957496	-0.2	TRUE	91.47	4	670.599	NO	91.22	91.72	Library Peptides	51957000	91.47	ITESEEVVSRENIYSEELRETKR	ITESEE[+1]VVSR[+10]E[-131.1]NIYSEELRETK[+1]R	91.47	#N/A	TRUE	16133257	M4_F1:5657:68-219 v dual peak - but seemingly splittable down the middle	E151104_20_Orbi2_JZ_CO_ES_Alex_LaminA_190_SILAC_EDC_M4_F2.mzML		0.9717	16133257	y	16133257		5657
HIDmX_band4_F1	5657	68-219	LHm	7	ITESEE[+1]VVSRE[-131.1]NIYSEELR[+10]ETK[+9]R[+10]	4	59728456	59728456	0.5	TRUE	91.47	4	674.603	NO	91.22	91.72	Library Peptides	59728000	91.47	ITESEEVVSRENIYSEELRETKR	ITESEE[+1]VVSRE[-131.1]NIYSEELR[+10]ETK[+9]R[+10]	91.47	#N/A	TRUE	23123338	M4_F1:5657:68-219 v dual peak - but seemingly splittable down the middle	E151104_20_Orbi2_JZ_CO_ES_Alex_LaminA_190_SILAC_EDC_M4_F2.mzML		0.9713	23123338	y	23123338		5657
HIDmX_band4_F1	5657	68-219	LH1	8	ITESEE[+1]VVSRE[-131.1]NIYSEELR[+10]ETK[+9]R[+10]	4	59728456	59728456	0.5	TRUE	91.47	4	674.854	NO	91.22	91.72	Library Peptides	59728000	91.47	ITESEEVVSRENIYSEELRETKR	ITESEE[+1]VVSRE[-131.1]NIYSEELR[+10]ETK[+9]R[+10]	91.47	#N/A	TRUE	24043096	M4_F1:5657:68-219 v dual peak - but seemingly splittable down the middle	E151104_20_Orbi2_JZ_CO_ES_Alex_LaminA_190_SILAC_EDC_M4_F2.mzML		0.9713	24043096	y	24043096		5657
HIDmX_band4_F1	5657	68-219	LH2	9	ITESEE[+1]VVSRE[-131.1]NIYSEELR[+10]ETK[+9]R[+10]	4	59728456	59728456	0.5	TRUE	91.47	4	675.104	NO	91.22	91.72	Library Peptides	59728000	91.47	ITESEEVVSRENIYSEELRETKR	ITESEE[+1]VVSRE[-131.1]NIYSEELR[+10]ETK[+9]R[+10]	91.47	#N/A	TRUE	12562024	M4_F1:5657:68-219 v dual peak - but seemingly splittable down the middle	E151104_20_Orbi2_JZ_CO_ES_Alex_LaminA_190_SILAC_EDC_M4_F2.mzML		0.9713	12562024	y	12562024		5657
HIDmX_band4_F1	5657	68-219	HHm	10	ITESEE[+1]VVSR[+10]E[-131.1]NIYSEELR[+10]ETK[+9]R[+10]	4	55064116	55064116	0.1	TRUE	91.47	4	677.105	NO	91.22	91.72	Library Peptides	55064000	91.47	ITESEEVVSRENIYSEELRETKR	ITESEE[+1]VVSR[+10]E[-131.1]NIYSEELR[+10]ETK[+9]R[+10]	91.47	#N/A	TRUE	21282060	M4_F1:5657:68-219 v dual peak - but seemingly splittable down the middle	E151104_20_Orbi2_JZ_CO_ES_Alex_LaminA_190_SILAC_EDC_M4_F2.mzML		0.9707	21282060	y	21282060		5657
HIDmX_band4_F1	5657	68-219	HH1	11	ITESEE[+1]VVSR[+10]E[-131.1]NIYSEELR[+10]ETK[+9]R[+10]	4	55064116	55064116	0.1	TRUE	91.47	4	677.356	NO	91.22	91.72	Library Peptides	55064000	91.47	ITESEEVVSRENIYSEELRETKR	ITESEE[+1]VVSR[+10]E[-131.1]NIYSEELR[+10]ETK[+9]R[+10]	91.47	#N/A	TRUE	19237382	M4_F1:5657:68-219 v dual peak - but seemingly splittable down the middle	E151104_20_Orbi2_JZ_CO_ES_Alex_LaminA_190_SILAC_EDC_M4_F2.mzML		0.9707	19237382	y	19237382		5657
HIDmX_band4_F1	5657	68-219	HH2	12	ITESEE[+1]VVSR[+10]E[-131.1]NIYSEELR[+10]ETK[+9]R[+10]	4	55064116	55064116	0.1	TRUE	91.47	4	677.606	NO	91.22	91.72	Library Peptides	55064000	91.47	ITESEEVVSRENIYSEELRETKR	ITESEE[+1]VVSR[+10]E[-131.1]NIYSEELR[+10]ETK[+9]R[+10]	91.47	#N/A	TRUE	14544677	M4_F1:5657:68-219 v dual peak - but seemingly splittable down the middle	E151104_20_Orbi2_JZ_CO_ES_Alex_LaminA_190_SILAC_EDC_M4_F2.mzML		0.9707	14544677	y	14544677		5657
HIDmX_band4_F1	6993-7007	247-378	LLm	1	K[+1]LLEGEEERE[-131.1]LADALQE[+1]LR	3	79237368	79237368	-0.2	TRUE	106.56	3	704.715	NO	105.97	107.06	Library Peptides	79237000	106.47	KLLEGEEERELADALQELR	K[+1]LLEGEEERE[-131.1]LADALQE[+1]LR	106.47	#N/A	TRUE	27173314	M4_F1:6993-7007:247-378 v	E151104_20_Orbi2_JZ_CO_ES_Alex_LaminA_190_SILAC_EDC_M4_F2.mzML		0.9672	27173314	y	27173314	0.527828	6993-7007
HIDmX_band4_F1	6993-7007	247-378	LL1	2	K[+1]LLEGEEERE[-131.1]LADALQE[+1]LR	3	79237368	79237368	-0.2	TRUE	106.47	3	705.049	NO	105.97	107.06	Library Peptides	79237000	106.47	KLLEGEEERELADALQELR	K[+1]LLEGEEERE[-131.1]LADALQE[+1]LR	106.47	#N/A	TRUE	35340340	M4_F1:6993-7007:247-378 v	E151104_20_Orbi2_JZ_CO_ES_Alex_LaminA_190_SILAC_EDC_M4_F2.mzML		0.9672	35340340	y	35340340		6993-7007
HIDmX_band4_F1	6993-7007	247-378	LL2	3	K[+1]LLEGEEERE[-131.1]LADALQE[+1]LR	3	79237368	79237368	-0.2	TRUE	106.47	3	705.383	NO	105.97	107.06	Library Peptides	79237000	106.47	KLLEGEEERELADALQELR	K[+1]LLEGEEERE[-131.1]LADALQE[+1]LR	106.47	#N/A	TRUE	16723710	M4_F1:6993-7007:247-378 v	E151104_20_Orbi2_JZ_CO_ES_Alex_LaminA_190_SILAC_EDC_M4_F2.mzML		0.9672	16723710	y	16723710		6993-7007
HIDmX_band4_F1	6993-7007	247-378	HLm	4	K[+1]LLEGEEERE[-131.1]LADALQE[+1]LR[+10]	3	91568880	91568880	0.9	TRUE	106.56	3	708.051	NO	105.97	107.06	Library Peptides	91569000	106.39	KLLEGEEERELADALQELR	K[+1]LLEGEEERE[-131.1]LADALQE[+1]LR[+10]	106.39	#N/A	TRUE	35506384	M4_F1:6993-7007:247-378 v	E151104_20_Orbi2_JZ_CO_ES_Alex_LaminA_190_SILAC_EDC_M4_F2.mzML		0.9932	35506384	y	35506384		6993-7007
HIDmX_band4_F1	6993-7007	247-378	HL1	5	K[+1]LLEGEEERE[-131.1]LADALQE[+1]LR[+10]	3	91568880	91568880	0.9	TRUE	106.39	3	708.385	NO	105.97	107.06	Library Peptides	91569000	106.39	KLLEGEEERELADALQELR	K[+1]LLEGEEERE[-131.1]LADALQE[+1]LR[+10]	106.39	#N/A	TRUE	34952208	M4_F1:6993-7007:247-378 v	E151104_20_Orbi2_JZ_CO_ES_Alex_LaminA_190_SILAC_EDC_M4_F2.mzML		0.9932	34952208	y	34952208		6993-7007
HIDmX_band4_F1	6993-7007	247-378	HL2	6	K[+1]LLEGEEERE[-131.1]LADALQE[+1]LR[+10]	3	91568880	91568880	0.9	TRUE	106.56	3	708.719	NO	105.97	107.06	Library Peptides	91569000	106.39	KLLEGEEERELADALQELR	K[+1]LLEGEEERE[-131.1]LADALQE[+1]LR[+10]	106.39	#N/A	TRUE	21110288	M4_F1:6993-7007:247-378 v	E151104_20_Orbi2_JZ_CO_ES_Alex_LaminA_190_SILAC_EDC_M4_F2.mzML		0.9932	21110288	y	21110288		6993-7007
HIDmX_band4_F1	6993-7007	247-378	LHm	7	K[+9]LLEGEEER[+10]E[-131.1]LADALQE[+1]LR	3	84633472	84633472	0.1	TRUE	106.39	3	710.722	NO	105.97	107.06	Library Peptides	84633000	106.39	KLLEGEEERELADALQELR	K[+9]LLEGEEER[+10]E[-131.1]LADALQE[+1]LR	106.39	#N/A	TRUE	37450044	M4_F1:6993-7007:247-378 v	E151104_20_Orbi2_JZ_CO_ES_Alex_LaminA_190_SILAC_EDC_M4_F2.mzML		0.9802	37450044	y	37450044		6993-7007
HIDmX_band4_F1	6993-7007	247-378	LH1	8	K[+9]LLEGEEER[+10]E[-131.1]LADALQE[+1]LR	3	84633472	84633472	0.1	TRUE	106.47	3	711.057	NO	105.97	107.06	Library Peptides	84633000	106.39	KLLEGEEERELADALQELR	K[+9]LLEGEEER[+10]E[-131.1]LADALQE[+1]LR	106.39	#N/A	TRUE	30935498	M4_F1:6993-7007:247-378 v	E151104_20_Orbi2_JZ_CO_ES_Alex_LaminA_190_SILAC_EDC_M4_F2.mzML		0.9802	30935498	y	30935498		6993-7007
HIDmX_band4_F1	6993-7007	247-378	LH2	9	K[+9]LLEGEEER[+10]E[-131.1]LADALQE[+1]LR	3	84633472	84633472	0.1	TRUE	106.47	3	711.391	NO	105.97	107.06	Library Peptides	84633000	106.39	KLLEGEEERELADALQELR	K[+9]LLEGEEER[+10]E[-131.1]LADALQE[+1]LR	106.39	#N/A	TRUE	16247930	M4_F1:6993-7007:247-378 v	E151104_20_Orbi2_JZ_CO_ES_Alex_LaminA_190_SILAC_EDC_M4_F2.mzML		0.9802	16247930	y	16247930		6993-7007
HIDmX_band4_F1	6993-7007	247-378	HHm	10	K[+9]LLEGEEER[+10]E[-131.1]LADALQE[+1]LR[+10]	3	78385472	78385472	-0.2	TRUE	106.56	3	714.058	NO	105.97	107.06	Library Peptides	78385000	106.39	KLLEGEEERELADALQELR	K[+9]LLEGEEER[+10]E[-131.1]LADALQE[+1]LR[+10]	106.39	#N/A	TRUE	34903420	M4_F1:6993-7007:247-378 v	E151104_20_Orbi2_JZ_CO_ES_Alex_LaminA_190_SILAC_EDC_M4_F2.mzML		0.9623	34903420	y	34903420		6993-7007
HIDmX_band4_F1	6993-7007	247-378	HH1	11	K[+9]LLEGEEER[+10]E[-131.1]LADALQE[+1]LR[+10]	3	78385472	78385472	-0.2	TRUE	106.39	3	714.393	NO	105.97	107.06	Library Peptides	78385000	106.39	KLLEGEEERELADALQELR	K[+9]LLEGEEER[+10]E[-131.1]LADALQE[+1]LR[+10]	106.39	#N/A	TRUE	32120080	M4_F1:6993-7007:247-378 v	E151104_20_Orbi2_JZ_CO_ES_Alex_LaminA_190_SILAC_EDC_M4_F2.mzML		0.9623	32120080	y	32120080		6993-7007
HIDmX_band4_F1	6993-7007	247-378	HH2	12	K[+9]LLEGEEER[+10]E[-131.1]LADALQE[+1]LR[+10]	3	78385472	78385472	-0.2	TRUE	106.47	3	714.727	NO	105.97	107.06	Library Peptides	78385000	106.39	KLLEGEEERELADALQELR	K[+9]LLEGEEER[+10]E[-131.1]LADALQE[+1]LR[+10]	106.39	#N/A	TRUE	11361968	M4_F1:6993-7007:247-378 v	E151104_20_Orbi2_JZ_CO_ES_Alex_LaminA_190_SILAC_EDC_M4_F2.mzML		0.9623	11361968	y	11361968		6993-7007
HIDmX_band4_F1	7310	247-378	LLm	1	LADALQE[+1]LRE[-131.1]K[+1]LLEGEEERLR	4	2295079936	2295079936	0.2	TRUE	110.64	4	596.084	NO	109.73	111.18	Library Peptides	2295100000	110.64	LADALQELREKLLEGEEERLR	LADALQE[+1]LRE[-131.1]K[+1]LLEGEEERLR	110.64	#N/A	TRUE	731296704	M4_F1:7310:247-378 v	E151104_20_Orbi2_JZ_CO_ES_Alex_LaminA_190_SILAC_EDC_M4_F2.mzML		0.9955	731296704	y	731296704	0.496386	7310
HIDmX_band4_F1	7310	247-378	LL1	2	LADALQE[+1]LRE[-131.1]K[+1]LLEGEEERLR	4	2295079936	2295079936	0.2	TRUE	110.64	4	596.335	NO	109.73	111.18	Library Peptides	2295100000	110.64	LADALQELREKLLEGEEERLR	LADALQE[+1]LRE[-131.1]K[+1]LLEGEEERLR	110.64	#N/A	TRUE	941110464	M4_F1:7310:247-378 v	E151104_20_Orbi2_JZ_CO_ES_Alex_LaminA_190_SILAC_EDC_M4_F2.mzML		0.9955	941110464	y	941110464		7310
HIDmX_band4_F1	7310	247-378	LL2	3	LADALQE[+1]LRE[-131.1]K[+1]LLEGEEERLR	4	2295079936	2295079936	0.2	TRUE	110.64	4	596.586	NO	109.73	111.18	Library Peptides	2295100000	110.64	LADALQELREKLLEGEEERLR	LADALQE[+1]LRE[-131.1]K[+1]LLEGEEERLR	110.64	#N/A	TRUE	622672704	M4_F1:7310:247-378 v	E151104_20_Orbi2_JZ_CO_ES_Alex_LaminA_190_SILAC_EDC_M4_F2.mzML		0.9955	622672704	y	622672704		7310
HIDmX_band4_F1	7310	247-378	HLm	4	LADALQE[+1]LR[+10]E[-131.1]K[+1]LLEGEEERLR	4	2465800448	2465800448	-0.1	TRUE	110.37	4	598.586	NO	109.73	111.18	Library Peptides	2465800000	110.37	LADALQELREKLLEGEEERLR	LADALQE[+1]LR[+10]E[-131.1]K[+1]LLEGEEERLR	110.37	#N/A	TRUE	845781440	M4_F1:7310:247-378 v	E151104_20_Orbi2_JZ_CO_ES_Alex_LaminA_190_SILAC_EDC_M4_F2.mzML		0.9964	845781440	y	845781440		7310
HIDmX_band4_F1	7310	247-378	HL1	5	LADALQE[+1]LR[+10]E[-131.1]K[+1]LLEGEEERLR	4	2465800448	2465800448	-0.1	TRUE	110.37	4	598.837	NO	109.73	111.18	Library Peptides	2465800000	110.37	LADALQELREKLLEGEEERLR	LADALQE[+1]LR[+10]E[-131.1]K[+1]LLEGEEERLR	110.37	#N/A	TRUE	975588096	M4_F1:7310:247-378 v	E151104_20_Orbi2_JZ_CO_ES_Alex_LaminA_190_SILAC_EDC_M4_F2.mzML		0.9964	975588096	y	975588096		7310
HIDmX_band4_F1	7310	247-378	HL2	6	LADALQE[+1]LR[+10]E[-131.1]K[+1]LLEGEEERLR	4	2465800448	2465800448	-0.1	TRUE	110.37	4	599.088	NO	109.73	111.18	Library Peptides	2465800000	110.37	LADALQELREKLLEGEEERLR	LADALQE[+1]LR[+10]E[-131.1]K[+1]LLEGEEERLR	110.37	#N/A	TRUE	644430848	M4_F1:7310:247-378 v	E151104_20_Orbi2_JZ_CO_ES_Alex_LaminA_190_SILAC_EDC_M4_F2.mzML		0.9964	644430848	y	644430848		7310
HIDmX_band4_F1	7310	247-378	LHm	7	LADALQE[+1]LRE[-131.1]K[+9]LLEGEEER[+10]LR[+10]	4	2265264640	2265264640	-0.4	TRUE	110.37	4	603.092	NO	109.73	111.18	Library Peptides	2265300000	110.37	LADALQELREKLLEGEEERLR	LADALQE[+1]LRE[-131.1]K[+9]LLEGEEER[+10]LR[+10]	110.37	#N/A	TRUE	909966848	M4_F1:7310:247-378 v	E151104_20_Orbi2_JZ_CO_ES_Alex_LaminA_190_SILAC_EDC_M4_F2.mzML		0.9947	909966848	y	909966848		7310
HIDmX_band4_F1	7310	247-378	LH1	8	LADALQE[+1]LRE[-131.1]K[+9]LLEGEEER[+10]LR[+10]	4	2265264640	2265264640	-0.4	TRUE	110.37	4	603.343	NO	109.73	111.18	Library Peptides	2265300000	110.37	LADALQELREKLLEGEEERLR	LADALQE[+1]LRE[-131.1]K[+9]LLEGEEER[+10]LR[+10]	110.37	#N/A	TRUE	873492288	M4_F1:7310:247-378 v	E151104_20_Orbi2_JZ_CO_ES_Alex_LaminA_190_SILAC_EDC_M4_F2.mzML		0.9947	873492288	y	873492288		7310
HIDmX_band4_F1	7310	247-378	LH2	9	LADALQE[+1]LRE[-131.1]K[+9]LLEGEEER[+10]LR[+10]	4	2265264640	2265264640	-0.4	TRUE	110.37	4	603.593	NO	109.73	111.18	Library Peptides	2265300000	110.37	LADALQELREKLLEGEEERLR	LADALQE[+1]LRE[-131.1]K[+9]LLEGEEER[+10]LR[+10]	110.37	#N/A	TRUE	481805632	M4_F1:7310:247-378 v	E151104_20_Orbi2_JZ_CO_ES_Alex_LaminA_190_SILAC_EDC_M4_F2.mzML		0.9947	481805632	y	481805632		7310
HIDmX_band4_F1	7310	247-378	HHm	10	LADALQE[+1]LR[+10]E[-131.1]K[+9]LLEGEEER[+10]LR[+10]	4	2504872448	2504872448	-0.6	TRUE	110.37	4	605.594	NO	109.73	111.18	Library Peptides	2504900000	110.37	LADALQELREKLLEGEEERLR	LADALQE[+1]LR[+10]E[-131.1]K[+9]LLEGEEER[+10]LR[+10]	110.37	#N/A	TRUE	1053919424	M4_F1:7310:247-378 v	E151104_20_Orbi2_JZ_CO_ES_Alex_LaminA_190_SILAC_EDC_M4_F2.mzML		0.9977	1053919424	y	1053919424		7310
HIDmX_band4_F1	7310	247-378	HH1	11	LADALQE[+1]LR[+10]E[-131.1]K[+9]LLEGEEER[+10]LR[+10]	4	2504872448	2504872448	-0.6	TRUE	110.37	4	605.845	NO	109.73	111.18	Library Peptides	2504900000	110.37	LADALQELREKLLEGEEERLR	LADALQE[+1]LR[+10]E[-131.1]K[+9]LLEGEEER[+10]LR[+10]	110.37	#N/A	TRUE	944035520	M4_F1:7310:247-378 v	E151104_20_Orbi2_JZ_CO_ES_Alex_LaminA_190_SILAC_EDC_M4_F2.mzML		0.9977	944035520	y	944035520		7310
HIDmX_band4_F1	7310	247-378	HH2	12	LADALQE[+1]LR[+10]E[-131.1]K[+9]LLEGEEER[+10]LR[+10]	4	2504872448	2504872448	-0.6	TRUE	110.37	4	606.095	NO	109.73	111.18	Library Peptides	2504900000	110.37	LADALQELREKLLEGEEERLR	LADALQE[+1]LR[+10]E[-131.1]K[+9]LLEGEEER[+10]LR[+10]	110.37	#N/A	TRUE	506917568	M4_F1:7310:247-378 v	E151104_20_Orbi2_JZ_CO_ES_Alex_LaminA_190_SILAC_EDC_M4_F2.mzML		0.9977	506917568	y	506917568		7310
HIDmX_band4_F2	5625	65-378	LLm	1	ITE[+1]SEEVVSRE[-131.1]K[+1]LLEGEEERLR	4	30082510	30082510	-1.8	TRUE	91.15	4	626.086	NO	90.9	91.49	Library Peptides	30083000	91.15	ITESEEVVSREKLLEGEEERLR	ITE[+1]SEEVVSRE[-131.1]K[+1]LLEGEEERLR	91.15	#N/A	TRUE	13276886	M4_F2:5625:65-378 v	E151104_20_Orbi2_JZ_CO_ES_Alex_LaminA_190_SILAC_EDC_M4_F2.mzML		0.9013	13276886	y	13276886	0.474301	5625
HIDmX_band4_F2	5625	65-378	LL1	2	ITE[+1]SEEVVSRE[-131.1]K[+1]LLEGEEERLR	4	30082510	30082510	-1.8	TRUE	91.15	4	626.336	NO	90.9	91.49	Library Peptides	30083000	91.15	ITESEEVVSREKLLEGEEERLR	ITE[+1]SEEVVSRE[-131.1]K[+1]LLEGEEERLR	91.15	#N/A	TRUE	11338499	M4_F2:5625:65-378 v	E151104_20_Orbi2_JZ_CO_ES_Alex_LaminA_190_SILAC_EDC_M4_F2.mzML		0.9013	11338499	y	11338499		5625
HIDmX_band4_F2	5625	65-378	LL2	3	ITE[+1]SEEVVSRE[-131.1]K[+1]LLEGEEERLR	4	30082510	30082510	-1.8	TRUE	91.15	4	626.587	NO	90.9	91.49	Library Peptides	30083000	91.15	ITESEEVVSREKLLEGEEERLR	ITE[+1]SEEVVSRE[-131.1]K[+1]LLEGEEERLR	91.15	#N/A	TRUE	5467126	M4_F2:5625:65-378 v	E151104_20_Orbi2_JZ_CO_ES_Alex_LaminA_190_SILAC_EDC_M4_F2.mzML		0.9013	5467126	y	5467126		5625
HIDmX_band4_F2	5625	65-378	HLm	4	ITE[+1]SEEVVSR[+10]E[-131.1]K[+1]LLEGEEERLR	4	23608262	23608262	1	TRUE	91.15	4	628.588	NO	90.9	91.49	Library Peptides	23608000	91.15	ITESEEVVSREKLLEGEEERLR	ITE[+1]SEEVVSR[+10]E[-131.1]K[+1]LLEGEEERLR	91.15	#N/A	TRUE	6094166	M4_F2:5625:65-378 v	E151104_20_Orbi2_JZ_CO_ES_Alex_LaminA_190_SILAC_EDC_M4_F2.mzML		0.9139	6094166	y	6094166		5625
HIDmX_band4_F2	5625	65-378	HL1	5	ITE[+1]SEEVVSR[+10]E[-131.1]K[+1]LLEGEEERLR	4	23608262	23608262	1	TRUE	91.15	4	628.838	NO	90.9	91.49	Library Peptides	23608000	91.15	ITESEEVVSREKLLEGEEERLR	ITE[+1]SEEVVSR[+10]E[-131.1]K[+1]LLEGEEERLR	91.15	#N/A	TRUE	12601581	M4_F2:5625:65-378 v	E151104_20_Orbi2_JZ_CO_ES_Alex_LaminA_190_SILAC_EDC_M4_F2.mzML		0.9139	12601581	y	12601581		5625
HIDmX_band4_F2	5625	65-378	HL2	6	ITE[+1]SEEVVSR[+10]E[-131.1]K[+1]LLEGEEERLR	4	23608262	23608262	1	TRUE	91.07	4	629.089	NO	90.9	91.49	Library Peptides	23608000	91.15	ITESEEVVSREKLLEGEEERLR	ITE[+1]SEEVVSR[+10]E[-131.1]K[+1]LLEGEEERLR	91.15	#N/A	TRUE	4912517	M4_F2:5625:65-378 v	E151104_20_Orbi2_JZ_CO_ES_Alex_LaminA_190_SILAC_EDC_M4_F2.mzML		0.9139	4912517	y	4912517		5625
HIDmX_band4_F2	5625	65-378	LHm	7	ITE[+1]SEEVVSRE[-131.1]K[+9]LLEGEEER[+10]LR[+10]	4	20835558	20835558	1.2	TRUE	91.07	4	633.093	NO	90.9	91.49	Library Peptides	20836000	91.07	ITESEEVVSREKLLEGEEERLR	ITE[+1]SEEVVSRE[-131.1]K[+9]LLEGEEER[+10]LR[+10]	91.07	#N/A	TRUE	8077378	M4_F2:5625:65-378 v	E151104_20_Orbi2_JZ_CO_ES_Alex_LaminA_190_SILAC_EDC_M4_F2.mzML		0.9921	8077378	y	8077378		5625
HIDmX_band4_F2	5625	65-378	LH1	8	ITE[+1]SEEVVSRE[-131.1]K[+9]LLEGEEER[+10]LR[+10]	4	20835558	20835558	1.2	TRUE	91.15	4	633.344	NO	90.9	91.49	Library Peptides	20836000	91.07	ITESEEVVSREKLLEGEEERLR	ITE[+1]SEEVVSRE[-131.1]K[+9]LLEGEEER[+10]LR[+10]	91.07	#N/A	TRUE	7829132	M4_F2:5625:65-378 v	E151104_20_Orbi2_JZ_CO_ES_Alex_LaminA_190_SILAC_EDC_M4_F2.mzML		0.9921	7829132	y	7829132		5625
HIDmX_band4_F2	5625	65-378	LH2	9	ITE[+1]SEEVVSRE[-131.1]K[+9]LLEGEEER[+10]LR[+10]	4	20835558	20835558	1.2	TRUE	91.07	4	633.595	NO	90.9	91.49	Library Peptides	20836000	91.07	ITESEEVVSREKLLEGEEERLR	ITE[+1]SEEVVSRE[-131.1]K[+9]LLEGEEER[+10]LR[+10]	91.07	#N/A	TRUE	4929049	M4_F2:5625:65-378 v	E151104_20_Orbi2_JZ_CO_ES_Alex_LaminA_190_SILAC_EDC_M4_F2.mzML		0.9921	4929049	y	4929049		5625
HIDmX_band4_F2	5625	65-378	HHm	10	ITE[+1]SEEVVSR[+10]E[-131.1]K[+9]LLEGEEER[+10]LR[+10]	4	19177458	19177458	-0.4	TRUE	91.15	4	635.595	NO	90.9	91.49	Library Peptides	19177000	91.07	ITESEEVVSREKLLEGEEERLR	ITE[+1]SEEVVSR[+10]E[-131.1]K[+9]LLEGEEER[+10]LR[+10]	91.07	#N/A	TRUE	6983020	M4_F2:5625:65-378 v	E151104_20_Orbi2_JZ_CO_ES_Alex_LaminA_190_SILAC_EDC_M4_F2.mzML		0.9356	6983020	y	6983020		5625
HIDmX_band4_F2	5625	65-378	HH1	11	ITE[+1]SEEVVSR[+10]E[-131.1]K[+9]LLEGEEER[+10]LR[+10]	4	19177458	19177458	-0.4	TRUE	91.07	4	635.846	NO	90.9	91.49	Library Peptides	19177000	91.07	ITESEEVVSREKLLEGEEERLR	ITE[+1]SEEVVSR[+10]E[-131.1]K[+9]LLEGEEER[+10]LR[+10]	91.07	#N/A	TRUE	9110393	M4_F2:5625:65-378 v	E151104_20_Orbi2_JZ_CO_ES_Alex_LaminA_190_SILAC_EDC_M4_F2.mzML		0.9356	9110393	y	9110393		5625
HIDmX_band4_F2	5625	65-378	HH2	12	ITE[+1]SEEVVSR[+10]E[-131.1]K[+9]LLEGEEER[+10]LR[+10]	4	19177458	19177458	-0.4	TRUE	91.15	4	636.097	NO	90.9	91.49	Library Peptides	19177000	91.07	ITESEEVVSREKLLEGEEERLR	ITE[+1]SEEVVSR[+10]E[-131.1]K[+9]LLEGEEER[+10]LR[+10]	91.07	#N/A	TRUE	3084046	M4_F2:5625:65-378 v	E151104_20_Orbi2_JZ_CO_ES_Alex_LaminA_190_SILAC_EDC_M4_F2.mzML		0.9356	3084046	y	3084046		5625
