# Supplementary material for: Lamin A molecular compression and sliding as mechanisms behind nucleoskeleton elasticity
Source: Nat Commun. 2019 Jul 11;10:3056. doi: 10.1038/s41467-019-11063-6 (PMC6624373; doi:10.1038/s41467-019-11063-6)
Supplement: Supplementary file 5 — Supplementary Data 2 [file 41467_2019_11063_MOESM5_ESM.xlsx]

## Sheet: Skyline XiC H-hIDm X
Supplementary Data 2. Skyline XiC quantification of mono-, 1st- and 2nd isotopic peaks for a subset of spectra from H/hIDm X experiment. Given among others are: spectra origin (experiment/band/SCX fraction); spectra number; supported cross-link; peak type for light-light (LL), heavy-light (HL), light-heavy(LH) and heavy-heavy (HH) cross-linked peptide pairs: mono- (m), 1st- (1) and 2nd isotopic p…
Experiment_band_SCX fraction	Scan number	Cross-link (residue number-to-residue number)	ION-CLUSTER-peak	#	Modified Sequence	Precursor Charge	Total Area	Total Area MS1 (XXm+XX1+XX2)	Average Mass Error PPM	Identified	Retention Time	Product Charge	Product Mz (in reds are highlighted matching masses for overlapping peaks)	Overlapping peaks between HL and LH ion clusters?	Start Time	End Time	Protein	Normalized Area (XXm+XX1+XX2)	Peptide Retention Time	Peptide Sequence	Peptide Modified Sequence	Average Measured Retention Time	Predicted Result Retention Time	User Set Peak (manual peak boundary correction)	Single Peak Area	Peptide Note	File Name	Precursor Note and/or Isotope Dot Product before peak disqualification (due to contaminants or else)	Isotope Dot Product	Single Peak Area	Check for overlapping HL/LH and other contaminants	Area to calculate (0 for overlapping peaks or missing peaks, N/A for contaminated peaks)	(HL+LH/(LL+HL+LH+HH) Ratio	Scan number
H/hIDmX_band1_F1	2229	385-407	LLm	1	ASSHSS[+1]QTQGGGSVTKE[-131.1]LLEGEEE[+1]R	3	28643946	28643946	0.4	TRUE	54.04	3	825.397	NO	53.67	54.28	Library Peptides	28644000	54.04	ASSHSSQTQGGGSVTKELLEGEEER	ASSHSS[+1]QTQGGGSVTKE[-131.1]LLEGEEE[+1]R	54.04	#N/A	TRUE	10438105	GE1_F1:2229:385-407 v	E151104_03_Orbi2_JZ_CO_ES_Alex_LaminA_190_SILAC_EDC_GE1_F1.mzXML		0.9709	10438105	y	10438105	0.041775	2229
H/hIDmX_band1_F1	2229	385-407	LL1	2	ASSHSS[+1]QTQGGGSVTKE[-131.1]LLEGEEE[+1]R	3	28643946	28643946	0.4	TRUE	54.04	3	825.731	NO	53.67	54.28	Library Peptides	28644000	54.04	ASSHSSQTQGGGSVTKELLEGEEER	ASSHSS[+1]QTQGGGSVTKE[-131.1]LLEGEEE[+1]R	54.04	#N/A	TRUE	10481744	GE1_F1:2229:385-407 v	E151104_03_Orbi2_JZ_CO_ES_Alex_LaminA_190_SILAC_EDC_GE1_F1.mzXML		0.9709	10481744	y	10481744		2229
H/hIDmX_band1_F1	2229	385-407	LL2	3	ASSHSS[+1]QTQGGGSVTKE[-131.1]LLEGEEE[+1]R	3	28643946	28643946	0.4	TRUE	54.04	3	826.065	NO	53.67	54.28	Library Peptides	28644000	54.04	ASSHSSQTQGGGSVTKELLEGEEER	ASSHSS[+1]QTQGGGSVTKE[-131.1]LLEGEEE[+1]R	54.04	#N/A	TRUE	7724098	GE1_F1:2229:385-407 v	E151104_03_Orbi2_JZ_CO_ES_Alex_LaminA_190_SILAC_EDC_GE1_F1.mzXML		0.9709	7724098	y	7724098		2229
H/hIDmX_band1_F1	2229	385-407	HLm	4	ASSHSS[+1]QTQGGGSVTK[+8]E[-131.1]LLEGEEE[+1]R	3	1362078	1362078	-3.1	TRUE	54.04	3	828.068	NO	53.67	54.28	Library Peptides	1362100	54.04	ASSHSSQTQGGGSVTKELLEGEEER	ASSHSS[+1]QTQGGGSVTK[+8]E[-131.1]LLEGEEE[+1]R	54.04	#N/A	TRUE	415979	GE1_F1:2229:385-407 v	E151104_03_Orbi2_JZ_CO_ES_Alex_LaminA_190_SILAC_EDC_GE1_F1.mzXML		0.9707	415979	y	415979		2229
H/hIDmX_band1_F1	2229	385-407	HL1	5	ASSHSS[+1]QTQGGGSVTK[+8]E[-131.1]LLEGEEE[+1]R	3	1362078	1362078	-3.1	TRUE	53.98	3	828.402	NO	53.67	54.28	Library Peptides	1362100	54.04	ASSHSSQTQGGGSVTKELLEGEEER	ASSHSS[+1]QTQGGGSVTK[+8]E[-131.1]LLEGEEE[+1]R	54.04	#N/A	TRUE	556903	GE1_F1:2229:385-407 v	E151104_03_Orbi2_JZ_CO_ES_Alex_LaminA_190_SILAC_EDC_GE1_F1.mzXML		0.9707	556903	y	556903		2229
H/hIDmX_band1_F1	2229	385-407	HL2	6	ASSHSS[+1]QTQGGGSVTK[+8]E[-131.1]LLEGEEE[+1]R	3	1362078	1362078	-3.1	TRUE	54.04	3	828.737	NO	53.67	54.28	Library Peptides	1362100	54.04	ASSHSSQTQGGGSVTKELLEGEEER	ASSHSS[+1]QTQGGGSVTK[+8]E[-131.1]LLEGEEE[+1]R	54.04	#N/A	TRUE	389196	GE1_F1:2229:385-407 v	E151104_03_Orbi2_JZ_CO_ES_Alex_LaminA_190_SILAC_EDC_GE1_F1.mzXML		0.9707	389196	y	389196		2229
H/hIDmX_band1_F1	2229	385-407	LHm	7	ASSHSS[+1]QTQGGGSVTKE[-131.1]LLEGEEE[+1]R[+10]	3	1509546	1509546	1.4	TRUE	54.04	3	828.733	YES	53.67	54.28	Library Peptides	1509500	54.04	ASSHSSQTQGGGSVTKELLEGEEER	ASSHSS[+1]QTQGGGSVTKE[-131.1]LLEGEEE[+1]R[+10]	54.04	#N/A	TRUE	389196	GE1_F1:2229:385-407 v	E151104_03_Orbi2_JZ_CO_ES_Alex_LaminA_190_SILAC_EDC_GE1_F1.mzXML		0.9188	389196	x	0		2229
H/hIDmX_band1_F1	2229	385-407	LH1	8	ASSHSS[+1]QTQGGGSVTKE[-131.1]LLEGEEE[+1]R[+10]	3	1509546	1509546	1.4	TRUE	54.04	3	829.067	NO	53.67	54.28	Library Peptides	1509500	54.04	ASSHSSQTQGGGSVTKELLEGEEER	ASSHSS[+1]QTQGGGSVTKE[-131.1]LLEGEEE[+1]R[+10]	54.04	#N/A	TRUE	782846	GE1_F1:2229:385-407 v	E151104_03_Orbi2_JZ_CO_ES_Alex_LaminA_190_SILAC_EDC_GE1_F1.mzXML		0.9188	782846	y	782846		2229
H/hIDmX_band1_F1	2229	385-407	LH2	9	ASSHSS[+1]QTQGGGSVTKE[-131.1]LLEGEEE[+1]R[+10]	3	1509546	1509546	1.4	TRUE	53.92	3	829.401	NO	53.67	54.28	Library Peptides	1509500	54.04	ASSHSSQTQGGGSVTKELLEGEEER	ASSHSS[+1]QTQGGGSVTKE[-131.1]LLEGEEE[+1]R[+10]	54.04	#N/A	TRUE	337503	GE1_F1:2229:385-407 v	E151104_03_Orbi2_JZ_CO_ES_Alex_LaminA_190_SILAC_EDC_GE1_F1.mzXML		0.9188	337503	y	337503		2229
H/hIDmX_band1_F1	2229	385-407	HHm	10	ASSHSS[+1]QTQGGGSVTK[+8]E[-131.1]LLEGEEE[+1]R[+10]	3	28297384	28297384	0.5	TRUE	53.98	3	831.404	NO	53.67	54.28	Library Peptides	28297000	53.98	ASSHSSQTQGGGSVTKELLEGEEER	ASSHSS[+1]QTQGGGSVTK[+8]E[-131.1]LLEGEEE[+1]R[+10]	53.98	#N/A	FALSE	11636007	GE1_F1:2229:385-407 v	E151104_03_Orbi2_JZ_CO_ES_Alex_LaminA_190_SILAC_EDC_GE1_F1.mzXML		0.9748	11636007	y	11636007		2229
H/hIDmX_band1_F1	2229	385-407	HH1	11	ASSHSS[+1]QTQGGGSVTK[+8]E[-131.1]LLEGEEE[+1]R[+10]	3	28297384	28297384	0.5	TRUE	53.92	3	831.738	NO	53.67	54.28	Library Peptides	28297000	53.98	ASSHSSQTQGGGSVTKELLEGEEER	ASSHSS[+1]QTQGGGSVTK[+8]E[-131.1]LLEGEEE[+1]R[+10]	53.98	#N/A	FALSE	10256106	GE1_F1:2229:385-407 v	E151104_03_Orbi2_JZ_CO_ES_Alex_LaminA_190_SILAC_EDC_GE1_F1.mzXML		0.9748	10256106	y	10256106		2229
H/hIDmX_band1_F1	2229	385-407	HH2	12	ASSHSS[+1]QTQGGGSVTK[+8]E[-131.1]LLEGEEE[+1]R[+10]	3	28297384	28297384	0.5	TRUE	53.98	3	832.073	NO	53.67	54.28	Library Peptides	28297000	53.98	ASSHSSQTQGGGSVTKELLEGEEER	ASSHSS[+1]QTQGGGSVTK[+8]E[-131.1]LLEGEEE[+1]R[+10]	53.98	#N/A	FALSE	6405273	GE1_F1:2229:385-407 v	E151104_03_Orbi2_JZ_CO_ES_Alex_LaminA_190_SILAC_EDC_GE1_F1.mzXML		0.9748	6405273	y	6405273		2229
H/hIDmX_band1_F1	7770	53-75	LLm	1	EVS[+1]GIKAAYEAELGDARE[-131.1]SLE[+1]TENAGLR	3	97759360	97759360	1.1	TRUE	118.18	3	950.481	NO	117.73	118.51	Library Peptides	97759000	118.18	EVSGIKAAYEAELGDARESLETENAGLR	EVS[+1]GIKAAYEAELGDARE[-131.1]SLE[+1]TENAGLR	118.18	#N/A	TRUE	22749572	GE1_F1:7770:53-75 v	E151104_03_Orbi2_JZ_CO_ES_Alex_LaminA_190_SILAC_EDC_GE1_F1.mzXML		0.961	22749572	y	22749572	0.358611	7770
H/hIDmX_band1_F1	7770	53-75	LL1	2	EVS[+1]GIKAAYEAELGDARE[-131.1]SLE[+1]TENAGLR	3	97759360	97759360	1.1	TRUE	118.18	3	950.815	NO	117.73	118.51	Library Peptides	97759000	118.18	EVSGIKAAYEAELGDARESLETENAGLR	EVS[+1]GIKAAYEAELGDARE[-131.1]SLE[+1]TENAGLR	118.18	#N/A	TRUE	45212128	GE1_F1:7770:53-75 v	E151104_03_Orbi2_JZ_CO_ES_Alex_LaminA_190_SILAC_EDC_GE1_F1.mzXML		0.961	45212128	y	45212128		7770
H/hIDmX_band1_F1	7770	53-75	LL2	3	EVS[+1]GIKAAYEAELGDARE[-131.1]SLE[+1]TENAGLR	3	97759360	97759360	1.1	TRUE	118.18	3	951.149	NO	117.73	118.51	Library Peptides	97759000	118.18	EVSGIKAAYEAELGDARESLETENAGLR	EVS[+1]GIKAAYEAELGDARE[-131.1]SLE[+1]TENAGLR	118.18	#N/A	TRUE	29797662	GE1_F1:7770:53-75 v	E151104_03_Orbi2_JZ_CO_ES_Alex_LaminA_190_SILAC_EDC_GE1_F1.mzXML		0.961	29797662	y	29797662		7770
H/hIDmX_band1_F1	7770	53-75	HLm	4	EVS[+1]GIKAAYEAELGDARE[-131.1]SLE[+1]TENAGLR[+10]	3	53904228	53904228	1.3	TRUE	118.18	3	953.817	NO	117.73	118.51	Library Peptides	53904000	118.18	EVSGIKAAYEAELGDARESLETENAGLR	EVS[+1]GIKAAYEAELGDARE[-131.1]SLE[+1]TENAGLR[+10]	118.18	#N/A	TRUE	15294293	GE1_F1:7770:53-75 v	E151104_03_Orbi2_JZ_CO_ES_Alex_LaminA_190_SILAC_EDC_GE1_F1.mzXML		0.9895	15294293	y	15294293		7770
H/hIDmX_band1_F1	7770	53-75	HL1	5	EVS[+1]GIKAAYEAELGDARE[-131.1]SLE[+1]TENAGLR[+10]	3	53904228	53904228	1.3	TRUE	118.18	3	954.151	NO	117.73	118.51	Library Peptides	53904000	118.18	EVSGIKAAYEAELGDARESLETENAGLR	EVS[+1]GIKAAYEAELGDARE[-131.1]SLE[+1]TENAGLR[+10]	118.18	#N/A	TRUE	22510792	GE1_F1:7770:53-75 v	E151104_03_Orbi2_JZ_CO_ES_Alex_LaminA_190_SILAC_EDC_GE1_F1.mzXML		0.9895	22510792	y	22510792		7770
H/hIDmX_band1_F1	7770	53-75	HL2	6	EVS[+1]GIKAAYEAELGDARE[-131.1]SLE[+1]TENAGLR[+10]	3	53904228	53904228	1.3	TRUE	118.18	3	954.485	NO	117.73	118.51	Library Peptides	53904000	118.18	EVSGIKAAYEAELGDARESLETENAGLR	EVS[+1]GIKAAYEAELGDARE[-131.1]SLE[+1]TENAGLR[+10]	118.18	#N/A	TRUE	16099145	GE1_F1:7770:53-75 v	E151104_03_Orbi2_JZ_CO_ES_Alex_LaminA_190_SILAC_EDC_GE1_F1.mzXML		0.9895	16099145	y	16099145		7770
H/hIDmX_band1_F1	7770	53-75	LHm	7	EVS[+1]GIK[+8]AAYEAELGDAR[+10]E[-131.1]SLE[+1]TENAGLR	3	40567416	40567416	0.7	TRUE	118.18	3	956.488	NO	117.73	118.51	Library Peptides	40567000	118.18	EVSGIKAAYEAELGDARESLETENAGLR	EVS[+1]GIK[+8]AAYEAELGDAR[+10]E[-131.1]SLE[+1]TENAGLR	118.18	#N/A	TRUE	12797605	GE1_F1:7770:53-75 v	E151104_03_Orbi2_JZ_CO_ES_Alex_LaminA_190_SILAC_EDC_GE1_F1.mzXML		0.9974	12797605	y	12797605		7770
H/hIDmX_band1_F1	7770	53-75	LH1	8	EVS[+1]GIK[+8]AAYEAELGDAR[+10]E[-131.1]SLE[+1]TENAGLR	3	40567416	40567416	0.7	TRUE	118.18	3	956.823	NO	117.73	118.51	Library Peptides	40567000	118.18	EVSGIKAAYEAELGDARESLETENAGLR	EVS[+1]GIK[+8]AAYEAELGDAR[+10]E[-131.1]SLE[+1]TENAGLR	118.18	#N/A	TRUE	16292214	GE1_F1:7770:53-75 v	E151104_03_Orbi2_JZ_CO_ES_Alex_LaminA_190_SILAC_EDC_GE1_F1.mzXML		0.9974	16292214	y	16292214		7770
H/hIDmX_band1_F1	7770	53-75	LH2	9	EVS[+1]GIK[+8]AAYEAELGDAR[+10]E[-131.1]SLE[+1]TENAGLR	3	40567416	40567416	0.7	TRUE	118.18	3	957.157	NO	117.73	118.51	Library Peptides	40567000	118.18	EVSGIKAAYEAELGDARESLETENAGLR	EVS[+1]GIK[+8]AAYEAELGDAR[+10]E[-131.1]SLE[+1]TENAGLR	118.18	#N/A	TRUE	11477598	GE1_F1:7770:53-75 v	E151104_03_Orbi2_JZ_CO_ES_Alex_LaminA_190_SILAC_EDC_GE1_F1.mzXML		0.9974	11477598	y	11477598		7770
H/hIDmX_band1_F1	7770	53-75	HHm	10	EVS[+1]GIK[+8]AAYEAELGDAR[+10]E[-131.1]SLE[+1]TENAGLR[+10]	3	71206592	71206592	0.6	TRUE	118.18	3	959.824	NO	117.73	118.51	Library Peptides	71207000	118.18	EVSGIKAAYEAELGDARESLETENAGLR	EVS[+1]GIK[+8]AAYEAELGDAR[+10]E[-131.1]SLE[+1]TENAGLR[+10]	118.18	#N/A	TRUE	25137010	GE1_F1:7770:53-75 v	E151104_03_Orbi2_JZ_CO_ES_Alex_LaminA_190_SILAC_EDC_GE1_F1.mzXML		0.9718	25137010	y	25137010		7770
H/hIDmX_band1_F1	7770	53-75	HH1	11	EVS[+1]GIK[+8]AAYEAELGDAR[+10]E[-131.1]SLE[+1]TENAGLR[+10]	3	71206592	71206592	0.6	TRUE	118.18	3	960.159	NO	117.73	118.51	Library Peptides	71207000	118.18	EVSGIKAAYEAELGDARESLETENAGLR	EVS[+1]GIK[+8]AAYEAELGDAR[+10]E[-131.1]SLE[+1]TENAGLR[+10]	118.18	#N/A	TRUE	29747112	GE1_F1:7770:53-75 v	E151104_03_Orbi2_JZ_CO_ES_Alex_LaminA_190_SILAC_EDC_GE1_F1.mzXML		0.9718	29747112	y	29747112		7770
H/hIDmX_band1_F1	7770	53-75	HH2	12	EVS[+1]GIK[+8]AAYEAELGDAR[+10]E[-131.1]SLE[+1]TENAGLR[+10]	3	71206592	71206592	0.6	TRUE	118.18	3	960.493	NO	117.73	118.51	Library Peptides	71207000	118.18	EVSGIKAAYEAELGDARESLETENAGLR	EVS[+1]GIK[+8]AAYEAELGDAR[+10]E[-131.1]SLE[+1]TENAGLR[+10]	118.18	#N/A	TRUE	16322475	GE1_F1:7770:53-75 v	E151104_03_Orbi2_JZ_CO_ES_Alex_LaminA_190_SILAC_EDC_GE1_F1.mzXML		0.9718	16322475	y	16322475		7770
H/hIDmX_band1_F1	7765-69	53-78	LLm	1	EVSGIK[+1]AAYEAELGDARE[-131.1]SLE[+1]TENAGLR	3	97759360	97759360	1.1	TRUE	118.18	3	950.481	NO	117.73	118.51	Library Peptides	97759000	118.18	EVSGIKAAYEAELGDARESLETENAGLR	EVSGIK[+1]AAYEAELGDARE[-131.1]SLE[+1]TENAGLR	118.18	#N/A	TRUE	22749572	GE1_F1:7765-69:53-78 v	E151104_03_Orbi2_JZ_CO_ES_Alex_LaminA_190_SILAC_EDC_GE1_F1.mzXML		0.961	22749572	y	22749572	0.358611	7765-69
H/hIDmX_band1_F1	7765-69	53-78	LL1	2	EVSGIK[+1]AAYEAELGDARE[-131.1]SLE[+1]TENAGLR	3	97759360	97759360	1.1	TRUE	118.18	3	950.815	NO	117.73	118.51	Library Peptides	97759000	118.18	EVSGIKAAYEAELGDARESLETENAGLR	EVSGIK[+1]AAYEAELGDARE[-131.1]SLE[+1]TENAGLR	118.18	#N/A	TRUE	45212128	GE1_F1:7765-69:53-78 v	E151104_03_Orbi2_JZ_CO_ES_Alex_LaminA_190_SILAC_EDC_GE1_F1.mzXML		0.961	45212128	y	45212128		7765-69
H/hIDmX_band1_F1	7765-69	53-78	LL2	3	EVSGIK[+1]AAYEAELGDARE[-131.1]SLE[+1]TENAGLR	3	97759360	97759360	1.1	TRUE	118.18	3	951.149	NO	117.73	118.51	Library Peptides	97759000	118.18	EVSGIKAAYEAELGDARESLETENAGLR	EVSGIK[+1]AAYEAELGDARE[-131.1]SLE[+1]TENAGLR	118.18	#N/A	TRUE	29797662	GE1_F1:7765-69:53-78 v	E151104_03_Orbi2_JZ_CO_ES_Alex_LaminA_190_SILAC_EDC_GE1_F1.mzXML		0.961	29797662	y	29797662		7765-69
H/hIDmX_band1_F1	7765-69	53-78	HLm	4	EVSGIK[+1]AAYEAELGDARE[-131.1]SLE[+1]TENAGLR[+10]	3	53904228	53904228	1.3	TRUE	118.18	3	953.817	NO	117.73	118.51	Library Peptides	53904000	118.18	EVSGIKAAYEAELGDARESLETENAGLR	EVSGIK[+1]AAYEAELGDARE[-131.1]SLE[+1]TENAGLR[+10]	118.18	#N/A	TRUE	15294293	GE1_F1:7765-69:53-78 v	E151104_03_Orbi2_JZ_CO_ES_Alex_LaminA_190_SILAC_EDC_GE1_F1.mzXML		0.9895	15294293	y	15294293		7765-69
H/hIDmX_band1_F1	7765-69	53-78	HL1	5	EVSGIK[+1]AAYEAELGDARE[-131.1]SLE[+1]TENAGLR[+10]	3	53904228	53904228	1.3	TRUE	118.18	3	954.151	NO	117.73	118.51	Library Peptides	53904000	118.18	EVSGIKAAYEAELGDARESLETENAGLR	EVSGIK[+1]AAYEAELGDARE[-131.1]SLE[+1]TENAGLR[+10]	118.18	#N/A	TRUE	22510792	GE1_F1:7765-69:53-78 v	E151104_03_Orbi2_JZ_CO_ES_Alex_LaminA_190_SILAC_EDC_GE1_F1.mzXML		0.9895	22510792	y	22510792		7765-69
H/hIDmX_band1_F1	7765-69	53-78	HL2	6	EVSGIK[+1]AAYEAELGDARE[-131.1]SLE[+1]TENAGLR[+10]	3	53904228	53904228	1.3	TRUE	118.18	3	954.485	NO	117.73	118.51	Library Peptides	53904000	118.18	EVSGIKAAYEAELGDARESLETENAGLR	EVSGIK[+1]AAYEAELGDARE[-131.1]SLE[+1]TENAGLR[+10]	118.18	#N/A	TRUE	16099145	GE1_F1:7765-69:53-78 v	E151104_03_Orbi2_JZ_CO_ES_Alex_LaminA_190_SILAC_EDC_GE1_F1.mzXML		0.9895	16099145	y	16099145		7765-69
H/hIDmX_band1_F1	7765-69	53-78	LHm	7	EVSGIK[+9]AAYEAELGDAR[+10]E[-131.1]SLE[+1]TENAGLR	3	40567416	40567416	0.7	TRUE	118.18	3	956.488	NO	117.73	118.51	Library Peptides	40567000	118.18	EVSGIKAAYEAELGDARESLETENAGLR	EVSGIK[+9]AAYEAELGDAR[+10]E[-131.1]SLE[+1]TENAGLR	118.18	#N/A	TRUE	12797605	GE1_F1:7765-69:53-78 v	E151104_03_Orbi2_JZ_CO_ES_Alex_LaminA_190_SILAC_EDC_GE1_F1.mzXML		0.9974	12797605	y	12797605		7765-69
H/hIDmX_band1_F1	7765-69	53-78	LH1	8	EVSGIK[+9]AAYEAELGDAR[+10]E[-131.1]SLE[+1]TENAGLR	3	40567416	40567416	0.7	TRUE	118.18	3	956.823	NO	117.73	118.51	Library Peptides	40567000	118.18	EVSGIKAAYEAELGDARESLETENAGLR	EVSGIK[+9]AAYEAELGDAR[+10]E[-131.1]SLE[+1]TENAGLR	118.18	#N/A	TRUE	16292214	GE1_F1:7765-69:53-78 v	E151104_03_Orbi2_JZ_CO_ES_Alex_LaminA_190_SILAC_EDC_GE1_F1.mzXML		0.9974	16292214	y	16292214		7765-69
H/hIDmX_band1_F1	7765-69	53-78	LH2	9	EVSGIK[+9]AAYEAELGDAR[+10]E[-131.1]SLE[+1]TENAGLR	3	40567416	40567416	0.7	TRUE	118.18	3	957.157	NO	117.73	118.51	Library Peptides	40567000	118.18	EVSGIKAAYEAELGDARESLETENAGLR	EVSGIK[+9]AAYEAELGDAR[+10]E[-131.1]SLE[+1]TENAGLR	118.18	#N/A	TRUE	11477598	GE1_F1:7765-69:53-78 v	E151104_03_Orbi2_JZ_CO_ES_Alex_LaminA_190_SILAC_EDC_GE1_F1.mzXML		0.9974	11477598	y	11477598		7765-69
H/hIDmX_band1_F1	7765-69	53-78	HHm	10	EVSGIK[+9]AAYEAELGDAR[+10]E[-131.1]SLE[+1]TENAGLR[+10]	3	71206592	71206592	0.6	TRUE	118.18	3	959.824	NO	117.73	118.51	Library Peptides	71207000	118.18	EVSGIKAAYEAELGDARESLETENAGLR	EVSGIK[+9]AAYEAELGDAR[+10]E[-131.1]SLE[+1]TENAGLR[+10]	118.18	#N/A	TRUE	25137010	GE1_F1:7765-69:53-78 v	E151104_03_Orbi2_JZ_CO_ES_Alex_LaminA_190_SILAC_EDC_GE1_F1.mzXML		0.9718	25137010	y	25137010		7765-69
H/hIDmX_band1_F1	7765-69	53-78	HH1	11	EVSGIK[+9]AAYEAELGDAR[+10]E[-131.1]SLE[+1]TENAGLR[+10]	3	71206592	71206592	0.6	TRUE	118.18	3	960.159	NO	117.73	118.51	Library Peptides	71207000	118.18	EVSGIKAAYEAELGDARESLETENAGLR	EVSGIK[+9]AAYEAELGDAR[+10]E[-131.1]SLE[+1]TENAGLR[+10]	118.18	#N/A	TRUE	29747112	GE1_F1:7765-69:53-78 v	E151104_03_Orbi2_JZ_CO_ES_Alex_LaminA_190_SILAC_EDC_GE1_F1.mzXML		0.9718	29747112	y	29747112		7765-69
H/hIDmX_band1_F1	7765-69	53-78	HH2	12	EVSGIK[+9]AAYEAELGDAR[+10]E[-131.1]SLE[+1]TENAGLR[+10]	3	71206592	71206592	0.6	TRUE	118.18	3	960.493	NO	117.73	118.51	Library Peptides	71207000	118.18	EVSGIKAAYEAELGDARESLETENAGLR	EVSGIK[+9]AAYEAELGDAR[+10]E[-131.1]SLE[+1]TENAGLR[+10]	118.18	#N/A	TRUE	16322475	GE1_F1:7765-69:53-78 v	E151104_03_Orbi2_JZ_CO_ES_Alex_LaminA_190_SILAC_EDC_GE1_F1.mzXML		0.9718	16322475	y	16322475		7765-69
H/hIDmX_band1_F1	7766	53-78	LLm	1	EVSGIK[+1]AAYEAELGDARE[-131.1]SLE[+1]TENAGLR	4	94848640	94848640	0.5	TRUE	118.18	4	713.112	NO	117.73	118.51	Library Peptides	94849000	118.18	EVSGIKAAYEAELGDARESLETENAGLR	EVSGIK[+1]AAYEAELGDARE[-131.1]SLE[+1]TENAGLR	118.18	#N/A	TRUE	23598228	GE1_F1:7766:53-78 v	E151104_03_Orbi2_JZ_CO_ES_Alex_LaminA_190_SILAC_EDC_GE1_F1.mzXML		0.9635	23598228	y	23598228	0.383647	7766
H/hIDmX_band1_F1	7766	53-78	LL1	2	EVSGIK[+1]AAYEAELGDARE[-131.1]SLE[+1]TENAGLR	4	94848640	94848640	0.5	TRUE	118.18	4	713.363	NO	117.73	118.51	Library Peptides	94849000	118.18	EVSGIKAAYEAELGDARESLETENAGLR	EVSGIK[+1]AAYEAELGDARE[-131.1]SLE[+1]TENAGLR	118.18	#N/A	TRUE	43722300	GE1_F1:7766:53-78 v	E151104_03_Orbi2_JZ_CO_ES_Alex_LaminA_190_SILAC_EDC_GE1_F1.mzXML		0.9635	43722300	y	43722300		7766
H/hIDmX_band1_F1	7766	53-78	LL2	3	EVSGIK[+1]AAYEAELGDARE[-131.1]SLE[+1]TENAGLR	4	94848640	94848640	0.5	TRUE	118.18	4	713.614	NO	117.73	118.51	Library Peptides	94849000	118.18	EVSGIKAAYEAELGDARESLETENAGLR	EVSGIK[+1]AAYEAELGDARE[-131.1]SLE[+1]TENAGLR	118.18	#N/A	TRUE	27528116	GE1_F1:7766:53-78 v	E151104_03_Orbi2_JZ_CO_ES_Alex_LaminA_190_SILAC_EDC_GE1_F1.mzXML		0.9635	27528116	y	27528116		7766
H/hIDmX_band1_F1	7766	53-78	HLm	4	EVSGIK[+1]AAYEAELGDARE[-131.1]SLE[+1]TENAGLR[+10]	4	57525644	57525644	0.3	TRUE	118.18	4	715.614	NO	117.73	118.51	Library Peptides	57526000	118.18	EVSGIKAAYEAELGDARESLETENAGLR	EVSGIK[+1]AAYEAELGDARE[-131.1]SLE[+1]TENAGLR[+10]	118.18	#N/A	TRUE	18942250	GE1_F1:7766:53-78 v	E151104_03_Orbi2_JZ_CO_ES_Alex_LaminA_190_SILAC_EDC_GE1_F1.mzXML		0.9731	18942250	y	18942250		7766
H/hIDmX_band1_F1	7766	53-78	HL1	5	EVSGIK[+1]AAYEAELGDARE[-131.1]SLE[+1]TENAGLR[+10]	4	57525644	57525644	0.3	TRUE	118.18	4	715.865	NO	117.73	118.51	Library Peptides	57526000	118.18	EVSGIKAAYEAELGDARESLETENAGLR	EVSGIK[+1]AAYEAELGDARE[-131.1]SLE[+1]TENAGLR[+10]	118.18	#N/A	TRUE	22827126	GE1_F1:7766:53-78 v	E151104_03_Orbi2_JZ_CO_ES_Alex_LaminA_190_SILAC_EDC_GE1_F1.mzXML		0.9731	22827126	y	22827126		7766
H/hIDmX_band1_F1	7766	53-78	HL2	6	EVSGIK[+1]AAYEAELGDARE[-131.1]SLE[+1]TENAGLR[+10]	4	57525644	57525644	0.3	TRUE	118.18	4	716.116	NO	117.73	118.51	Library Peptides	57526000	118.18	EVSGIKAAYEAELGDARESLETENAGLR	EVSGIK[+1]AAYEAELGDARE[-131.1]SLE[+1]TENAGLR[+10]	118.18	#N/A	TRUE	15756267	GE1_F1:7766:53-78 v	E151104_03_Orbi2_JZ_CO_ES_Alex_LaminA_190_SILAC_EDC_GE1_F1.mzXML		0.9731	15756267	y	15756267		7766
H/hIDmX_band1_F1	7766	53-78	LHm	7	EVSGIK[+9]AAYEAELGDAR[+10]E[-131.1]SLE[+1]TENAGLR	4	45715652	45715652	0.8	TRUE	118.18	4	717.618	NO	117.73	118.51	Library Peptides	45716000	118.18	EVSGIKAAYEAELGDARESLETENAGLR	EVSGIK[+9]AAYEAELGDAR[+10]E[-131.1]SLE[+1]TENAGLR	118.18	#N/A	TRUE	14318454	GE1_F1:7766:53-78 v	E151104_03_Orbi2_JZ_CO_ES_Alex_LaminA_190_SILAC_EDC_GE1_F1.mzXML		0.9626	14318454	y	14318454		7766
H/hIDmX_band1_F1	7766	53-78	LH1	8	EVSGIK[+9]AAYEAELGDAR[+10]E[-131.1]SLE[+1]TENAGLR	4	45715652	45715652	0.8	TRUE	118.06	4	717.869	NO	117.73	118.51	Library Peptides	45716000	118.18	EVSGIKAAYEAELGDARESLETENAGLR	EVSGIK[+9]AAYEAELGDAR[+10]E[-131.1]SLE[+1]TENAGLR	118.18	#N/A	TRUE	16057993	GE1_F1:7766:53-78 v	E151104_03_Orbi2_JZ_CO_ES_Alex_LaminA_190_SILAC_EDC_GE1_F1.mzXML		0.9626	16057993	y	16057993		7766
H/hIDmX_band1_F1	7766	53-78	LH2	9	EVSGIK[+9]AAYEAELGDAR[+10]E[-131.1]SLE[+1]TENAGLR	4	45715652	45715652	0.8	TRUE	118.18	4	718.119	NO	117.73	118.51	Library Peptides	45716000	118.18	EVSGIKAAYEAELGDARESLETENAGLR	EVSGIK[+9]AAYEAELGDAR[+10]E[-131.1]SLE[+1]TENAGLR	118.18	#N/A	TRUE	15339204	GE1_F1:7766:53-78 v	E151104_03_Orbi2_JZ_CO_ES_Alex_LaminA_190_SILAC_EDC_GE1_F1.mzXML		0.9626	15339204	y	15339204		7766
H/hIDmX_band1_F1	7766	53-78	HHm	10	EVSGIK[+9]AAYEAELGDAR[+10]E[-131.1]SLE[+1]TENAGLR[+10]	4	71014888	71014888	0.2	TRUE	118.18	4	720.12	NO	117.73	118.51	Library Peptides	71015000	118.18	EVSGIKAAYEAELGDARESLETENAGLR	EVSGIK[+9]AAYEAELGDAR[+10]E[-131.1]SLE[+1]TENAGLR[+10]	118.18	#N/A	TRUE	24420932	GE1_F1:7766:53-78 v	E151104_03_Orbi2_JZ_CO_ES_Alex_LaminA_190_SILAC_EDC_GE1_F1.mzXML		0.9793	24420932	y	24420932		7766
H/hIDmX_band1_F1	7766	53-78	HH1	11	EVSGIK[+9]AAYEAELGDAR[+10]E[-131.1]SLE[+1]TENAGLR[+10]	4	71014888	71014888	0.2	TRUE	118.18	4	720.371	NO	117.73	118.51	Library Peptides	71015000	118.18	EVSGIKAAYEAELGDARESLETENAGLR	EVSGIK[+9]AAYEAELGDAR[+10]E[-131.1]SLE[+1]TENAGLR[+10]	118.18	#N/A	TRUE	25956700	GE1_F1:7766:53-78 v	E151104_03_Orbi2_JZ_CO_ES_Alex_LaminA_190_SILAC_EDC_GE1_F1.mzXML		0.9793	25956700	y	25956700		7766
H/hIDmX_band1_F1	7766	53-78	HH2	12	EVSGIK[+9]AAYEAELGDAR[+10]E[-131.1]SLE[+1]TENAGLR[+10]	4	71014888	71014888	0.2	TRUE	118.18	4	720.621	NO	117.73	118.51	Library Peptides	71015000	118.18	EVSGIKAAYEAELGDARESLETENAGLR	EVSGIK[+9]AAYEAELGDAR[+10]E[-131.1]SLE[+1]TENAGLR[+10]	118.18	#N/A	TRUE	20637256	GE1_F1:7766:53-78 v	E151104_03_Orbi2_JZ_CO_ES_Alex_LaminA_190_SILAC_EDC_GE1_F1.mzXML		0.9793	20637256	y	20637256		7766
H/hIDmX_band1_F1	2745	1-65	LLm	1	ITE[+1]SEEVVSRE[-131.1]M[+17]ETPSQRR	3	36391604	36391604	0.6	TRUE	60.83	3	717.355	NO	60.27	61.27	Library Peptides	36392000	60.83	ITESEEVVSREMETPSQRR	ITE[+1]SEEVVSRE[-131.1]M[+17]ETPSQRR	60.83	#N/A	TRUE	15238227	GE1_F1:2745:1-65 v	E151104_03_Orbi2_JZ_CO_ES_Alex_LaminA_190_SILAC_EDC_GE1_F1.mzXML		0.9509	15238227	y	15238227	0.446141	2745
H/hIDmX_band1_F1	2745	1-65	LL1	2	ITE[+1]SEEVVSRE[-131.1]M[+17]ETPSQRR	3	36391604	36391604	0.6	TRUE	60.83	3	717.689	NO	60.27	61.27	Library Peptides	36392000	60.83	ITESEEVVSREMETPSQRR	ITE[+1]SEEVVSRE[-131.1]M[+17]ETPSQRR	60.83	#N/A	TRUE	14080463	GE1_F1:2745:1-65 v	E151104_03_Orbi2_JZ_CO_ES_Alex_LaminA_190_SILAC_EDC_GE1_F1.mzXML		0.9509	14080463	y	14080463		2745
H/hIDmX_band1_F1	2745	1-65	LL2	3	ITE[+1]SEEVVSRE[-131.1]M[+17]ETPSQRR	3	36391604	36391604	0.6	TRUE	60.83	3	718.023	NO	60.27	61.27	Library Peptides	36392000	60.83	ITESEEVVSREMETPSQRR	ITE[+1]SEEVVSRE[-131.1]M[+17]ETPSQRR	60.83	#N/A	TRUE	7072915	GE1_F1:2745:1-65 v	E151104_03_Orbi2_JZ_CO_ES_Alex_LaminA_190_SILAC_EDC_GE1_F1.mzXML		0.9509	7072915	y	7072915		2745
H/hIDmX_band1_F1	2745	1-65	HLm	4	ITE[+1]SEEVVSR[+10]E[-131.1]M[+17]ETPSQRR	3	30074136	30074136	-0.6	TRUE	60.94	3	720.691	NO	60.27	61.27	Library Peptides	30074000	60.94	ITESEEVVSREMETPSQRR	ITE[+1]SEEVVSR[+10]E[-131.1]M[+17]ETPSQRR	60.94	#N/A	TRUE	11292138	GE1_F1:2745:1-65 v	E151104_03_Orbi2_JZ_CO_ES_Alex_LaminA_190_SILAC_EDC_GE1_F1.mzXML		0.9525	11292138	y	11292138		2745
H/hIDmX_band1_F1	2745	1-65	HL1	5	ITE[+1]SEEVVSR[+10]E[-131.1]M[+17]ETPSQRR	3	30074136	30074136	-0.6	TRUE	60.94	3	721.025	NO	60.27	61.27	Library Peptides	30074000	60.94	ITESEEVVSREMETPSQRR	ITE[+1]SEEVVSR[+10]E[-131.1]M[+17]ETPSQRR	60.94	#N/A	TRUE	13344250	GE1_F1:2745:1-65 v	E151104_03_Orbi2_JZ_CO_ES_Alex_LaminA_190_SILAC_EDC_GE1_F1.mzXML		0.9525	13344250	y	13344250		2745
H/hIDmX_band1_F1	2745	1-65	HL2	6	ITE[+1]SEEVVSR[+10]E[-131.1]M[+17]ETPSQRR	3	30074136	30074136	-0.6	TRUE	60.94	3	721.359	NO	60.27	61.27	Library Peptides	30074000	60.94	ITESEEVVSREMETPSQRR	ITE[+1]SEEVVSR[+10]E[-131.1]M[+17]ETPSQRR	60.94	#N/A	TRUE	5437748	GE1_F1:2745:1-65 v	E151104_03_Orbi2_JZ_CO_ES_Alex_LaminA_190_SILAC_EDC_GE1_F1.mzXML		0.9525	5437748	y	5437748		2745
H/hIDmX_band1_F1	2745	1-65	LHm	7	ITE[+1]SEEVVSRE[-131.1]M[+17]ETPSQR[+10]R[+10]	3	42964872	42964872	0.2	TRUE	60.94	3	724.027	NO	60.27	61.27	Library Peptides	42965000	60.94	ITESEEVVSREMETPSQRR	ITE[+1]SEEVVSRE[-131.1]M[+17]ETPSQR[+10]R[+10]	60.94	#N/A	TRUE	19570888	GE1_F1:2745:1-65 v	E151104_03_Orbi2_JZ_CO_ES_Alex_LaminA_190_SILAC_EDC_GE1_F1.mzXML		0.9137	19570888	y	19570888		2745
H/hIDmX_band1_F1	2745	1-65	LH1	8	ITE[+1]SEEVVSRE[-131.1]M[+17]ETPSQR[+10]R[+10]	3	42964872	42964872	0.2	TRUE	60.83	3	724.362	NO	60.27	61.27	Library Peptides	42965000	60.94	ITESEEVVSREMETPSQRR	ITE[+1]SEEVVSRE[-131.1]M[+17]ETPSQR[+10]R[+10]	60.94	#N/A	TRUE	18486674	GE1_F1:2745:1-65 v	E151104_03_Orbi2_JZ_CO_ES_Alex_LaminA_190_SILAC_EDC_GE1_F1.mzXML		0.9137	18486674	y	18486674		2745
H/hIDmX_band1_F1	2745	1-65	LH2	9	ITE[+1]SEEVVSRE[-131.1]M[+17]ETPSQR[+10]R[+10]	3	42964872	42964872	0.2	TRUE	60.71	3	724.696	NO	60.27	61.27	Library Peptides	42965000	60.94	ITESEEVVSREMETPSQRR	ITE[+1]SEEVVSRE[-131.1]M[+17]ETPSQR[+10]R[+10]	60.94	#N/A	TRUE	4907312	GE1_F1:2745:1-65 v	E151104_03_Orbi2_JZ_CO_ES_Alex_LaminA_190_SILAC_EDC_GE1_F1.mzXML		0.9137	4907312	y	4907312		2745
H/hIDmX_band1_F1	2745	1-65	HHm	10	ITE[+1]SEEVVSR[+10]E[-131.1]M[+17]ETPSQR[+10]R[+10]	3	54282288	54282288	0.4	TRUE	60.83	3	727.363	NO	60.27	61.27	Library Peptides	54282000	60.83	ITESEEVVSREMETPSQRR	ITE[+1]SEEVVSR[+10]E[-131.1]M[+17]ETPSQR[+10]R[+10]	60.83	#N/A	TRUE	22376986	GE1_F1:2745:1-65 v	E151104_03_Orbi2_JZ_CO_ES_Alex_LaminA_190_SILAC_EDC_GE1_F1.mzXML		0.9701	22376986	y	22376986		2745
H/hIDmX_band1_F1	2745	1-65	HH1	11	ITE[+1]SEEVVSR[+10]E[-131.1]M[+17]ETPSQR[+10]R[+10]	3	54282288	54282288	0.4	TRUE	60.83	3	727.698	NO	60.27	61.27	Library Peptides	54282000	60.83	ITESEEVVSREMETPSQRR	ITE[+1]SEEVVSR[+10]E[-131.1]M[+17]ETPSQR[+10]R[+10]	60.83	#N/A	TRUE	22041226	GE1_F1:2745:1-65 v	E151104_03_Orbi2_JZ_CO_ES_Alex_LaminA_190_SILAC_EDC_GE1_F1.mzXML		0.9701	22041226	y	22041226		2745
H/hIDmX_band1_F1	2745	1-65	HH2	12	ITE[+1]SEEVVSR[+10]E[-131.1]M[+17]ETPSQR[+10]R[+10]	3	54282288	54282288	0.4	TRUE	60.94	3	728.032	NO	60.27	61.27	Library Peptides	54282000	60.83	ITESEEVVSREMETPSQRR	ITE[+1]SEEVVSR[+10]E[-131.1]M[+17]ETPSQR[+10]R[+10]	60.83	#N/A	TRUE	9864077	GE1_F1:2745:1-65 v	E151104_03_Orbi2_JZ_CO_ES_Alex_LaminA_190_SILAC_EDC_GE1_F1.mzXML		0.9701	9864077	y	9864077		2745
H/hIDmX_band1_F1	4092	65-97	LLm	1	ITE[+1]SEEVVSRE[-131.1]TLDSVAK[+1]ER	3	109961120	109961120	0.1	TRUE	75.28	3	716.71	NO	75.03	75.54	Library Peptides	109960000	75.28	ITESEEVVSRETLDSVAKER	ITE[+1]SEEVVSRE[-131.1]TLDSVAK[+1]ER	75.28	#N/A	TRUE	43250924	GE1_F1:4092:65-97 v	E151104_03_Orbi2_JZ_CO_ES_Alex_LaminA_190_SILAC_EDC_GE1_F1.mzXML		0.9573	43250924	y	43250924	0.396312	4092
H/hIDmX_band1_F1	4092	65-97	LL1	2	ITE[+1]SEEVVSRE[-131.1]TLDSVAK[+1]ER	3	109961120	109961120	0.1	TRUE	75.2	3	717.044	NO	75.03	75.54	Library Peptides	109960000	75.28	ITESEEVVSRETLDSVAKER	ITE[+1]SEEVVSRE[-131.1]TLDSVAK[+1]ER	75.28	#N/A	TRUE	36616276	GE1_F1:4092:65-97 v	E151104_03_Orbi2_JZ_CO_ES_Alex_LaminA_190_SILAC_EDC_GE1_F1.mzXML		0.9573	36616276	y	36616276		4092
H/hIDmX_band1_F1	4092	65-97	LL2	3	ITE[+1]SEEVVSRE[-131.1]TLDSVAK[+1]ER	3	109961120	109961120	0.1	TRUE	75.2	3	717.378	NO	75.03	75.54	Library Peptides	109960000	75.28	ITESEEVVSRETLDSVAKER	ITE[+1]SEEVVSRE[-131.1]TLDSVAK[+1]ER	75.28	#N/A	TRUE	30093916	GE1_F1:4092:65-97 v	E151104_03_Orbi2_JZ_CO_ES_Alex_LaminA_190_SILAC_EDC_GE1_F1.mzXML		0.9573	30093916	y	30093916		4092
H/hIDmX_band1_F1	4092	65-97	HLm	4	ITE[+1]SEEVVSR[+10]E[-131.1]TLDSVAK[+1]ER	3	49577948	49577948	-1.6	TRUE	75.28	3	720.046	NO	75.03	75.54	Library Peptides	49578000	75.28	ITESEEVVSRETLDSVAKER	ITE[+1]SEEVVSR[+10]E[-131.1]TLDSVAK[+1]ER	75.28	#N/A	TRUE	17444742	GE1_F1:4092:65-97 v	E151104_03_Orbi2_JZ_CO_ES_Alex_LaminA_190_SILAC_EDC_GE1_F1.mzXML		0.9723	17444742	y	17444742		4092
H/hIDmX_band1_F1	4092	65-97	HL1	5	ITE[+1]SEEVVSR[+10]E[-131.1]TLDSVAK[+1]ER	3	49577948	49577948	-1.6	TRUE	75.03	3	720.38	NO	75.03	75.54	Library Peptides	49578000	75.28	ITESEEVVSRETLDSVAKER	ITE[+1]SEEVVSR[+10]E[-131.1]TLDSVAK[+1]ER	75.28	#N/A	TRUE	19530060	GE1_F1:4092:65-97 v	E151104_03_Orbi2_JZ_CO_ES_Alex_LaminA_190_SILAC_EDC_GE1_F1.mzXML		0.9723	19530060	y	19530060		4092
H/hIDmX_band1_F1	4092	65-97	HL2	6	ITE[+1]SEEVVSR[+10]E[-131.1]TLDSVAK[+1]ER	3	49577948	49577948	-1.6	TRUE	75.28	3	720.714	NO	75.03	75.54	Library Peptides	49578000	75.28	ITESEEVVSRETLDSVAKER	ITE[+1]SEEVVSR[+10]E[-131.1]TLDSVAK[+1]ER	75.28	#N/A	TRUE	12603147	GE1_F1:4092:65-97 v	E151104_03_Orbi2_JZ_CO_ES_Alex_LaminA_190_SILAC_EDC_GE1_F1.mzXML		0.9723	12603147	y	12603147		4092
H/hIDmX_band1_F1	4092	65-97	LHm	7	ITE[+1]SEEVVSRE[-131.1]TLDSVAK[+9]ER[+10]	3	83837168	83837168	-0.2	TRUE	75.2	3	722.717	NO	75.03	75.54	Library Peptides	83837000	75.2	ITESEEVVSRETLDSVAKER	ITE[+1]SEEVVSRE[-131.1]TLDSVAK[+9]ER[+10]	75.2	#N/A	TRUE	39495580	GE1_F1:4092:65-97 v	E151104_03_Orbi2_JZ_CO_ES_Alex_LaminA_190_SILAC_EDC_GE1_F1.mzXML		0.9581	39495580	y	39495580		4092
H/hIDmX_band1_F1	4092	65-97	LH1	8	ITE[+1]SEEVVSRE[-131.1]TLDSVAK[+9]ER[+10]	3	83837168	83837168	-0.2	TRUE	75.11	3	723.051	NO	75.03	75.54	Library Peptides	83837000	75.2	ITESEEVVSRETLDSVAKER	ITE[+1]SEEVVSRE[-131.1]TLDSVAK[+9]ER[+10]	75.2	#N/A	TRUE	26973636	GE1_F1:4092:65-97 v	E151104_03_Orbi2_JZ_CO_ES_Alex_LaminA_190_SILAC_EDC_GE1_F1.mzXML		0.9581	26973636	y	26973636		4092
H/hIDmX_band1_F1	4092	65-97	LH2	9	ITE[+1]SEEVVSRE[-131.1]TLDSVAK[+9]ER[+10]	3	83837168	83837168	-0.2	TRUE	75.11	3	723.386	NO	75.03	75.54	Library Peptides	83837000	75.2	ITESEEVVSRETLDSVAKER	ITE[+1]SEEVVSRE[-131.1]TLDSVAK[+9]ER[+10]	75.2	#N/A	TRUE	17367950	GE1_F1:4092:65-97 v	E151104_03_Orbi2_JZ_CO_ES_Alex_LaminA_190_SILAC_EDC_GE1_F1.mzXML		0.9581	17367950	y	17367950		4092
H/hIDmX_band1_F1	4092	65-97	HHm	10	ITE[+1]SEEVVSR[+10]E[-131.1]TLDSVAK[+9]ER[+10]	3	93264976	93264976	-0.3	TRUE	75.2	3	726.053	NO	75.03	75.54	Library Peptides	93265000	75.28	ITESEEVVSRETLDSVAKER	ITE[+1]SEEVVSR[+10]E[-131.1]TLDSVAK[+9]ER[+10]	75.28	#N/A	TRUE	39241904	GE1_F1:4092:65-97 v	E151104_03_Orbi2_JZ_CO_ES_Alex_LaminA_190_SILAC_EDC_GE1_F1.mzXML		0.9706	39241904	y	39241904		4092
H/hIDmX_band1_F1	4092	65-97	HH1	11	ITE[+1]SEEVVSR[+10]E[-131.1]TLDSVAK[+9]ER[+10]	3	93264976	93264976	-0.3	TRUE	75.28	3	726.388	NO	75.03	75.54	Library Peptides	93265000	75.28	ITESEEVVSRETLDSVAKER	ITE[+1]SEEVVSR[+10]E[-131.1]TLDSVAK[+9]ER[+10]	75.28	#N/A	TRUE	33199974	GE1_F1:4092:65-97 v	E151104_03_Orbi2_JZ_CO_ES_Alex_LaminA_190_SILAC_EDC_GE1_F1.mzXML		0.9706	33199974	y	33199974		4092
H/hIDmX_band1_F1	4092	65-97	HH2	12	ITE[+1]SEEVVSR[+10]E[-131.1]TLDSVAK[+9]ER[+10]	3	93264976	93264976	-0.3	TRUE	75.11	3	726.722	NO	75.03	75.54	Library Peptides	93265000	75.28	ITESEEVVSRETLDSVAKER	ITE[+1]SEEVVSR[+10]E[-131.1]TLDSVAK[+9]ER[+10]	75.28	#N/A	TRUE	20823098	GE1_F1:4092:65-97 v	E151104_03_Orbi2_JZ_CO_ES_Alex_LaminA_190_SILAC_EDC_GE1_F1.mzXML		0.9706	20823098	y	20823098		4092
H/hIDmX_band1_F1	6379	31-32	LLm	1	LQEK[+1]EDLQELNDRE[-131.1]LQE[+1]KEDLQELNDR	3	1572953856	1572953856	0.9	TRUE	99.15	3	1080.87	NO	98.82	99.81	Library Peptides	1573000000	99.15	LQEKEDLQELNDRELQEKEDLQELNDR	LQEK[+1]EDLQELNDRE[-131.1]LQE[+1]KEDLQELNDR	99.15	#N/A	FALSE	371159328	GE1_F1:6379:31-32 v	E151104_03_Orbi2_JZ_CO_ES_Alex_LaminA_190_SILAC_EDC_GE1_F1.mzXML		0.9964	371159328	y	371159328	0.515496	6379
H/hIDmX_band1_F1	6379	31-32	LL1	2	LQEK[+1]EDLQELNDRE[-131.1]LQE[+1]KEDLQELNDR	3	1572953856	1572953856	0.9	TRUE	99.15	3	1081.21	NO	98.82	99.81	Library Peptides	1573000000	99.15	LQEKEDLQELNDRELQEKEDLQELNDR	LQEK[+1]EDLQELNDRE[-131.1]LQE[+1]KEDLQELNDR	99.15	#N/A	FALSE	631959104	GE1_F1:6379:31-32 v	E151104_03_Orbi2_JZ_CO_ES_Alex_LaminA_190_SILAC_EDC_GE1_F1.mzXML		0.9964	631959104	y	631959104		6379
H/hIDmX_band1_F1	6379	31-32	LL2	3	LQEK[+1]EDLQELNDRE[-131.1]LQE[+1]KEDLQELNDR	3	1572953856	1572953856	0.9	TRUE	99.15	3	1081.54	NO	98.82	99.81	Library Peptides	1573000000	99.15	LQEKEDLQELNDRELQEKEDLQELNDR	LQEK[+1]EDLQELNDRE[-131.1]LQE[+1]KEDLQELNDR	99.15	#N/A	FALSE	569835456	GE1_F1:6379:31-32 v	E151104_03_Orbi2_JZ_CO_ES_Alex_LaminA_190_SILAC_EDC_GE1_F1.mzXML		0.9964	569835456	y	569835456		6379
H/hIDmX_band1_F1	6379	31-32	HLm	4	LQEK[+9]EDLQELNDR[+10]E[-131.1]LQE[+1]KEDLQELNDR	3	3630836992	3630836992	-0.4	TRUE	99.15	3	1086.88	NO	98.82	99.81	Library Peptides	3630800000	99.15	LQEKEDLQELNDRELQEKEDLQELNDR	LQEK[+9]EDLQELNDR[+10]E[-131.1]LQE[+1]KEDLQELNDR	99.15	#N/A	FALSE	937376832	GE1_F1:6379:31-32 v	E151104_03_Orbi2_JZ_CO_ES_Alex_LaminA_190_SILAC_EDC_GE1_F1.mzXML		0.9847	937376832	y	937376832		6379
H/hIDmX_band1_F1	6379	31-32	HL1	5	LQEK[+9]EDLQELNDR[+10]E[-131.1]LQE[+1]KEDLQELNDR	3	3630836992	3630836992	-0.4	TRUE	99.15	3	1087.21	NO	98.82	99.81	Library Peptides	3630800000	99.15	LQEKEDLQELNDRELQEKEDLQELNDR	LQEK[+9]EDLQELNDR[+10]E[-131.1]LQE[+1]KEDLQELNDR	99.15	#N/A	FALSE	1494363008	GE1_F1:6379:31-32 v	E151104_03_Orbi2_JZ_CO_ES_Alex_LaminA_190_SILAC_EDC_GE1_F1.mzXML		0.9847	1494363008	y	1494363008		6379
H/hIDmX_band1_F1	6379	31-32	HL2	6	LQEK[+9]EDLQELNDR[+10]E[-131.1]LQE[+1]KEDLQELNDR	3	3630836992	3630836992	-0.4	TRUE	99.15	3	1087.55	NO	98.82	99.81	Library Peptides	3630800000	99.15	LQEKEDLQELNDRELQEKEDLQELNDR	LQEK[+9]EDLQELNDR[+10]E[-131.1]LQE[+1]KEDLQELNDR	99.15	#N/A	FALSE	1199097088	GE1_F1:6379:31-32 v	E151104_03_Orbi2_JZ_CO_ES_Alex_LaminA_190_SILAC_EDC_GE1_F1.mzXML		0.9847	1199097088	y	1199097088		6379
H/hIDmX_band1_F1	6379	31-32	LHm	7	LQEK[+1]EDLQELNDRE[-131.1]LQE[+1]K[+8]EDLQELNDR[+10]	3	3630836992	3630836992	-0.4	TRUE	99.15	3	1086.88	YES	98.82	99.81	Library Peptides	3630800000	99.15	LQEKEDLQELNDRELQEKEDLQELNDR	LQEK[+1]EDLQELNDRE[-131.1]LQE[+1]K[+8]EDLQELNDR[+10]	99.15	#N/A	FALSE	937376832	GE1_F1:6379:31-32 v	E151104_03_Orbi2_JZ_CO_ES_Alex_LaminA_190_SILAC_EDC_GE1_F1.mzXML		0.9847	937376832	x	0		6379
H/hIDmX_band1_F1	6379	31-32	LH1	8	LQEK[+1]EDLQELNDRE[-131.1]LQE[+1]K[+8]EDLQELNDR[+10]	3	3630836992	3630836992	-0.4	TRUE	99.15	3	1087.21	YES	98.82	99.81	Library Peptides	3630800000	99.15	LQEKEDLQELNDRELQEKEDLQELNDR	LQEK[+1]EDLQELNDRE[-131.1]LQE[+1]K[+8]EDLQELNDR[+10]	99.15	#N/A	FALSE	1494363008	GE1_F1:6379:31-32 v	E151104_03_Orbi2_JZ_CO_ES_Alex_LaminA_190_SILAC_EDC_GE1_F1.mzXML		0.9847	1494363008	x	0		6379
H/hIDmX_band1_F1	6379	31-32	LH2	9	LQEK[+1]EDLQELNDRE[-131.1]LQE[+1]K[+8]EDLQELNDR[+10]	3	3630836992	3630836992	-0.4	TRUE	99.15	3	1087.55	YES	98.82	99.81	Library Peptides	3630800000	99.15	LQEKEDLQELNDRELQEKEDLQELNDR	LQEK[+1]EDLQELNDRE[-131.1]LQE[+1]K[+8]EDLQELNDR[+10]	99.15	#N/A	FALSE	1199097088	GE1_F1:6379:31-32 v	E151104_03_Orbi2_JZ_CO_ES_Alex_LaminA_190_SILAC_EDC_GE1_F1.mzXML		0.9847	1199097088	x	0		6379
H/hIDmX_band1_F1	6379	31-32	HHm	10	LQEK[+9]EDLQELNDR[+10]E[-131.1]LQE[+1]K[+8]EDLQELNDR[+10]	3	1839595008	1839595008	-0.6	TRUE	99.15	3	1092.89	NO	98.82	99.81	Library Peptides	1839600000	99.04	LQEKEDLQELNDRELQEKEDLQELNDR	LQEK[+9]EDLQELNDR[+10]E[-131.1]LQE[+1]K[+8]EDLQELNDR[+10]	99.04	#N/A	FALSE	601040256	GE1_F1:6379:31-32 v	E151104_03_Orbi2_JZ_CO_ES_Alex_LaminA_190_SILAC_EDC_GE1_F1.mzXML		0.9941	601040256	y	601040256		6379
H/hIDmX_band1_F1	6379	31-32	HH1	11	LQEK[+9]EDLQELNDR[+10]E[-131.1]LQE[+1]K[+8]EDLQELNDR[+10]	3	1839595008	1839595008	-0.6	TRUE	99.04	3	1093.22	NO	98.82	99.81	Library Peptides	1839600000	99.04	LQEKEDLQELNDRELQEKEDLQELNDR	LQEK[+9]EDLQELNDR[+10]E[-131.1]LQE[+1]K[+8]EDLQELNDR[+10]	99.04	#N/A	FALSE	708702272	GE1_F1:6379:31-32 v	E151104_03_Orbi2_JZ_CO_ES_Alex_LaminA_190_SILAC_EDC_GE1_F1.mzXML		0.9941	708702272	y	708702272		6379
H/hIDmX_band1_F1	6379	31-32	HH2	12	LQEK[+9]EDLQELNDR[+10]E[-131.1]LQE[+1]K[+8]EDLQELNDR[+10]	3	1839595008	1839595008	-0.6	TRUE	99.15	3	1093.55	NO	98.82	99.81	Library Peptides	1839600000	99.04	LQEKEDLQELNDRELQEKEDLQELNDR	LQEK[+9]EDLQELNDR[+10]E[-131.1]LQE[+1]K[+8]EDLQELNDR[+10]	99.04	#N/A	FALSE	529852448	GE1_F1:6379:31-32 v	E151104_03_Orbi2_JZ_CO_ES_Alex_LaminA_190_SILAC_EDC_GE1_F1.mzXML		0.9941	529852448	y	529852448		6379
H/hIDmX_band1_F1	6317	32-33	LLm	1	LQEKE[+1]DLQELNDRE[-131.1]LQEK[+1]EDLQELNDR	3	1468604160	1468604160	0.9	TRUE	99.14	3	1080.87	NO	98.81	99.8	Library Peptides	1468600000	99.14	LQEKEDLQELNDRELQEKEDLQELNDR	LQEKE[+1]DLQELNDRE[-131.1]LQEK[+1]EDLQELNDR	99.14	#N/A	FALSE	364370912	GE1_F1:6317:32-33 v	E151104_03_Orbi2_JZ_CO_ES_Alex_LaminA_190_SILAC_EDC_GE1_F1.mzXML		0.9943	364370912	y	364370912	0.500119	6317
H/hIDmX_band1_F1	6317	32-33	LL1	2	LQEKE[+1]DLQELNDRE[-131.1]LQEK[+1]EDLQELNDR	3	1468604160	1468604160	0.9	TRUE	99.14	3	1081.21	NO	98.81	99.8	Library Peptides	1468600000	99.14	LQEKEDLQELNDRELQEKEDLQELNDR	LQEKE[+1]DLQELNDRE[-131.1]LQEK[+1]EDLQELNDR	99.14	#N/A	FALSE	582767552	GE1_F1:6317:32-33 v	E151104_03_Orbi2_JZ_CO_ES_Alex_LaminA_190_SILAC_EDC_GE1_F1.mzXML		0.9943	582767552	y	582767552		6317
H/hIDmX_band1_F1	6317	32-33	LL2	3	LQEKE[+1]DLQELNDRE[-131.1]LQEK[+1]EDLQELNDR	3	1468604160	1468604160	0.9	TRUE	99.14	3	1081.54	NO	98.81	99.8	Library Peptides	1468600000	99.14	LQEKEDLQELNDRELQEKEDLQELNDR	LQEKE[+1]DLQELNDRE[-131.1]LQEK[+1]EDLQELNDR	99.14	#N/A	FALSE	521465664	GE1_F1:6317:32-33 v	E151104_03_Orbi2_JZ_CO_ES_Alex_LaminA_190_SILAC_EDC_GE1_F1.mzXML		0.9943	521465664	y	521465664		6317
H/hIDmX_band1_F1	6317	32-33	HLm	4	LQEKE[+1]DLQELNDRE[-131.1]LQEK[+9]EDLQELNDR[+10]	3	3211743232	3211743232	-0.4	TRUE	99.14	3	1086.88	NO	98.81	99.8	Library Peptides	3211700000	99.14	LQEKEDLQELNDRELQEKEDLQELNDR	LQEKE[+1]DLQELNDRE[-131.1]LQEK[+9]EDLQELNDR[+10]	99.14	#N/A	FALSE	890331904	GE1_F1:6317:32-33 v	E151104_03_Orbi2_JZ_CO_ES_Alex_LaminA_190_SILAC_EDC_GE1_F1.mzXML		0.998	890331904	y	890331904		6317
H/hIDmX_band1_F1	6317	32-33	HL1	5	LQEKE[+1]DLQELNDRE[-131.1]LQEK[+9]EDLQELNDR[+10]	3	3211743232	3211743232	-0.4	TRUE	99.14	3	1087.21	NO	98.81	99.8	Library Peptides	3211700000	99.14	LQEKEDLQELNDRELQEKEDLQELNDR	LQEKE[+1]DLQELNDRE[-131.1]LQEK[+9]EDLQELNDR[+10]	99.14	#N/A	FALSE	1290253056	GE1_F1:6317:32-33 v	E151104_03_Orbi2_JZ_CO_ES_Alex_LaminA_190_SILAC_EDC_GE1_F1.mzXML		0.998	1290253056	y	1290253056		6317
H/hIDmX_band1_F1	6317	32-33	HL2	6	LQEKE[+1]DLQELNDRE[-131.1]LQEK[+9]EDLQELNDR[+10]	3	3211743232	3211743232	-0.4	TRUE	99.14	3	1087.55	NO	98.81	99.8	Library Peptides	3211700000	99.14	LQEKEDLQELNDRELQEKEDLQELNDR	LQEKE[+1]DLQELNDRE[-131.1]LQEK[+9]EDLQELNDR[+10]	99.14	#N/A	FALSE	1031158144	GE1_F1:6317:32-33 v	E151104_03_Orbi2_JZ_CO_ES_Alex_LaminA_190_SILAC_EDC_GE1_F1.mzXML		0.998	1031158144	y	1031158144		6317
H/hIDmX_band1_F1	6317	32-33	LHm	7	LQEK[+8]E[+1]DLQELNDR[+10]E[-131.1]LQEK[+1]EDLQELNDR	3	3211743232	3211743232	-0.4	TRUE	99.14	3	1086.88	YES	98.81	99.8	Library Peptides	3211700000	99.14	LQEKEDLQELNDRELQEKEDLQELNDR	LQEK[+8]E[+1]DLQELNDR[+10]E[-131.1]LQEK[+1]EDLQELNDR	99.14	#N/A	FALSE	890331904	GE1_F1:6317:32-33 v	E151104_03_Orbi2_JZ_CO_ES_Alex_LaminA_190_SILAC_EDC_GE1_F1.mzXML		0.998	890331904	x	0		6317
H/hIDmX_band1_F1	6317	32-33	LH1	8	LQEK[+8]E[+1]DLQELNDR[+10]E[-131.1]LQEK[+1]EDLQELNDR	3	3211743232	3211743232	-0.4	TRUE	99.14	3	1087.21	YES	98.81	99.8	Library Peptides	3211700000	99.14	LQEKEDLQELNDRELQEKEDLQELNDR	LQEK[+8]E[+1]DLQELNDR[+10]E[-131.1]LQEK[+1]EDLQELNDR	99.14	#N/A	FALSE	1290253056	GE1_F1:6317:32-33 v	E151104_03_Orbi2_JZ_CO_ES_Alex_LaminA_190_SILAC_EDC_GE1_F1.mzXML		0.998	1290253056	x	0		6317
H/hIDmX_band1_F1	6317	32-33	LH2	9	LQEK[+8]E[+1]DLQELNDR[+10]E[-131.1]LQEK[+1]EDLQELNDR	3	3211743232	3211743232	-0.4	TRUE	99.14	3	1087.55	YES	98.81	99.8	Library Peptides	3211700000	99.14	LQEKEDLQELNDRELQEKEDLQELNDR	LQEK[+8]E[+1]DLQELNDR[+10]E[-131.1]LQEK[+1]EDLQELNDR	99.14	#N/A	FALSE	1031158144	GE1_F1:6317:32-33 v	E151104_03_Orbi2_JZ_CO_ES_Alex_LaminA_190_SILAC_EDC_GE1_F1.mzXML		0.998	1031158144	x	0		6317
H/hIDmX_band1_F1	6317	32-33	HHm	10	LQEK[+8]E[+1]DLQELNDR[+10]E[-131.1]LQEK[+9]EDLQELNDR[+10]	3	1741615744	1741615744	-0.6	TRUE	99.14	3	1092.89	NO	98.81	99.8	Library Peptides	1741600000	99.14	LQEKEDLQELNDRELQEKEDLQELNDR	LQEK[+8]E[+1]DLQELNDR[+10]E[-131.1]LQEK[+9]EDLQELNDR[+10]	99.14	#N/A	FALSE	581464896	GE1_F1:6317:32-33 v	E151104_03_Orbi2_JZ_CO_ES_Alex_LaminA_190_SILAC_EDC_GE1_F1.mzXML		0.9903	581464896	y	581464896		6317
H/hIDmX_band1_F1	6317	32-33	HH1	11	LQEK[+8]E[+1]DLQELNDR[+10]E[-131.1]LQEK[+9]EDLQELNDR[+10]	3	1741615744	1741615744	-0.6	TRUE	99.14	3	1093.22	NO	98.81	99.8	Library Peptides	1741600000	99.14	LQEKEDLQELNDRELQEKEDLQELNDR	LQEK[+8]E[+1]DLQELNDR[+10]E[-131.1]LQEK[+9]EDLQELNDR[+10]	99.14	#N/A	FALSE	673082176	GE1_F1:6317:32-33 v	E151104_03_Orbi2_JZ_CO_ES_Alex_LaminA_190_SILAC_EDC_GE1_F1.mzXML		0.9903	673082176	y	673082176		6317
H/hIDmX_band1_F1	6317	32-33	HH2	12	LQEK[+8]E[+1]DLQELNDR[+10]E[-131.1]LQEK[+9]EDLQELNDR[+10]	3	1741615744	1741615744	-0.6	TRUE	99.14	3	1093.55	NO	98.81	99.8	Library Peptides	1741600000	99.14	LQEKEDLQELNDRELQEKEDLQELNDR	LQEK[+8]E[+1]DLQELNDR[+10]E[-131.1]LQEK[+9]EDLQELNDR[+10]	99.14	#N/A	FALSE	487068704	GE1_F1:6317:32-33 v	E151104_03_Orbi2_JZ_CO_ES_Alex_LaminA_190_SILAC_EDC_GE1_F1.mzXML		0.9903	487068704	y	487068704		6317
H/hIDmX_band1_F1	6314	32-34	LLm	1	LQEKED[+1]LQELNDRE[-131.1]LQEK[+1]EDLQELNDR	4	4125111808	4125111808	0.2	TRUE	99.22	4	810.905	NO	98.67	99.88	Library Peptides	4125100000	99.22	LQEKEDLQELNDRELQEKEDLQELNDR	LQEKED[+1]LQELNDRE[-131.1]LQEK[+1]EDLQELNDR	99.22	#N/A	TRUE	1010270272	GE1_F1:6314:32-34 v	E151104_03_Orbi2_JZ_CO_ES_Alex_LaminA_190_SILAC_EDC_GE1_F1.mzXML		0.9964	1010270272	y	1010270272	0.503323	6314
H/hIDmX_band1_F1	6314	32-34	LL1	2	LQEKED[+1]LQELNDRE[-131.1]LQEK[+1]EDLQELNDR	4	4125111808	4125111808	0.2	TRUE	99.22	4	811.156	NO	98.67	99.88	Library Peptides	4125100000	99.22	LQEKEDLQELNDRELQEKEDLQELNDR	LQEKED[+1]LQELNDRE[-131.1]LQEK[+1]EDLQELNDR	99.22	#N/A	TRUE	1653157632	GE1_F1:6314:32-34 v	E151104_03_Orbi2_JZ_CO_ES_Alex_LaminA_190_SILAC_EDC_GE1_F1.mzXML		0.9964	1653157632	y	1653157632		6314
H/hIDmX_band1_F1	6314	32-34	LL2	3	LQEKED[+1]LQELNDRE[-131.1]LQEK[+1]EDLQELNDR	4	4125111808	4125111808	0.2	TRUE	99.22	4	811.406	NO	98.67	99.88	Library Peptides	4125100000	99.22	LQEKEDLQELNDRELQEKEDLQELNDR	LQEKED[+1]LQELNDRE[-131.1]LQEK[+1]EDLQELNDR	99.22	#N/A	TRUE	1461683840	GE1_F1:6314:32-34 v	E151104_03_Orbi2_JZ_CO_ES_Alex_LaminA_190_SILAC_EDC_GE1_F1.mzXML		0.9964	1461683840	y	1461683840		6314
H/hIDmX_band1_F1	6314	32-34	HLm	4	LQEKED[+1]LQELNDRE[-131.1]LQEK[+9]EDLQELNDR[+10]	4	9438705664	9438705664	-0.5	TRUE	99.22	4	815.411	NO	98.67	99.88	Library Peptides	9438700000	99.11	LQEKEDLQELNDRELQEKEDLQELNDR	LQEKED[+1]LQELNDRE[-131.1]LQEK[+9]EDLQELNDR[+10]	99.11	#N/A	TRUE	2604660224	GE1_F1:6314:32-34 v	E151104_03_Orbi2_JZ_CO_ES_Alex_LaminA_190_SILAC_EDC_GE1_F1.mzXML		0.9975	2604660224	y	2604660224		6314
H/hIDmX_band1_F1	6314	32-34	HL1	5	LQEKED[+1]LQELNDRE[-131.1]LQEK[+9]EDLQELNDR[+10]	4	9438705664	9438705664	-0.5	TRUE	99.11	4	815.661	NO	98.67	99.88	Library Peptides	9438700000	99.11	LQEKEDLQELNDRELQEKEDLQELNDR	LQEKED[+1]LQELNDRE[-131.1]LQEK[+9]EDLQELNDR[+10]	99.11	#N/A	TRUE	3779849984	GE1_F1:6314:32-34 v	E151104_03_Orbi2_JZ_CO_ES_Alex_LaminA_190_SILAC_EDC_GE1_F1.mzXML		0.9975	3779849984	y	3779849984		6314
H/hIDmX_band1_F1	6314	32-34	HL2	6	LQEKED[+1]LQELNDRE[-131.1]LQEK[+9]EDLQELNDR[+10]	4	9438705664	9438705664	-0.5	TRUE	99.22	4	815.912	NO	98.67	99.88	Library Peptides	9438700000	99.11	LQEKEDLQELNDRELQEKEDLQELNDR	LQEKED[+1]LQELNDRE[-131.1]LQEK[+9]EDLQELNDR[+10]	99.11	#N/A	TRUE	3054195200	GE1_F1:6314:32-34 v	E151104_03_Orbi2_JZ_CO_ES_Alex_LaminA_190_SILAC_EDC_GE1_F1.mzXML		0.9975	3054195200	y	3054195200		6314
H/hIDmX_band1_F1	6314	32-34	LHm	7	LQEK[+8]ED[+1]LQELNDR[+10]E[-131.1]LQEK[+1]EDLQELNDR	4	9438705664	9438705664	-0.5	TRUE	99.22	4	815.411	YES	98.67	99.88	Library Peptides	9438700000	99.11	LQEKEDLQELNDRELQEKEDLQELNDR	LQEK[+8]ED[+1]LQELNDR[+10]E[-131.1]LQEK[+1]EDLQELNDR	99.11	#N/A	TRUE	2604660224	GE1_F1:6314:32-34 v	E151104_03_Orbi2_JZ_CO_ES_Alex_LaminA_190_SILAC_EDC_GE1_F1.mzXML		0.9975	2604660224	x	0		6314
H/hIDmX_band1_F1	6314	32-34	LH1	8	LQEK[+8]ED[+1]LQELNDR[+10]E[-131.1]LQEK[+1]EDLQELNDR	4	9438705664	9438705664	-0.5	TRUE	99.11	4	815.661	YES	98.67	99.88	Library Peptides	9438700000	99.11	LQEKEDLQELNDRELQEKEDLQELNDR	LQEK[+8]ED[+1]LQELNDR[+10]E[-131.1]LQEK[+1]EDLQELNDR	99.11	#N/A	TRUE	3779849984	GE1_F1:6314:32-34 v	E151104_03_Orbi2_JZ_CO_ES_Alex_LaminA_190_SILAC_EDC_GE1_F1.mzXML		0.9975	3779849984	x	0		6314
H/hIDmX_band1_F1	6314	32-34	LH2	9	LQEK[+8]ED[+1]LQELNDR[+10]E[-131.1]LQEK[+1]EDLQELNDR	4	9438705664	9438705664	-0.5	TRUE	99.22	4	815.912	YES	98.67	99.88	Library Peptides	9438700000	99.11	LQEKEDLQELNDRELQEKEDLQELNDR	LQEK[+8]ED[+1]LQELNDR[+10]E[-131.1]LQEK[+1]EDLQELNDR	99.11	#N/A	TRUE	3054195200	GE1_F1:6314:32-34 v	E151104_03_Orbi2_JZ_CO_ES_Alex_LaminA_190_SILAC_EDC_GE1_F1.mzXML		0.9975	3054195200	x	0		6314
H/hIDmX_band1_F1	6314	32-34	HHm	10	LQEK[+8]ED[+1]LQELNDR[+10]E[-131.1]LQEK[+9]EDLQELNDR[+10]	4	5188972544	5188972544	-0.9	TRUE	99.11	4	819.916	NO	98.67	99.88	Library Peptides	5189000000	99.11	LQEKEDLQELNDRELQEKEDLQELNDR	LQEK[+8]ED[+1]LQELNDR[+10]E[-131.1]LQEK[+9]EDLQELNDR[+10]	99.11	#N/A	TRUE	1618946048	GE1_F1:6314:32-34 v	E151104_03_Orbi2_JZ_CO_ES_Alex_LaminA_190_SILAC_EDC_GE1_F1.mzXML		0.9925	1618946048	y	1618946048		6314
H/hIDmX_band1_F1	6314	32-34	HH1	11	LQEK[+8]ED[+1]LQELNDR[+10]E[-131.1]LQEK[+9]EDLQELNDR[+10]	4	5188972544	5188972544	-0.9	TRUE	99.11	4	820.167	NO	98.67	99.88	Library Peptides	5189000000	99.11	LQEKEDLQELNDRELQEKEDLQELNDR	LQEK[+8]ED[+1]LQELNDR[+10]E[-131.1]LQEK[+9]EDLQELNDR[+10]	99.11	#N/A	TRUE	2029938560	GE1_F1:6314:32-34 v	E151104_03_Orbi2_JZ_CO_ES_Alex_LaminA_190_SILAC_EDC_GE1_F1.mzXML		0.9925	2029938560	y	2029938560		6314
H/hIDmX_band1_F1	6314	32-34	HH2	12	LQEK[+8]ED[+1]LQELNDR[+10]E[-131.1]LQEK[+9]EDLQELNDR[+10]	4	5188972544	5188972544	-0.9	TRUE	99.11	4	820.418	NO	98.67	99.88	Library Peptides	5189000000	99.11	LQEKEDLQELNDRELQEKEDLQELNDR	LQEK[+8]ED[+1]LQELNDR[+10]E[-131.1]LQEK[+9]EDLQELNDR[+10]	99.11	#N/A	TRUE	1540087808	GE1_F1:6314:32-34 v	E151104_03_Orbi2_JZ_CO_ES_Alex_LaminA_190_SILAC_EDC_GE1_F1.mzXML		0.9925	1540087808	y	1540087808		6314
H/hIDmX_band1_F1	6154	32-34	LLm	1	LQEKED[+1]LQELNDRE[-131.1]LQEK[+1]EDLQELNDR	5	830173952	830173952	-1.4	TRUE	97.46	5	648.925	NO	97.02	98.01	Library Peptides	830170000	97.46	LQEKEDLQELNDRELQEKEDLQELNDR	LQEKED[+1]LQELNDRE[-131.1]LQEK[+1]EDLQELNDR	97.46	#N/A	TRUE	177816336	GE1_F1:6154:32-34 v	E151104_03_Orbi2_JZ_CO_ES_Alex_LaminA_190_SILAC_EDC_GE1_F1.mzXML		0.9768	177816336	y	177816336	0.509489	6154
H/hIDmX_band1_F1	6154	32-34	LL1	2	LQEKED[+1]LQELNDRE[-131.1]LQEK[+1]EDLQELNDR	5	830173952	830173952	-1.4	TRUE	97.46	5	649.126	NO	97.02	98.01	Library Peptides	830170000	97.46	LQEKEDLQELNDRELQEKEDLQELNDR	LQEKED[+1]LQELNDRE[-131.1]LQEK[+1]EDLQELNDR	97.46	#N/A	TRUE	330633248	GE1_F1:6154:32-34 v	E151104_03_Orbi2_JZ_CO_ES_Alex_LaminA_190_SILAC_EDC_GE1_F1.mzXML		0.9768	330633248	y	330633248		6154
H/hIDmX_band1_F1	6154	32-34	LL2	3	LQEKED[+1]LQELNDRE[-131.1]LQEK[+1]EDLQELNDR	5	830173952	830173952	-1.4	TRUE	97.46	5	649.327	NO	97.02	98.01	Library Peptides	830170000	97.46	LQEKEDLQELNDRELQEKEDLQELNDR	LQEKED[+1]LQELNDRE[-131.1]LQEK[+1]EDLQELNDR	97.46	#N/A	TRUE	321724320	GE1_F1:6154:32-34 v	E151104_03_Orbi2_JZ_CO_ES_Alex_LaminA_190_SILAC_EDC_GE1_F1.mzXML		0.9768	321724320	y	321724320		6154
H/hIDmX_band1_F1	6154	32-34	HLm	4	LQEKED[+1]LQELNDRE[-131.1]LQEK[+9]EDLQELNDR[+10]	5	1812266624	1812266624	-1.7	TRUE	97.46	5	652.53	NO	97.02	98.01	Library Peptides	1812300000	97.46	LQEKEDLQELNDRELQEKEDLQELNDR	LQEKED[+1]LQELNDRE[-131.1]LQEK[+9]EDLQELNDR[+10]	97.46	#N/A	TRUE	520450688	GE1_F1:6154:32-34 v	E151104_03_Orbi2_JZ_CO_ES_Alex_LaminA_190_SILAC_EDC_GE1_F1.mzXML		0.9945	520450688	y	520450688		6154
H/hIDmX_band1_F1	6154	32-34	HL1	5	LQEKED[+1]LQELNDRE[-131.1]LQEK[+9]EDLQELNDR[+10]	5	1812266624	1812266624	-1.7	TRUE	97.46	5	652.73	NO	97.02	98.01	Library Peptides	1812300000	97.46	LQEKEDLQELNDRELQEKEDLQELNDR	LQEKED[+1]LQELNDRE[-131.1]LQEK[+9]EDLQELNDR[+10]	97.46	#N/A	TRUE	713968576	GE1_F1:6154:32-34 v	E151104_03_Orbi2_JZ_CO_ES_Alex_LaminA_190_SILAC_EDC_GE1_F1.mzXML		0.9945	713968576	y	713968576		6154
H/hIDmX_band1_F1	6154	32-34	HL2	6	LQEKED[+1]LQELNDRE[-131.1]LQEK[+9]EDLQELNDR[+10]	5	1812266624	1812266624	-1.7	TRUE	97.46	5	652.931	NO	97.02	98.01	Library Peptides	1812300000	97.46	LQEKEDLQELNDRELQEKEDLQELNDR	LQEKED[+1]LQELNDRE[-131.1]LQEK[+9]EDLQELNDR[+10]	97.46	#N/A	TRUE	577847424	GE1_F1:6154:32-34 v	E151104_03_Orbi2_JZ_CO_ES_Alex_LaminA_190_SILAC_EDC_GE1_F1.mzXML		0.9945	577847424	y	577847424		6154
H/hIDmX_band1_F1	6154	32-34	LHm	7	LQEK[+8]ED[+1]LQELNDR[+10]E[-131.1]LQEK[+1]EDLQELNDR	5	1812266624	1812266624	-1.7	TRUE	97.46	5	652.53	YES	97.02	98.01	Library Peptides	1812300000	97.46	LQEKEDLQELNDRELQEKEDLQELNDR	LQEK[+8]ED[+1]LQELNDR[+10]E[-131.1]LQEK[+1]EDLQELNDR	97.46	#N/A	TRUE	520450688	GE1_F1:6154:32-34 v	E151104_03_Orbi2_JZ_CO_ES_Alex_LaminA_190_SILAC_EDC_GE1_F1.mzXML		0.9945	520450688	x	0		6154
H/hIDmX_band1_F1	6154	32-34	LH1	8	LQEK[+8]ED[+1]LQELNDR[+10]E[-131.1]LQEK[+1]EDLQELNDR	5	1812266624	1812266624	-1.7	TRUE	97.46	5	652.73	YES	97.02	98.01	Library Peptides	1812300000	97.46	LQEKEDLQELNDRELQEKEDLQELNDR	LQEK[+8]ED[+1]LQELNDR[+10]E[-131.1]LQEK[+1]EDLQELNDR	97.46	#N/A	TRUE	713968576	GE1_F1:6154:32-34 v	E151104_03_Orbi2_JZ_CO_ES_Alex_LaminA_190_SILAC_EDC_GE1_F1.mzXML		0.9945	713968576	x	0		6154
H/hIDmX_band1_F1	6154	32-34	LH2	9	LQEK[+8]ED[+1]LQELNDR[+10]E[-131.1]LQEK[+1]EDLQELNDR	5	1812266624	1812266624	-1.7	TRUE	97.46	5	652.931	YES	97.02	98.01	Library Peptides	1812300000	97.46	LQEKEDLQELNDRELQEKEDLQELNDR	LQEK[+8]ED[+1]LQELNDR[+10]E[-131.1]LQEK[+1]EDLQELNDR	97.46	#N/A	TRUE	577847424	GE1_F1:6154:32-34 v	E151104_03_Orbi2_JZ_CO_ES_Alex_LaminA_190_SILAC_EDC_GE1_F1.mzXML		0.9945	577847424	x	0		6154
H/hIDmX_band1_F1	6154	32-34	HHm	10	LQEK[+8]ED[+1]LQELNDR[+10]E[-131.1]LQEK[+9]EDLQELNDR[+10]	5	914587072	914587072	-1.1	TRUE	97.46	5	656.134	NO	97.02	98.01	Library Peptides	914590000	97.46	LQEKEDLQELNDRELQEKEDLQELNDR	LQEK[+8]ED[+1]LQELNDR[+10]E[-131.1]LQEK[+9]EDLQELNDR[+10]	97.46	#N/A	TRUE	298564512	GE1_F1:6154:32-34 v	E151104_03_Orbi2_JZ_CO_ES_Alex_LaminA_190_SILAC_EDC_GE1_F1.mzXML		0.991	298564512	y	298564512		6154
H/hIDmX_band1_F1	6154	32-34	HH1	11	LQEK[+8]ED[+1]LQELNDR[+10]E[-131.1]LQEK[+9]EDLQELNDR[+10]	5	914587072	914587072	-1.1	TRUE	97.46	5	656.335	NO	97.02	98.01	Library Peptides	914590000	97.46	LQEKEDLQELNDRELQEKEDLQELNDR	LQEK[+8]ED[+1]LQELNDR[+10]E[-131.1]LQEK[+9]EDLQELNDR[+10]	97.46	#N/A	TRUE	365541728	GE1_F1:6154:32-34 v	E151104_03_Orbi2_JZ_CO_ES_Alex_LaminA_190_SILAC_EDC_GE1_F1.mzXML		0.991	365541728	y	365541728		6154
H/hIDmX_band1_F1	6154	32-34	HH2	12	LQEK[+8]ED[+1]LQELNDR[+10]E[-131.1]LQEK[+9]EDLQELNDR[+10]	5	914587072	914587072	-1.1	TRUE	97.46	5	656.536	NO	97.02	98.01	Library Peptides	914590000	97.46	LQEKEDLQELNDRELQEKEDLQELNDR	LQEK[+8]ED[+1]LQELNDR[+10]E[-131.1]LQEK[+9]EDLQELNDR[+10]	97.46	#N/A	TRUE	250480832	GE1_F1:6154:32-34 v	E151104_03_Orbi2_JZ_CO_ES_Alex_LaminA_190_SILAC_EDC_GE1_F1.mzXML		0.991	250480832	y	250480832		6154
H/hIDmX_band1_F1	7771	53-75	LLm	1	EVS[+1]GIKAAYEAELGDARE[-131.1]SLE[+1]TENAGLR	3	99797736	99797736	1.1	TRUE	118.17	3	950.481	NO	117.68	118.66	Library Peptides	99798000	118.17	EVSGIKAAYEAELGDARESLETENAGLR	EVS[+1]GIKAAYEAELGDARE[-131.1]SLE[+1]TENAGLR	118.17	#N/A	TRUE	24688446	GE1_F1:7771:53-75 v	E151104_03_Orbi2_JZ_CO_ES_Alex_LaminA_190_SILAC_EDC_GE1_F1.mzML		0.9671	24688446	y	24688446	0.357113	7771
H/hIDmX_band1_F1	7771	53-75	LL1	2	EVS[+1]GIKAAYEAELGDARE[-131.1]SLE[+1]TENAGLR	3	99797736	99797736	1.1	TRUE	118.17	3	950.815	NO	117.68	118.66	Library Peptides	99798000	118.17	EVSGIKAAYEAELGDARESLETENAGLR	EVS[+1]GIKAAYEAELGDARE[-131.1]SLE[+1]TENAGLR	118.17	#N/A	TRUE	45451568	GE1_F1:7771:53-75 v	E151104_03_Orbi2_JZ_CO_ES_Alex_LaminA_190_SILAC_EDC_GE1_F1.mzML		0.9671	45451568	y	45451568		7771
H/hIDmX_band1_F1	7771	53-75	LL2	3	EVS[+1]GIKAAYEAELGDARE[-131.1]SLE[+1]TENAGLR	3	99797736	99797736	1.1	TRUE	118.17	3	951.149	NO	117.68	118.66	Library Peptides	99798000	118.17	EVSGIKAAYEAELGDARESLETENAGLR	EVS[+1]GIKAAYEAELGDARE[-131.1]SLE[+1]TENAGLR	118.17	#N/A	TRUE	29657720	GE1_F1:7771:53-75 v	E151104_03_Orbi2_JZ_CO_ES_Alex_LaminA_190_SILAC_EDC_GE1_F1.mzML		0.9671	29657720	y	29657720		7771
H/hIDmX_band1_F1	7771	53-75	HLm	7	EVS[+1]GIKAAYEAELGDARE[-131.1]SLE[+1]TENAGLR[+10]	3	54748144	54748144	1.3	TRUE	118.17	3	953.817	NO	117.68	118.66	Library Peptides	54748000	118.17	EVSGIKAAYEAELGDARESLETENAGLR	EVS[+1]GIKAAYEAELGDARE[-131.1]SLE[+1]TENAGLR[+10]	118.17	#N/A	TRUE	15473749	GE1_F1:7771:53-75 v	E151104_03_Orbi2_JZ_CO_ES_Alex_LaminA_190_SILAC_EDC_GE1_F1.mzML		0.9907	15473749	y	15473749		7771
H/hIDmX_band1_F1	7771	53-75	HL1	8	EVS[+1]GIKAAYEAELGDARE[-131.1]SLE[+1]TENAGLR[+10]	3	54748144	54748144	1.3	TRUE	118.17	3	954.151	NO	117.68	118.66	Library Peptides	54748000	118.17	EVSGIKAAYEAELGDARESLETENAGLR	EVS[+1]GIKAAYEAELGDARE[-131.1]SLE[+1]TENAGLR[+10]	118.17	#N/A	TRUE	22677782	GE1_F1:7771:53-75 v	E151104_03_Orbi2_JZ_CO_ES_Alex_LaminA_190_SILAC_EDC_GE1_F1.mzML		0.9907	22677782	y	22677782		7771
H/hIDmX_band1_F1	7771	53-75	HL2	9	EVS[+1]GIKAAYEAELGDARE[-131.1]SLE[+1]TENAGLR[+10]	3	54748144	54748144	1.3	TRUE	118.17	3	954.485	NO	117.68	118.66	Library Peptides	54748000	118.17	EVSGIKAAYEAELGDARESLETENAGLR	EVS[+1]GIKAAYEAELGDARE[-131.1]SLE[+1]TENAGLR[+10]	118.17	#N/A	TRUE	16596610	GE1_F1:7771:53-75 v	E151104_03_Orbi2_JZ_CO_ES_Alex_LaminA_190_SILAC_EDC_GE1_F1.mzML		0.9907	16596610	y	16596610		7771
H/hIDmX_band1_F1	7771	53-75	LHm	4	EVS[+1]GIK[+8]AAYEAELGDAR[+10]E[-131.1]SLE[+1]TENAGLR	3	41262096	41262096	0.8	TRUE	118.17	3	956.488	NO	117.68	118.66	Library Peptides	41262000	118.17	EVSGIKAAYEAELGDARESLETENAGLR	EVS[+1]GIK[+8]AAYEAELGDAR[+10]E[-131.1]SLE[+1]TENAGLR	118.17	#N/A	TRUE	12655026	GE1_F1:7771:53-75 v	E151104_03_Orbi2_JZ_CO_ES_Alex_LaminA_190_SILAC_EDC_GE1_F1.mzML		0.9938	12655026	y	12655026		7771
H/hIDmX_band1_F1	7771	53-75	LH1	5	EVS[+1]GIK[+8]AAYEAELGDAR[+10]E[-131.1]SLE[+1]TENAGLR	3	41262096	41262096	0.8	TRUE	118.17	3	956.823	NO	117.68	118.66	Library Peptides	41262000	118.17	EVSGIKAAYEAELGDARESLETENAGLR	EVS[+1]GIK[+8]AAYEAELGDAR[+10]E[-131.1]SLE[+1]TENAGLR	118.17	#N/A	TRUE	16485878	GE1_F1:7771:53-75 v	E151104_03_Orbi2_JZ_CO_ES_Alex_LaminA_190_SILAC_EDC_GE1_F1.mzML		0.9938	16485878	y	16485878		7771
H/hIDmX_band1_F1	7771	53-75	LH2	6	EVS[+1]GIK[+8]AAYEAELGDAR[+10]E[-131.1]SLE[+1]TENAGLR	3	41262096	41262096	0.8	TRUE	118.17	3	957.157	NO	117.68	118.66	Library Peptides	41262000	118.17	EVSGIKAAYEAELGDARESLETENAGLR	EVS[+1]GIK[+8]AAYEAELGDAR[+10]E[-131.1]SLE[+1]TENAGLR	118.17	#N/A	TRUE	12121193	GE1_F1:7771:53-75 v	E151104_03_Orbi2_JZ_CO_ES_Alex_LaminA_190_SILAC_EDC_GE1_F1.mzML		0.9938	12121193	y	12121193		7771
H/hIDmX_band1_F1	7771	53-75	HHm	10	EVS[+1]GIK[+8]AAYEAELGDAR[+10]E[-131.1]SLE[+1]TENAGLR[+10]	3	73043544	73043544	0.8	TRUE	118.17	3	959.824	NO	117.68	118.66	Library Peptides	73044000	118.17	EVSGIKAAYEAELGDARESLETENAGLR	EVS[+1]GIK[+8]AAYEAELGDAR[+10]E[-131.1]SLE[+1]TENAGLR[+10]	118.17	#N/A	TRUE	26193164	GE1_F1:7771:53-75 v	E151104_03_Orbi2_JZ_CO_ES_Alex_LaminA_190_SILAC_EDC_GE1_F1.mzML		0.9716	26193164	y	26193164		7771
H/hIDmX_band1_F1	7771	53-75	HH1	11	EVS[+1]GIK[+8]AAYEAELGDAR[+10]E[-131.1]SLE[+1]TENAGLR[+10]	3	73043544	73043544	0.8	TRUE	118.17	3	960.159	NO	117.68	118.66	Library Peptides	73044000	118.17	EVSGIKAAYEAELGDARESLETENAGLR	EVS[+1]GIK[+8]AAYEAELGDAR[+10]E[-131.1]SLE[+1]TENAGLR[+10]	118.17	#N/A	TRUE	30127656	GE1_F1:7771:53-75 v	E151104_03_Orbi2_JZ_CO_ES_Alex_LaminA_190_SILAC_EDC_GE1_F1.mzML		0.9716	30127656	y	30127656		7771
H/hIDmX_band1_F1	7771	53-75	HH2	12	EVS[+1]GIK[+8]AAYEAELGDAR[+10]E[-131.1]SLE[+1]TENAGLR[+10]	3	73043544	73043544	0.8	TRUE	118.17	3	960.493	NO	117.68	118.66	Library Peptides	73044000	118.17	EVSGIKAAYEAELGDARESLETENAGLR	EVS[+1]GIK[+8]AAYEAELGDAR[+10]E[-131.1]SLE[+1]TENAGLR[+10]	118.17	#N/A	TRUE	16722726	GE1_F1:7771:53-75 v	E151104_03_Orbi2_JZ_CO_ES_Alex_LaminA_190_SILAC_EDC_GE1_F1.mzML		0.9716	16722726	y	16722726		7771
H/hIDmX_band1_F1	7075	65-81	LLm	1	EVSGIKAAY[+1]EAELGDARKE[-131.1]ITE[+1]SEEVVSR	4	1874379520	1874379520	0.2	FALSE	108.77	4	759.893	NO	108.18	109.36	Library Peptides	1874400000	108.77	EVSGIKAAYEAELGDARKEITESEEVVSR	EVSGIKAAY[+1]EAELGDARKE[-131.1]ITE[+1]SEEVVSR	108.77	#N/A	TRUE	470198624	GE1_F1:7075:65-81 v	E151104_03_Orbi2_JZ_CO_ES_Alex_LaminA_190_SILAC_EDC_GE1_F1.mzML		0.9919	470198624	y	470198624	0.404063	7075
H/hIDmX_band1_F1	7075	65-81	LL1	2	EVSGIKAAY[+1]EAELGDARKE[-131.1]ITE[+1]SEEVVSR	4	1874379520	1874379520	0.2	FALSE	108.77	4	760.143	NO	108.18	109.36	Library Peptides	1874400000	108.77	EVSGIKAAYEAELGDARKEITESEEVVSR	EVSGIKAAY[+1]EAELGDARKE[-131.1]ITE[+1]SEEVVSR	108.77	#N/A	TRUE	777653056	GE1_F1:7075:65-81 v	E151104_03_Orbi2_JZ_CO_ES_Alex_LaminA_190_SILAC_EDC_GE1_F1.mzML		0.9919	777653056	y	777653056		7075
H/hIDmX_band1_F1	7075	65-81	LL2	3	EVSGIKAAY[+1]EAELGDARKE[-131.1]ITE[+1]SEEVVSR	4	1874379520	1874379520	0.2	FALSE	108.77	4	760.394	NO	108.18	109.36	Library Peptides	1874400000	108.77	EVSGIKAAYEAELGDARKEITESEEVVSR	EVSGIKAAY[+1]EAELGDARKE[-131.1]ITE[+1]SEEVVSR	108.77	#N/A	TRUE	626527872	GE1_F1:7075:65-81 v	E151104_03_Orbi2_JZ_CO_ES_Alex_LaminA_190_SILAC_EDC_GE1_F1.mzML		0.9919	626527872	y	626527872		7075
H/hIDmX_band1_F1	7075	65-81	HLm	7	EVSGIKAAY[+1]EAELGDARKE[-131.1]ITE[+1]SEEVVSR[+10]	4	1226810368	1226810368	0.1	FALSE	108.77	4	762.395	NO	108.18	109.36	Library Peptides	1226800000	108.77	EVSGIKAAYEAELGDARKEITESEEVVSR	EVSGIKAAY[+1]EAELGDARKE[-131.1]ITE[+1]SEEVVSR[+10]	108.77	#N/A	TRUE	322971584	GE1_F1:7075:65-81 v	E151104_03_Orbi2_JZ_CO_ES_Alex_LaminA_190_SILAC_EDC_GE1_F1.mzML		0.9864	322971584	y	322971584		7075
H/hIDmX_band1_F1	7075	65-81	HL1	8	EVSGIKAAY[+1]EAELGDARKE[-131.1]ITE[+1]SEEVVSR[+10]	4	1226810368	1226810368	0.1	FALSE	108.77	4	762.645	NO	108.18	109.36	Library Peptides	1226800000	108.77	EVSGIKAAYEAELGDARKEITESEEVVSR	EVSGIKAAY[+1]EAELGDARKE[-131.1]ITE[+1]SEEVVSR[+10]	108.77	#N/A	TRUE	481692288	GE1_F1:7075:65-81 v	E151104_03_Orbi2_JZ_CO_ES_Alex_LaminA_190_SILAC_EDC_GE1_F1.mzML		0.9864	481692288	y	481692288		7075
H/hIDmX_band1_F1	7075	65-81	HL2	9	EVSGIKAAY[+1]EAELGDARKE[-131.1]ITE[+1]SEEVVSR[+10]	4	1226810368	1226810368	0.1	FALSE	108.77	4	762.896	NO	108.18	109.36	Library Peptides	1226800000	108.77	EVSGIKAAYEAELGDARKEITESEEVVSR	EVSGIKAAY[+1]EAELGDARKE[-131.1]ITE[+1]SEEVVSR[+10]	108.77	#N/A	TRUE	422146528	GE1_F1:7075:65-81 v	E151104_03_Orbi2_JZ_CO_ES_Alex_LaminA_190_SILAC_EDC_GE1_F1.mzML		0.9864	422146528	y	422146528		7075
H/hIDmX_band1_F1	7075	65-81	LHm	4	EVSGIK[+8]AAY[+1]EAELGDAR[+10]K[+8]E[-131.1]ITE[+1]SEEVVSR	4	1359556096	1359556096	-0.3	FALSE	108.77	4	766.402	NO	108.18	109.36	Library Peptides	1359600000	108.77	EVSGIKAAYEAELGDARKEITESEEVVSR	EVSGIK[+8]AAY[+1]EAELGDAR[+10]K[+8]E[-131.1]ITE[+1]SEEVVSR	108.77	#N/A	FALSE	427833344	GE1_F1:7075:65-81 v	E151104_03_Orbi2_JZ_CO_ES_Alex_LaminA_190_SILAC_EDC_GE1_F1.mzML		0.9973	427833344	y	427833344		7075
H/hIDmX_band1_F1	7075	65-81	LH1	5	EVSGIK[+8]AAY[+1]EAELGDAR[+10]K[+8]E[-131.1]ITE[+1]SEEVVSR	4	1359556096	1359556096	-0.3	FALSE	108.77	4	766.652	NO	108.18	109.36	Library Peptides	1359600000	108.77	EVSGIKAAYEAELGDARKEITESEEVVSR	EVSGIK[+8]AAY[+1]EAELGDAR[+10]K[+8]E[-131.1]ITE[+1]SEEVVSR	108.77	#N/A	FALSE	534165728	GE1_F1:7075:65-81 v	E151104_03_Orbi2_JZ_CO_ES_Alex_LaminA_190_SILAC_EDC_GE1_F1.mzML		0.9973	534165728	y	534165728		7075
H/hIDmX_band1_F1	7075	65-81	LH2	6	EVSGIK[+8]AAY[+1]EAELGDAR[+10]K[+8]E[-131.1]ITE[+1]SEEVVSR	4	1359556096	1359556096	-0.3	FALSE	108.77	4	766.903	NO	108.18	109.36	Library Peptides	1359600000	108.77	EVSGIKAAYEAELGDARKEITESEEVVSR	EVSGIK[+8]AAY[+1]EAELGDAR[+10]K[+8]E[-131.1]ITE[+1]SEEVVSR	108.77	#N/A	FALSE	397556928	GE1_F1:7075:65-81 v	E151104_03_Orbi2_JZ_CO_ES_Alex_LaminA_190_SILAC_EDC_GE1_F1.mzML		0.9973	397556928	y	397556928		7075
H/hIDmX_band1_F1	7075	65-81	HHm	10	EVSGIK[+8]AAY[+1]EAELGDAR[+10]K[+8]E[-131.1]ITE[+1]SEEVVSR[+10]	4	1940158464	1940158464	-0.7	FALSE	108.77	4	768.904	NO	108.18	109.36	Library Peptides	1940200000	108.77	EVSGIKAAYEAELGDARKEITESEEVVSR	EVSGIK[+8]AAY[+1]EAELGDAR[+10]K[+8]E[-131.1]ITE[+1]SEEVVSR[+10]	108.77	#N/A	TRUE	652451072	GE1_F1:7075:65-81 v	E151104_03_Orbi2_JZ_CO_ES_Alex_LaminA_190_SILAC_EDC_GE1_F1.mzML		0.9939	652451072	y	652451072		7075
H/hIDmX_band1_F1	7075	65-81	HH1	11	EVSGIK[+8]AAY[+1]EAELGDAR[+10]K[+8]E[-131.1]ITE[+1]SEEVVSR[+10]	4	1940158464	1940158464	-0.7	FALSE	108.77	4	769.155	NO	108.18	109.36	Library Peptides	1940200000	108.77	EVSGIKAAYEAELGDARKEITESEEVVSR	EVSGIK[+8]AAY[+1]EAELGDAR[+10]K[+8]E[-131.1]ITE[+1]SEEVVSR[+10]	108.77	#N/A	TRUE	746752128	GE1_F1:7075:65-81 v	E151104_03_Orbi2_JZ_CO_ES_Alex_LaminA_190_SILAC_EDC_GE1_F1.mzML		0.9939	746752128	y	746752128		7075
H/hIDmX_band1_F1	7075	65-81	HH2	12	EVSGIK[+8]AAY[+1]EAELGDAR[+10]K[+8]E[-131.1]ITE[+1]SEEVVSR[+10]	4	1940158464	1940158464	-0.7	FALSE	108.77	4	769.405	NO	108.18	109.36	Library Peptides	1940200000	108.77	EVSGIKAAYEAELGDARKEITESEEVVSR	EVSGIK[+8]AAY[+1]EAELGDAR[+10]K[+8]E[-131.1]ITE[+1]SEEVVSR[+10]	108.77	#N/A	TRUE	540955264	GE1_F1:7075:65-81 v	E151104_03_Orbi2_JZ_CO_ES_Alex_LaminA_190_SILAC_EDC_GE1_F1.mzML		0.9939	540955264	y	540955264		7075
H/hIDmX_band1_F1	4042	67-97	LLm	1	ITESE[+1]EVVSRE[-131.1]TLDSVAK[+1]ER	3	198710592	198710592	-0.1	FALSE	75.27	3	716.71	NO	74.55	75.59	Library Peptides	198710000	75.19	ITESEEVVSRETLDSVAKER	ITESE[+1]EVVSRE[-131.1]TLDSVAK[+1]ER	75.19	#N/A	FALSE	83117048	GE1_F1:4042:67-97 v horrible double peaking	E151104_03_Orbi2_JZ_CO_ES_Alex_LaminA_190_SILAC_EDC_GE1_F1.mzML		0.9611	83117048	y	83117048	0.399454	4042
H/hIDmX_band1_F1	4042	67-97	LL1	2	ITESE[+1]EVVSRE[-131.1]TLDSVAK[+1]ER	3	198710592	198710592	-0.1	FALSE	75.19	3	717.044	NO	74.55	75.59	Library Peptides	198710000	75.19	ITESEEVVSRETLDSVAKER	ITESE[+1]EVVSRE[-131.1]TLDSVAK[+1]ER	75.19	#N/A	FALSE	70700848	GE1_F1:4042:67-97 v horrible double peaking	E151104_03_Orbi2_JZ_CO_ES_Alex_LaminA_190_SILAC_EDC_GE1_F1.mzML		0.9611	70700848	y	70700848		4042
H/hIDmX_band1_F1	4042	67-97	LL2	3	ITESE[+1]EVVSRE[-131.1]TLDSVAK[+1]ER	3	198710592	198710592	-0.1	FALSE	75.19	3	717.378	NO	74.55	75.59	Library Peptides	198710000	75.19	ITESEEVVSRETLDSVAKER	ITESE[+1]EVVSRE[-131.1]TLDSVAK[+1]ER	75.19	#N/A	FALSE	44892708	GE1_F1:4042:67-97 v horrible double peaking	E151104_03_Orbi2_JZ_CO_ES_Alex_LaminA_190_SILAC_EDC_GE1_F1.mzML		0.9611	44892708	y	44892708		4042
H/hIDmX_band1_F1	4042	67-97	HLm	7	ITESE[+1]EVVSR[+10]E[-131.1]TLDSVAK[+1]ER	3	97896408	97896408	-3.7	TRUE	75.27	3	720.046	NO	74.55	75.59	Library Peptides	97896000	74.87	ITESEEVVSRETLDSVAKER	ITESE[+1]EVVSR[+10]E[-131.1]TLDSVAK[+1]ER	74.87	#N/A	TRUE	27103460	GE1_F1:4042:67-97 v horrible double peaking	E151104_03_Orbi2_JZ_CO_ES_Alex_LaminA_190_SILAC_EDC_GE1_F1.mzML		0.9178	27103460	y	27103460		4042
H/hIDmX_band1_F1	4042	67-97	HL1	8	ITESE[+1]EVVSR[+10]E[-131.1]TLDSVAK[+1]ER	3	97896408	97896408	-3.7	TRUE	74.87	3	720.38	NO	74.55	75.59	Library Peptides	97896000	74.87	ITESEEVVSRETLDSVAKER	ITESE[+1]EVVSR[+10]E[-131.1]TLDSVAK[+1]ER	74.87	#N/A	TRUE	49255252	GE1_F1:4042:67-97 v horrible double peaking	E151104_03_Orbi2_JZ_CO_ES_Alex_LaminA_190_SILAC_EDC_GE1_F1.mzML		0.9178	49255252	y	49255252		4042
H/hIDmX_band1_F1	4042	67-97	HL2	9	ITESE[+1]EVVSR[+10]E[-131.1]TLDSVAK[+1]ER	3	97896408	97896408	-3.7	TRUE	75.27	3	720.714	NO	74.55	75.59	Library Peptides	97896000	74.87	ITESEEVVSRETLDSVAKER	ITESE[+1]EVVSR[+10]E[-131.1]TLDSVAK[+1]ER	74.87	#N/A	TRUE	21537694	GE1_F1:4042:67-97 v horrible double peaking	E151104_03_Orbi2_JZ_CO_ES_Alex_LaminA_190_SILAC_EDC_GE1_F1.mzML		0.9178	21537694	y	21537694		4042
H/hIDmX_band1_F1	4042	67-97	LHm	4	ITESE[+1]EVVSRE[-131.1]TLDSVAK[+9]ER[+10]	3	140464336	140464336	-0.1	TRUE	75.19	3	722.717	NO	74.55	75.59	Library Peptides	140460000	75.11	ITESEEVVSRETLDSVAKER	ITESE[+1]EVVSRE[-131.1]TLDSVAK[+9]ER[+10]	75.11	#N/A	TRUE	65880680	GE1_F1:4042:67-97 v horrible double peaking	E151104_03_Orbi2_JZ_CO_ES_Alex_LaminA_190_SILAC_EDC_GE1_F1.mzML		0.9627	65880680	y	65880680		4042
H/hIDmX_band1_F1	4042	67-97	LH1	5	ITESE[+1]EVVSRE[-131.1]TLDSVAK[+9]ER[+10]	3	140464336	140464336	-0.1	TRUE	75.11	3	723.051	NO	74.55	75.59	Library Peptides	140460000	75.11	ITESEEVVSRETLDSVAKER	ITESE[+1]EVVSRE[-131.1]TLDSVAK[+9]ER[+10]	75.11	#N/A	TRUE	50196412	GE1_F1:4042:67-97 v horrible double peaking	E151104_03_Orbi2_JZ_CO_ES_Alex_LaminA_190_SILAC_EDC_GE1_F1.mzML		0.9627	50196412	y	50196412		4042
H/hIDmX_band1_F1	4042	67-97	LH2	6	ITESE[+1]EVVSRE[-131.1]TLDSVAK[+9]ER[+10]	3	140464336	140464336	-0.1	TRUE	75.11	3	723.386	NO	74.55	75.59	Library Peptides	140460000	75.11	ITESEEVVSRETLDSVAKER	ITESE[+1]EVVSRE[-131.1]TLDSVAK[+9]ER[+10]	75.11	#N/A	TRUE	24387246	GE1_F1:4042:67-97 v horrible double peaking	E151104_03_Orbi2_JZ_CO_ES_Alex_LaminA_190_SILAC_EDC_GE1_F1.mzML		0.9627	24387246	y	24387246		4042
H/hIDmX_band1_F1	4042	67-97	HHm	10	ITESE[+1]EVVSR[+10]E[-131.1]TLDSVAK[+9]ER[+10]	3	159645296	159645296	-0.2	TRUE	75.19	3	726.053	NO	74.55	75.59	Library Peptides	159650000	75.19	ITESEEVVSRETLDSVAKER	ITESE[+1]EVVSR[+10]E[-131.1]TLDSVAK[+9]ER[+10]	75.19	#N/A	TRUE	68155408	GE1_F1:4042:67-97 v horrible double peaking	E151104_03_Orbi2_JZ_CO_ES_Alex_LaminA_190_SILAC_EDC_GE1_F1.mzML		0.9888	68155408	y	68155408		4042
H/hIDmX_band1_F1	4042	67-97	HH1	11	ITESE[+1]EVVSR[+10]E[-131.1]TLDSVAK[+9]ER[+10]	3	159645296	159645296	-0.2	TRUE	75.27	3	726.388	NO	74.55	75.59	Library Peptides	159650000	75.19	ITESEEVVSRETLDSVAKER	ITESE[+1]EVVSR[+10]E[-131.1]TLDSVAK[+9]ER[+10]	75.19	#N/A	TRUE	60952620	GE1_F1:4042:67-97 v horrible double peaking	E151104_03_Orbi2_JZ_CO_ES_Alex_LaminA_190_SILAC_EDC_GE1_F1.mzML		0.9888	60952620	y	60952620		4042
H/hIDmX_band1_F1	4042	67-97	HH2	12	ITESE[+1]EVVSR[+10]E[-131.1]TLDSVAK[+9]ER[+10]	3	159645296	159645296	-0.2	TRUE	75.11	3	726.722	NO	74.55	75.59	Library Peptides	159650000	75.19	ITESEEVVSRETLDSVAKER	ITESE[+1]EVVSR[+10]E[-131.1]TLDSVAK[+9]ER[+10]	75.19	#N/A	TRUE	30537266	GE1_F1:4042:67-97 v horrible double peaking	E151104_03_Orbi2_JZ_CO_ES_Alex_LaminA_190_SILAC_EDC_GE1_F1.mzML		0.9888	30537266	y	30537266		4042
H/hIDmX_band1_F2	4633	218-254	LLm	1	AQHED[+1]QVEQYKKE[-131.1]NIYSEELRET[+1]KR	4	267193824	267193824	-0.3	TRUE	78.93	4	756.131	NO	78.57	79.38	Library Peptides	267190000	78.93	AQHEDQVEQYKKENIYSEELRETKR	AQHED[+1]QVEQYKKE[-131.1]NIYSEELRET[+1]KR	78.93	#N/A	TRUE	109878312	GE1_F2:4633:218-254 v	E151104_02_Orbi2_JZ_CO_ES_Alex_LaminA_190_SILAC_EDC_GE1_F2.mzXML		0.5617	109878312	y	109878312	0.116977	4633
H/hIDmX_band1_F2	4633	218-254	LL1	2	AQHED[+1]QVEQYKKE[-131.1]NIYSEELRET[+1]KR	4	267193824	267193824	-0.3	TRUE	#N/A	4	756.382	NO	#N/A	#N/A	Library Peptides	267190000	78.93	AQHEDQVEQYKKENIYSEELRETKR	AQHED[+1]QVEQYKKE[-131.1]NIYSEELRET[+1]KR	78.93	#N/A	TRUE	#N/A	GE1_F2:4633:218-254 v	E151104_02_Orbi2_JZ_CO_ES_Alex_LaminA_190_SILAC_EDC_GE1_F2.mzXML		0.5617	#N/A	y	#N/A		4633
H/hIDmX_band1_F2	4633	218-254	LL2	3	AQHED[+1]QVEQYKKE[-131.1]NIYSEELRET[+1]KR	4	267193824	267193824	-0.3	TRUE	78.93	4	756.632	NO	78.57	79.38	Library Peptides	267190000	78.93	AQHEDQVEQYKKENIYSEELRETKR	AQHED[+1]QVEQYKKE[-131.1]NIYSEELRET[+1]KR	78.93	#N/A	TRUE	157315520	GE1_F2:4633:218-254 v	E151104_02_Orbi2_JZ_CO_ES_Alex_LaminA_190_SILAC_EDC_GE1_F2.mzXML		0.5617	157315520	y	157315520		4633
H/hIDmX_band1_F2	4633	218-254	HLm	4	AQHED[+1]QVEQYK[+8]K[+8]E[-131.1]NIYSEELRET[+1]KR	4	33048448	33048448	0.5	TRUE	78.93	4	760.138	NO	78.57	79.38	Library Peptides	33048000	78.93	AQHEDQVEQYKKENIYSEELRETKR	AQHED[+1]QVEQYK[+8]K[+8]E[-131.1]NIYSEELRET[+1]KR	78.93	#N/A	TRUE	17140220	GE1_F2:4633:218-254 v	E151104_02_Orbi2_JZ_CO_ES_Alex_LaminA_190_SILAC_EDC_GE1_F2.mzXML		0.5631	17140220	y	17140220		4633
H/hIDmX_band1_F2	4633	218-254	HL1	5	AQHED[+1]QVEQYK[+8]K[+8]E[-131.1]NIYSEELRET[+1]KR	4	33048448	33048448	0.5	TRUE	#N/A	4	760.389	NO	#N/A	#N/A	Library Peptides	33048000	78.93	AQHEDQVEQYKKENIYSEELRETKR	AQHED[+1]QVEQYK[+8]K[+8]E[-131.1]NIYSEELRET[+1]KR	78.93	#N/A	TRUE	#N/A	GE1_F2:4633:218-254 v	E151104_02_Orbi2_JZ_CO_ES_Alex_LaminA_190_SILAC_EDC_GE1_F2.mzXML		0.5631	#N/A	y	#N/A		4633
H/hIDmX_band1_F2	4633	218-254	HL2	6	AQHED[+1]QVEQYK[+8]K[+8]E[-131.1]NIYSEELRET[+1]KR	4	33048448	33048448	0.5	TRUE	78.93	4	760.64	NO	78.57	79.38	Library Peptides	33048000	78.93	AQHEDQVEQYKKENIYSEELRETKR	AQHED[+1]QVEQYK[+8]K[+8]E[-131.1]NIYSEELRET[+1]KR	78.93	#N/A	TRUE	15908227	GE1_F2:4633:218-254 v	E151104_02_Orbi2_JZ_CO_ES_Alex_LaminA_190_SILAC_EDC_GE1_F2.mzXML		0.5631	15908227	y	15908227		4633
H/hIDmX_band1_F2	4633	218-254	LHm	7	AQHED[+1]QVEQYKKE[-131.1]NIYSEELR[+10]ET[+1]K[+8]R[+10]	4	41275620	41275620	-1.1	TRUE	78.93	4	763.139	NO	78.57	79.38	Library Peptides	41276000	78.93	AQHEDQVEQYKKENIYSEELRETKR	AQHED[+1]QVEQYKKE[-131.1]NIYSEELR[+10]ET[+1]K[+8]R[+10]	78.93	#N/A	TRUE	22839500	GE1_F2:4633:218-254 v	E151104_02_Orbi2_JZ_CO_ES_Alex_LaminA_190_SILAC_EDC_GE1_F2.mzXML		0.5655	22839500	y	22839500		4633
H/hIDmX_band1_F2	4633	218-254	LH1	8	AQHED[+1]QVEQYKKE[-131.1]NIYSEELR[+10]ET[+1]K[+8]R[+10]	4	41275620	41275620	-1.1	TRUE	#N/A	4	763.39	NO	#N/A	#N/A	Library Peptides	41276000	78.93	AQHEDQVEQYKKENIYSEELRETKR	AQHED[+1]QVEQYKKE[-131.1]NIYSEELR[+10]ET[+1]K[+8]R[+10]	78.93	#N/A	TRUE	#N/A	GE1_F2:4633:218-254 v	E151104_02_Orbi2_JZ_CO_ES_Alex_LaminA_190_SILAC_EDC_GE1_F2.mzXML		0.5655	#N/A	y	#N/A		4633
H/hIDmX_band1_F2	4633	218-254	LH2	9	AQHED[+1]QVEQYKKE[-131.1]NIYSEELR[+10]ET[+1]K[+8]R[+10]	4	41275620	41275620	-1.1	TRUE	78.93	4	763.64	NO	78.57	79.38	Library Peptides	41276000	78.93	AQHEDQVEQYKKENIYSEELRETKR	AQHED[+1]QVEQYKKE[-131.1]NIYSEELR[+10]ET[+1]K[+8]R[+10]	78.93	#N/A	TRUE	18436120	GE1_F2:4633:218-254 v	E151104_02_Orbi2_JZ_CO_ES_Alex_LaminA_190_SILAC_EDC_GE1_F2.mzXML		0.5655	18436120	y	18436120		4633
H/hIDmX_band1_F2	4633	218-254	HHm	10	AQHED[+1]QVEQYK[+8]K[+8]E[-131.1]NIYSEELR[+10]ET[+1]K[+8]R[+10]	4	293857568	293857568	-0.1	TRUE	78.93	4	767.146	NO	78.57	79.38	Library Peptides	293860000	78.93	AQHEDQVEQYKKENIYSEELRETKR	AQHED[+1]QVEQYK[+8]K[+8]E[-131.1]NIYSEELR[+10]ET[+1]K[+8]R[+10]	78.93	#N/A	TRUE	173277536	GE1_F2:4633:218-254 v	E151104_02_Orbi2_JZ_CO_ES_Alex_LaminA_190_SILAC_EDC_GE1_F2.mzXML		0.5707	173277536	y	173277536		4633
H/hIDmX_band1_F2	4633	218-254	HH1	11	AQHED[+1]QVEQYK[+8]K[+8]E[-131.1]NIYSEELR[+10]ET[+1]K[+8]R[+10]	4	293857568	293857568	-0.1	TRUE	#N/A	4	767.397	NO	#N/A	#N/A	Library Peptides	293860000	78.93	AQHEDQVEQYKKENIYSEELRETKR	AQHED[+1]QVEQYK[+8]K[+8]E[-131.1]NIYSEELR[+10]ET[+1]K[+8]R[+10]	78.93	#N/A	TRUE	#N/A	GE1_F2:4633:218-254 v	E151104_02_Orbi2_JZ_CO_ES_Alex_LaminA_190_SILAC_EDC_GE1_F2.mzXML		0.5707	#N/A	y	#N/A		4633
H/hIDmX_band1_F2	4633	218-254	HH2	12	AQHED[+1]QVEQYK[+8]K[+8]E[-131.1]NIYSEELR[+10]ET[+1]K[+8]R[+10]	4	293857568	293857568	-0.1	TRUE	78.93	4	767.647	NO	78.57	79.38	Library Peptides	293860000	78.93	AQHEDQVEQYKKENIYSEELRETKR	AQHED[+1]QVEQYK[+8]K[+8]E[-131.1]NIYSEELR[+10]ET[+1]K[+8]R[+10]	78.93	#N/A	TRUE	120580040	GE1_F2:4633:218-254 v	E151104_02_Orbi2_JZ_CO_ES_Alex_LaminA_190_SILAC_EDC_GE1_F2.mzXML		0.5707	120580040	y	120580040		4633
H/hIDmX_band1_F2	2322	385-407	LLm	1	ASSHSS[+1]QTQGGGSVTKE[-131.1]LLEGEEE[+1]R	5	135026048	135026048	0.2	TRUE	54.18	5	495.641	NO	53.98	54.39	Library Peptides	135030000	54.18	ASSHSSQTQGGGSVTKELLEGEEER	ASSHSS[+1]QTQGGGSVTKE[-131.1]LLEGEEE[+1]R	54.18	#N/A	TRUE	51538628	GE1_F2:2322:385-407 v	E151104_02_Orbi2_JZ_CO_ES_Alex_LaminA_190_SILAC_EDC_GE1_F2.mzXML		0.9561	51538628	y	51538628	0.0495806	2322
H/hIDmX_band1_F2	2322	385-407	LL1	2	ASSHSS[+1]QTQGGGSVTKE[-131.1]LLEGEEE[+1]R	5	135026048	135026048	0.2	TRUE	54.18	5	495.841	NO	53.98	54.39	Library Peptides	135030000	54.18	ASSHSSQTQGGGSVTKELLEGEEER	ASSHSS[+1]QTQGGGSVTKE[-131.1]LLEGEEE[+1]R	54.18	#N/A	TRUE	52734580	GE1_F2:2322:385-407 v	E151104_02_Orbi2_JZ_CO_ES_Alex_LaminA_190_SILAC_EDC_GE1_F2.mzXML		0.9561	52734580	y	52734580		2322
H/hIDmX_band1_F2	2322	385-407	LL2	3	ASSHSS[+1]QTQGGGSVTKE[-131.1]LLEGEEE[+1]R	5	135026048	135026048	0.2	TRUE	54.18	5	496.042	NO	53.98	54.39	Library Peptides	135030000	54.18	ASSHSSQTQGGGSVTKELLEGEEER	ASSHSS[+1]QTQGGGSVTKE[-131.1]LLEGEEE[+1]R	54.18	#N/A	TRUE	30752832	GE1_F2:2322:385-407 v	E151104_02_Orbi2_JZ_CO_ES_Alex_LaminA_190_SILAC_EDC_GE1_F2.mzXML		0.9561	30752832	y	30752832		2322
H/hIDmX_band1_F2	2322	385-407	HLm	4	ASSHSS[+1]QTQGGGSVTK[+8]E[-131.1]LLEGEEE[+1]R	5	8985788	8985788	1.9	TRUE	54.18	5	497.244	NO	53.98	54.39	Library Peptides	8985800	54.29	ASSHSSQTQGGGSVTKELLEGEEER	ASSHSS[+1]QTQGGGSVTK[+8]E[-131.1]LLEGEEE[+1]R	54.29	#N/A	TRUE	3173888	GE1_F2:2322:385-407 v	E151104_02_Orbi2_JZ_CO_ES_Alex_LaminA_190_SILAC_EDC_GE1_F2.mzXML		0.9852	3173888	y	3173888		2322
H/hIDmX_band1_F2	2322	385-407	HL1	5	ASSHSS[+1]QTQGGGSVTK[+8]E[-131.1]LLEGEEE[+1]R	5	8985788	8985788	1.9	TRUE	54.29	5	497.444	NO	53.98	54.39	Library Peptides	8985800	54.29	ASSHSSQTQGGGSVTKELLEGEEER	ASSHSS[+1]QTQGGGSVTK[+8]E[-131.1]LLEGEEE[+1]R	54.29	#N/A	TRUE	3679977	GE1_F2:2322:385-407 v	E151104_02_Orbi2_JZ_CO_ES_Alex_LaminA_190_SILAC_EDC_GE1_F2.mzXML		0.9852	3679977	y	3679977		2322
H/hIDmX_band1_F2	2322	385-407	HL2	6	ASSHSS[+1]QTQGGGSVTK[+8]E[-131.1]LLEGEEE[+1]R	5	8985788	8985788	1.9	TRUE	54.18	5	497.645	NO	53.98	54.39	Library Peptides	8985800	54.29	ASSHSSQTQGGGSVTKELLEGEEER	ASSHSS[+1]QTQGGGSVTK[+8]E[-131.1]LLEGEEE[+1]R	54.29	#N/A	TRUE	2131925	GE1_F2:2322:385-407 v	E151104_02_Orbi2_JZ_CO_ES_Alex_LaminA_190_SILAC_EDC_GE1_F2.mzXML		0.9852	2131925	y	2131925		2322
H/hIDmX_band1_F2	2322	385-407	LHm	7	ASSHSS[+1]QTQGGGSVTKE[-131.1]LLEGEEE[+1]R[+10]	5	6406937	6406937	2.1	TRUE	54.18	5	497.643	YES	53.98	54.39	Library Peptides	6406900	54.18	ASSHSSQTQGGGSVTKELLEGEEER	ASSHSS[+1]QTQGGGSVTKE[-131.1]LLEGEEE[+1]R[+10]	54.18	#N/A	TRUE	2108774	GE1_F2:2322:385-407 v	E151104_02_Orbi2_JZ_CO_ES_Alex_LaminA_190_SILAC_EDC_GE1_F2.mzXML		0.9831	2108774	x	0		2322
H/hIDmX_band1_F2	2322	385-407	LH1	8	ASSHSS[+1]QTQGGGSVTKE[-131.1]LLEGEEE[+1]R[+10]	5	6406937	6406937	2.1	TRUE	54.18	5	497.843	NO	53.98	54.39	Library Peptides	6406900	54.18	ASSHSSQTQGGGSVTKELLEGEEER	ASSHSS[+1]QTQGGGSVTKE[-131.1]LLEGEEE[+1]R[+10]	54.18	#N/A	TRUE	2695784	GE1_F2:2322:385-407 v	E151104_02_Orbi2_JZ_CO_ES_Alex_LaminA_190_SILAC_EDC_GE1_F2.mzXML		0.9831	2695784	y	2695784		2322
H/hIDmX_band1_F2	2322	385-407	LH2	9	ASSHSS[+1]QTQGGGSVTKE[-131.1]LLEGEEE[+1]R[+10]	5	6406937	6406937	2.1	TRUE	54.18	5	498.044	NO	53.98	54.39	Library Peptides	6406900	54.18	ASSHSSQTQGGGSVTKELLEGEEER	ASSHSS[+1]QTQGGGSVTKE[-131.1]LLEGEEE[+1]R[+10]	54.18	#N/A	TRUE	1602379	GE1_F2:2322:385-407 v	E151104_02_Orbi2_JZ_CO_ES_Alex_LaminA_190_SILAC_EDC_GE1_F2.mzXML		0.9831	1602379	y	1602379		2322
H/hIDmX_band1_F2	2322	385-407	HHm	10	ASSHSS[+1]QTQGGGSVTK[+8]E[-131.1]LLEGEEE[+1]R[+10]	5	119616480	119616480	0.2	TRUE	54.18	5	499.245	NO	53.98	54.39	Library Peptides	119620000	54.18	ASSHSSQTQGGGSVTKELLEGEEER	ASSHSS[+1]QTQGGGSVTK[+8]E[-131.1]LLEGEEE[+1]R[+10]	54.18	#N/A	TRUE	42834796	GE1_F2:2322:385-407 v	E151104_02_Orbi2_JZ_CO_ES_Alex_LaminA_190_SILAC_EDC_GE1_F2.mzXML		0.9859	42834796	y	42834796		2322
H/hIDmX_band1_F2	2322	385-407	HH1	11	ASSHSS[+1]QTQGGGSVTK[+8]E[-131.1]LLEGEEE[+1]R[+10]	5	119616480	119616480	0.2	TRUE	54.18	5	499.446	NO	53.98	54.39	Library Peptides	119620000	54.18	ASSHSSQTQGGGSVTKELLEGEEER	ASSHSS[+1]QTQGGGSVTK[+8]E[-131.1]LLEGEEE[+1]R[+10]	54.18	#N/A	TRUE	46225796	GE1_F2:2322:385-407 v	E151104_02_Orbi2_JZ_CO_ES_Alex_LaminA_190_SILAC_EDC_GE1_F2.mzXML		0.9859	46225796	y	46225796		2322
H/hIDmX_band1_F2	2322	385-407	HH2	12	ASSHSS[+1]QTQGGGSVTK[+8]E[-131.1]LLEGEEE[+1]R[+10]	5	119616480	119616480	0.2	TRUE	54.18	5	499.647	NO	53.98	54.39	Library Peptides	119620000	54.18	ASSHSSQTQGGGSVTKELLEGEEER	ASSHSS[+1]QTQGGGSVTK[+8]E[-131.1]LLEGEEE[+1]R[+10]	54.18	#N/A	TRUE	30555892	GE1_F2:2322:385-407 v	E151104_02_Orbi2_JZ_CO_ES_Alex_LaminA_190_SILAC_EDC_GE1_F2.mzXML		0.9859	30555892	y	30555892		2322
H/hIDmX_band1_F2	3197	385-407	LLm	1	ASSHSS[+1]QTQGGGSVTKE[-131.1]LLEGEEE[+1]RLR	3	55032084	55032084	0	TRUE	64.01	3	915.125	NO	63.57	64.19	Library Peptides	55032000	63.92	ASSHSSQTQGGGSVTKELLEGEEERLR	ASSHSS[+1]QTQGGGSVTKE[-131.1]LLEGEEE[+1]RLR	63.92	#N/A	TRUE	16010567	GE1_F2:3197:385-407 v	E151104_02_Orbi2_JZ_CO_ES_Alex_LaminA_190_SILAC_EDC_GE1_F2.mzXML		0.9984	16010567	y	16010567	0.0276911	3197
H/hIDmX_band1_F2	3197	385-407	LL1	2	ASSHSS[+1]QTQGGGSVTKE[-131.1]LLEGEEE[+1]RLR	3	55032084	55032084	0	TRUE	63.92	3	915.459	NO	63.57	64.19	Library Peptides	55032000	63.92	ASSHSSQTQGGGSVTKELLEGEEERLR	ASSHSS[+1]QTQGGGSVTKE[-131.1]LLEGEEE[+1]RLR	63.92	#N/A	TRUE	22287152	GE1_F2:3197:385-407 v	E151104_02_Orbi2_JZ_CO_ES_Alex_LaminA_190_SILAC_EDC_GE1_F2.mzXML		0.9984	22287152	y	22287152		3197
H/hIDmX_band1_F2	3197	385-407	LL2	3	ASSHSS[+1]QTQGGGSVTKE[-131.1]LLEGEEE[+1]RLR	3	55032084	55032084	0	TRUE	63.92	3	915.794	NO	63.57	64.19	Library Peptides	55032000	63.92	ASSHSSQTQGGGSVTKELLEGEEERLR	ASSHSS[+1]QTQGGGSVTKE[-131.1]LLEGEEE[+1]RLR	63.92	#N/A	TRUE	16734363	GE1_F2:3197:385-407 v	E151104_02_Orbi2_JZ_CO_ES_Alex_LaminA_190_SILAC_EDC_GE1_F2.mzXML		0.9984	16734363	y	16734363		3197
H/hIDmX_band1_F2	3197	385-407	HLm	4	ASSHSS[+1]QTQGGGSVTK[+8]E[-131.1]LLEGEEE[+1]RLR	3	1166023	1166023	2.3	TRUE	63.57	3	917.796	NO	63.57	64.19	Library Peptides	1166000	63.92	ASSHSSQTQGGGSVTKELLEGEEERLR	ASSHSS[+1]QTQGGGSVTK[+8]E[-131.1]LLEGEEE[+1]RLR	63.92	#N/A	TRUE	0	GE1_F2:3197:385-407 v	E151104_02_Orbi2_JZ_CO_ES_Alex_LaminA_190_SILAC_EDC_GE1_F2.mzXML		0.6161	0	y	0		3197
H/hIDmX_band1_F2	3197	385-407	HL1	5	ASSHSS[+1]QTQGGGSVTK[+8]E[-131.1]LLEGEEE[+1]RLR	3	1166023	1166023	2.3	TRUE	63.92	3	918.131	NO	63.57	64.19	Library Peptides	1166000	63.92	ASSHSSQTQGGGSVTKELLEGEEERLR	ASSHSS[+1]QTQGGGSVTK[+8]E[-131.1]LLEGEEE[+1]RLR	63.92	#N/A	TRUE	529911	GE1_F2:3197:385-407 v	E151104_02_Orbi2_JZ_CO_ES_Alex_LaminA_190_SILAC_EDC_GE1_F2.mzXML		0.6161	529911	y	529911		3197
H/hIDmX_band1_F2	3197	385-407	HL2	6	ASSHSS[+1]QTQGGGSVTK[+8]E[-131.1]LLEGEEE[+1]RLR	3	1166023	1166023	2.3	TRUE	63.92	3	918.465	NO	63.57	64.19	Library Peptides	1166000	63.92	ASSHSSQTQGGGSVTKELLEGEEERLR	ASSHSS[+1]QTQGGGSVTK[+8]E[-131.1]LLEGEEE[+1]RLR	63.92	#N/A	TRUE	636113	GE1_F2:3197:385-407 v	E151104_02_Orbi2_JZ_CO_ES_Alex_LaminA_190_SILAC_EDC_GE1_F2.mzXML		0.6161	636113	y	636113		3197
H/hIDmX_band1_F2	3197	385-407	LHm	7	ASSHSS[+1]QTQGGGSVTKE[-131.1]LLEGEEE[+1]R[+10]LR[+10]	3	2163268	2163268	0.2	TRUE	64.01	3	921.797	NO	63.57	64.19	Library Peptides	2163300	63.92	ASSHSSQTQGGGSVTKELLEGEEERLR	ASSHSS[+1]QTQGGGSVTKE[-131.1]LLEGEEE[+1]R[+10]LR[+10]	63.92	#N/A	TRUE	419439	GE1_F2:3197:385-407 v	E151104_02_Orbi2_JZ_CO_ES_Alex_LaminA_190_SILAC_EDC_GE1_F2.mzXML		0.8245	419439	y	419439		3197
H/hIDmX_band1_F2	3197	385-407	LH1	8	ASSHSS[+1]QTQGGGSVTKE[-131.1]LLEGEEE[+1]R[+10]LR[+10]	3	2163268	2163268	0.2	TRUE	63.92	3	922.132	NO	63.57	64.19	Library Peptides	2163300	63.92	ASSHSSQTQGGGSVTKELLEGEEERLR	ASSHSS[+1]QTQGGGSVTKE[-131.1]LLEGEEE[+1]R[+10]LR[+10]	63.92	#N/A	TRUE	597439	GE1_F2:3197:385-407 v	E151104_02_Orbi2_JZ_CO_ES_Alex_LaminA_190_SILAC_EDC_GE1_F2.mzXML		0.8245	597439	y	597439		3197
H/hIDmX_band1_F2	3197	385-407	LH2	9	ASSHSS[+1]QTQGGGSVTKE[-131.1]LLEGEEE[+1]R[+10]LR[+10]	3	2163268	2163268	0.2	TRUE	63.92	3	922.466	NO	63.57	64.19	Library Peptides	2163300	63.92	ASSHSSQTQGGGSVTKELLEGEEERLR	ASSHSS[+1]QTQGGGSVTKE[-131.1]LLEGEEE[+1]R[+10]LR[+10]	63.92	#N/A	TRUE	1146391	GE1_F2:3197:385-407 v	E151104_02_Orbi2_JZ_CO_ES_Alex_LaminA_190_SILAC_EDC_GE1_F2.mzXML		0.8245	1146391	y	1146391		3197
H/hIDmX_band1_F2	3197	385-407	HHm	10	ASSHSS[+1]QTQGGGSVTK[+8]E[-131.1]LLEGEEE[+1]R[+10]LR[+10]	3	61868472	61868472	0.1	TRUE	63.92	3	924.469	NO	63.57	64.19	Library Peptides	61868000	63.92	ASSHSSQTQGGGSVTKELLEGEEERLR	ASSHSS[+1]QTQGGGSVTK[+8]E[-131.1]LLEGEEE[+1]R[+10]LR[+10]	63.92	#N/A	TRUE	22395984	GE1_F2:3197:385-407 v	E151104_02_Orbi2_JZ_CO_ES_Alex_LaminA_190_SILAC_EDC_GE1_F2.mzXML		0.9956	22395984	y	22395984		3197
H/hIDmX_band1_F2	3197	385-407	HH1	11	ASSHSS[+1]QTQGGGSVTK[+8]E[-131.1]LLEGEEE[+1]R[+10]LR[+10]	3	61868472	61868472	0.1	TRUE	63.92	3	924.803	NO	63.57	64.19	Library Peptides	61868000	63.92	ASSHSSQTQGGGSVTKELLEGEEERLR	ASSHSS[+1]QTQGGGSVTK[+8]E[-131.1]LLEGEEE[+1]R[+10]LR[+10]	63.92	#N/A	TRUE	23784392	GE1_F2:3197:385-407 v	E151104_02_Orbi2_JZ_CO_ES_Alex_LaminA_190_SILAC_EDC_GE1_F2.mzXML		0.9956	23784392	y	23784392		3197
H/hIDmX_band1_F2	3197	385-407	HH2	12	ASSHSS[+1]QTQGGGSVTK[+8]E[-131.1]LLEGEEE[+1]R[+10]LR[+10]	3	61868472	61868472	0.1	TRUE	63.92	3	925.137	NO	63.57	64.19	Library Peptides	61868000	63.92	ASSHSSQTQGGGSVTKELLEGEEERLR	ASSHSS[+1]QTQGGGSVTK[+8]E[-131.1]LLEGEEE[+1]R[+10]LR[+10]	63.92	#N/A	TRUE	15688097	GE1_F2:3197:385-407 v	E151104_02_Orbi2_JZ_CO_ES_Alex_LaminA_190_SILAC_EDC_GE1_F2.mzXML		0.9956	15688097	y	15688097		3197
H/hIDmX_band1_F2	7370	78-82	LLm	1	EVSGIK[+1]AAYEAELGDARKE[-131.1]AAYE[+1]AELGDARK	4	70521944	70521944	0.5	TRUE	106.63	4	796.159	NO	106.29	106.97	Library Peptides	70522000	106.63	EVSGIKAAYEAELGDARKEAAYEAELGDARK	EVSGIK[+1]AAYEAELGDARKE[-131.1]AAYE[+1]AELGDARK	106.63	#N/A	TRUE	20234500	GE1_F2:7370:78-82 v	E151104_02_Orbi2_JZ_CO_ES_Alex_LaminA_190_SILAC_EDC_GE1_F2.mzXML		0.9295	20234500	y	20234500	0.511838	7370
H/hIDmX_band1_F2	7370	78-82	LL1	2	EVSGIK[+1]AAYEAELGDARKE[-131.1]AAYE[+1]AELGDARK	4	70521944	70521944	0.5	TRUE	106.63	4	796.409	NO	106.29	106.97	Library Peptides	70522000	106.63	EVSGIKAAYEAELGDARKEAAYEAELGDARK	EVSGIK[+1]AAYEAELGDARKE[-131.1]AAYE[+1]AELGDARK	106.63	#N/A	TRUE	20921262	GE1_F2:7370:78-82 v	E151104_02_Orbi2_JZ_CO_ES_Alex_LaminA_190_SILAC_EDC_GE1_F2.mzXML		0.9295	20921262	y	20921262		7370
H/hIDmX_band1_F2	7370	78-82	LL2	3	EVSGIK[+1]AAYEAELGDARKE[-131.1]AAYE[+1]AELGDARK	4	70521944	70521944	0.5	TRUE	106.63	4	796.66	NO	106.29	106.97	Library Peptides	70522000	106.63	EVSGIKAAYEAELGDARKEAAYEAELGDARK	EVSGIK[+1]AAYEAELGDARKE[-131.1]AAYE[+1]AELGDARK	106.63	#N/A	TRUE	29366182	GE1_F2:7370:78-82 v	E151104_02_Orbi2_JZ_CO_ES_Alex_LaminA_190_SILAC_EDC_GE1_F2.mzXML		0.9295	29366182	y	29366182		7370
H/hIDmX_band1_F2	7370	78-82	HLm	4	EVSGIK[+1]AAYEAELGDARKE[-131.1]AAYE[+1]AELGDAR[+10]K[+8]	4	78059288	78059288	0.2	TRUE	106.63	4	800.664	NO	106.29	106.97	Library Peptides	78059000	106.63	EVSGIKAAYEAELGDARKEAAYEAELGDARK	EVSGIK[+1]AAYEAELGDARKE[-131.1]AAYE[+1]AELGDAR[+10]K[+8]	106.63	#N/A	TRUE	18671244	GE1_F2:7370:78-82 v	E151104_02_Orbi2_JZ_CO_ES_Alex_LaminA_190_SILAC_EDC_GE1_F2.mzXML		0.9532	18671244	y	18671244		7370
H/hIDmX_band1_F2	7370	78-82	HL1	5	EVSGIK[+1]AAYEAELGDARKE[-131.1]AAYE[+1]AELGDAR[+10]K[+8]	4	78059288	78059288	0.2	TRUE	106.63	4	800.915	NO	106.29	106.97	Library Peptides	78059000	106.63	EVSGIKAAYEAELGDARKEAAYEAELGDARK	EVSGIK[+1]AAYEAELGDARKE[-131.1]AAYE[+1]AELGDAR[+10]K[+8]	106.63	#N/A	TRUE	28616058	GE1_F2:7370:78-82 v	E151104_02_Orbi2_JZ_CO_ES_Alex_LaminA_190_SILAC_EDC_GE1_F2.mzXML		0.9532	28616058	y	28616058		7370
H/hIDmX_band1_F2	7370	78-82	HL2	6	EVSGIK[+1]AAYEAELGDARKE[-131.1]AAYE[+1]AELGDAR[+10]K[+8]	4	78059288	78059288	0.2	TRUE	106.63	4	801.166	NO	106.29	106.97	Library Peptides	78059000	106.63	EVSGIKAAYEAELGDARKEAAYEAELGDARK	EVSGIK[+1]AAYEAELGDARKE[-131.1]AAYE[+1]AELGDAR[+10]K[+8]	106.63	#N/A	TRUE	30771984	GE1_F2:7370:78-82 v	E151104_02_Orbi2_JZ_CO_ES_Alex_LaminA_190_SILAC_EDC_GE1_F2.mzXML		0.9532	30771984	y	30771984		7370
H/hIDmX_band1_F2	7370	78-82	LHm	7	EVSGIK[+9]AAYEAELGDAR[+10]K[+8]E[-131.1]AAYE[+1]AELGDARK	4	90654936	90654936	0.2	TRUE	106.63	4	802.668	NO	106.29	106.97	Library Peptides	90655000	106.63	EVSGIKAAYEAELGDARKEAAYEAELGDARK	EVSGIK[+9]AAYEAELGDAR[+10]K[+8]E[-131.1]AAYE[+1]AELGDARK	106.63	#N/A	TRUE	28472014	GE1_F2:7370:78-82 v	E151104_02_Orbi2_JZ_CO_ES_Alex_LaminA_190_SILAC_EDC_GE1_F2.mzXML		0.9748	28472014	y	28472014		7370
H/hIDmX_band1_F2	7370	78-82	LH1	8	EVSGIK[+9]AAYEAELGDAR[+10]K[+8]E[-131.1]AAYE[+1]AELGDARK	4	90654936	90654936	0.2	TRUE	106.63	4	802.918	NO	106.29	106.97	Library Peptides	90655000	106.63	EVSGIKAAYEAELGDARKEAAYEAELGDARK	EVSGIK[+9]AAYEAELGDAR[+10]K[+8]E[-131.1]AAYE[+1]AELGDARK	106.63	#N/A	TRUE	37503756	GE1_F2:7370:78-82 v	E151104_02_Orbi2_JZ_CO_ES_Alex_LaminA_190_SILAC_EDC_GE1_F2.mzXML		0.9748	37503756	y	37503756		7370
H/hIDmX_band1_F2	7370	78-82	LH2	9	EVSGIK[+9]AAYEAELGDAR[+10]K[+8]E[-131.1]AAYE[+1]AELGDARK	4	90654936	90654936	0.2	TRUE	106.63	4	803.169	NO	106.29	106.97	Library Peptides	90655000	106.63	EVSGIKAAYEAELGDARKEAAYEAELGDARK	EVSGIK[+9]AAYEAELGDAR[+10]K[+8]E[-131.1]AAYE[+1]AELGDARK	106.63	#N/A	TRUE	24679168	GE1_F2:7370:78-82 v	E151104_02_Orbi2_JZ_CO_ES_Alex_LaminA_190_SILAC_EDC_GE1_F2.mzXML		0.9748	24679168	y	24679168		7370
H/hIDmX_band1_F2	7370	78-82	HHm	10	EVSGIK[+9]AAYEAELGDAR[+10]K[+8]E[-131.1]AAYE[+1]AELGDAR[+10]K[+8]	4	90388008	90388008	-0.7	TRUE	106.63	4	807.173	NO	106.29	106.97	Library Peptides	90388000	106.63	EVSGIKAAYEAELGDARKEAAYEAELGDARK	EVSGIK[+9]AAYEAELGDAR[+10]K[+8]E[-131.1]AAYE[+1]AELGDAR[+10]K[+8]	106.63	#N/A	TRUE	31525126	GE1_F2:7370:78-82 v	E151104_02_Orbi2_JZ_CO_ES_Alex_LaminA_190_SILAC_EDC_GE1_F2.mzXML		0.9738	31525126	y	31525126		7370
H/hIDmX_band1_F2	7370	78-82	HH1	11	EVSGIK[+9]AAYEAELGDAR[+10]K[+8]E[-131.1]AAYE[+1]AELGDAR[+10]K[+8]	4	90388008	90388008	-0.7	TRUE	106.63	4	807.424	NO	106.29	106.97	Library Peptides	90388000	106.63	EVSGIKAAYEAELGDARKEAAYEAELGDARK	EVSGIK[+9]AAYEAELGDAR[+10]K[+8]E[-131.1]AAYE[+1]AELGDAR[+10]K[+8]	106.63	#N/A	TRUE	31929522	GE1_F2:7370:78-82 v	E151104_02_Orbi2_JZ_CO_ES_Alex_LaminA_190_SILAC_EDC_GE1_F2.mzXML		0.9738	31929522	y	31929522		7370
H/hIDmX_band1_F2	7370	78-82	HH2	12	EVSGIK[+9]AAYEAELGDAR[+10]K[+8]E[-131.1]AAYE[+1]AELGDAR[+10]K[+8]	4	90388008	90388008	-0.7	TRUE	106.63	4	807.675	NO	106.29	106.97	Library Peptides	90388000	106.63	EVSGIKAAYEAELGDARKEAAYEAELGDARK	EVSGIK[+9]AAYEAELGDAR[+10]K[+8]E[-131.1]AAYE[+1]AELGDAR[+10]K[+8]	106.63	#N/A	TRUE	26933358	GE1_F2:7370:78-82 v	E151104_02_Orbi2_JZ_CO_ES_Alex_LaminA_190_SILAC_EDC_GE1_F2.mzXML		0.9738	26933358	y	26933358		7370
H/hIDmX_band1_F2	7795	53-78	LLm	1	EVSGIK[+1]AAYEAELGDARKE[-131.1]SLE[+1]TENAGLR	3	65283240	65283240	0.1	TRUE	111.06	3	993.179	NO	110.43	111.45	Library Peptides	65283000	111.14	EVSGIKAAYEAELGDARKESLETENAGLR	EVSGIK[+1]AAYEAELGDARKE[-131.1]SLE[+1]TENAGLR	111.14	#N/A	TRUE	19925480	GE1_F2:7795:53-78 v	E151104_02_Orbi2_JZ_CO_ES_Alex_LaminA_190_SILAC_EDC_GE1_F2.mzXML		0.9414	19925480	y	19925480	0.350318	7795
H/hIDmX_band1_F2	7795	53-78	LL1	2	EVSGIK[+1]AAYEAELGDARKE[-131.1]SLE[+1]TENAGLR	3	65283240	65283240	0.1	TRUE	111.14	3	993.513	NO	110.43	111.45	Library Peptides	65283000	111.14	EVSGIKAAYEAELGDARKESLETENAGLR	EVSGIK[+1]AAYEAELGDARKE[-131.1]SLE[+1]TENAGLR	111.14	#N/A	TRUE	28661814	GE1_F2:7795:53-78 v	E151104_02_Orbi2_JZ_CO_ES_Alex_LaminA_190_SILAC_EDC_GE1_F2.mzXML		0.9414	28661814	y	28661814		7795
H/hIDmX_band1_F2	7795	53-78	LL2	3	EVSGIK[+1]AAYEAELGDARKE[-131.1]SLE[+1]TENAGLR	3	65283240	65283240	0.1	TRUE	111.06	3	993.848	NO	110.43	111.45	Library Peptides	65283000	111.14	EVSGIKAAYEAELGDARKESLETENAGLR	EVSGIK[+1]AAYEAELGDARKE[-131.1]SLE[+1]TENAGLR	111.14	#N/A	TRUE	16695946	GE1_F2:7795:53-78 v	E151104_02_Orbi2_JZ_CO_ES_Alex_LaminA_190_SILAC_EDC_GE1_F2.mzXML		0.9414	16695946	y	16695946		7795
H/hIDmX_band1_F2	7795	53-78	HLm	4	EVSGIK[+1]AAYEAELGDARKE[-131.1]SLE[+1]TENAGLR[+10]	3	28704640	28704640	-1.4	TRUE	111.06	3	996.515	NO	110.43	111.45	Library Peptides	28705000	111.06	EVSGIKAAYEAELGDARKESLETENAGLR	EVSGIK[+1]AAYEAELGDARKE[-131.1]SLE[+1]TENAGLR[+10]	111.06	#N/A	TRUE	8991641	GE1_F2:7795:53-78 v	E151104_02_Orbi2_JZ_CO_ES_Alex_LaminA_190_SILAC_EDC_GE1_F2.mzXML		0.9731	8991641	y	8991641		7795
H/hIDmX_band1_F2	7795	53-78	HL1	5	EVSGIK[+1]AAYEAELGDARKE[-131.1]SLE[+1]TENAGLR[+10]	3	28704640	28704640	-1.4	TRUE	111.06	3	996.849	NO	110.43	111.45	Library Peptides	28705000	111.06	EVSGIKAAYEAELGDARKESLETENAGLR	EVSGIK[+1]AAYEAELGDARKE[-131.1]SLE[+1]TENAGLR[+10]	111.06	#N/A	TRUE	10504843	GE1_F2:7795:53-78 v	E151104_02_Orbi2_JZ_CO_ES_Alex_LaminA_190_SILAC_EDC_GE1_F2.mzXML		0.9731	10504843	y	10504843		7795
H/hIDmX_band1_F2	7795	53-78	HL2	6	EVSGIK[+1]AAYEAELGDARKE[-131.1]SLE[+1]TENAGLR[+10]	3	28704640	28704640	-1.4	TRUE	110.98	3	997.184	NO	110.43	111.45	Library Peptides	28705000	111.06	EVSGIKAAYEAELGDARKESLETENAGLR	EVSGIK[+1]AAYEAELGDARKE[-131.1]SLE[+1]TENAGLR[+10]	111.06	#N/A	TRUE	9208155	GE1_F2:7795:53-78 v	E151104_02_Orbi2_JZ_CO_ES_Alex_LaminA_190_SILAC_EDC_GE1_F2.mzXML		0.9731	9208155	y	9208155		7795
H/hIDmX_band1_F2	7795	53-78	LHm	7	EVSGIK[+9]AAYEAELGDAR[+10]K[+8]E[-131.1]SLE[+1]TENAGLR	3	38382112	38382112	0.6	TRUE	111.22	3	1001.86	NO	110.43	111.45	Library Peptides	38382000	111.14	EVSGIKAAYEAELGDARKESLETENAGLR	EVSGIK[+9]AAYEAELGDAR[+10]K[+8]E[-131.1]SLE[+1]TENAGLR	111.14	#N/A	TRUE	12490312	GE1_F2:7795:53-78 v	E151104_02_Orbi2_JZ_CO_ES_Alex_LaminA_190_SILAC_EDC_GE1_F2.mzXML		0.9957	12490312	y	12490312		7795
H/hIDmX_band1_F2	7795	53-78	LH1	8	EVSGIK[+9]AAYEAELGDAR[+10]K[+8]E[-131.1]SLE[+1]TENAGLR	3	38382112	38382112	0.6	TRUE	111.14	3	1002.19	NO	110.43	111.45	Library Peptides	38382000	111.14	EVSGIKAAYEAELGDARKESLETENAGLR	EVSGIK[+9]AAYEAELGDAR[+10]K[+8]E[-131.1]SLE[+1]TENAGLR	111.14	#N/A	TRUE	15052364	GE1_F2:7795:53-78 v	E151104_02_Orbi2_JZ_CO_ES_Alex_LaminA_190_SILAC_EDC_GE1_F2.mzXML		0.9957	15052364	y	15052364		7795
H/hIDmX_band1_F2	7795	53-78	LH2	9	EVSGIK[+9]AAYEAELGDAR[+10]K[+8]E[-131.1]SLE[+1]TENAGLR	3	38382112	38382112	0.6	TRUE	111.14	3	1002.53	NO	110.43	111.45	Library Peptides	38382000	111.14	EVSGIKAAYEAELGDARKESLETENAGLR	EVSGIK[+9]AAYEAELGDAR[+10]K[+8]E[-131.1]SLE[+1]TENAGLR	111.14	#N/A	TRUE	10839437	GE1_F2:7795:53-78 v	E151104_02_Orbi2_JZ_CO_ES_Alex_LaminA_190_SILAC_EDC_GE1_F2.mzXML		0.9957	10839437	y	10839437		7795
H/hIDmX_band1_F2	7795	53-78	HHm	10	EVSGIK[+9]AAYEAELGDAR[+10]K[+8]E[-131.1]SLE[+1]TENAGLR[+10]	3	59132564	59132564	-1.8	TRUE	110.98	3	1005.19	NO	110.43	111.45	Library Peptides	59133000	110.98	EVSGIKAAYEAELGDARKESLETENAGLR	EVSGIK[+9]AAYEAELGDAR[+10]K[+8]E[-131.1]SLE[+1]TENAGLR[+10]	110.98	#N/A	TRUE	25150274	GE1_F2:7795:53-78 v	E151104_02_Orbi2_JZ_CO_ES_Alex_LaminA_190_SILAC_EDC_GE1_F2.mzXML		0.9329	25150274	y	25150274		7795
H/hIDmX_band1_F2	7795	53-78	HH1	11	EVSGIK[+9]AAYEAELGDAR[+10]K[+8]E[-131.1]SLE[+1]TENAGLR[+10]	3	59132564	59132564	-1.8	TRUE	111.14	3	1005.53	NO	110.43	111.45	Library Peptides	59133000	110.98	EVSGIKAAYEAELGDARKESLETENAGLR	EVSGIK[+9]AAYEAELGDAR[+10]K[+8]E[-131.1]SLE[+1]TENAGLR[+10]	110.98	#N/A	TRUE	22859126	GE1_F2:7795:53-78 v	E151104_02_Orbi2_JZ_CO_ES_Alex_LaminA_190_SILAC_EDC_GE1_F2.mzXML		0.9329	22859126	y	22859126		7795
H/hIDmX_band1_F2	7795	53-78	HH2	12	EVSGIK[+9]AAYEAELGDAR[+10]K[+8]E[-131.1]SLE[+1]TENAGLR[+10]	3	59132564	59132564	-1.8	TRUE	110.98	3	1005.86	NO	110.43	111.45	Library Peptides	59133000	110.98	EVSGIKAAYEAELGDARKESLETENAGLR	EVSGIK[+9]AAYEAELGDAR[+10]K[+8]E[-131.1]SLE[+1]TENAGLR[+10]	110.98	#N/A	TRUE	11123164	GE1_F2:7795:53-78 v	E151104_02_Orbi2_JZ_CO_ES_Alex_LaminA_190_SILAC_EDC_GE1_F2.mzXML		0.9329	11123164	y	11123164		7795
H/hIDmX_band1_F2	7787	53-78	LLm	1	EVSGIK[+1]AAYEAELGDARKE[-131.1]SLE[+1]TENAGLR	4	161803296	161803296	-0.6	TRUE	111.06	4	745.136	NO	110.67	111.53	Library Peptides	161800000	111.06	EVSGIKAAYEAELGDARKESLETENAGLR	EVSGIK[+1]AAYEAELGDARKE[-131.1]SLE[+1]TENAGLR	111.06	#N/A	TRUE	46114604	GE1_F2:7787:53-78 v	E151104_02_Orbi2_JZ_CO_ES_Alex_LaminA_190_SILAC_EDC_GE1_F2.mzXML		0.9478	46114604	y	46114604	0.404724	7787
H/hIDmX_band1_F2	7787	53-78	LL1	2	EVSGIK[+1]AAYEAELGDARKE[-131.1]SLE[+1]TENAGLR	4	161803296	161803296	-0.6	TRUE	111.06	4	745.387	NO	110.67	111.53	Library Peptides	161800000	111.06	EVSGIKAAYEAELGDARKESLETENAGLR	EVSGIK[+1]AAYEAELGDARKE[-131.1]SLE[+1]TENAGLR	111.06	#N/A	TRUE	73112608	GE1_F2:7787:53-78 v	E151104_02_Orbi2_JZ_CO_ES_Alex_LaminA_190_SILAC_EDC_GE1_F2.mzXML		0.9478	73112608	y	73112608		7787
H/hIDmX_band1_F2	7787	53-78	LL2	3	EVSGIK[+1]AAYEAELGDARKE[-131.1]SLE[+1]TENAGLR	4	161803296	161803296	-0.6	TRUE	110.98	4	745.637	NO	110.67	111.53	Library Peptides	161800000	111.06	EVSGIKAAYEAELGDARKESLETENAGLR	EVSGIK[+1]AAYEAELGDARKE[-131.1]SLE[+1]TENAGLR	111.06	#N/A	TRUE	42576072	GE1_F2:7787:53-78 v	E151104_02_Orbi2_JZ_CO_ES_Alex_LaminA_190_SILAC_EDC_GE1_F2.mzXML		0.9478	42576072	y	42576072		7787
H/hIDmX_band1_F2	7787	53-78	HLm	4	EVSGIK[+1]AAYEAELGDARKE[-131.1]SLE[+1]TENAGLR[+10]	4	100222104	100222104	0.2	TRUE	111.14	4	747.638	NO	110.67	111.53	Library Peptides	100220000	111.06	EVSGIKAAYEAELGDARKESLETENAGLR	EVSGIK[+1]AAYEAELGDARKE[-131.1]SLE[+1]TENAGLR[+10]	111.06	#N/A	TRUE	23451952	GE1_F2:7787:53-78 v	E151104_02_Orbi2_JZ_CO_ES_Alex_LaminA_190_SILAC_EDC_GE1_F2.mzXML		0.9526	23451952	y	23451952		7787
H/hIDmX_band1_F2	7787	53-78	HL1	5	EVSGIK[+1]AAYEAELGDARKE[-131.1]SLE[+1]TENAGLR[+10]	4	100222104	100222104	0.2	TRUE	111.06	4	747.889	NO	110.67	111.53	Library Peptides	100220000	111.06	EVSGIKAAYEAELGDARKESLETENAGLR	EVSGIK[+1]AAYEAELGDARKE[-131.1]SLE[+1]TENAGLR[+10]	111.06	#N/A	TRUE	47474188	GE1_F2:7787:53-78 v	E151104_02_Orbi2_JZ_CO_ES_Alex_LaminA_190_SILAC_EDC_GE1_F2.mzXML		0.9526	47474188	y	47474188		7787
H/hIDmX_band1_F2	7787	53-78	HL2	6	EVSGIK[+1]AAYEAELGDARKE[-131.1]SLE[+1]TENAGLR[+10]	4	100222104	100222104	0.2	TRUE	111.06	4	748.14	NO	110.67	111.53	Library Peptides	100220000	111.06	EVSGIKAAYEAELGDARKESLETENAGLR	EVSGIK[+1]AAYEAELGDARKE[-131.1]SLE[+1]TENAGLR[+10]	111.06	#N/A	TRUE	29295958	GE1_F2:7787:53-78 v	E151104_02_Orbi2_JZ_CO_ES_Alex_LaminA_190_SILAC_EDC_GE1_F2.mzXML		0.9526	29295958	y	29295958		7787
H/hIDmX_band1_F2	7787	53-78	LHm	7	EVSGIK[+9]AAYEAELGDAR[+10]K[+8]E[-131.1]SLE[+1]TENAGLR	4	87720384	87720384	0.3	TRUE	111.06	4	751.645	NO	110.67	111.53	Library Peptides	87720000	111.06	EVSGIKAAYEAELGDARKESLETENAGLR	EVSGIK[+9]AAYEAELGDAR[+10]K[+8]E[-131.1]SLE[+1]TENAGLR	111.06	#N/A	TRUE	26412722	GE1_F2:7787:53-78 v	E151104_02_Orbi2_JZ_CO_ES_Alex_LaminA_190_SILAC_EDC_GE1_F2.mzXML		0.9803	26412722	y	26412722		7787
H/hIDmX_band1_F2	7787	53-78	LH1	8	EVSGIK[+9]AAYEAELGDAR[+10]K[+8]E[-131.1]SLE[+1]TENAGLR	4	87720384	87720384	0.3	TRUE	111.06	4	751.896	NO	110.67	111.53	Library Peptides	87720000	111.06	EVSGIKAAYEAELGDARKESLETENAGLR	EVSGIK[+9]AAYEAELGDAR[+10]K[+8]E[-131.1]SLE[+1]TENAGLR	111.06	#N/A	TRUE	37469960	GE1_F2:7787:53-78 v	E151104_02_Orbi2_JZ_CO_ES_Alex_LaminA_190_SILAC_EDC_GE1_F2.mzXML		0.9803	37469960	y	37469960		7787
H/hIDmX_band1_F2	7787	53-78	LH2	9	EVSGIK[+9]AAYEAELGDAR[+10]K[+8]E[-131.1]SLE[+1]TENAGLR	4	87720384	87720384	0.3	TRUE	111.06	4	752.147	NO	110.67	111.53	Library Peptides	87720000	111.06	EVSGIKAAYEAELGDARKESLETENAGLR	EVSGIK[+9]AAYEAELGDAR[+10]K[+8]E[-131.1]SLE[+1]TENAGLR	111.06	#N/A	TRUE	23837704	GE1_F2:7787:53-78 v	E151104_02_Orbi2_JZ_CO_ES_Alex_LaminA_190_SILAC_EDC_GE1_F2.mzXML		0.9803	23837704	y	23837704		7787
H/hIDmX_band1_F2	7787	53-78	HHm	10	EVSGIK[+9]AAYEAELGDAR[+10]K[+8]E[-131.1]SLE[+1]TENAGLR[+10]	4	114626024	114626024	-2	TRUE	111.14	4	754.147	NO	110.67	111.53	Library Peptides	114630000	111.06	EVSGIKAAYEAELGDARKESLETENAGLR	EVSGIK[+9]AAYEAELGDAR[+10]K[+8]E[-131.1]SLE[+1]TENAGLR[+10]	111.06	#N/A	TRUE	43725508	GE1_F2:7787:53-78 v	E151104_02_Orbi2_JZ_CO_ES_Alex_LaminA_190_SILAC_EDC_GE1_F2.mzXML		0.9485	43725508	y	43725508		7787
H/hIDmX_band1_F2	7787	53-78	HH1	11	EVSGIK[+9]AAYEAELGDAR[+10]K[+8]E[-131.1]SLE[+1]TENAGLR[+10]	4	114626024	114626024	-2	TRUE	111.06	4	754.398	NO	110.67	111.53	Library Peptides	114630000	111.06	EVSGIKAAYEAELGDARKESLETENAGLR	EVSGIK[+9]AAYEAELGDAR[+10]K[+8]E[-131.1]SLE[+1]TENAGLR[+10]	111.06	#N/A	TRUE	36158248	GE1_F2:7787:53-78 v	E151104_02_Orbi2_JZ_CO_ES_Alex_LaminA_190_SILAC_EDC_GE1_F2.mzXML		0.9485	36158248	y	36158248		7787
H/hIDmX_band1_F2	7787	53-78	HH2	12	EVSGIK[+9]AAYEAELGDAR[+10]K[+8]E[-131.1]SLE[+1]TENAGLR[+10]	4	114626024	114626024	-2	TRUE	111.06	4	754.649	NO	110.67	111.53	Library Peptides	114630000	111.06	EVSGIKAAYEAELGDARKESLETENAGLR	EVSGIK[+9]AAYEAELGDAR[+10]K[+8]E[-131.1]SLE[+1]TENAGLR[+10]	111.06	#N/A	TRUE	34742264	GE1_F2:7787:53-78 v	E151104_02_Orbi2_JZ_CO_ES_Alex_LaminA_190_SILAC_EDC_GE1_F2.mzXML		0.9485	34742264	y	34742264		7787
H/hIDmX_band1_F2	7792	55-81	LLm	1	EVSGIKAAY[+1]EAELGDARKE[-131.1]SLETE[+1]NAGLR	4	160927072	160927072	-0.7	TRUE	111.11	4	745.136	NO	110.64	111.5	Library Peptides	160930000	111.03	EVSGIKAAYEAELGDARKESLETENAGLR	EVSGIKAAY[+1]EAELGDARKE[-131.1]SLETE[+1]NAGLR	111.03	#N/A	TRUE	46292968	GE1_F2:7792:55-81 v	E151104_02_Orbi2_JZ_CO_ES_Alex_LaminA_190_SILAC_EDC_GE1_F2.mzXML		0.9482	46292968	y	46292968	0.39255	7792
H/hIDmX_band1_F2	7792	55-81	LL1	2	EVSGIKAAY[+1]EAELGDARKE[-131.1]SLETE[+1]NAGLR	4	160927072	160927072	-0.7	TRUE	111.03	4	745.387	NO	110.64	111.5	Library Peptides	160930000	111.03	EVSGIKAAYEAELGDARKESLETENAGLR	EVSGIKAAY[+1]EAELGDARKE[-131.1]SLETE[+1]NAGLR	111.03	#N/A	TRUE	72211664	GE1_F2:7792:55-81 v	E151104_02_Orbi2_JZ_CO_ES_Alex_LaminA_190_SILAC_EDC_GE1_F2.mzXML		0.9482	72211664	y	72211664		7792
H/hIDmX_band1_F2	7792	55-81	LL2	3	EVSGIKAAY[+1]EAELGDARKE[-131.1]SLETE[+1]NAGLR	4	160927072	160927072	-0.7	TRUE	111.03	4	745.637	NO	110.64	111.5	Library Peptides	160930000	111.03	EVSGIKAAYEAELGDARKESLETENAGLR	EVSGIKAAY[+1]EAELGDARKE[-131.1]SLETE[+1]NAGLR	111.03	#N/A	TRUE	42422432	GE1_F2:7792:55-81 v	E151104_02_Orbi2_JZ_CO_ES_Alex_LaminA_190_SILAC_EDC_GE1_F2.mzXML		0.9482	42422432	y	42422432		7792
H/hIDmX_band1_F2	7792	55-81	HLm	4	EVSGIKAAY[+1]EAELGDARKE[-131.1]SLETE[+1]NAGLR[+10]	4	98387480	98387480	0.4	TRUE	111.18	4	747.638	NO	110.64	111.5	Library Peptides	98387000	111.03	EVSGIKAAYEAELGDARKESLETENAGLR	EVSGIKAAY[+1]EAELGDARKE[-131.1]SLETE[+1]NAGLR[+10]	111.03	#N/A	TRUE	23367332	GE1_F2:7792:55-81 v	E151104_02_Orbi2_JZ_CO_ES_Alex_LaminA_190_SILAC_EDC_GE1_F2.mzXML		0.9505	23367332	y	23367332		7792
H/hIDmX_band1_F2	7792	55-81	HL1	5	EVSGIKAAY[+1]EAELGDARKE[-131.1]SLETE[+1]NAGLR[+10]	4	98387480	98387480	0.4	TRUE	111.03	4	747.889	NO	110.64	111.5	Library Peptides	98387000	111.03	EVSGIKAAYEAELGDARKESLETENAGLR	EVSGIKAAY[+1]EAELGDARKE[-131.1]SLETE[+1]NAGLR[+10]	111.03	#N/A	TRUE	47069640	GE1_F2:7792:55-81 v	E151104_02_Orbi2_JZ_CO_ES_Alex_LaminA_190_SILAC_EDC_GE1_F2.mzXML		0.9505	47069640	y	47069640		7792
H/hIDmX_band1_F2	7792	55-81	HL2	6	EVSGIKAAY[+1]EAELGDARKE[-131.1]SLETE[+1]NAGLR[+10]	4	98387480	98387480	0.4	TRUE	111.03	4	748.14	NO	110.64	111.5	Library Peptides	98387000	111.03	EVSGIKAAYEAELGDARKESLETENAGLR	EVSGIKAAY[+1]EAELGDARKE[-131.1]SLETE[+1]NAGLR[+10]	111.03	#N/A	TRUE	27950506	GE1_F2:7792:55-81 v	E151104_02_Orbi2_JZ_CO_ES_Alex_LaminA_190_SILAC_EDC_GE1_F2.mzXML		0.9505	27950506	y	27950506		7792
H/hIDmX_band1_F2	7792	55-81	LHm	7	EVSGIK[+8]AAY[+1]EAELGDAR[+10]K[+8]E[-131.1]SLETE[+1]NAGLR	4	86338656	86338656	0.4	TRUE	111.11	4	751.645	NO	110.64	111.5	Library Peptides	86339000	111.03	EVSGIKAAYEAELGDARKESLETENAGLR	EVSGIK[+8]AAY[+1]EAELGDAR[+10]K[+8]E[-131.1]SLETE[+1]NAGLR	111.03	#N/A	TRUE	26052880	GE1_F2:7792:55-81 v	E151104_02_Orbi2_JZ_CO_ES_Alex_LaminA_190_SILAC_EDC_GE1_F2.mzXML		0.9824	26052880	y	26052880		7792
H/hIDmX_band1_F2	7792	55-81	LH1	8	EVSGIK[+8]AAY[+1]EAELGDAR[+10]K[+8]E[-131.1]SLETE[+1]NAGLR	4	86338656	86338656	0.4	TRUE	111.03	4	751.896	NO	110.64	111.5	Library Peptides	86339000	111.03	EVSGIKAAYEAELGDARKESLETENAGLR	EVSGIK[+8]AAY[+1]EAELGDAR[+10]K[+8]E[-131.1]SLETE[+1]NAGLR	111.03	#N/A	TRUE	36585136	GE1_F2:7792:55-81 v	E151104_02_Orbi2_JZ_CO_ES_Alex_LaminA_190_SILAC_EDC_GE1_F2.mzXML		0.9824	36585136	y	36585136		7792
H/hIDmX_band1_F2	7792	55-81	LH2	9	EVSGIK[+8]AAY[+1]EAELGDAR[+10]K[+8]E[-131.1]SLETE[+1]NAGLR	4	86338656	86338656	0.4	TRUE	111.03	4	752.147	NO	110.64	111.5	Library Peptides	86339000	111.03	EVSGIKAAYEAELGDARKESLETENAGLR	EVSGIK[+8]AAY[+1]EAELGDAR[+10]K[+8]E[-131.1]SLETE[+1]NAGLR	111.03	#N/A	TRUE	23700642	GE1_F2:7792:55-81 v	E151104_02_Orbi2_JZ_CO_ES_Alex_LaminA_190_SILAC_EDC_GE1_F2.mzXML		0.9824	23700642	y	23700642		7792
H/hIDmX_band1_F2	7792	55-81	HHm	10	EVSGIK[+8]AAY[+1]EAELGDAR[+10]K[+8]E[-131.1]SLETE[+1]NAGLR[+10]	4	124926264	124926264	-2	TRUE	111.11	4	754.147	NO	110.64	111.5	Library Peptides	124930000	111.03	EVSGIKAAYEAELGDARKESLETENAGLR	EVSGIK[+8]AAY[+1]EAELGDAR[+10]K[+8]E[-131.1]SLETE[+1]NAGLR[+10]	111.03	#N/A	TRUE	50187524	GE1_F2:7792:55-81 v	E151104_02_Orbi2_JZ_CO_ES_Alex_LaminA_190_SILAC_EDC_GE1_F2.mzXML		0.94	50187524	y	50187524		7792
H/hIDmX_band1_F2	7792	55-81	HH1	11	EVSGIK[+8]AAY[+1]EAELGDAR[+10]K[+8]E[-131.1]SLETE[+1]NAGLR[+10]	4	124926264	124926264	-2	TRUE	111.03	4	754.398	NO	110.64	111.5	Library Peptides	124930000	111.03	EVSGIKAAYEAELGDARKESLETENAGLR	EVSGIK[+8]AAY[+1]EAELGDAR[+10]K[+8]E[-131.1]SLETE[+1]NAGLR[+10]	111.03	#N/A	TRUE	37907288	GE1_F2:7792:55-81 v	E151104_02_Orbi2_JZ_CO_ES_Alex_LaminA_190_SILAC_EDC_GE1_F2.mzXML		0.94	37907288	y	37907288		7792
H/hIDmX_band1_F2	7792	55-81	HH2	12	EVSGIK[+8]AAY[+1]EAELGDAR[+10]K[+8]E[-131.1]SLETE[+1]NAGLR[+10]	4	124926264	124926264	-2	TRUE	111.11	4	754.649	NO	110.64	111.5	Library Peptides	124930000	111.03	EVSGIKAAYEAELGDARKESLETENAGLR	EVSGIK[+8]AAY[+1]EAELGDAR[+10]K[+8]E[-131.1]SLETE[+1]NAGLR[+10]	111.03	#N/A	TRUE	36831448	GE1_F2:7792:55-81 v	E151104_02_Orbi2_JZ_CO_ES_Alex_LaminA_190_SILAC_EDC_GE1_F2.mzXML		0.94	36831448	y	36831448		7792
H/hIDmX_band1_F2	3204	385-407	LLm	1	LLEGEEE[+1]RLRE[-131.1]ASSHSS[+1]QTQGGGSVTK	3	67210312	67210312	0	TRUE	64	3	915.125	NO	63.29	64.27	Library Peptides	67210000	63.91	LLEGEEERLREASSHSSQTQGGGSVTK	LLEGEEE[+1]RLRE[-131.1]ASSHSS[+1]QTQGGGSVTK	63.91	#N/A	FALSE	19956422	GE1_F2:3204:385-407 v	E151104_02_Orbi2_JZ_CO_ES_Alex_LaminA_190_SILAC_EDC_GE1_F2.mzXML		0.9785	19956422	y	19956422	0.0403086	3204
H/hIDmX_band1_F2	3204	385-407	LL1	2	LLEGEEE[+1]RLRE[-131.1]ASSHSS[+1]QTQGGGSVTK	3	67210312	67210312	0	TRUE	63.91	3	915.459	NO	63.29	64.27	Library Peptides	67210000	63.91	LLEGEEERLREASSHSSQTQGGGSVTK	LLEGEEE[+1]RLRE[-131.1]ASSHSS[+1]QTQGGGSVTK	63.91	#N/A	FALSE	28700202	GE1_F2:3204:385-407 v	E151104_02_Orbi2_JZ_CO_ES_Alex_LaminA_190_SILAC_EDC_GE1_F2.mzXML		0.9785	28700202	y	28700202		3204
H/hIDmX_band1_F2	3204	385-407	LL2	3	LLEGEEE[+1]RLRE[-131.1]ASSHSS[+1]QTQGGGSVTK	3	67210312	67210312	0	TRUE	63.91	3	915.794	NO	63.29	64.27	Library Peptides	67210000	63.91	LLEGEEERLREASSHSSQTQGGGSVTK	LLEGEEE[+1]RLRE[-131.1]ASSHSS[+1]QTQGGGSVTK	63.91	#N/A	FALSE	18553690	GE1_F2:3204:385-407 v	E151104_02_Orbi2_JZ_CO_ES_Alex_LaminA_190_SILAC_EDC_GE1_F2.mzXML		0.9785	18553690	y	18553690		3204
H/hIDmX_band1_F2	3204	385-407	HLm	4	LLEGEEE[+1]RLRE[-131.1]ASSHSS[+1]QTQGGGSVTK[+8]	3	3599227	3599227	0.4	TRUE	63.29	3	917.796	NO	63.29	64.27	Library Peptides	3599200	63.29	LLEGEEERLREASSHSSQTQGGGSVTK	LLEGEEE[+1]RLRE[-131.1]ASSHSS[+1]QTQGGGSVTK[+8]	63.29	#N/A	TRUE	0	GE1_F2:3204:385-407 v	E151104_02_Orbi2_JZ_CO_ES_Alex_LaminA_190_SILAC_EDC_GE1_F2.mzXML		0.5285	0	y	0		3204
H/hIDmX_band1_F2	3204	385-407	HL1	5	LLEGEEE[+1]RLRE[-131.1]ASSHSS[+1]QTQGGGSVTK[+8]	3	3599227	3599227	0.4	TRUE	63.91	3	918.131	NO	63.29	64.27	Library Peptides	3599200	63.29	LLEGEEERLREASSHSSQTQGGGSVTK	LLEGEEE[+1]RLRE[-131.1]ASSHSS[+1]QTQGGGSVTK[+8]	63.29	#N/A	TRUE	523976	GE1_F2:3204:385-407 v	E151104_02_Orbi2_JZ_CO_ES_Alex_LaminA_190_SILAC_EDC_GE1_F2.mzXML		0.5285	523976	y	523976		3204
H/hIDmX_band1_F2	3204	385-407	HL2	6	LLEGEEE[+1]RLRE[-131.1]ASSHSS[+1]QTQGGGSVTK[+8]	3	3599227	3599227	0.4	TRUE	63.29	3	918.465	NO	63.29	64.27	Library Peptides	3599200	63.29	LLEGEEERLREASSHSSQTQGGGSVTK	LLEGEEE[+1]RLRE[-131.1]ASSHSS[+1]QTQGGGSVTK[+8]	63.29	#N/A	TRUE	3075251	GE1_F2:3204:385-407 v	E151104_02_Orbi2_JZ_CO_ES_Alex_LaminA_190_SILAC_EDC_GE1_F2.mzXML		0.5285	3075251	y	3075251		3204
H/hIDmX_band1_F2	3204	385-407	LHm	7	LLEGEEE[+1]R[+10]LR[+10]E[-131.1]ASSHSS[+1]QTQGGGSVTK	3	2159299	2159299	0.2	TRUE	64	3	921.797	NO	63.29	64.27	Library Peptides	2159300	64	LLEGEEERLREASSHSSQTQGGGSVTK	LLEGEEE[+1]R[+10]LR[+10]E[-131.1]ASSHSS[+1]QTQGGGSVTK	64	#N/A	TRUE	424107	GE1_F2:3204:385-407 v	E151104_02_Orbi2_JZ_CO_ES_Alex_LaminA_190_SILAC_EDC_GE1_F2.mzXML		0.8248	424107	y	424107		3204
H/hIDmX_band1_F2	3204	385-407	LH1	8	LLEGEEE[+1]R[+10]LR[+10]E[-131.1]ASSHSS[+1]QTQGGGSVTK	3	2159299	2159299	0.2	TRUE	63.91	3	922.132	NO	63.29	64.27	Library Peptides	2159300	64	LLEGEEERLREASSHSSQTQGGGSVTK	LLEGEEE[+1]R[+10]LR[+10]E[-131.1]ASSHSS[+1]QTQGGGSVTK	64	#N/A	TRUE	590748	GE1_F2:3204:385-407 v	E151104_02_Orbi2_JZ_CO_ES_Alex_LaminA_190_SILAC_EDC_GE1_F2.mzXML		0.8248	590748	y	590748		3204
H/hIDmX_band1_F2	3204	385-407	LH2	9	LLEGEEE[+1]R[+10]LR[+10]E[-131.1]ASSHSS[+1]QTQGGGSVTK	3	2159299	2159299	0.2	TRUE	64	3	922.466	NO	63.29	64.27	Library Peptides	2159300	64	LLEGEEERLREASSHSSQTQGGGSVTK	LLEGEEE[+1]R[+10]LR[+10]E[-131.1]ASSHSS[+1]QTQGGGSVTK	64	#N/A	TRUE	1144444	GE1_F2:3204:385-407 v	E151104_02_Orbi2_JZ_CO_ES_Alex_LaminA_190_SILAC_EDC_GE1_F2.mzXML		0.8248	1144444	y	1144444		3204
H/hIDmX_band1_F2	3204	385-407	HHm	10	LLEGEEE[+1]R[+10]LR[+10]E[-131.1]ASSHSS[+1]QTQGGGSVTK[+8]	3	69892112	69892112	0.2	TRUE	63.91	3	924.469	NO	63.29	64.27	Library Peptides	69892000	63.91	LLEGEEERLREASSHSSQTQGGGSVTK	LLEGEEE[+1]R[+10]LR[+10]E[-131.1]ASSHSS[+1]QTQGGGSVTK[+8]	63.91	#N/A	TRUE	25001386	GE1_F2:3204:385-407 v	E151104_02_Orbi2_JZ_CO_ES_Alex_LaminA_190_SILAC_EDC_GE1_F2.mzXML		0.9937	25001386	y	25001386		3204
H/hIDmX_band1_F2	3204	385-407	HH1	11	LLEGEEE[+1]R[+10]LR[+10]E[-131.1]ASSHSS[+1]QTQGGGSVTK[+8]	3	69892112	69892112	0.2	TRUE	63.91	3	924.803	NO	63.29	64.27	Library Peptides	69892000	63.91	LLEGEEERLREASSHSSQTQGGGSVTK	LLEGEEE[+1]R[+10]LR[+10]E[-131.1]ASSHSS[+1]QTQGGGSVTK[+8]	63.91	#N/A	TRUE	27938298	GE1_F2:3204:385-407 v	E151104_02_Orbi2_JZ_CO_ES_Alex_LaminA_190_SILAC_EDC_GE1_F2.mzXML		0.9937	27938298	y	27938298		3204
H/hIDmX_band1_F2	3204	385-407	HH2	12	LLEGEEE[+1]R[+10]LR[+10]E[-131.1]ASSHSS[+1]QTQGGGSVTK[+8]	3	69892112	69892112	0.2	TRUE	63.91	3	925.137	NO	63.29	64.27	Library Peptides	69892000	63.91	LLEGEEERLREASSHSSQTQGGGSVTK	LLEGEEE[+1]R[+10]LR[+10]E[-131.1]ASSHSS[+1]QTQGGGSVTK[+8]	63.91	#N/A	TRUE	16952432	GE1_F2:3204:385-407 v	E151104_02_Orbi2_JZ_CO_ES_Alex_LaminA_190_SILAC_EDC_GE1_F2.mzXML		0.9937	16952432	y	16952432		3204
H/hIDmX_band1_F2	9208	31-32	LLm	1	LQEK[+1]EDLQELNDRLAVYIDRE[-131.1]LQE[+1]KEDLQELNDR	4	127065232	127065232	-1.5	TRUE	127.37	4	1018.52	NO	126.92	128.09	Library Peptides	127070000	127.37	LQEKEDLQELNDRLAVYIDRELQEKEDLQELNDR	LQEK[+1]EDLQELNDRLAVYIDRE[-131.1]LQE[+1]KEDLQELNDR	127.37	#N/A	TRUE	25492198	GE1_F2:9208:31-32 v	E151104_02_Orbi2_JZ_CO_ES_Alex_LaminA_190_SILAC_EDC_GE1_F2.mzXML		0.9749	25492198	y	25492198	0.502164	9208
H/hIDmX_band1_F2	9208	31-32	LL1	2	LQEK[+1]EDLQELNDRLAVYIDRE[-131.1]LQE[+1]KEDLQELNDR	4	127065232	127065232	-1.5	TRUE	127.37	4	1018.77	NO	126.92	128.09	Library Peptides	127070000	127.37	LQEKEDLQELNDRLAVYIDRELQEKEDLQELNDR	LQEK[+1]EDLQELNDRLAVYIDRE[-131.1]LQE[+1]KEDLQELNDR	127.37	#N/A	TRUE	51025352	GE1_F2:9208:31-32 v	E151104_02_Orbi2_JZ_CO_ES_Alex_LaminA_190_SILAC_EDC_GE1_F2.mzXML		0.9749	51025352	y	51025352		9208
H/hIDmX_band1_F2	9208	31-32	LL2	3	LQEK[+1]EDLQELNDRLAVYIDRE[-131.1]LQE[+1]KEDLQELNDR	4	127065232	127065232	-1.5	TRUE	127.37	4	1019.02	NO	126.92	128.09	Library Peptides	127070000	127.37	LQEKEDLQELNDRLAVYIDRELQEKEDLQELNDR	LQEK[+1]EDLQELNDRLAVYIDRE[-131.1]LQE[+1]KEDLQELNDR	127.37	#N/A	TRUE	50547676	GE1_F2:9208:31-32 v	E151104_02_Orbi2_JZ_CO_ES_Alex_LaminA_190_SILAC_EDC_GE1_F2.mzXML		0.9749	50547676	y	50547676		9208
H/hIDmX_band1_F2	9208	31-32	HLm	4	LQEK[+1]EDLQELNDRLAVYIDRE[-131.1]LQE[+1]K[+8]EDLQELNDR[+10]	4	149677344	149677344	0.5	TRUE	127.37	4	1023.03	NO	126.92	128.09	Library Peptides	149680000	127.37	LQEKEDLQELNDRLAVYIDRELQEKEDLQELNDR	LQEK[+1]EDLQELNDRLAVYIDRE[-131.1]LQE[+1]K[+8]EDLQELNDR[+10]	127.37	#N/A	TRUE	29624164	GE1_F2:9208:31-32 v	E151104_02_Orbi2_JZ_CO_ES_Alex_LaminA_190_SILAC_EDC_GE1_F2.mzXML		0.9799	29624164	y	29624164		9208
H/hIDmX_band1_F2	9208	31-32	HL1	5	LQEK[+1]EDLQELNDRLAVYIDRE[-131.1]LQE[+1]K[+8]EDLQELNDR[+10]	4	149677344	149677344	0.5	TRUE	127.37	4	1023.28	NO	126.92	128.09	Library Peptides	149680000	127.37	LQEKEDLQELNDRLAVYIDRELQEKEDLQELNDR	LQEK[+1]EDLQELNDRLAVYIDRE[-131.1]LQE[+1]K[+8]EDLQELNDR[+10]	127.37	#N/A	TRUE	55635388	GE1_F2:9208:31-32 v	E151104_02_Orbi2_JZ_CO_ES_Alex_LaminA_190_SILAC_EDC_GE1_F2.mzXML		0.9799	55635388	y	55635388		9208
H/hIDmX_band1_F2	9208	31-32	HL2	6	LQEK[+1]EDLQELNDRLAVYIDRE[-131.1]LQE[+1]K[+8]EDLQELNDR[+10]	4	149677344	149677344	0.5	TRUE	127.37	4	1023.53	NO	126.92	128.09	Library Peptides	149680000	127.37	LQEKEDLQELNDRLAVYIDRELQEKEDLQELNDR	LQEK[+1]EDLQELNDRLAVYIDRE[-131.1]LQE[+1]K[+8]EDLQELNDR[+10]	127.37	#N/A	TRUE	64417792	GE1_F2:9208:31-32 v	E151104_02_Orbi2_JZ_CO_ES_Alex_LaminA_190_SILAC_EDC_GE1_F2.mzXML		0.9799	64417792	y	64417792		9208
H/hIDmX_band1_F2	9208	31-32	LHm	7	LQEK[+9]EDLQELNDR[+10]LAVYIDR[+10]E[-131.1]LQE[+1]KEDLQELNDR	4	153273920	153273920	0.5	TRUE	127.37	4	1025.53	NO	126.92	128.09	Library Peptides	153270000	127.37	LQEKEDLQELNDRLAVYIDRELQEKEDLQELNDR	LQEK[+9]EDLQELNDR[+10]LAVYIDR[+10]E[-131.1]LQE[+1]KEDLQELNDR	127.37	#N/A	TRUE	34127868	GE1_F2:9208:31-32 v	E151104_02_Orbi2_JZ_CO_ES_Alex_LaminA_190_SILAC_EDC_GE1_F2.mzXML		0.9882	34127868	y	34127868		9208
H/hIDmX_band1_F2	9208	31-32	LH1	8	LQEK[+9]EDLQELNDR[+10]LAVYIDR[+10]E[-131.1]LQE[+1]KEDLQELNDR	4	153273920	153273920	0.5	TRUE	127.37	4	1025.78	NO	126.92	128.09	Library Peptides	153270000	127.37	LQEKEDLQELNDRLAVYIDRELQEKEDLQELNDR	LQEK[+9]EDLQELNDR[+10]LAVYIDR[+10]E[-131.1]LQE[+1]KEDLQELNDR	127.37	#N/A	TRUE	57948848	GE1_F2:9208:31-32 v	E151104_02_Orbi2_JZ_CO_ES_Alex_LaminA_190_SILAC_EDC_GE1_F2.mzXML		0.9882	57948848	y	57948848		9208
H/hIDmX_band1_F2	9208	31-32	LH2	9	LQEK[+9]EDLQELNDR[+10]LAVYIDR[+10]E[-131.1]LQE[+1]KEDLQELNDR	4	153273920	153273920	0.5	TRUE	127.37	4	1026.03	NO	126.92	128.09	Library Peptides	153270000	127.37	LQEKEDLQELNDRLAVYIDRELQEKEDLQELNDR	LQEK[+9]EDLQELNDR[+10]LAVYIDR[+10]E[-131.1]LQE[+1]KEDLQELNDR	127.37	#N/A	TRUE	61197208	GE1_F2:9208:31-32 v	E151104_02_Orbi2_JZ_CO_ES_Alex_LaminA_190_SILAC_EDC_GE1_F2.mzXML		0.9882	61197208	y	61197208		9208
H/hIDmX_band1_F2	9208	31-32	HHm	10	LQEK[+9]EDLQELNDR[+10]LAVYIDR[+10]E[-131.1]LQE[+1]K[+8]EDLQELNDR[+10]	4	173274608	173274608	0.8	TRUE	127.37	4	1030.03	NO	126.92	128.09	Library Peptides	173270000	127.37	LQEKEDLQELNDRLAVYIDRELQEKEDLQELNDR	LQEK[+9]EDLQELNDR[+10]LAVYIDR[+10]E[-131.1]LQE[+1]K[+8]EDLQELNDR[+10]	127.37	#N/A	TRUE	39362216	GE1_F2:9208:31-32 v	E151104_02_Orbi2_JZ_CO_ES_Alex_LaminA_190_SILAC_EDC_GE1_F2.mzXML		0.9689	39362216	y	39362216		9208
H/hIDmX_band1_F2	9208	31-32	HH1	11	LQEK[+9]EDLQELNDR[+10]LAVYIDR[+10]E[-131.1]LQE[+1]K[+8]EDLQELNDR[+10]	4	173274608	173274608	0.8	TRUE	127.37	4	1030.29	NO	126.92	128.09	Library Peptides	173270000	127.37	LQEKEDLQELNDRLAVYIDRELQEKEDLQELNDR	LQEK[+9]EDLQELNDR[+10]LAVYIDR[+10]E[-131.1]LQE[+1]K[+8]EDLQELNDR[+10]	127.37	#N/A	TRUE	75212712	GE1_F2:9208:31-32 v	E151104_02_Orbi2_JZ_CO_ES_Alex_LaminA_190_SILAC_EDC_GE1_F2.mzXML		0.9689	75212712	y	75212712		9208
H/hIDmX_band1_F2	9208	31-32	HH2	12	LQEK[+9]EDLQELNDR[+10]LAVYIDR[+10]E[-131.1]LQE[+1]K[+8]EDLQELNDR[+10]	4	173274608	173274608	0.8	TRUE	127.37	4	1030.54	NO	126.92	128.09	Library Peptides	173270000	127.37	LQEKEDLQELNDRLAVYIDRELQEKEDLQELNDR	LQEK[+9]EDLQELNDR[+10]LAVYIDR[+10]E[-131.1]LQE[+1]K[+8]EDLQELNDR[+10]	127.37	#N/A	TRUE	58699680	GE1_F2:9208:31-32 v	E151104_02_Orbi2_JZ_CO_ES_Alex_LaminA_190_SILAC_EDC_GE1_F2.mzXML		0.9689	58699680	y	58699680		9208
H/hIDmX_band1_F2	9563	31-32	LLm	1	LQEK[+1]EDLQELNDRLAVYIDRE[-131.1]LQE[+1]KEDLQELNDR	5	177790672	177790672	0.5	TRUE	131.59	5	815.018	NO	131.32	132.04	Library Peptides	177790000	131.59	LQEKEDLQELNDRLAVYIDRELQEKEDLQELNDR	LQEK[+1]EDLQELNDRLAVYIDRE[-131.1]LQE[+1]KEDLQELNDR	131.59	#N/A	TRUE	33394690	GE1_F2:9563:31-32 v	E151104_02_Orbi2_JZ_CO_ES_Alex_LaminA_190_SILAC_EDC_GE1_F2.mzXML		0.9642	33394690	y	33394690	0.497206	9563
H/hIDmX_band1_F2	9563	31-32	LL1	2	LQEK[+1]EDLQELNDRLAVYIDRE[-131.1]LQE[+1]KEDLQELNDR	5	177790672	177790672	0.5	TRUE	131.59	5	815.219	NO	131.32	132.04	Library Peptides	177790000	131.59	LQEKEDLQELNDRLAVYIDRELQEKEDLQELNDR	LQEK[+1]EDLQELNDRLAVYIDRE[-131.1]LQE[+1]KEDLQELNDR	131.59	#N/A	TRUE	59118080	GE1_F2:9563:31-32 v	E151104_02_Orbi2_JZ_CO_ES_Alex_LaminA_190_SILAC_EDC_GE1_F2.mzXML		0.9642	59118080	y	59118080		9563
H/hIDmX_band1_F2	9563	31-32	LL2	3	LQEK[+1]EDLQELNDRLAVYIDRE[-131.1]LQE[+1]KEDLQELNDR	5	177790672	177790672	0.5	TRUE	131.59	5	815.42	NO	131.32	132.04	Library Peptides	177790000	131.59	LQEKEDLQELNDRLAVYIDRELQEKEDLQELNDR	LQEK[+1]EDLQELNDRLAVYIDRE[-131.1]LQE[+1]KEDLQELNDR	131.59	#N/A	TRUE	85277904	GE1_F2:9563:31-32 v	E151104_02_Orbi2_JZ_CO_ES_Alex_LaminA_190_SILAC_EDC_GE1_F2.mzXML		0.9642	85277904	y	85277904		9563
H/hIDmX_band1_F2	9563	31-32	HLm	4	LQEK[+1]EDLQELNDRLAVYIDRE[-131.1]LQE[+1]K[+8]EDLQELNDR[+10]	5	210847328	210847328	0.8	TRUE	131.59	5	818.623	NO	131.32	132.04	Library Peptides	210850000	131.59	LQEKEDLQELNDRLAVYIDRELQEKEDLQELNDR	LQEK[+1]EDLQELNDRLAVYIDRE[-131.1]LQE[+1]K[+8]EDLQELNDR[+10]	131.59	#N/A	TRUE	49038760	GE1_F2:9563:31-32 v	E151104_02_Orbi2_JZ_CO_ES_Alex_LaminA_190_SILAC_EDC_GE1_F2.mzXML		0.9838	49038760	y	49038760		9563
H/hIDmX_band1_F2	9563	31-32	HL1	5	LQEK[+1]EDLQELNDRLAVYIDRE[-131.1]LQE[+1]K[+8]EDLQELNDR[+10]	5	210847328	210847328	0.8	TRUE	131.59	5	818.824	NO	131.32	132.04	Library Peptides	210850000	131.59	LQEKEDLQELNDRLAVYIDRELQEKEDLQELNDR	LQEK[+1]EDLQELNDRLAVYIDRE[-131.1]LQE[+1]K[+8]EDLQELNDR[+10]	131.59	#N/A	TRUE	79606008	GE1_F2:9563:31-32 v	E151104_02_Orbi2_JZ_CO_ES_Alex_LaminA_190_SILAC_EDC_GE1_F2.mzXML		0.9838	79606008	y	79606008		9563
H/hIDmX_band1_F2	9563	31-32	HL2	6	LQEK[+1]EDLQELNDRLAVYIDRE[-131.1]LQE[+1]K[+8]EDLQELNDR[+10]	5	210847328	210847328	0.8	TRUE	131.59	5	819.024	NO	131.32	132.04	Library Peptides	210850000	131.59	LQEKEDLQELNDRLAVYIDRELQEKEDLQELNDR	LQEK[+1]EDLQELNDRLAVYIDRE[-131.1]LQE[+1]K[+8]EDLQELNDR[+10]	131.59	#N/A	TRUE	82202568	GE1_F2:9563:31-32 v	E151104_02_Orbi2_JZ_CO_ES_Alex_LaminA_190_SILAC_EDC_GE1_F2.mzXML		0.9838	82202568	y	82202568		9563
H/hIDmX_band1_F2	9563	31-32	LHm	7	LQEK[+9]EDLQELNDR[+10]LAVYIDR[+10]E[-131.1]LQE[+1]KEDLQELNDR	5	215049552	215049552	0.6	TRUE	131.59	5	820.625	NO	131.32	132.04	Library Peptides	215050000	131.59	LQEKEDLQELNDRLAVYIDRELQEKEDLQELNDR	LQEK[+9]EDLQELNDR[+10]LAVYIDR[+10]E[-131.1]LQE[+1]KEDLQELNDR	131.59	#N/A	TRUE	53504808	GE1_F2:9563:31-32 v	E151104_02_Orbi2_JZ_CO_ES_Alex_LaminA_190_SILAC_EDC_GE1_F2.mzXML		0.9825	53504808	y	53504808		9563
H/hIDmX_band1_F2	9563	31-32	LH1	8	LQEK[+9]EDLQELNDR[+10]LAVYIDR[+10]E[-131.1]LQE[+1]KEDLQELNDR	5	215049552	215049552	0.6	TRUE	131.59	5	820.825	NO	131.32	132.04	Library Peptides	215050000	131.59	LQEKEDLQELNDRLAVYIDRELQEKEDLQELNDR	LQEK[+9]EDLQELNDR[+10]LAVYIDR[+10]E[-131.1]LQE[+1]KEDLQELNDR	131.59	#N/A	TRUE	84259648	GE1_F2:9563:31-32 v	E151104_02_Orbi2_JZ_CO_ES_Alex_LaminA_190_SILAC_EDC_GE1_F2.mzXML		0.9825	84259648	y	84259648		9563
H/hIDmX_band1_F2	9563	31-32	LH2	9	LQEK[+9]EDLQELNDR[+10]LAVYIDR[+10]E[-131.1]LQE[+1]KEDLQELNDR	5	215049552	215049552	0.6	TRUE	131.59	5	821.026	NO	131.32	132.04	Library Peptides	215050000	131.59	LQEKEDLQELNDRLAVYIDRELQEKEDLQELNDR	LQEK[+9]EDLQELNDR[+10]LAVYIDR[+10]E[-131.1]LQE[+1]KEDLQELNDR	131.59	#N/A	TRUE	77285104	GE1_F2:9563:31-32 v	E151104_02_Orbi2_JZ_CO_ES_Alex_LaminA_190_SILAC_EDC_GE1_F2.mzXML		0.9825	77285104	y	77285104		9563
H/hIDmX_band1_F2	9563	31-32	HHm	10	LQEK[+9]EDLQELNDR[+10]LAVYIDR[+10]E[-131.1]LQE[+1]K[+8]EDLQELNDR[+10]	5	252892544	252892544	1.2	TRUE	131.59	5	824.229	NO	131.32	132.04	Library Peptides	252890000	131.59	LQEKEDLQELNDRLAVYIDRELQEKEDLQELNDR	LQEK[+9]EDLQELNDR[+10]LAVYIDR[+10]E[-131.1]LQE[+1]K[+8]EDLQELNDR[+10]	131.59	#N/A	TRUE	67197704	GE1_F2:9563:31-32 v	E151104_02_Orbi2_JZ_CO_ES_Alex_LaminA_190_SILAC_EDC_GE1_F2.mzXML		0.9961	67197704	y	67197704		9563
H/hIDmX_band1_F2	9563	31-32	HH1	11	LQEK[+9]EDLQELNDR[+10]LAVYIDR[+10]E[-131.1]LQE[+1]K[+8]EDLQELNDR[+10]	5	252892544	252892544	1.2	TRUE	131.59	5	824.43	NO	131.32	132.04	Library Peptides	252890000	131.59	LQEKEDLQELNDRLAVYIDRELQEKEDLQELNDR	LQEK[+9]EDLQELNDR[+10]LAVYIDR[+10]E[-131.1]LQE[+1]K[+8]EDLQELNDR[+10]	131.59	#N/A	TRUE	98810480	GE1_F2:9563:31-32 v	E151104_02_Orbi2_JZ_CO_ES_Alex_LaminA_190_SILAC_EDC_GE1_F2.mzXML		0.9961	98810480	y	98810480		9563
H/hIDmX_band1_F2	9563	31-32	HH2	12	LQEK[+9]EDLQELNDR[+10]LAVYIDR[+10]E[-131.1]LQE[+1]K[+8]EDLQELNDR[+10]	5	252892544	252892544	1.2	TRUE	131.59	5	824.63	NO	131.32	132.04	Library Peptides	252890000	131.59	LQEKEDLQELNDRLAVYIDRELQEKEDLQELNDR	LQEK[+9]EDLQELNDR[+10]LAVYIDR[+10]E[-131.1]LQE[+1]K[+8]EDLQELNDR[+10]	131.59	#N/A	TRUE	86884352	GE1_F2:9563:31-32 v	E151104_02_Orbi2_JZ_CO_ES_Alex_LaminA_190_SILAC_EDC_GE1_F2.mzXML		0.9961	86884352	y	86884352		9563
H/hIDmX_band1_F2	9451	32-34	LLm	1	LQEK[+1]EDLQELNDRLAVYIDRE[-131.1]LQEKED[+1]LQELNDR	4	201995584	201995584	-0.2	TRUE	130.47	4	1018.52	NO	130.05	130.64	Library Peptides	202000000	130.47	LQEKEDLQELNDRLAVYIDRELQEKEDLQELNDR	LQEK[+1]EDLQELNDRLAVYIDRE[-131.1]LQEKED[+1]LQELNDR	130.47	#N/A	TRUE	30816752	GE1_F2:9451:32-34 v	E151104_02_Orbi2_JZ_CO_ES_Alex_LaminA_190_SILAC_EDC_GE1_F2.mzXML	GE1_F2:9451:32-34 v	0.9766	30816752	y	30816752	0.491996	9451
H/hIDmX_band1_F2	9451	32-34	LL1	2	LQEK[+1]EDLQELNDRLAVYIDRE[-131.1]LQEKED[+1]LQELNDR	4	201995584	201995584	-0.2	TRUE	130.47	4	1018.77	NO	130.05	130.64	Library Peptides	202000000	130.47	LQEKEDLQELNDRLAVYIDRELQEKEDLQELNDR	LQEK[+1]EDLQELNDRLAVYIDRE[-131.1]LQEKED[+1]LQELNDR	130.47	#N/A	TRUE	79854744	GE1_F2:9451:32-34 v	E151104_02_Orbi2_JZ_CO_ES_Alex_LaminA_190_SILAC_EDC_GE1_F2.mzXML	GE1_F2:9451:32-34 v	0.9766	79854744	y	79854744		9451
H/hIDmX_band1_F2	9451	32-34	LL2	3	LQEK[+1]EDLQELNDRLAVYIDRE[-131.1]LQEKED[+1]LQELNDR	4	201995584	201995584	-0.2	TRUE	130.47	4	1019.02	NO	130.05	130.64	Library Peptides	202000000	130.47	LQEKEDLQELNDRLAVYIDRELQEKEDLQELNDR	LQEK[+1]EDLQELNDRLAVYIDRE[-131.1]LQEKED[+1]LQELNDR	130.47	#N/A	TRUE	91324096	GE1_F2:9451:32-34 v	E151104_02_Orbi2_JZ_CO_ES_Alex_LaminA_190_SILAC_EDC_GE1_F2.mzXML	GE1_F2:9451:32-34 v	0.9766	91324096	y	91324096		9451
H/hIDmX_band1_F2	9451	32-34	HLm	4	LQEK[+1]EDLQELNDRLAVYIDRE[-131.1]LQEK[+8]ED[+1]LQELNDR[+10]	4	247944544	247944544	1.5	TRUE	130.47	4	1023.03	NO	130.05	130.64	Library Peptides	247940000	130.47	LQEKEDLQELNDRLAVYIDRELQEKEDLQELNDR	LQEK[+1]EDLQELNDRLAVYIDRE[-131.1]LQEK[+8]ED[+1]LQELNDR[+10]	130.47	#N/A	TRUE	52848228	GE1_F2:9451:32-34 v	E151104_02_Orbi2_JZ_CO_ES_Alex_LaminA_190_SILAC_EDC_GE1_F2.mzXML	GE1_F2:9451:32-34 v	0.9805	52848228	y	52848228		9451
H/hIDmX_band1_F2	9451	32-34	HL1	5	LQEK[+1]EDLQELNDRLAVYIDRE[-131.1]LQEK[+8]ED[+1]LQELNDR[+10]	4	247944544	247944544	1.5	TRUE	130.47	4	1023.28	NO	130.05	130.64	Library Peptides	247940000	130.47	LQEKEDLQELNDRLAVYIDRELQEKEDLQELNDR	LQEK[+1]EDLQELNDRLAVYIDRE[-131.1]LQEK[+8]ED[+1]LQELNDR[+10]	130.47	#N/A	TRUE	103002760	GE1_F2:9451:32-34 v	E151104_02_Orbi2_JZ_CO_ES_Alex_LaminA_190_SILAC_EDC_GE1_F2.mzXML	GE1_F2:9451:32-34 v	0.9805	103002760	y	103002760		9451
H/hIDmX_band1_F2	9451	32-34	HL2	6	LQEK[+1]EDLQELNDRLAVYIDRE[-131.1]LQEK[+8]ED[+1]LQELNDR[+10]	4	247944544	247944544	1.5	TRUE	130.47	4	1023.53	NO	130.05	130.64	Library Peptides	247940000	130.47	LQEKEDLQELNDRLAVYIDRELQEKEDLQELNDR	LQEK[+1]EDLQELNDRLAVYIDRE[-131.1]LQEK[+8]ED[+1]LQELNDR[+10]	130.47	#N/A	TRUE	92093552	GE1_F2:9451:32-34 v	E151104_02_Orbi2_JZ_CO_ES_Alex_LaminA_190_SILAC_EDC_GE1_F2.mzXML	GE1_F2:9451:32-34 v	0.9805	92093552	y	92093552		9451
H/hIDmX_band1_F2	9451	32-34	LHm	7	LQEK[+9]EDLQELNDR[+10]LAVYIDR[+10]E[-131.1]LQEKED[+1]LQELNDR	4	177200704	177200704	1.6	TRUE	130.47	4	1025.53	NO	130.05	130.64	Library Peptides	177200000	130.47	LQEKEDLQELNDRLAVYIDRELQEKEDLQELNDR	LQEK[+9]EDLQELNDR[+10]LAVYIDR[+10]E[-131.1]LQEKED[+1]LQELNDR	130.47	#N/A	TRUE	35474188	GE1_F2:9451:32-34 v	E151104_02_Orbi2_JZ_CO_ES_Alex_LaminA_190_SILAC_EDC_GE1_F2.mzXML	GE1_F2:9451:32-34 v	0.9779	35474188	y	35474188		9451
H/hIDmX_band1_F2	9451	32-34	LH1	8	LQEK[+9]EDLQELNDR[+10]LAVYIDR[+10]E[-131.1]LQEKED[+1]LQELNDR	4	177200704	177200704	1.6	TRUE	130.47	4	1025.78	NO	130.05	130.64	Library Peptides	177200000	130.47	LQEKEDLQELNDRLAVYIDRELQEKEDLQELNDR	LQEK[+9]EDLQELNDR[+10]LAVYIDR[+10]E[-131.1]LQEKED[+1]LQELNDR	130.47	#N/A	TRUE	71252712	GE1_F2:9451:32-34 v	E151104_02_Orbi2_JZ_CO_ES_Alex_LaminA_190_SILAC_EDC_GE1_F2.mzXML	GE1_F2:9451:32-34 v	0.9779	71252712	y	71252712		9451
H/hIDmX_band1_F2	9451	32-34	LH2	9	LQEK[+9]EDLQELNDR[+10]LAVYIDR[+10]E[-131.1]LQEKED[+1]LQELNDR	4	177200704	177200704	1.6	TRUE	130.47	4	1026.03	NO	130.05	130.64	Library Peptides	177200000	130.47	LQEKEDLQELNDRLAVYIDRELQEKEDLQELNDR	LQEK[+9]EDLQELNDR[+10]LAVYIDR[+10]E[-131.1]LQEKED[+1]LQELNDR	130.47	#N/A	TRUE	70473800	GE1_F2:9451:32-34 v	E151104_02_Orbi2_JZ_CO_ES_Alex_LaminA_190_SILAC_EDC_GE1_F2.mzXML	GE1_F2:9451:32-34 v	0.9779	70473800	y	70473800		9451
H/hIDmX_band1_F2	9451	32-34	HHm	10	LQEK[+9]EDLQELNDR[+10]LAVYIDR[+10]E[-131.1]LQEK[+8]ED[+1]LQELNDR[+10]	4	236983024	236983024	0.1	TRUE	130.47	4	1030.03	NO	130.05	130.64	Library Peptides	236980000	130.47	LQEKEDLQELNDRLAVYIDRELQEKEDLQELNDR	LQEK[+9]EDLQELNDR[+10]LAVYIDR[+10]E[-131.1]LQEK[+8]ED[+1]LQELNDR[+10]	130.47	#N/A	TRUE	76941088	GE1_F2:9451:32-34 v	E151104_02_Orbi2_JZ_CO_ES_Alex_LaminA_190_SILAC_EDC_GE1_F2.mzXML		0.945	76941088	y	76941088		9451
H/hIDmX_band1_F2	9451	32-34	HH1	11	LQEK[+9]EDLQELNDR[+10]LAVYIDR[+10]E[-131.1]LQEK[+8]ED[+1]LQELNDR[+10]	4	236983024	236983024	0.1	TRUE	130.47	4	1030.29	NO	130.05	130.64	Library Peptides	236980000	130.47	LQEKEDLQELNDRLAVYIDRELQEKEDLQELNDR	LQEK[+9]EDLQELNDR[+10]LAVYIDR[+10]E[-131.1]LQEK[+8]ED[+1]LQELNDR[+10]	130.47	#N/A	TRUE	94159288	GE1_F2:9451:32-34 v	E151104_02_Orbi2_JZ_CO_ES_Alex_LaminA_190_SILAC_EDC_GE1_F2.mzXML		0.945	94159288	y	94159288		9451
H/hIDmX_band1_F2	9451	32-34	HH2	12	LQEK[+9]EDLQELNDR[+10]LAVYIDR[+10]E[-131.1]LQEK[+8]ED[+1]LQELNDR[+10]	4	236983024	236983024	0.1	TRUE	130.47	4	1030.54	NO	130.05	130.64	Library Peptides	236980000	130.47	LQEKEDLQELNDRLAVYIDRELQEKEDLQELNDR	LQEK[+9]EDLQELNDR[+10]LAVYIDR[+10]E[-131.1]LQEK[+8]ED[+1]LQELNDR[+10]	130.47	#N/A	TRUE	65882640	GE1_F2:9451:32-34 v	E151104_02_Orbi2_JZ_CO_ES_Alex_LaminA_190_SILAC_EDC_GE1_F2.mzXML		0.945	65882640	y	65882640		9451
H/hIDmX_band1_F2	9475	32-34	LLm	1	LQEK[+1]EDLQELNDRLAVYIDRE[-131.1]LQEKED[+1]LQELNDR	5	245979056	245979056	0.1	TRUE	130.47	5	815.018	NO	130.05	130.64	Library Peptides	245980000	130.47	LQEKEDLQELNDRLAVYIDRELQEKEDLQELNDR	LQEK[+1]EDLQELNDRLAVYIDRE[-131.1]LQEKED[+1]LQELNDR	130.47	#N/A	TRUE	40270204	GE1_F2:9475:32-34 v	E151104_02_Orbi2_JZ_CO_ES_Alex_LaminA_190_SILAC_EDC_GE1_F2.mzXML		0.9781	40270204	y	40270204	0.510154	9475
H/hIDmX_band1_F2	9475	32-34	LL1	2	LQEK[+1]EDLQELNDRLAVYIDRE[-131.1]LQEKED[+1]LQELNDR	5	245979056	245979056	0.1	TRUE	130.47	5	815.219	NO	130.05	130.64	Library Peptides	245980000	130.47	LQEKEDLQELNDRLAVYIDRELQEKEDLQELNDR	LQEK[+1]EDLQELNDRLAVYIDRE[-131.1]LQEKED[+1]LQELNDR	130.47	#N/A	TRUE	90598104	GE1_F2:9475:32-34 v	E151104_02_Orbi2_JZ_CO_ES_Alex_LaminA_190_SILAC_EDC_GE1_F2.mzXML		0.9781	90598104	y	90598104		9475
H/hIDmX_band1_F2	9475	32-34	LL2	3	LQEK[+1]EDLQELNDRLAVYIDRE[-131.1]LQEKED[+1]LQELNDR	5	245979056	245979056	0.1	TRUE	130.47	5	815.42	NO	130.05	130.64	Library Peptides	245980000	130.47	LQEKEDLQELNDRLAVYIDRELQEKEDLQELNDR	LQEK[+1]EDLQELNDRLAVYIDRE[-131.1]LQEKED[+1]LQELNDR	130.47	#N/A	TRUE	115110752	GE1_F2:9475:32-34 v	E151104_02_Orbi2_JZ_CO_ES_Alex_LaminA_190_SILAC_EDC_GE1_F2.mzXML		0.9781	115110752	y	115110752		9475
H/hIDmX_band1_F2	9475	32-34	HLm	4	LQEK[+1]EDLQELNDRLAVYIDRE[-131.1]LQEK[+8]ED[+1]LQELNDR[+10]	5	278226464	278226464	0.3	TRUE	130.47	5	818.623	NO	130.05	130.64	Library Peptides	278230000	130.47	LQEKEDLQELNDRLAVYIDRELQEKEDLQELNDR	LQEK[+1]EDLQELNDRLAVYIDRE[-131.1]LQEK[+8]ED[+1]LQELNDR[+10]	130.47	#N/A	TRUE	53083724	GE1_F2:9475:32-34 v	E151104_02_Orbi2_JZ_CO_ES_Alex_LaminA_190_SILAC_EDC_GE1_F2.mzXML		0.9757	53083724	y	53083724		9475
H/hIDmX_band1_F2	9475	32-34	HL1	5	LQEK[+1]EDLQELNDRLAVYIDRE[-131.1]LQEK[+8]ED[+1]LQELNDR[+10]	5	278226464	278226464	0.3	TRUE	130.47	5	818.824	NO	130.05	130.64	Library Peptides	278230000	130.47	LQEKEDLQELNDRLAVYIDRELQEKEDLQELNDR	LQEK[+1]EDLQELNDRLAVYIDRE[-131.1]LQEK[+8]ED[+1]LQELNDR[+10]	130.47	#N/A	TRUE	118214512	GE1_F2:9475:32-34 v	E151104_02_Orbi2_JZ_CO_ES_Alex_LaminA_190_SILAC_EDC_GE1_F2.mzXML		0.9757	118214512	y	118214512		9475
H/hIDmX_band1_F2	9475	32-34	HL2	6	LQEK[+1]EDLQELNDRLAVYIDRE[-131.1]LQEK[+8]ED[+1]LQELNDR[+10]	5	278226464	278226464	0.3	TRUE	130.47	5	819.024	NO	130.05	130.64	Library Peptides	278230000	130.47	LQEKEDLQELNDRLAVYIDRELQEKEDLQELNDR	LQEK[+1]EDLQELNDRLAVYIDRE[-131.1]LQEK[+8]ED[+1]LQELNDR[+10]	130.47	#N/A	TRUE	106928232	GE1_F2:9475:32-34 v	E151104_02_Orbi2_JZ_CO_ES_Alex_LaminA_190_SILAC_EDC_GE1_F2.mzXML		0.9757	106928232	y	106928232		9475
H/hIDmX_band1_F2	9475	32-34	LHm	7	LQEK[+9]EDLQELNDR[+10]LAVYIDR[+10]E[-131.1]LQEKED[+1]LQELNDR	5	308758816	308758816	0	TRUE	130.47	5	820.625	NO	130.05	130.64	Library Peptides	308760000	130.47	LQEKEDLQELNDRLAVYIDRELQEKEDLQELNDR	LQEK[+9]EDLQELNDR[+10]LAVYIDR[+10]E[-131.1]LQEKED[+1]LQELNDR	130.47	#N/A	TRUE	93190272	GE1_F2:9475:32-34 v	E151104_02_Orbi2_JZ_CO_ES_Alex_LaminA_190_SILAC_EDC_GE1_F2.mzXML		0.9469	93190272	y	93190272		9475
H/hIDmX_band1_F2	9475	32-34	LH1	8	LQEK[+9]EDLQELNDR[+10]LAVYIDR[+10]E[-131.1]LQEKED[+1]LQELNDR	5	308758816	308758816	0	TRUE	130.47	5	820.825	NO	130.05	130.64	Library Peptides	308760000	130.47	LQEKEDLQELNDRLAVYIDRELQEKEDLQELNDR	LQEK[+9]EDLQELNDR[+10]LAVYIDR[+10]E[-131.1]LQEKED[+1]LQELNDR	130.47	#N/A	TRUE	110996632	GE1_F2:9475:32-34 v	E151104_02_Orbi2_JZ_CO_ES_Alex_LaminA_190_SILAC_EDC_GE1_F2.mzXML		0.9469	110996632	y	110996632		9475
H/hIDmX_band1_F2	9475	32-34	LH2	9	LQEK[+9]EDLQELNDR[+10]LAVYIDR[+10]E[-131.1]LQEKED[+1]LQELNDR	5	308758816	308758816	0	TRUE	130.47	5	821.026	NO	130.05	130.64	Library Peptides	308760000	130.47	LQEKEDLQELNDRLAVYIDRELQEKEDLQELNDR	LQEK[+9]EDLQELNDR[+10]LAVYIDR[+10]E[-131.1]LQEKED[+1]LQELNDR	130.47	#N/A	TRUE	104571896	GE1_F2:9475:32-34 v	E151104_02_Orbi2_JZ_CO_ES_Alex_LaminA_190_SILAC_EDC_GE1_F2.mzXML		0.9469	104571896	y	104571896		9475
H/hIDmX_band1_F2	9475	32-34	HHm	10	LQEK[+9]EDLQELNDR[+10]LAVYIDR[+10]E[-131.1]LQEK[+8]ED[+1]LQELNDR[+10]	5	317639488	317639488	-0.1	TRUE	130.47	5	824.229	NO	130.05	130.64	Library Peptides	317640000	130.47	LQEKEDLQELNDRLAVYIDRELQEKEDLQELNDR	LQEK[+9]EDLQELNDR[+10]LAVYIDR[+10]E[-131.1]LQEK[+8]ED[+1]LQELNDR[+10]	130.47	#N/A	TRUE	80409744	GE1_F2:9475:32-34 v	E151104_02_Orbi2_JZ_CO_ES_Alex_LaminA_190_SILAC_EDC_GE1_F2.mzXML		0.9904	80409744	y	80409744		9475
H/hIDmX_band1_F2	9475	32-34	HH1	11	LQEK[+9]EDLQELNDR[+10]LAVYIDR[+10]E[-131.1]LQEK[+8]ED[+1]LQELNDR[+10]	5	317639488	317639488	-0.1	TRUE	130.47	5	824.43	NO	130.05	130.64	Library Peptides	317640000	130.47	LQEKEDLQELNDRLAVYIDRELQEKEDLQELNDR	LQEK[+9]EDLQELNDR[+10]LAVYIDR[+10]E[-131.1]LQEK[+8]ED[+1]LQELNDR[+10]	130.47	#N/A	TRUE	128708720	GE1_F2:9475:32-34 v	E151104_02_Orbi2_JZ_CO_ES_Alex_LaminA_190_SILAC_EDC_GE1_F2.mzXML		0.9904	128708720	y	128708720		9475
H/hIDmX_band1_F2	9475	32-34	HH2	12	LQEK[+9]EDLQELNDR[+10]LAVYIDR[+10]E[-131.1]LQEK[+8]ED[+1]LQELNDR[+10]	5	317639488	317639488	-0.1	TRUE	130.47	5	824.63	NO	130.05	130.64	Library Peptides	317640000	130.47	LQEKEDLQELNDRLAVYIDRELQEKEDLQELNDR	LQEK[+9]EDLQELNDR[+10]LAVYIDR[+10]E[-131.1]LQEK[+8]ED[+1]LQELNDR[+10]	130.47	#N/A	TRUE	108521008	GE1_F2:9475:32-34 v	E151104_02_Orbi2_JZ_CO_ES_Alex_LaminA_190_SILAC_EDC_GE1_F2.mzXML		0.9904	108521008	y	108521008		9475
H/hIDmX_band1_F2	9664	32-33	LLm	1	LQEK[+1]EDLQELNDRLAVYIDRE[-131.1]LQEKE[+1]DLQELNDR	5	77966864	77966864	0.4	TRUE	132.58	5	815.018	NO	132.38	132.99	Library Peptides	77967000	132.58	LQEKEDLQELNDRLAVYIDRELQEKEDLQELNDR	LQEK[+1]EDLQELNDRLAVYIDRE[-131.1]LQEKE[+1]DLQELNDR	132.58	#N/A	TRUE	2524870	GE1_F2:9664:32-33 v	E151104_02_Orbi2_JZ_CO_ES_Alex_LaminA_190_SILAC_EDC_GE1_F2.mzXML		0.8364	2524870	y	2524870	0.522324	9664
H/hIDmX_band1_F2	9664	32-33	LL1	2	LQEK[+1]EDLQELNDRLAVYIDRE[-131.1]LQEKE[+1]DLQELNDR	5	77966864	77966864	0.4	TRUE	132.58	5	815.219	NO	132.38	132.99	Library Peptides	77967000	132.58	LQEKEDLQELNDRLAVYIDRELQEKEDLQELNDR	LQEK[+1]EDLQELNDRLAVYIDRE[-131.1]LQEKE[+1]DLQELNDR	132.58	#N/A	TRUE	35795988	GE1_F2:9664:32-33 v	E151104_02_Orbi2_JZ_CO_ES_Alex_LaminA_190_SILAC_EDC_GE1_F2.mzXML		0.8364	35795988	y	35795988		9664
H/hIDmX_band1_F2	9664	32-33	LL2	3	LQEK[+1]EDLQELNDRLAVYIDRE[-131.1]LQEKE[+1]DLQELNDR	5	77966864	77966864	0.4	TRUE	132.68	5	815.42	NO	132.38	132.99	Library Peptides	77967000	132.58	LQEKEDLQELNDRLAVYIDRELQEKEDLQELNDR	LQEK[+1]EDLQELNDRLAVYIDRE[-131.1]LQEKE[+1]DLQELNDR	132.58	#N/A	TRUE	39646008	GE1_F2:9664:32-33 v	E151104_02_Orbi2_JZ_CO_ES_Alex_LaminA_190_SILAC_EDC_GE1_F2.mzXML		0.8364	39646008	y	39646008		9664
H/hIDmX_band1_F2	9664	32-33	HLm	4	LQEK[+1]EDLQELNDRLAVYIDRE[-131.1]LQEK[+8]E[+1]DLQELNDR[+10]	5	61005232	61005232	1	TRUE	132.68	5	818.623	NO	132.38	132.99	Library Peptides	61005000	132.58	LQEKEDLQELNDRLAVYIDRELQEKEDLQELNDR	LQEK[+1]EDLQELNDRLAVYIDRE[-131.1]LQEK[+8]E[+1]DLQELNDR[+10]	132.58	#N/A	TRUE	8390975	GE1_F2:9664:32-33 v	E151104_02_Orbi2_JZ_CO_ES_Alex_LaminA_190_SILAC_EDC_GE1_F2.mzXML		0.9094	8390975	y	8390975		9664
H/hIDmX_band1_F2	9664	32-33	HL1	5	LQEK[+1]EDLQELNDRLAVYIDRE[-131.1]LQEK[+8]E[+1]DLQELNDR[+10]	5	61005232	61005232	1	TRUE	132.58	5	818.824	NO	132.38	132.99	Library Peptides	61005000	132.58	LQEKEDLQELNDRLAVYIDRELQEKEDLQELNDR	LQEK[+1]EDLQELNDRLAVYIDRE[-131.1]LQEK[+8]E[+1]DLQELNDR[+10]	132.58	#N/A	TRUE	31899638	GE1_F2:9664:32-33 v	E151104_02_Orbi2_JZ_CO_ES_Alex_LaminA_190_SILAC_EDC_GE1_F2.mzXML		0.9094	31899638	y	31899638		9664
H/hIDmX_band1_F2	9664	32-33	HL2	6	LQEK[+1]EDLQELNDRLAVYIDRE[-131.1]LQEK[+8]E[+1]DLQELNDR[+10]	5	61005232	61005232	1	TRUE	132.58	5	819.024	NO	132.38	132.99	Library Peptides	61005000	132.58	LQEKEDLQELNDRLAVYIDRELQEKEDLQELNDR	LQEK[+1]EDLQELNDRLAVYIDRE[-131.1]LQEK[+8]E[+1]DLQELNDR[+10]	132.58	#N/A	TRUE	20714618	GE1_F2:9664:32-33 v	E151104_02_Orbi2_JZ_CO_ES_Alex_LaminA_190_SILAC_EDC_GE1_F2.mzXML		0.9094	20714618	y	20714618		9664
H/hIDmX_band1_F2	9664	32-33	LHm	7	LQEK[+9]EDLQELNDR[+10]LAVYIDR[+10]E[-131.1]LQEKE[+1]DLQELNDR	5	74836712	74836712	1.9	TRUE	132.58	5	820.625	NO	132.38	132.99	Library Peptides	74837000	132.58	LQEKEDLQELNDRLAVYIDRELQEKEDLQELNDR	LQEK[+9]EDLQELNDR[+10]LAVYIDR[+10]E[-131.1]LQEKE[+1]DLQELNDR	132.58	#N/A	TRUE	20961496	GE1_F2:9664:32-33 v	E151104_02_Orbi2_JZ_CO_ES_Alex_LaminA_190_SILAC_EDC_GE1_F2.mzXML		0.9356	20961496	y	20961496		9664
H/hIDmX_band1_F2	9664	32-33	LH1	8	LQEK[+9]EDLQELNDR[+10]LAVYIDR[+10]E[-131.1]LQEKE[+1]DLQELNDR	5	74836712	74836712	1.9	TRUE	132.68	5	820.825	NO	132.38	132.99	Library Peptides	74837000	132.58	LQEKEDLQELNDRLAVYIDRELQEKEDLQELNDR	LQEK[+9]EDLQELNDR[+10]LAVYIDR[+10]E[-131.1]LQEKE[+1]DLQELNDR	132.58	#N/A	TRUE	22154682	GE1_F2:9664:32-33 v	E151104_02_Orbi2_JZ_CO_ES_Alex_LaminA_190_SILAC_EDC_GE1_F2.mzXML		0.9356	22154682	y	22154682		9664
H/hIDmX_band1_F2	9664	32-33	LH2	9	LQEK[+9]EDLQELNDR[+10]LAVYIDR[+10]E[-131.1]LQEKE[+1]DLQELNDR	5	74836712	74836712	1.9	TRUE	132.58	5	821.026	NO	132.38	132.99	Library Peptides	74837000	132.58	LQEKEDLQELNDRLAVYIDRELQEKEDLQELNDR	LQEK[+9]EDLQELNDR[+10]LAVYIDR[+10]E[-131.1]LQEKE[+1]DLQELNDR	132.58	#N/A	TRUE	31720536	GE1_F2:9664:32-33 v	E151104_02_Orbi2_JZ_CO_ES_Alex_LaminA_190_SILAC_EDC_GE1_F2.mzXML		0.9356	31720536	y	31720536		9664
H/hIDmX_band1_F2	9664	32-33	HHm	10	LQEK[+9]EDLQELNDR[+10]LAVYIDR[+10]E[-131.1]LQEK[+8]E[+1]DLQELNDR[+10]	5	46263152	46263152	0.7	TRUE	132.68	5	824.229	NO	132.38	132.99	Library Peptides	46263000	132.58	LQEKEDLQELNDRLAVYIDRELQEKEDLQELNDR	LQEK[+9]EDLQELNDR[+10]LAVYIDR[+10]E[-131.1]LQEK[+8]E[+1]DLQELNDR[+10]	132.58	#N/A	TRUE	13734137	GE1_F2:9664:32-33 v	E151104_02_Orbi2_JZ_CO_ES_Alex_LaminA_190_SILAC_EDC_GE1_F2.mzXML		0.9673	13734137	y	13734137		9664
H/hIDmX_band1_F2	9664	32-33	HH1	11	LQEK[+9]EDLQELNDR[+10]LAVYIDR[+10]E[-131.1]LQEK[+8]E[+1]DLQELNDR[+10]	5	46263152	46263152	0.7	TRUE	132.58	5	824.43	NO	132.38	132.99	Library Peptides	46263000	132.58	LQEKEDLQELNDRLAVYIDRELQEKEDLQELNDR	LQEK[+9]EDLQELNDR[+10]LAVYIDR[+10]E[-131.1]LQEK[+8]E[+1]DLQELNDR[+10]	132.58	#N/A	TRUE	18427634	GE1_F2:9664:32-33 v	E151104_02_Orbi2_JZ_CO_ES_Alex_LaminA_190_SILAC_EDC_GE1_F2.mzXML		0.9673	18427634	y	18427634		9664
H/hIDmX_band1_F2	9664	32-33	HH2	12	LQEK[+9]EDLQELNDR[+10]LAVYIDR[+10]E[-131.1]LQEK[+8]E[+1]DLQELNDR[+10]	5	46263152	46263152	0.7	TRUE	132.58	5	824.63	NO	132.38	132.99	Library Peptides	46263000	132.58	LQEKEDLQELNDRLAVYIDRELQEKEDLQELNDR	LQEK[+9]EDLQELNDR[+10]LAVYIDR[+10]E[-131.1]LQEK[+8]E[+1]DLQELNDR[+10]	132.58	#N/A	TRUE	14101381	GE1_F2:9664:32-33 v	E151104_02_Orbi2_JZ_CO_ES_Alex_LaminA_190_SILAC_EDC_GE1_F2.mzXML		0.9673	14101381	y	14101381		9664
H/hIDmX_band1_F2	8973	1-47	LLm	1	LQEKEDLQELNDRLAVYID[+1]RE[-131.1]M[+17]ETPSQR	4	164364624	164364624	1	TRUE	124.57	4	827.166	NO	123.97	125	Library Peptides	164360000	124.57	LQEKEDLQELNDRLAVYIDREMETPSQR	LQEKEDLQELNDRLAVYID[+1]RE[-131.1]M[+17]ETPSQR	124.57	#N/A	TRUE	38050308	GE1_F2:8973:1-47 v	E151104_02_Orbi2_JZ_CO_ES_Alex_LaminA_190_SILAC_EDC_GE1_F2.mzXML		0.9708	38050308	y	38050308	0.415507	8973
H/hIDmX_band1_F2	8973	1-47	LL1	2	LQEKEDLQELNDRLAVYID[+1]RE[-131.1]M[+17]ETPSQR	4	164364624	164364624	1	TRUE	124.57	4	827.417	NO	123.97	125	Library Peptides	164360000	124.57	LQEKEDLQELNDRLAVYIDREMETPSQR	LQEKEDLQELNDRLAVYID[+1]RE[-131.1]M[+17]ETPSQR	124.57	#N/A	TRUE	71449200	GE1_F2:8973:1-47 v	E151104_02_Orbi2_JZ_CO_ES_Alex_LaminA_190_SILAC_EDC_GE1_F2.mzXML		0.9708	71449200	y	71449200		8973
H/hIDmX_band1_F2	8973	1-47	LL2	3	LQEKEDLQELNDRLAVYID[+1]RE[-131.1]M[+17]ETPSQR	4	164364624	164364624	1	TRUE	124.57	4	827.668	NO	123.97	125	Library Peptides	164360000	124.57	LQEKEDLQELNDRLAVYIDREMETPSQR	LQEKEDLQELNDRLAVYID[+1]RE[-131.1]M[+17]ETPSQR	124.57	#N/A	TRUE	54865120	GE1_F2:8973:1-47 v	E151104_02_Orbi2_JZ_CO_ES_Alex_LaminA_190_SILAC_EDC_GE1_F2.mzXML		0.9708	54865120	y	54865120		8973
H/hIDmX_band1_F2	8973	1-47	HLm	4	LQEKEDLQELNDRLAVYID[+1]RE[-131.1]M[+17]ETPSQR[+10]	4	147658304	147658304	1	TRUE	124.57	4	829.668	NO	123.97	125	Library Peptides	147660000	124.57	LQEKEDLQELNDRLAVYIDREMETPSQR	LQEKEDLQELNDRLAVYID[+1]RE[-131.1]M[+17]ETPSQR[+10]	124.57	#N/A	TRUE	39901852	GE1_F2:8973:1-47 v	E151104_02_Orbi2_JZ_CO_ES_Alex_LaminA_190_SILAC_EDC_GE1_F2.mzXML		0.9794	39901852	y	39901852		8973
H/hIDmX_band1_F2	8973	1-47	HL1	5	LQEKEDLQELNDRLAVYID[+1]RE[-131.1]M[+17]ETPSQR[+10]	4	147658304	147658304	1	TRUE	124.57	4	829.919	NO	123.97	125	Library Peptides	147660000	124.57	LQEKEDLQELNDRLAVYIDREMETPSQR	LQEKEDLQELNDRLAVYID[+1]RE[-131.1]M[+17]ETPSQR[+10]	124.57	#N/A	TRUE	59291292	GE1_F2:8973:1-47 v	E151104_02_Orbi2_JZ_CO_ES_Alex_LaminA_190_SILAC_EDC_GE1_F2.mzXML		0.9794	59291292	y	59291292		8973
H/hIDmX_band1_F2	8973	1-47	HL2	6	LQEKEDLQELNDRLAVYID[+1]RE[-131.1]M[+17]ETPSQR[+10]	4	147658304	147658304	1	TRUE	124.57	4	830.17	NO	123.97	125	Library Peptides	147660000	124.57	LQEKEDLQELNDRLAVYIDREMETPSQR	LQEKEDLQELNDRLAVYID[+1]RE[-131.1]M[+17]ETPSQR[+10]	124.57	#N/A	TRUE	48465164	GE1_F2:8973:1-47 v	E151104_02_Orbi2_JZ_CO_ES_Alex_LaminA_190_SILAC_EDC_GE1_F2.mzXML		0.9794	48465164	y	48465164		8973
H/hIDmX_band1_F2	8973	1-47	LHm	7	LQEK[+8]EDLQELNDR[+10]LAVYID[+1]R[+10]E[-131.1]M[+17]ETPSQR	4	104254048	104254048	2.2	TRUE	124.57	4	834.174	NO	123.97	125	Library Peptides	104250000	124.49	LQEKEDLQELNDRLAVYIDREMETPSQR	LQEK[+8]EDLQELNDR[+10]LAVYID[+1]R[+10]E[-131.1]M[+17]ETPSQR	124.49	#N/A	TRUE	34043788	GE1_F2:8973:1-47 v	E151104_02_Orbi2_JZ_CO_ES_Alex_LaminA_190_SILAC_EDC_GE1_F2.mzXML		0.9699	34043788	y	34043788		8973
H/hIDmX_band1_F2	8973	1-47	LH1	8	LQEK[+8]EDLQELNDR[+10]LAVYID[+1]R[+10]E[-131.1]M[+17]ETPSQR	4	104254048	104254048	2.2	TRUE	124.49	4	834.425	NO	123.97	125	Library Peptides	104250000	124.49	LQEKEDLQELNDRLAVYIDREMETPSQR	LQEK[+8]EDLQELNDR[+10]LAVYID[+1]R[+10]E[-131.1]M[+17]ETPSQR	124.49	#N/A	TRUE	37330388	GE1_F2:8973:1-47 v	E151104_02_Orbi2_JZ_CO_ES_Alex_LaminA_190_SILAC_EDC_GE1_F2.mzXML		0.9699	37330388	y	37330388		8973
H/hIDmX_band1_F2	8973	1-47	LH2	9	LQEK[+8]EDLQELNDR[+10]LAVYID[+1]R[+10]E[-131.1]M[+17]ETPSQR	4	104254048	104254048	2.2	TRUE	124.57	4	834.675	NO	123.97	125	Library Peptides	104250000	124.49	LQEKEDLQELNDRLAVYIDREMETPSQR	LQEK[+8]EDLQELNDR[+10]LAVYID[+1]R[+10]E[-131.1]M[+17]ETPSQR	124.49	#N/A	TRUE	32879870	GE1_F2:8973:1-47 v	E151104_02_Orbi2_JZ_CO_ES_Alex_LaminA_190_SILAC_EDC_GE1_F2.mzXML		0.9699	32879870	y	32879870		8973
H/hIDmX_band1_F2	8973	1-47	HHm	10	LQEK[+8]EDLQELNDR[+10]LAVYID[+1]R[+10]E[-131.1]M[+17]ETPSQR[+10]	4	190000048	190000048	0.7	TRUE	124.57	4	836.676	NO	123.97	125	Library Peptides	190000000	124.57	LQEKEDLQELNDRLAVYIDREMETPSQR	LQEK[+8]EDLQELNDR[+10]LAVYID[+1]R[+10]E[-131.1]M[+17]ETPSQR[+10]	124.57	#N/A	TRUE	59368180	GE1_F2:8973:1-47 v	E151104_02_Orbi2_JZ_CO_ES_Alex_LaminA_190_SILAC_EDC_GE1_F2.mzXML		0.9915	59368180	y	59368180		8973
H/hIDmX_band1_F2	8973	1-47	HH1	11	LQEK[+8]EDLQELNDR[+10]LAVYID[+1]R[+10]E[-131.1]M[+17]ETPSQR[+10]	4	190000048	190000048	0.7	TRUE	124.57	4	836.927	NO	123.97	125	Library Peptides	190000000	124.57	LQEKEDLQELNDRLAVYIDREMETPSQR	LQEK[+8]EDLQELNDR[+10]LAVYID[+1]R[+10]E[-131.1]M[+17]ETPSQR[+10]	124.57	#N/A	TRUE	75291064	GE1_F2:8973:1-47 v	E151104_02_Orbi2_JZ_CO_ES_Alex_LaminA_190_SILAC_EDC_GE1_F2.mzXML		0.9915	75291064	y	75291064		8973
H/hIDmX_band1_F2	8973	1-47	HH2	12	LQEK[+8]EDLQELNDR[+10]LAVYID[+1]R[+10]E[-131.1]M[+17]ETPSQR[+10]	4	190000048	190000048	0.7	TRUE	124.57	4	837.177	NO	123.97	125	Library Peptides	190000000	124.57	LQEKEDLQELNDRLAVYIDREMETPSQR	LQEK[+8]EDLQELNDR[+10]LAVYID[+1]R[+10]E[-131.1]M[+17]ETPSQR[+10]	124.57	#N/A	TRUE	55340796	GE1_F2:8973:1-47 v	E151104_02_Orbi2_JZ_CO_ES_Alex_LaminA_190_SILAC_EDC_GE1_F2.mzXML		0.9915	55340796	y	55340796		8973
H/hIDmX_band1_F2	5407	68-90	LLm	1	LRITESEE[+1]VVSRE[-131.1]K[+1]TLDSVAK	4	121546160	121546160	-1	TRUE	86.89	4	565.818	NO	86.18	87.24	Library Peptides	121550000	86.89	LRITESEEVVSREKTLDSVAK	LRITESEE[+1]VVSRE[-131.1]K[+1]TLDSVAK	86.89	#N/A	TRUE	41427144	GE1_F2:5407:68-90 v together with GE1_F2:5400:68-91 v	E151104_02_Orbi2_JZ_CO_ES_Alex_LaminA_190_SILAC_EDC_GE1_F2.mzXML		0.9884	41427144	y	41427144	0.3064	5407
H/hIDmX_band1_F2	5407	68-90	LL1	2	LRITESEE[+1]VVSRE[-131.1]K[+1]TLDSVAK	4	121546160	121546160	-1	TRUE	86.89	4	566.069	NO	86.18	87.24	Library Peptides	121550000	86.89	LRITESEEVVSREKTLDSVAK	LRITESEE[+1]VVSRE[-131.1]K[+1]TLDSVAK	86.89	#N/A	TRUE	46853604	GE1_F2:5407:68-90 v together with GE1_F2:5400:68-91 v	E151104_02_Orbi2_JZ_CO_ES_Alex_LaminA_190_SILAC_EDC_GE1_F2.mzXML		0.9884	46853604	y	46853604		5407
H/hIDmX_band1_F2	5407	68-90	LL2	3	LRITESEE[+1]VVSRE[-131.1]K[+1]TLDSVAK	4	121546160	121546160	-1	TRUE	86.89	4	566.32	NO	86.18	87.24	Library Peptides	121550000	86.89	LRITESEEVVSREKTLDSVAK	LRITESEE[+1]VVSRE[-131.1]K[+1]TLDSVAK	86.89	#N/A	TRUE	33265406	GE1_F2:5407:68-90 v together with GE1_F2:5400:68-91 v	E151104_02_Orbi2_JZ_CO_ES_Alex_LaminA_190_SILAC_EDC_GE1_F2.mzXML		0.9884	33265406	y	33265406		5407
H/hIDmX_band1_F2	5407	68-90	HLm	4	LRITESEE[+1]VVSRE[-131.1]K[+9]TLDSVAK[+8]	4	52769112	52769112	-1.4	TRUE	86.54	4	569.825	NO	86.18	87.24	Library Peptides	52769000	86.45	LRITESEEVVSREKTLDSVAK	LRITESEE[+1]VVSRE[-131.1]K[+9]TLDSVAK[+8]	86.45	#N/A	TRUE	22734576	GE1_F2:5407:68-90 v together with GE1_F2:5400:68-91 v	E151104_02_Orbi2_JZ_CO_ES_Alex_LaminA_190_SILAC_EDC_GE1_F2.mzXML		0.9457	22734576	y	22734576		5407
H/hIDmX_band1_F2	5407	68-90	HL1	5	LRITESEE[+1]VVSRE[-131.1]K[+9]TLDSVAK[+8]	4	52769112	52769112	-1.4	TRUE	86.45	4	570.076	NO	86.18	87.24	Library Peptides	52769000	86.45	LRITESEEVVSREKTLDSVAK	LRITESEE[+1]VVSRE[-131.1]K[+9]TLDSVAK[+8]	86.45	#N/A	TRUE	21662932	GE1_F2:5407:68-90 v together with GE1_F2:5400:68-91 v	E151104_02_Orbi2_JZ_CO_ES_Alex_LaminA_190_SILAC_EDC_GE1_F2.mzXML		0.9457	21662932	y	21662932		5407
H/hIDmX_band1_F2	5407	68-90	HL2	6	LRITESEE[+1]VVSRE[-131.1]K[+9]TLDSVAK[+8]	4	52769112	52769112	-1.4	TRUE	86.89	4	570.327	NO	86.18	87.24	Library Peptides	52769000	86.45	LRITESEEVVSREKTLDSVAK	LRITESEE[+1]VVSRE[-131.1]K[+9]TLDSVAK[+8]	86.45	#N/A	TRUE	8371603	GE1_F2:5407:68-90 v together with GE1_F2:5400:68-91 v	E151104_02_Orbi2_JZ_CO_ES_Alex_LaminA_190_SILAC_EDC_GE1_F2.mzXML		0.9457	8371603	y	8371603		5407
H/hIDmX_band1_F2	5407	68-90	LHm	7	LR[+10]ITESEE[+1]VVSR[+10]E[-131.1]K[+1]TLDSVAK	4	45571988	45571988	-0.6	TRUE	86.54	4	570.822	NO	86.18	87.24	Library Peptides	45572000	86.54	LRITESEEVVSREKTLDSVAK	LR[+10]ITESEE[+1]VVSR[+10]E[-131.1]K[+1]TLDSVAK	86.54	#N/A	TRUE	18045314	GE1_F2:5407:68-90 v together with GE1_F2:5400:68-91 v	E151104_02_Orbi2_JZ_CO_ES_Alex_LaminA_190_SILAC_EDC_GE1_F2.mzXML		0.9704	18045314	y	18045314		5407
H/hIDmX_band1_F2	5407	68-90	LH1	8	LR[+10]ITESEE[+1]VVSR[+10]E[-131.1]K[+1]TLDSVAK	4	45571988	45571988	-0.6	TRUE	86.45	4	571.073	NO	86.18	87.24	Library Peptides	45572000	86.54	LRITESEEVVSREKTLDSVAK	LR[+10]ITESEE[+1]VVSR[+10]E[-131.1]K[+1]TLDSVAK	86.54	#N/A	TRUE	19086082	GE1_F2:5407:68-90 v together with GE1_F2:5400:68-91 v	E151104_02_Orbi2_JZ_CO_ES_Alex_LaminA_190_SILAC_EDC_GE1_F2.mzXML		0.9704	19086082	y	19086082		5407
H/hIDmX_band1_F2	5407	68-90	LH2	9	LR[+10]ITESEE[+1]VVSR[+10]E[-131.1]K[+1]TLDSVAK	4	45571988	45571988	-0.6	TRUE	86.89	4	571.324	NO	86.18	87.24	Library Peptides	45572000	86.54	LRITESEEVVSREKTLDSVAK	LR[+10]ITESEE[+1]VVSR[+10]E[-131.1]K[+1]TLDSVAK	86.54	#N/A	TRUE	8440591	GE1_F2:5407:68-90 v together with GE1_F2:5400:68-91 v	E151104_02_Orbi2_JZ_CO_ES_Alex_LaminA_190_SILAC_EDC_GE1_F2.mzXML		0.9704	8440591	y	8440591		5407
H/hIDmX_band1_F2	5407	68-90	HHm	10	LR[+10]ITESEE[+1]VVSR[+10]E[-131.1]K[+9]TLDSVAK[+8]	4	101069384	101069384	-0.5	TRUE	86.45	4	574.829	NO	86.18	87.24	Library Peptides	101070000	86.45	LRITESEEVVSREKTLDSVAK	LR[+10]ITESEE[+1]VVSR[+10]E[-131.1]K[+9]TLDSVAK[+8]	86.45	#N/A	TRUE	48615072	GE1_F2:5407:68-90 v together with GE1_F2:5400:68-91 v	E151104_02_Orbi2_JZ_CO_ES_Alex_LaminA_190_SILAC_EDC_GE1_F2.mzXML		0.962	48615072	y	48615072		5407
H/hIDmX_band1_F2	5407	68-90	HH1	11	LR[+10]ITESEE[+1]VVSR[+10]E[-131.1]K[+9]TLDSVAK[+8]	4	101069384	101069384	-0.5	TRUE	86.45	4	575.08	NO	86.18	87.24	Library Peptides	101070000	86.45	LRITESEEVVSREKTLDSVAK	LR[+10]ITESEE[+1]VVSR[+10]E[-131.1]K[+9]TLDSVAK[+8]	86.45	#N/A	TRUE	31631364	GE1_F2:5407:68-90 v together with GE1_F2:5400:68-91 v	E151104_02_Orbi2_JZ_CO_ES_Alex_LaminA_190_SILAC_EDC_GE1_F2.mzXML		0.962	31631364	y	31631364		5407
H/hIDmX_band1_F2	5407	68-90	HH2	12	LR[+10]ITESEE[+1]VVSR[+10]E[-131.1]K[+9]TLDSVAK[+8]	4	101069384	101069384	-0.5	TRUE	86.45	4	575.331	NO	86.18	87.24	Library Peptides	101070000	86.45	LRITESEEVVSREKTLDSVAK	LR[+10]ITESEE[+1]VVSR[+10]E[-131.1]K[+9]TLDSVAK[+8]	86.45	#N/A	TRUE	20822954	GE1_F2:5407:68-90 v together with GE1_F2:5400:68-91 v	E151104_02_Orbi2_JZ_CO_ES_Alex_LaminA_190_SILAC_EDC_GE1_F2.mzXML		0.962	20822954	y	20822954		5407
H/hIDmX_band1_F2	5400	68-91	LLm	1	LRITESEE[+1]VVSRE[-131.1]KT[+1]LDSVAK	4	121624184	121624184	-1	TRUE	86.89	4	565.818	NO	86.18	87.24	Library Peptides	121620000	86.89	LRITESEEVVSREKTLDSVAK	LRITESEE[+1]VVSRE[-131.1]KT[+1]LDSVAK	86.89	#N/A	TRUE	41454328	GE1_F2:5400:68-91 v together with GE1_F2:5407:68-90 v	E151104_02_Orbi2_JZ_CO_ES_Alex_LaminA_190_SILAC_EDC_GE1_F2.mzXML		0.9885	41454328	y	41454328	0.305185	5400
H/hIDmX_band1_F2	5400	68-91	LL1	2	LRITESEE[+1]VVSRE[-131.1]KT[+1]LDSVAK	4	121624184	121624184	-1	TRUE	86.89	4	566.069	NO	86.18	87.24	Library Peptides	121620000	86.89	LRITESEEVVSREKTLDSVAK	LRITESEE[+1]VVSRE[-131.1]KT[+1]LDSVAK	86.89	#N/A	TRUE	46887748	GE1_F2:5400:68-91 v together with GE1_F2:5407:68-90 v	E151104_02_Orbi2_JZ_CO_ES_Alex_LaminA_190_SILAC_EDC_GE1_F2.mzXML		0.9885	46887748	y	46887748		5400
H/hIDmX_band1_F2	5400	68-91	LL2	3	LRITESEE[+1]VVSRE[-131.1]KT[+1]LDSVAK	4	121624184	121624184	-1	TRUE	86.89	4	566.32	NO	86.18	87.24	Library Peptides	121620000	86.89	LRITESEEVVSREKTLDSVAK	LRITESEE[+1]VVSRE[-131.1]KT[+1]LDSVAK	86.89	#N/A	TRUE	33282102	GE1_F2:5400:68-91 v together with GE1_F2:5407:68-90 v	E151104_02_Orbi2_JZ_CO_ES_Alex_LaminA_190_SILAC_EDC_GE1_F2.mzXML		0.9885	33282102	y	33282102		5400
H/hIDmX_band1_F2	5400	68-91	HLm	4	LRITESEE[+1]VVSRE[-131.1]K[+8]T[+1]LDSVAK[+8]	4	52708572	52708572	-1.4	TRUE	86.53	4	569.825	NO	86.18	87.24	Library Peptides	52709000	86.44	LRITESEEVVSREKTLDSVAK	LRITESEE[+1]VVSRE[-131.1]K[+8]T[+1]LDSVAK[+8]	86.44	#N/A	TRUE	22713000	GE1_F2:5400:68-91 v together with GE1_F2:5407:68-90 v	E151104_02_Orbi2_JZ_CO_ES_Alex_LaminA_190_SILAC_EDC_GE1_F2.mzXML		0.9454	22713000	y	22713000		5400
H/hIDmX_band1_F2	5400	68-91	HL1	5	LRITESEE[+1]VVSRE[-131.1]K[+8]T[+1]LDSVAK[+8]	4	52708572	52708572	-1.4	TRUE	86.44	4	570.076	NO	86.18	87.24	Library Peptides	52709000	86.44	LRITESEEVVSREKTLDSVAK	LRITESEE[+1]VVSRE[-131.1]K[+8]T[+1]LDSVAK[+8]	86.44	#N/A	TRUE	21650712	GE1_F2:5400:68-91 v together with GE1_F2:5407:68-90 v	E151104_02_Orbi2_JZ_CO_ES_Alex_LaminA_190_SILAC_EDC_GE1_F2.mzXML		0.9454	21650712	y	21650712		5400
H/hIDmX_band1_F2	5400	68-91	HL2	6	LRITESEE[+1]VVSRE[-131.1]K[+8]T[+1]LDSVAK[+8]	4	52708572	52708572	-1.4	TRUE	86.89	4	570.327	NO	86.18	87.24	Library Peptides	52709000	86.44	LRITESEEVVSREKTLDSVAK	LRITESEE[+1]VVSRE[-131.1]K[+8]T[+1]LDSVAK[+8]	86.44	#N/A	TRUE	8344859	GE1_F2:5400:68-91 v together with GE1_F2:5407:68-90 v	E151104_02_Orbi2_JZ_CO_ES_Alex_LaminA_190_SILAC_EDC_GE1_F2.mzXML		0.9454	8344859	y	8344859		5400
H/hIDmX_band1_F2	5400	68-91	LHm	7	LR[+10]ITESEE[+1]VVSR[+10]E[-131.1]KT[+1]LDSVAK	4	45118984	45118984	-0.6	TRUE	86.53	4	570.822	NO	86.18	87.24	Library Peptides	45119000	86.53	LRITESEEVVSREKTLDSVAK	LR[+10]ITESEE[+1]VVSR[+10]E[-131.1]KT[+1]LDSVAK	86.53	#N/A	TRUE	17571188	GE1_F2:5400:68-91 v together with GE1_F2:5407:68-90 v	E151104_02_Orbi2_JZ_CO_ES_Alex_LaminA_190_SILAC_EDC_GE1_F2.mzXML		0.9702	17571188	y	17571188		5400
H/hIDmX_band1_F2	5400	68-91	LH1	8	LR[+10]ITESEE[+1]VVSR[+10]E[-131.1]KT[+1]LDSVAK	4	45118984	45118984	-0.6	TRUE	86.44	4	571.073	NO	86.18	87.24	Library Peptides	45119000	86.53	LRITESEEVVSREKTLDSVAK	LR[+10]ITESEE[+1]VVSR[+10]E[-131.1]KT[+1]LDSVAK	86.53	#N/A	TRUE	19108424	GE1_F2:5400:68-91 v together with GE1_F2:5407:68-90 v	E151104_02_Orbi2_JZ_CO_ES_Alex_LaminA_190_SILAC_EDC_GE1_F2.mzXML		0.9702	19108424	y	19108424		5400
H/hIDmX_band1_F2	5400	68-91	LH2	9	LR[+10]ITESEE[+1]VVSR[+10]E[-131.1]KT[+1]LDSVAK	4	45118984	45118984	-0.6	TRUE	86.89	4	571.324	NO	86.18	87.24	Library Peptides	45119000	86.53	LRITESEEVVSREKTLDSVAK	LR[+10]ITESEE[+1]VVSR[+10]E[-131.1]KT[+1]LDSVAK	86.53	#N/A	TRUE	8439373	GE1_F2:5400:68-91 v together with GE1_F2:5407:68-90 v	E151104_02_Orbi2_JZ_CO_ES_Alex_LaminA_190_SILAC_EDC_GE1_F2.mzXML		0.9702	8439373	y	8439373		5400
H/hIDmX_band1_F2	5400	68-91	HHm	10	LR[+10]ITESEE[+1]VVSR[+10]E[-131.1]K[+8]T[+1]LDSVAK[+8]	4	101099400	101099400	-0.5	TRUE	86.44	4	574.829	NO	86.18	87.24	Library Peptides	101100000	86.44	LRITESEEVVSREKTLDSVAK	LR[+10]ITESEE[+1]VVSR[+10]E[-131.1]K[+8]T[+1]LDSVAK[+8]	86.44	#N/A	FALSE	48619556	GE1_F2:5400:68-91 v together with GE1_F2:5407:68-90 v	E151104_02_Orbi2_JZ_CO_ES_Alex_LaminA_190_SILAC_EDC_GE1_F2.mzXML		0.9621	48619556	y	48619556		5400
H/hIDmX_band1_F2	5400	68-91	HH1	11	LR[+10]ITESEE[+1]VVSR[+10]E[-131.1]K[+8]T[+1]LDSVAK[+8]	4	101099400	101099400	-0.5	TRUE	86.44	4	575.08	NO	86.18	87.24	Library Peptides	101100000	86.44	LRITESEEVVSREKTLDSVAK	LR[+10]ITESEE[+1]VVSR[+10]E[-131.1]K[+8]T[+1]LDSVAK[+8]	86.44	#N/A	FALSE	31662926	GE1_F2:5400:68-91 v together with GE1_F2:5407:68-90 v	E151104_02_Orbi2_JZ_CO_ES_Alex_LaminA_190_SILAC_EDC_GE1_F2.mzXML		0.9621	31662926	y	31662926		5400
H/hIDmX_band1_F2	5400	68-91	HH2	12	LR[+10]ITESEE[+1]VVSR[+10]E[-131.1]K[+8]T[+1]LDSVAK[+8]	4	101099400	101099400	-0.5	TRUE	86.44	4	575.331	NO	86.18	87.24	Library Peptides	101100000	86.44	LRITESEEVVSREKTLDSVAK	LR[+10]ITESEE[+1]VVSR[+10]E[-131.1]K[+8]T[+1]LDSVAK[+8]	86.44	#N/A	FALSE	20816920	GE1_F2:5400:68-91 v together with GE1_F2:5407:68-90 v	E151104_02_Orbi2_JZ_CO_ES_Alex_LaminA_190_SILAC_EDC_GE1_F2.mzXML		0.9621	20816920	y	20816920		5400
H/hIDmX_band1_F2	4403	1-65	LLm	1	LRITE[+1]SEEVVSRE[-131.1]M[+17]ETPSQR	3	74004024	74004024	2.5	TRUE	76.47	3	755.05	NO	76.11	76.83	Library Peptides	74004000	76.47	LRITESEEVVSREMETPSQR	LRITE[+1]SEEVVSRE[-131.1]M[+17]ETPSQR	76.47	#N/A	TRUE	18560676	GE1_F2:4403:1-65 v	E151104_02_Orbi2_JZ_CO_ES_Alex_LaminA_190_SILAC_EDC_GE1_F2.mzXML		0.8608	18560676	y	18560676	0.391565	4403
H/hIDmX_band1_F2	4403	1-65	LL1	2	LRITE[+1]SEEVVSRE[-131.1]M[+17]ETPSQR	3	74004024	74004024	2.5	TRUE	76.47	3	755.384	NO	76.11	76.83	Library Peptides	74004000	76.47	LRITESEEVVSREMETPSQR	LRITE[+1]SEEVVSRE[-131.1]M[+17]ETPSQR	76.47	#N/A	TRUE	44751112	GE1_F2:4403:1-65 v	E151104_02_Orbi2_JZ_CO_ES_Alex_LaminA_190_SILAC_EDC_GE1_F2.mzXML		0.8608	44751112	y	44751112		4403
H/hIDmX_band1_F2	4403	1-65	LL2	3	LRITE[+1]SEEVVSRE[-131.1]M[+17]ETPSQR	3	74004024	74004024	2.5	TRUE	76.38	3	755.718	NO	76.11	76.83	Library Peptides	74004000	76.47	LRITESEEVVSREMETPSQR	LRITE[+1]SEEVVSRE[-131.1]M[+17]ETPSQR	76.47	#N/A	TRUE	10692239	GE1_F2:4403:1-65 v	E151104_02_Orbi2_JZ_CO_ES_Alex_LaminA_190_SILAC_EDC_GE1_F2.mzXML		0.8608	10692239	y	10692239		4403
H/hIDmX_band1_F2	4403	1-65	HLm	4	LRITE[+1]SEEVVSRE[-131.1]M[+17]ETPSQR[+10]	3	55775148	55775148	-0.9	TRUE	76.47	3	758.386	NO	76.11	76.83	Library Peptides	55775000	76.47	LRITESEEVVSREMETPSQR	LRITE[+1]SEEVVSRE[-131.1]M[+17]ETPSQR[+10]	76.47	#N/A	TRUE	24948132	GE1_F2:4403:1-65 v	E151104_02_Orbi2_JZ_CO_ES_Alex_LaminA_190_SILAC_EDC_GE1_F2.mzXML		0.9196	24948132	y	24948132		4403
H/hIDmX_band1_F2	4403	1-65	HL1	5	LRITE[+1]SEEVVSRE[-131.1]M[+17]ETPSQR[+10]	3	55775148	55775148	-0.9	TRUE	76.47	3	758.72	NO	76.11	76.83	Library Peptides	55775000	76.47	LRITESEEVVSREMETPSQR	LRITE[+1]SEEVVSRE[-131.1]M[+17]ETPSQR[+10]	76.47	#N/A	TRUE	22437030	GE1_F2:4403:1-65 v	E151104_02_Orbi2_JZ_CO_ES_Alex_LaminA_190_SILAC_EDC_GE1_F2.mzXML		0.9196	22437030	y	22437030		4403
H/hIDmX_band1_F2	4403	1-65	HL2	6	LRITE[+1]SEEVVSRE[-131.1]M[+17]ETPSQR[+10]	3	55775148	55775148	-0.9	TRUE	76.47	3	759.054	NO	76.11	76.83	Library Peptides	55775000	76.47	LRITESEEVVSREMETPSQR	LRITE[+1]SEEVVSRE[-131.1]M[+17]ETPSQR[+10]	76.47	#N/A	TRUE	8389988	GE1_F2:4403:1-65 v	E151104_02_Orbi2_JZ_CO_ES_Alex_LaminA_190_SILAC_EDC_GE1_F2.mzXML		0.9196	8389988	y	8389988		4403
H/hIDmX_band1_F2	4403	1-65	LHm	7	LR[+10]ITE[+1]SEEVVSR[+10]E[-131.1]M[+17]ETPSQR	3	40397584	40397584	0.6	TRUE	76.47	3	761.722	NO	76.11	76.83	Library Peptides	40398000	76.47	LRITESEEVVSREMETPSQR	LR[+10]ITE[+1]SEEVVSR[+10]E[-131.1]M[+17]ETPSQR	76.47	#N/A	TRUE	18066582	GE1_F2:4403:1-65 v	E151104_02_Orbi2_JZ_CO_ES_Alex_LaminA_190_SILAC_EDC_GE1_F2.mzXML		0.9655	18066582	y	18066582		4403
H/hIDmX_band1_F2	4403	1-65	LH1	8	LR[+10]ITE[+1]SEEVVSR[+10]E[-131.1]M[+17]ETPSQR	3	40397584	40397584	0.6	TRUE	76.47	3	762.056	NO	76.11	76.83	Library Peptides	40398000	76.47	LRITESEEVVSREMETPSQR	LR[+10]ITE[+1]SEEVVSR[+10]E[-131.1]M[+17]ETPSQR	76.47	#N/A	TRUE	13889261	GE1_F2:4403:1-65 v	E151104_02_Orbi2_JZ_CO_ES_Alex_LaminA_190_SILAC_EDC_GE1_F2.mzXML		0.9655	13889261	y	13889261		4403
H/hIDmX_band1_F2	4403	1-65	LH2	9	LR[+10]ITE[+1]SEEVVSR[+10]E[-131.1]M[+17]ETPSQR	3	40397584	40397584	0.6	TRUE	76.56	3	762.39	NO	76.11	76.83	Library Peptides	40398000	76.47	LRITESEEVVSREMETPSQR	LR[+10]ITE[+1]SEEVVSR[+10]E[-131.1]M[+17]ETPSQR	76.47	#N/A	TRUE	8441741	GE1_F2:4403:1-65 v	E151104_02_Orbi2_JZ_CO_ES_Alex_LaminA_190_SILAC_EDC_GE1_F2.mzXML		0.9655	8441741	y	8441741		4403
H/hIDmX_band1_F2	4403	1-65	HHm	10	LR[+10]ITE[+1]SEEVVSR[+10]E[-131.1]M[+17]ETPSQR[+10]	3	75434392	75434392	0.4	TRUE	76.47	3	765.058	NO	76.11	76.83	Library Peptides	75434000	76.47	LRITESEEVVSREMETPSQR	LR[+10]ITE[+1]SEEVVSR[+10]E[-131.1]M[+17]ETPSQR[+10]	76.47	#N/A	TRUE	34657644	GE1_F2:4403:1-65 v	E151104_02_Orbi2_JZ_CO_ES_Alex_LaminA_190_SILAC_EDC_GE1_F2.mzXML		0.9744	34657644	y	34657644		4403
H/hIDmX_band1_F2	4403	1-65	HH1	11	LR[+10]ITE[+1]SEEVVSR[+10]E[-131.1]M[+17]ETPSQR[+10]	3	75434392	75434392	0.4	TRUE	76.38	3	765.392	NO	76.11	76.83	Library Peptides	75434000	76.47	LRITESEEVVSREMETPSQR	LR[+10]ITE[+1]SEEVVSR[+10]E[-131.1]M[+17]ETPSQR[+10]	76.47	#N/A	TRUE	25288166	GE1_F2:4403:1-65 v	E151104_02_Orbi2_JZ_CO_ES_Alex_LaminA_190_SILAC_EDC_GE1_F2.mzXML		0.9744	25288166	y	25288166		4403
H/hIDmX_band1_F2	4403	1-65	HH2	12	LR[+10]ITE[+1]SEEVVSR[+10]E[-131.1]M[+17]ETPSQR[+10]	3	75434392	75434392	0.4	TRUE	76.47	3	765.726	NO	76.11	76.83	Library Peptides	75434000	76.47	LRITESEEVVSREMETPSQR	LR[+10]ITE[+1]SEEVVSR[+10]E[-131.1]M[+17]ETPSQR[+10]	76.47	#N/A	TRUE	15488581	GE1_F2:4403:1-65 v	E151104_02_Orbi2_JZ_CO_ES_Alex_LaminA_190_SILAC_EDC_GE1_F2.mzXML		0.9744	15488581	y	15488581		4403
H/hIDmX_band1_F2	6157	1-47	LLm	1	M[+1]ETPSQRE[-131.1]LAVYID[+1]R	3	299166496	299166496	-0.2	TRUE	93.94	3	560.291	NO	93.61	94.36	Library Peptides	299170000	93.94	METPSQRELAVYIDR	M[+1]ETPSQRE[-131.1]LAVYID[+1]R	93.94	#N/A	TRUE	145126960	GE1_F2:6157:1-47 v	E151104_02_Orbi2_JZ_CO_ES_Alex_LaminA_190_SILAC_EDC_GE1_F2.mzXML		0.9552	145126960	y	145126960	0.417935	6157
H/hIDmX_band1_F2	6157	1-47	LL1	2	M[+1]ETPSQRE[-131.1]LAVYID[+1]R	3	299166496	299166496	-0.2	TRUE	93.86	3	560.625	NO	93.61	94.36	Library Peptides	299170000	93.94	METPSQRELAVYIDR	M[+1]ETPSQRE[-131.1]LAVYID[+1]R	93.94	#N/A	TRUE	103554880	GE1_F2:6157:1-47 v	E151104_02_Orbi2_JZ_CO_ES_Alex_LaminA_190_SILAC_EDC_GE1_F2.mzXML		0.9552	103554880	y	103554880		6157
H/hIDmX_band1_F2	6157	1-47	LL2	3	M[+1]ETPSQRE[-131.1]LAVYID[+1]R	3	299166496	299166496	-0.2	TRUE	93.86	3	560.959	NO	93.61	94.36	Library Peptides	299170000	93.94	METPSQRELAVYIDR	M[+1]ETPSQRE[-131.1]LAVYID[+1]R	93.94	#N/A	TRUE	50484644	GE1_F2:6157:1-47 v	E151104_02_Orbi2_JZ_CO_ES_Alex_LaminA_190_SILAC_EDC_GE1_F2.mzXML		0.9552	50484644	y	50484644		6157
H/hIDmX_band1_F2	6157	1-47	HLm	4	M[+1]ETPSQR[+10]E[-131.1]LAVYID[+1]R	3	486936160	486936160	-0.3	TRUE	93.94	3	563.627	NO	93.61	94.36	Library Peptides	486940000	93.94	METPSQRELAVYIDR	M[+1]ETPSQR[+10]E[-131.1]LAVYID[+1]R	93.94	#N/A	TRUE	235592640	GE1_F2:6157:1-47 v	E151104_02_Orbi2_JZ_CO_ES_Alex_LaminA_190_SILAC_EDC_GE1_F2.mzXML		0.966	235592640	y	235592640		6157
H/hIDmX_band1_F2	6157	1-47	HL1	5	M[+1]ETPSQR[+10]E[-131.1]LAVYID[+1]R	3	486936160	486936160	-0.3	TRUE	93.94	3	563.961	NO	93.61	94.36	Library Peptides	486940000	93.94	METPSQRELAVYIDR	M[+1]ETPSQR[+10]E[-131.1]LAVYID[+1]R	93.94	#N/A	TRUE	179336800	GE1_F2:6157:1-47 v	E151104_02_Orbi2_JZ_CO_ES_Alex_LaminA_190_SILAC_EDC_GE1_F2.mzXML		0.966	179336800	y	179336800		6157
H/hIDmX_band1_F2	6157	1-47	HL2	6	M[+1]ETPSQR[+10]E[-131.1]LAVYID[+1]R	3	486936160	486936160	-0.3	TRUE	93.94	3	564.295	NO	93.61	94.36	Library Peptides	486940000	93.94	METPSQRELAVYIDR	M[+1]ETPSQR[+10]E[-131.1]LAVYID[+1]R	93.94	#N/A	TRUE	72006728	GE1_F2:6157:1-47 v	E151104_02_Orbi2_JZ_CO_ES_Alex_LaminA_190_SILAC_EDC_GE1_F2.mzXML		0.966	72006728	y	72006728		6157
H/hIDmX_band1_F2	6157	1-47	LHm	7	M[+1]ETPSQRE[-131.1]LAVYID[+1]R[+10]	3	486936160	486936160	-0.3	TRUE	93.94	3	563.627	YES	93.61	94.36	Library Peptides	486940000	93.94	METPSQRELAVYIDR	M[+1]ETPSQRE[-131.1]LAVYID[+1]R[+10]	93.94	#N/A	TRUE	235592640	GE1_F2:6157:1-47 v	E151104_02_Orbi2_JZ_CO_ES_Alex_LaminA_190_SILAC_EDC_GE1_F2.mzXML		0.966	235592640	x	0		6157
H/hIDmX_band1_F2	6157	1-47	LH1	8	M[+1]ETPSQRE[-131.1]LAVYID[+1]R[+10]	3	486936160	486936160	-0.3	TRUE	93.94	3	563.961	YES	93.61	94.36	Library Peptides	486940000	93.94	METPSQRELAVYIDR	M[+1]ETPSQRE[-131.1]LAVYID[+1]R[+10]	93.94	#N/A	TRUE	179336800	GE1_F2:6157:1-47 v	E151104_02_Orbi2_JZ_CO_ES_Alex_LaminA_190_SILAC_EDC_GE1_F2.mzXML		0.966	179336800	x	0		6157
H/hIDmX_band1_F2	6157	1-47	LH2	9	M[+1]ETPSQRE[-131.1]LAVYID[+1]R[+10]	3	486936160	486936160	-0.3	TRUE	93.94	3	564.295	YES	93.61	94.36	Library Peptides	486940000	93.94	METPSQRELAVYIDR	M[+1]ETPSQRE[-131.1]LAVYID[+1]R[+10]	93.94	#N/A	TRUE	72006728	GE1_F2:6157:1-47 v	E151104_02_Orbi2_JZ_CO_ES_Alex_LaminA_190_SILAC_EDC_GE1_F2.mzXML		0.966	72006728	x	0		6157
H/hIDmX_band1_F2	6157	1-47	HHm	10	M[+1]ETPSQR[+10]E[-131.1]LAVYID[+1]R[+10]	3	378998848	378998848	-0.1	TRUE	93.94	3	566.963	NO	93.61	94.36	Library Peptides	379000000	93.94	METPSQRELAVYIDR	M[+1]ETPSQR[+10]E[-131.1]LAVYID[+1]R[+10]	93.94	#N/A	TRUE	202468624	GE1_F2:6157:1-47 v	E151104_02_Orbi2_JZ_CO_ES_Alex_LaminA_190_SILAC_EDC_GE1_F2.mzXML		0.9567	202468624	y	202468624		6157
H/hIDmX_band1_F2	6157	1-47	HH1	11	M[+1]ETPSQR[+10]E[-131.1]LAVYID[+1]R[+10]	3	378998848	378998848	-0.1	TRUE	93.86	3	567.297	NO	93.61	94.36	Library Peptides	379000000	93.94	METPSQRELAVYIDR	M[+1]ETPSQR[+10]E[-131.1]LAVYID[+1]R[+10]	93.94	#N/A	TRUE	129446256	GE1_F2:6157:1-47 v	E151104_02_Orbi2_JZ_CO_ES_Alex_LaminA_190_SILAC_EDC_GE1_F2.mzXML		0.9567	129446256	y	129446256		6157
H/hIDmX_band1_F2	6157	1-47	HH2	12	M[+1]ETPSQR[+10]E[-131.1]LAVYID[+1]R[+10]	3	378998848	378998848	-0.1	TRUE	93.94	3	567.631	NO	93.61	94.36	Library Peptides	379000000	93.94	METPSQRELAVYIDR	M[+1]ETPSQR[+10]E[-131.1]LAVYID[+1]R[+10]	93.94	#N/A	TRUE	47083980	GE1_F2:6157:1-47 v	E151104_02_Orbi2_JZ_CO_ES_Alex_LaminA_190_SILAC_EDC_GE1_F2.mzXML		0.9567	47083980	y	47083980		6157
H/hIDmX_band1_F2	5022-5029	1-47	LLm	1	M[+17]ETPSQRE[-131.1]LAVYID[+1]R	3	80376328	80376328	1	TRUE	82.71	3	565.623	NO	82.14	82.96	Library Peptides	80376000	82.71	METPSQRELAVYIDR	M[+17]ETPSQRE[-131.1]LAVYID[+1]R	82.71	#N/A	TRUE	33757796	GE1_F2:5022-5029:1-47 v	E151104_02_Orbi2_JZ_CO_ES_Alex_LaminA_190_SILAC_EDC_GE1_F2.mzXML		0.9735	33757796	y	33757796	0.427427	5022-5029
H/hIDmX_band1_F2	5022-5029	1-47	LL1	2	M[+17]ETPSQRE[-131.1]LAVYID[+1]R	3	80376328	80376328	1	TRUE	82.71	3	565.957	NO	82.14	82.96	Library Peptides	80376000	82.71	METPSQRELAVYIDR	M[+17]ETPSQRE[-131.1]LAVYID[+1]R	82.71	#N/A	TRUE	32483942	GE1_F2:5022-5029:1-47 v	E151104_02_Orbi2_JZ_CO_ES_Alex_LaminA_190_SILAC_EDC_GE1_F2.mzXML		0.9735	32483942	y	32483942		5022-5029
H/hIDmX_band1_F2	5022-5029	1-47	LL2	3	M[+17]ETPSQRE[-131.1]LAVYID[+1]R	3	80376328	80376328	1	TRUE	82.71	3	566.291	NO	82.14	82.96	Library Peptides	80376000	82.71	METPSQRELAVYIDR	M[+17]ETPSQRE[-131.1]LAVYID[+1]R	82.71	#N/A	TRUE	14134595	GE1_F2:5022-5029:1-47 v	E151104_02_Orbi2_JZ_CO_ES_Alex_LaminA_190_SILAC_EDC_GE1_F2.mzXML		0.9735	14134595	y	14134595		5022-5029
H/hIDmX_band1_F2	5022-5029	1-47	HLm	4	M[+17]ETPSQR[+10]E[-131.1]LAVYID[+1]R	3	154784496	154784496	-0.3	TRUE	82.63	3	568.959	NO	82.14	82.96	Library Peptides	154780000	82.63	METPSQRELAVYIDR	M[+17]ETPSQR[+10]E[-131.1]LAVYID[+1]R	82.63	#N/A	TRUE	75334144	GE1_F2:5022-5029:1-47 v	E151104_02_Orbi2_JZ_CO_ES_Alex_LaminA_190_SILAC_EDC_GE1_F2.mzXML		0.9697	75334144	y	75334144		5022-5029
H/hIDmX_band1_F2	5022-5029	1-47	HL1	5	M[+17]ETPSQR[+10]E[-131.1]LAVYID[+1]R	3	154784496	154784496	-0.3	TRUE	82.63	3	569.293	NO	82.14	82.96	Library Peptides	154780000	82.63	METPSQRELAVYIDR	M[+17]ETPSQR[+10]E[-131.1]LAVYID[+1]R	82.63	#N/A	TRUE	55442080	GE1_F2:5022-5029:1-47 v	E151104_02_Orbi2_JZ_CO_ES_Alex_LaminA_190_SILAC_EDC_GE1_F2.mzXML		0.9697	55442080	y	55442080		5022-5029
H/hIDmX_band1_F2	5022-5029	1-47	HL2	6	M[+17]ETPSQR[+10]E[-131.1]LAVYID[+1]R	3	154784496	154784496	-0.3	TRUE	82.22	3	569.627	NO	82.14	82.96	Library Peptides	154780000	82.63	METPSQRELAVYIDR	M[+17]ETPSQR[+10]E[-131.1]LAVYID[+1]R	82.63	#N/A	TRUE	24008274	GE1_F2:5022-5029:1-47 v	E151104_02_Orbi2_JZ_CO_ES_Alex_LaminA_190_SILAC_EDC_GE1_F2.mzXML		0.9697	24008274	y	24008274		5022-5029
H/hIDmX_band1_F2	5022-5029	1-47	LHm	7	M[+17]ETPSQRE[-131.1]LAVYID[+1]R[+10]	3	154784496	154784496	-0.3	TRUE	82.63	3	568.959	YES	82.14	82.96	Library Peptides	154780000	82.63	METPSQRELAVYIDR	M[+17]ETPSQRE[-131.1]LAVYID[+1]R[+10]	82.63	#N/A	TRUE	75334144	GE1_F2:5022-5029:1-47 v OVERLAPS WITH LH	E151104_02_Orbi2_JZ_CO_ES_Alex_LaminA_190_SILAC_EDC_GE1_F2.mzXML		0.9697	75334144	x	0		5022-5029
H/hIDmX_band1_F2	5022-5029	1-47	LH1	8	M[+17]ETPSQRE[-131.1]LAVYID[+1]R[+10]	3	154784496	154784496	-0.3	TRUE	82.63	3	569.293	YES	82.14	82.96	Library Peptides	154780000	82.63	METPSQRELAVYIDR	M[+17]ETPSQRE[-131.1]LAVYID[+1]R[+10]	82.63	#N/A	TRUE	55442080	GE1_F2:5022-5029:1-47 v OVERLAPS WITH LH	E151104_02_Orbi2_JZ_CO_ES_Alex_LaminA_190_SILAC_EDC_GE1_F2.mzXML		0.9697	55442080	x	0		5022-5029
H/hIDmX_band1_F2	5022-5029	1-47	LH2	9	M[+17]ETPSQRE[-131.1]LAVYID[+1]R[+10]	3	154784496	154784496	-0.3	TRUE	82.22	3	569.627	YES	82.14	82.96	Library Peptides	154780000	82.63	METPSQRELAVYIDR	M[+17]ETPSQRE[-131.1]LAVYID[+1]R[+10]	82.63	#N/A	TRUE	24008274	GE1_F2:5022-5029:1-47 v OVERLAPS WITH LH	E151104_02_Orbi2_JZ_CO_ES_Alex_LaminA_190_SILAC_EDC_GE1_F2.mzXML		0.9697	24008274	x	0		5022-5029
H/hIDmX_band1_F2	5022-5029	1-47	HHm	10	M[+17]ETPSQR[+10]E[-131.1]LAVYID[+1]R[+10]	3	126970368	126970368	1.4	TRUE	82.63	3	572.295	NO	82.14	82.96	Library Peptides	126970000	82.63	METPSQRELAVYIDR	M[+17]ETPSQR[+10]E[-131.1]LAVYID[+1]R[+10]	82.63	#N/A	TRUE	67545512	GE1_F2:5022-5029:1-47 v	E151104_02_Orbi2_JZ_CO_ES_Alex_LaminA_190_SILAC_EDC_GE1_F2.mzXML		0.9564	67545512	y	67545512		5022-5029
H/hIDmX_band1_F2	5022-5029	1-47	HH1	11	M[+17]ETPSQR[+10]E[-131.1]LAVYID[+1]R[+10]	3	126970368	126970368	1.4	TRUE	82.63	3	572.629	NO	82.14	82.96	Library Peptides	126970000	82.63	METPSQRELAVYIDR	M[+17]ETPSQR[+10]E[-131.1]LAVYID[+1]R[+10]	82.63	#N/A	TRUE	43669232	GE1_F2:5022-5029:1-47 v	E151104_02_Orbi2_JZ_CO_ES_Alex_LaminA_190_SILAC_EDC_GE1_F2.mzXML		0.9564	43669232	y	43669232		5022-5029
H/hIDmX_band1_F2	5022-5029	1-47	HH2	12	M[+17]ETPSQR[+10]E[-131.1]LAVYID[+1]R[+10]	3	126970368	126970368	1.4	TRUE	82.55	3	572.963	NO	82.14	82.96	Library Peptides	126970000	82.63	METPSQRELAVYIDR	M[+17]ETPSQR[+10]E[-131.1]LAVYID[+1]R[+10]	82.63	#N/A	TRUE	15755622	GE1_F2:5022-5029:1-47 v	E151104_02_Orbi2_JZ_CO_ES_Alex_LaminA_190_SILAC_EDC_GE1_F2.mzXML		0.9564	15755622	y	15755622		5022-5029
H/hIDmX_band1_F2	5506	261-290	LLm	1	NSNLVGAAHE[+1]ELQQSRE[-131.1]AQHEDQVEQYKK[+1]ELEK	4	83673168	83673168	1	TRUE	87.51	4	934.713	NO	87.17	87.68	Library Peptides	83673000	87.51	NSNLVGAAHEELQQSREAQHEDQVEQYKKELEK	NSNLVGAAHE[+1]ELQQSRE[-131.1]AQHEDQVEQYKK[+1]ELEK	87.51	#N/A	TRUE	25162528	GE1_F2:5506:261-290 v	E151104_02_Orbi2_JZ_CO_ES_Alex_LaminA_190_SILAC_EDC_GE1_F2.mzXML		0.9172	25162528	y	25162528	0.128338	5506
H/hIDmX_band1_F2	5506	261-290	LL1	2	NSNLVGAAHE[+1]ELQQSRE[-131.1]AQHEDQVEQYKK[+1]ELEK	4	83673168	83673168	1	TRUE	87.51	4	934.964	NO	87.17	87.68	Library Peptides	83673000	87.51	NSNLVGAAHEELQQSREAQHEDQVEQYKKELEK	NSNLVGAAHE[+1]ELQQSRE[-131.1]AQHEDQVEQYKK[+1]ELEK	87.51	#N/A	TRUE	24803958	GE1_F2:5506:261-290 v	E151104_02_Orbi2_JZ_CO_ES_Alex_LaminA_190_SILAC_EDC_GE1_F2.mzXML		0.9172	24803958	y	24803958		5506
H/hIDmX_band1_F2	5506	261-290	LL2	3	NSNLVGAAHE[+1]ELQQSRE[-131.1]AQHEDQVEQYKK[+1]ELEK	4	83673168	83673168	1	TRUE	87.51	4	935.215	NO	87.17	87.68	Library Peptides	83673000	87.51	NSNLVGAAHEELQQSREAQHEDQVEQYKKELEK	NSNLVGAAHE[+1]ELQQSRE[-131.1]AQHEDQVEQYKK[+1]ELEK	87.51	#N/A	TRUE	33706676	GE1_F2:5506:261-290 v	E151104_02_Orbi2_JZ_CO_ES_Alex_LaminA_190_SILAC_EDC_GE1_F2.mzXML		0.9172	33706676	y	33706676		5506
H/hIDmX_band1_F2	5506	261-290	HLm	4	NSNLVGAAHE[+1]ELQQSR[+10]E[-131.1]AQHEDQVEQYKK[+1]ELEK	4	16077927	16077927	-4.4	TRUE	87.42	4	937.216	NO	87.17	87.68	Library Peptides	16078000	87.42	NSNLVGAAHEELQQSREAQHEDQVEQYKKELEK	NSNLVGAAHE[+1]ELQQSR[+10]E[-131.1]AQHEDQVEQYKK[+1]ELEK	87.42	#N/A	TRUE	7927491	GE1_F2:5506:261-290 v	E151104_02_Orbi2_JZ_CO_ES_Alex_LaminA_190_SILAC_EDC_GE1_F2.mzXML		0.7154	7927491	y	7927491		5506
H/hIDmX_band1_F2	5506	261-290	HL1	5	NSNLVGAAHE[+1]ELQQSR[+10]E[-131.1]AQHEDQVEQYKK[+1]ELEK	4	16077927	16077927	-4.4	TRUE	87.51	4	937.466	NO	87.17	87.68	Library Peptides	16078000	87.42	NSNLVGAAHEELQQSREAQHEDQVEQYKKELEK	NSNLVGAAHE[+1]ELQQSR[+10]E[-131.1]AQHEDQVEQYKK[+1]ELEK	87.42	#N/A	TRUE	7164400	GE1_F2:5506:261-290 v	E151104_02_Orbi2_JZ_CO_ES_Alex_LaminA_190_SILAC_EDC_GE1_F2.mzXML		0.7154	7164400	y	7164400		5506
H/hIDmX_band1_F2	5506	261-290	HL2	6	NSNLVGAAHE[+1]ELQQSR[+10]E[-131.1]AQHEDQVEQYKK[+1]ELEK	4	16077927	16077927	-4.4	TRUE	87.42	4	937.717	NO	87.17	87.68	Library Peptides	16078000	87.42	NSNLVGAAHEELQQSREAQHEDQVEQYKKELEK	NSNLVGAAHE[+1]ELQQSR[+10]E[-131.1]AQHEDQVEQYKK[+1]ELEK	87.42	#N/A	TRUE	986037	GE1_F2:5506:261-290 v	E151104_02_Orbi2_JZ_CO_ES_Alex_LaminA_190_SILAC_EDC_GE1_F2.mzXML		0.7154	986037	y	986037		5506
H/hIDmX_band1_F2	5506	261-290	LHm	7	NSNLVGAAHE[+1]ELQQSRE[-131.1]AQHEDQVEQYK[+8]K[+9]ELEK[+8]	4	8406198	8406198	7.7	TRUE	87.26	4	940.724	NO	87.17	87.68	Library Peptides	8406200	87.59	NSNLVGAAHEELQQSREAQHEDQVEQYKKELEK	NSNLVGAAHE[+1]ELQQSRE[-131.1]AQHEDQVEQYK[+8]K[+9]ELEK[+8]	87.59	#N/A	TRUE	2813243	GE1_F2:5506:261-290 v	E151104_02_Orbi2_JZ_CO_ES_Alex_LaminA_190_SILAC_EDC_GE1_F2.mzXML		0.9374	2813243	y	2813243		5506
H/hIDmX_band1_F2	5506	261-290	LH1	8	NSNLVGAAHE[+1]ELQQSRE[-131.1]AQHEDQVEQYK[+8]K[+9]ELEK[+8]	4	8406198	8406198	7.7	TRUE	87.59	4	940.975	NO	87.17	87.68	Library Peptides	8406200	87.59	NSNLVGAAHEELQQSREAQHEDQVEQYKKELEK	NSNLVGAAHE[+1]ELQQSRE[-131.1]AQHEDQVEQYK[+8]K[+9]ELEK[+8]	87.59	#N/A	TRUE	3104144	GE1_F2:5506:261-290 v	E151104_02_Orbi2_JZ_CO_ES_Alex_LaminA_190_SILAC_EDC_GE1_F2.mzXML		0.9374	3104144	y	3104144		5506
H/hIDmX_band1_F2	5506	261-290	LH2	9	NSNLVGAAHE[+1]ELQQSRE[-131.1]AQHEDQVEQYK[+8]K[+9]ELEK[+8]	4	8406198	8406198	7.7	TRUE	87.34	4	941.226	NO	87.17	87.68	Library Peptides	8406200	87.59	NSNLVGAAHEELQQSREAQHEDQVEQYKKELEK	NSNLVGAAHE[+1]ELQQSRE[-131.1]AQHEDQVEQYK[+8]K[+9]ELEK[+8]	87.59	#N/A	TRUE	2488811	GE1_F2:5506:261-290 v	E151104_02_Orbi2_JZ_CO_ES_Alex_LaminA_190_SILAC_EDC_GE1_F2.mzXML		0.9374	2488811	y	2488811		5506
H/hIDmX_band1_F2	5506	261-290	HHm	10	NSNLVGAAHE[+1]ELQQSR[+10]E[-131.1]AQHEDQVEQYK[+8]K[+9]ELEK[+8]	4	82621536	82621536	-0.3	TRUE	87.51	4	943.226	NO	87.17	87.68	Library Peptides	82622000	87.51	NSNLVGAAHEELQQSREAQHEDQVEQYKKELEK	NSNLVGAAHE[+1]ELQQSR[+10]E[-131.1]AQHEDQVEQYK[+8]K[+9]ELEK[+8]	87.51	#N/A	TRUE	28921752	GE1_F2:5506:261-290 v	E151104_02_Orbi2_JZ_CO_ES_Alex_LaminA_190_SILAC_EDC_GE1_F2.mzXML		0.9393	28921752	y	28921752		5506
H/hIDmX_band1_F2	5506	261-290	HH1	11	NSNLVGAAHE[+1]ELQQSR[+10]E[-131.1]AQHEDQVEQYK[+8]K[+9]ELEK[+8]	4	82621536	82621536	-0.3	TRUE	87.51	4	943.477	NO	87.17	87.68	Library Peptides	82622000	87.51	NSNLVGAAHEELQQSREAQHEDQVEQYKKELEK	NSNLVGAAHE[+1]ELQQSR[+10]E[-131.1]AQHEDQVEQYK[+8]K[+9]ELEK[+8]	87.51	#N/A	TRUE	26841106	GE1_F2:5506:261-290 v	E151104_02_Orbi2_JZ_CO_ES_Alex_LaminA_190_SILAC_EDC_GE1_F2.mzXML		0.9393	26841106	y	26841106		5506
H/hIDmX_band1_F2	5506	261-290	HH2	12	NSNLVGAAHE[+1]ELQQSR[+10]E[-131.1]AQHEDQVEQYK[+8]K[+9]ELEK[+8]	4	82621536	82621536	-0.3	TRUE	87.42	4	943.728	NO	87.17	87.68	Library Peptides	82622000	87.51	NSNLVGAAHEELQQSREAQHEDQVEQYKKELEK	NSNLVGAAHE[+1]ELQQSR[+10]E[-131.1]AQHEDQVEQYK[+8]K[+9]ELEK[+8]	87.51	#N/A	TRUE	26858682	GE1_F2:5506:261-290 v	E151104_02_Orbi2_JZ_CO_ES_Alex_LaminA_190_SILAC_EDC_GE1_F2.mzXML		0.9393	26858682	y	26858682		5506
H/hIDmX_band1_F2	4650	219-254	LLm	1	AQHED[+1]QVEQYKKE[-131.1]NIYSEELRETK[+1]R	4	267160656	267160656	-0.3	ALIGNED	78.93	4	756.131	NO	78.57	79.46	Library Peptides	267160000	78.93	AQHEDQVEQYKKENIYSEELRETKR	AQHED[+1]QVEQYKKE[-131.1]NIYSEELRETK[+1]R	78.93	#N/A	FALSE	109863456	GE1_F2:4650:219-254 v	E151104_02_Orbi2_JZ_CO_ES_Alex_LaminA_190_SILAC_EDC_GE1_F2.mzML	0.9918	0.5617	109863456	y	109863456	0.11787	4650
H/hIDmX_band1_F2	4650	219-254	LL1	2	AQHED[+1]QVEQYKKE[-131.1]NIYSEELRETK[+1]R	4	267160656	267160656	-0.3	ALIGNED	#N/A	4	756.382	NO	#N/A	#N/A	Library Peptides	267160000	78.93	AQHEDQVEQYKKENIYSEELRETKR	AQHED[+1]QVEQYKKE[-131.1]NIYSEELRETK[+1]R	78.93	#N/A	TRUE	#N/A	GE1_F2:4650:219-254 v	E151104_02_Orbi2_JZ_CO_ES_Alex_LaminA_190_SILAC_EDC_GE1_F2.mzML	0.9918	0.5617	#N/A	y	#N/A		4650
H/hIDmX_band1_F2	4650	219-254	LL2	3	AQHED[+1]QVEQYKKE[-131.1]NIYSEELRETK[+1]R	4	267160656	267160656	-0.3	ALIGNED	78.93	4	756.632	NO	78.57	79.46	Library Peptides	267160000	78.93	AQHEDQVEQYKKENIYSEELRETKR	AQHED[+1]QVEQYKKE[-131.1]NIYSEELRETK[+1]R	78.93	#N/A	FALSE	157297200	GE1_F2:4650:219-254 v	E151104_02_Orbi2_JZ_CO_ES_Alex_LaminA_190_SILAC_EDC_GE1_F2.mzML	0.9918	0.5617	157297200	y	157297200		4650
H/hIDmX_band1_F2	4650	219-254	HLm	7	AQHED[+1]QVEQYK[+8]K[+8]E[-131.1]NIYSEELRETK[+1]R	4	33291116	33291116	0.7	TRUE	78.93	4	760.138	NO	78.57	79.46	Library Peptides	33291000	78.93	AQHEDQVEQYKKENIYSEELRETKR	AQHED[+1]QVEQYK[+8]K[+8]E[-131.1]NIYSEELRETK[+1]R	78.93	#N/A	TRUE	17385952	GE1_F2:4650:219-254 v	E151104_02_Orbi2_JZ_CO_ES_Alex_LaminA_190_SILAC_EDC_GE1_F2.mzML	0.9635	0.563	17385952	y	17385952		4650
H/hIDmX_band1_F2	4650	219-254	HL1	8	AQHED[+1]QVEQYK[+8]K[+8]E[-131.1]NIYSEELRETK[+1]R	4	33291116	33291116	0.7	TRUE	#N/A	4	760.389	NO	#N/A	#N/A	Library Peptides	33291000	78.93	AQHEDQVEQYKKENIYSEELRETKR	AQHED[+1]QVEQYK[+8]K[+8]E[-131.1]NIYSEELRETK[+1]R	78.93	#N/A	TRUE	#N/A	GE1_F2:4650:219-254 v	E151104_02_Orbi2_JZ_CO_ES_Alex_LaminA_190_SILAC_EDC_GE1_F2.mzML	0.9635	0.563	#N/A	y	#N/A		4650
H/hIDmX_band1_F2	4650	219-254	HL2	9	AQHED[+1]QVEQYK[+8]K[+8]E[-131.1]NIYSEELRETK[+1]R	4	33291116	33291116	0.7	TRUE	78.93	4	760.64	NO	78.57	79.46	Library Peptides	33291000	78.93	AQHEDQVEQYKKENIYSEELRETKR	AQHED[+1]QVEQYK[+8]K[+8]E[-131.1]NIYSEELRETK[+1]R	78.93	#N/A	TRUE	15905163	GE1_F2:4650:219-254 v	E151104_02_Orbi2_JZ_CO_ES_Alex_LaminA_190_SILAC_EDC_GE1_F2.mzML	0.9635	0.563	15905163	y	15905163		4650
H/hIDmX_band1_F2	4650	219-254	LHm	4	AQHED[+1]QVEQYKKE[-131.1]NIYSEELR[+10]ETK[+9]R[+10]	4	41701036	41701036	-1.2	TRUE	78.93	4	763.139	NO	78.57	79.46	Library Peptides	41701000	78.93	AQHEDQVEQYKKENIYSEELRETKR	AQHED[+1]QVEQYKKE[-131.1]NIYSEELR[+10]ETK[+9]R[+10]	78.93	#N/A	TRUE	22837398	GE1_F2:4650:219-254 v	E151104_02_Orbi2_JZ_CO_ES_Alex_LaminA_190_SILAC_EDC_GE1_F2.mzML	0.9635	0.5656	22837398	y	22837398		4650
H/hIDmX_band1_F2	4650	219-254	LH1	5	AQHED[+1]QVEQYKKE[-131.1]NIYSEELR[+10]ETK[+9]R[+10]	4	41701036	41701036	-1.2	TRUE	#N/A	4	763.39	NO	#N/A	#N/A	Library Peptides	41701000	78.93	AQHEDQVEQYKKENIYSEELRETKR	AQHED[+1]QVEQYKKE[-131.1]NIYSEELR[+10]ETK[+9]R[+10]	78.93	#N/A	TRUE	#N/A	GE1_F2:4650:219-254 v	E151104_02_Orbi2_JZ_CO_ES_Alex_LaminA_190_SILAC_EDC_GE1_F2.mzML	0.9635	0.5656	#N/A	y	#N/A		4650
H/hIDmX_band1_F2	4650	219-254	LH2	6	AQHED[+1]QVEQYKKE[-131.1]NIYSEELR[+10]ETK[+9]R[+10]	4	41701036	41701036	-1.2	TRUE	78.93	4	763.64	NO	78.57	79.46	Library Peptides	41701000	78.93	AQHEDQVEQYKKENIYSEELRETKR	AQHED[+1]QVEQYKKE[-131.1]NIYSEELR[+10]ETK[+9]R[+10]	78.93	#N/A	TRUE	18863638	GE1_F2:4650:219-254 v	E151104_02_Orbi2_JZ_CO_ES_Alex_LaminA_190_SILAC_EDC_GE1_F2.mzML	0.9635	0.5656	18863638	y	18863638		4650
H/hIDmX_band1_F2	4650	219-254	HHm	10	AQHED[+1]QVEQYK[+8]K[+8]E[-131.1]NIYSEELR[+10]ETK[+9]R[+10]	4	294074208	294074208	-0.1	TRUE	78.93	4	767.146	NO	78.57	79.46	Library Peptides	294070000	78.93	AQHEDQVEQYKKENIYSEELRETKR	AQHED[+1]QVEQYK[+8]K[+8]E[-131.1]NIYSEELR[+10]ETK[+9]R[+10]	78.93	#N/A	TRUE	173511776	GE1_F2:4650:219-254 v	E151104_02_Orbi2_JZ_CO_ES_Alex_LaminA_190_SILAC_EDC_GE1_F2.mzML	0.9937	0.5707	173511776	y	173511776		4650
H/hIDmX_band1_F2	4650	219-254	HH1	11	AQHED[+1]QVEQYK[+8]K[+8]E[-131.1]NIYSEELR[+10]ETK[+9]R[+10]	4	294074208	294074208	-0.1	TRUE	#N/A	4	767.397	NO	#N/A	#N/A	Library Peptides	294070000	78.93	AQHEDQVEQYKKENIYSEELRETKR	AQHED[+1]QVEQYK[+8]K[+8]E[-131.1]NIYSEELR[+10]ETK[+9]R[+10]	78.93	#N/A	TRUE	#N/A	GE1_F2:4650:219-254 v	E151104_02_Orbi2_JZ_CO_ES_Alex_LaminA_190_SILAC_EDC_GE1_F2.mzML	0.9937	0.5707	#N/A	y	#N/A		4650
H/hIDmX_band1_F2	4650	219-254	HH2	12	AQHED[+1]QVEQYK[+8]K[+8]E[-131.1]NIYSEELR[+10]ETK[+9]R[+10]	4	294074208	294074208	-0.1	TRUE	78.93	4	767.647	NO	78.57	79.46	Library Peptides	294070000	78.93	AQHEDQVEQYKKENIYSEELRETKR	AQHED[+1]QVEQYK[+8]K[+8]E[-131.1]NIYSEELR[+10]ETK[+9]R[+10]	78.93	#N/A	TRUE	120562440	GE1_F2:4650:219-254 v	E151104_02_Orbi2_JZ_CO_ES_Alex_LaminA_190_SILAC_EDC_GE1_F2.mzML	0.9937	0.5707	120562440	y	120562440		4650
H/hIDmX_band1_F2	7771	205-211	LLm	1	NIY[+1]SEELRETKRE[-131.1]LQTMKEELD[+1]FQK	5	1412817408	1412817408	0.9	TRUE	111.06	5	606.514	NO	110.52	111.51	Library Peptides	1412800000	111.15	NIYSEELRETKRELQTMKEELDFQK	NIY[+1]SEELRETKRE[-131.1]LQTMKEELD[+1]FQK	111.15	#N/A	TRUE	328553472	GE1_F2:7771:205-211 v	E151104_02_Orbi2_JZ_CO_ES_Alex_LaminA_190_SILAC_EDC_GE1_F2.mzML		0.9885	328553472	y	328553472	0.0199107	7771
H/hIDmX_band1_F2	7771	205-211	LL1	2	NIY[+1]SEELRETKRE[-131.1]LQTMKEELD[+1]FQK	5	1412817408	1412817408	0.9	TRUE	111.15	5	606.715	NO	110.52	111.51	Library Peptides	1412800000	111.15	NIYSEELRETKRELQTMKEELDFQK	NIY[+1]SEELRETKRE[-131.1]LQTMKEELD[+1]FQK	111.15	#N/A	TRUE	585262784	GE1_F2:7771:205-211 v	E151104_02_Orbi2_JZ_CO_ES_Alex_LaminA_190_SILAC_EDC_GE1_F2.mzML		0.9885	585262784	y	585262784		7771
H/hIDmX_band1_F2	7771	205-211	LL2	3	NIY[+1]SEELRETKRE[-131.1]LQTMKEELD[+1]FQK	5	1412817408	1412817408	0.9	TRUE	111.06	5	606.915	NO	110.52	111.51	Library Peptides	1412800000	111.15	NIYSEELRETKRELQTMKEELDFQK	NIY[+1]SEELRETKRE[-131.1]LQTMKEELD[+1]FQK	111.15	#N/A	TRUE	499001120	GE1_F2:7771:205-211 v	E151104_02_Orbi2_JZ_CO_ES_Alex_LaminA_190_SILAC_EDC_GE1_F2.mzML		0.9885	499001120	y	499001120		7771
H/hIDmX_band1_F2	7771	205-211	HLm	7	NIY[+1]SEELRETKRE[-131.1]LQTMK[+8]EELD[+1]FQK[+8]	5	36587004	36587004	6.5	TRUE	110.79	5	609.72	NO	110.52	111.51	Library Peptides	36587000	110.79	NIYSEELRETKRELQTMKEELDFQK	NIY[+1]SEELRETKRE[-131.1]LQTMK[+8]EELD[+1]FQK[+8]	110.79	#N/A	TRUE	4861285	GE1_F2:7771:205-211 v	E151104_02_Orbi2_JZ_CO_ES_Alex_LaminA_190_SILAC_EDC_GE1_F2.mzML		0.8393	4861285	y	4861285		7771
H/hIDmX_band1_F2	7771	205-211	HL1	8	NIY[+1]SEELRETKRE[-131.1]LQTMK[+8]EELD[+1]FQK[+8]	5	36587004	36587004	6.5	TRUE	110.79	5	609.92	NO	110.52	111.51	Library Peptides	36587000	110.79	NIYSEELRETKRELQTMKEELDFQK	NIY[+1]SEELRETKRE[-131.1]LQTMK[+8]EELD[+1]FQK[+8]	110.79	#N/A	TRUE	11541320	GE1_F2:7771:205-211 v	E151104_02_Orbi2_JZ_CO_ES_Alex_LaminA_190_SILAC_EDC_GE1_F2.mzML		0.8393	11541320	y	11541320		7771
H/hIDmX_band1_F2	7771	205-211	HL2	9	NIY[+1]SEELRETKRE[-131.1]LQTMK[+8]EELD[+1]FQK[+8]	5	36587004	36587004	6.5	TRUE	110.79	5	610.121	NO	110.52	111.51	Library Peptides	36587000	110.79	NIYSEELRETKRELQTMKEELDFQK	NIY[+1]SEELRETKRE[-131.1]LQTMK[+8]EELD[+1]FQK[+8]	110.79	#N/A	TRUE	20184398	GE1_F2:7771:205-211 v	E151104_02_Orbi2_JZ_CO_ES_Alex_LaminA_190_SILAC_EDC_GE1_F2.mzML		0.8393	20184398	y	20184398		7771
H/hIDmX_band1_F2	7771	205-211	LHm	4	NIY[+1]SEELR[+10]ETK[+8]R[+10]E[-131.1]LQTMKEELD[+1]FQK	5	21097516	21097516	-1.2	TRUE	110.61	5	612.12	NO	110.52	111.51	Library Peptides	21098000	111.06	NIYSEELRETKRELQTMKEELDFQK	NIY[+1]SEELR[+10]ETK[+8]R[+10]E[-131.1]LQTMKEELD[+1]FQK	111.06	#N/A	TRUE	2083570	GE1_F2:7771:205-211 v	E151104_02_Orbi2_JZ_CO_ES_Alex_LaminA_190_SILAC_EDC_GE1_F2.mzML		0.8227	2083570	y	2083570		7771
H/hIDmX_band1_F2	7771	205-211	LH1	5	NIY[+1]SEELR[+10]ETK[+8]R[+10]E[-131.1]LQTMKEELD[+1]FQK	5	21097516	21097516	-1.2	TRUE	111.06	5	612.321	NO	110.52	111.51	Library Peptides	21098000	111.06	NIYSEELRETKRELQTMKEELDFQK	NIY[+1]SEELR[+10]ETK[+8]R[+10]E[-131.1]LQTMKEELD[+1]FQK	111.06	#N/A	TRUE	12437295	GE1_F2:7771:205-211 v	E151104_02_Orbi2_JZ_CO_ES_Alex_LaminA_190_SILAC_EDC_GE1_F2.mzML		0.8227	12437295	y	12437295		7771
H/hIDmX_band1_F2	7771	205-211	LH2	6	NIY[+1]SEELR[+10]ETK[+8]R[+10]E[-131.1]LQTMKEELD[+1]FQK	5	21097516	21097516	-1.2	TRUE	110.61	5	612.521	NO	110.52	111.51	Library Peptides	21098000	111.06	NIYSEELRETKRELQTMKEELDFQK	NIY[+1]SEELR[+10]ETK[+8]R[+10]E[-131.1]LQTMKEELD[+1]FQK	111.06	#N/A	TRUE	6576652	GE1_F2:7771:205-211 v	E151104_02_Orbi2_JZ_CO_ES_Alex_LaminA_190_SILAC_EDC_GE1_F2.mzML		0.8227	6576652	y	6576652		7771
H/hIDmX_band1_F2	7771	205-211	HHm	10	NIY[+1]SEELR[+10]ETK[+8]R[+10]E[-131.1]LQTMK[+8]EELD[+1]FQK[+8]	5	1426660864	1426660864	0.8	TRUE	111.06	5	615.326	NO	110.52	111.51	Library Peptides	1426700000	111.06	NIYSEELRETKRELQTMKEELDFQK	NIY[+1]SEELR[+10]ETK[+8]R[+10]E[-131.1]LQTMK[+8]EELD[+1]FQK[+8]	111.06	#N/A	TRUE	505945504	GE1_F2:7771:205-211 v	E151104_02_Orbi2_JZ_CO_ES_Alex_LaminA_190_SILAC_EDC_GE1_F2.mzML		0.9918	505945504	y	505945504		7771
H/hIDmX_band1_F2	7771	205-211	HH1	11	NIY[+1]SEELR[+10]ETK[+8]R[+10]E[-131.1]LQTMK[+8]EELD[+1]FQK[+8]	5	1426660864	1426660864	0.8	TRUE	111.06	5	615.526	NO	110.52	111.51	Library Peptides	1426700000	111.06	NIYSEELRETKRELQTMKEELDFQK	NIY[+1]SEELR[+10]ETK[+8]R[+10]E[-131.1]LQTMK[+8]EELD[+1]FQK[+8]	111.06	#N/A	TRUE	551313856	GE1_F2:7771:205-211 v	E151104_02_Orbi2_JZ_CO_ES_Alex_LaminA_190_SILAC_EDC_GE1_F2.mzML		0.9918	551313856	y	551313856		7771
H/hIDmX_band1_F2	7771	205-211	HH2	12	NIY[+1]SEELR[+10]ETK[+8]R[+10]E[-131.1]LQTMK[+8]EELD[+1]FQK[+8]	5	1426660864	1426660864	0.8	TRUE	111.06	5	615.727	NO	110.52	111.51	Library Peptides	1426700000	111.06	NIYSEELRETKRELQTMKEELDFQK	NIY[+1]SEELR[+10]ETK[+8]R[+10]E[-131.1]LQTMK[+8]EELD[+1]FQK[+8]	111.06	#N/A	TRUE	369401472	GE1_F2:7771:205-211 v	E151104_02_Orbi2_JZ_CO_ES_Alex_LaminA_190_SILAC_EDC_GE1_F2.mzML		0.9918	369401472	y	369401472		7771
H/hIDmX_band1_F2	3595	67-97	LLm	1	KTLDSVAK[+1]ERE[-131.1]ITESE[+1]EVVSR	3	73183568	73183568	0.4	FALSE	67.64	3	759.408	NO	67.13	67.93	Library Peptides	73184000	67.57	KTLDSVAKEREITESEEVVSR	KTLDSVAK[+1]ERE[-131.1]ITESE[+1]EVVSR	67.57	#N/A	FALSE	27000528	GE1_F2:3595:67-97 v one or more poor isotopic clusters	E151104_06_Orbi2_JZ_CO_ES_Alex_LaminA_190_SILAC_EDC_GE2_F1.mzML		0.9474	27000528	y	27000528	0.127884	3595
H/hIDmX_band1_F2	3595	67-97	LL1	2	KTLDSVAK[+1]ERE[-131.1]ITESE[+1]EVVSR	3	73183568	73183568	0.4	FALSE	67.57	3	759.742	NO	67.13	67.93	Library Peptides	73184000	67.57	KTLDSVAKEREITESEEVVSR	KTLDSVAK[+1]ERE[-131.1]ITESE[+1]EVVSR	67.57	#N/A	FALSE	23655432	GE1_F2:3595:67-97 v one or more poor isotopic clusters	E151104_06_Orbi2_JZ_CO_ES_Alex_LaminA_190_SILAC_EDC_GE2_F1.mzML		0.9474	23655432	y	23655432		3595
H/hIDmX_band1_F2	3595	67-97	LL2	3	KTLDSVAK[+1]ERE[-131.1]ITESE[+1]EVVSR	3	73183568	73183568	0.4	FALSE	67.64	3	760.076	NO	67.13	67.93	Library Peptides	73184000	67.57	KTLDSVAKEREITESEEVVSR	KTLDSVAK[+1]ERE[-131.1]ITESE[+1]EVVSR	67.57	#N/A	FALSE	22527610	GE1_F2:3595:67-97 v one or more poor isotopic clusters	E151104_06_Orbi2_JZ_CO_ES_Alex_LaminA_190_SILAC_EDC_GE2_F1.mzML		0.9474	22527610	y	22527610		3595
H/hIDmX_band1_F2	3595	67-97	HLm	7	KTLDSVAK[+1]ERE[-131.1]ITESE[+1]EVVSR[+10]	3	6369558	6369558	0.3	TRUE	67.35	3	762.744	NO	67.13	67.93	Library Peptides	6369600	67.35	KTLDSVAKEREITESEEVVSR	KTLDSVAK[+1]ERE[-131.1]ITESE[+1]EVVSR[+10]	67.35	#N/A	TRUE	2185596	GE1_F2:3595:67-97 v one or more poor isotopic clusters	E151104_06_Orbi2_JZ_CO_ES_Alex_LaminA_190_SILAC_EDC_GE2_F1.mzML		0.9388	2185596	y	2185596		3595
H/hIDmX_band1_F2	3595	67-97	HL1	8	KTLDSVAK[+1]ERE[-131.1]ITESE[+1]EVVSR[+10]	3	6369558	6369558	0.3	TRUE	67.64	3	763.078	NO	67.13	67.93	Library Peptides	6369600	67.35	KTLDSVAKEREITESEEVVSR	KTLDSVAK[+1]ERE[-131.1]ITESE[+1]EVVSR[+10]	67.35	#N/A	TRUE	3054816	GE1_F2:3595:67-97 v one or more poor isotopic clusters	E151104_06_Orbi2_JZ_CO_ES_Alex_LaminA_190_SILAC_EDC_GE2_F1.mzML		0.9388	3054816	y	3054816		3595
H/hIDmX_band1_F2	3595	67-97	HL2	9	KTLDSVAK[+1]ERE[-131.1]ITESE[+1]EVVSR[+10]	3	6369558	6369558	0.3	TRUE	67.5	3	763.413	NO	67.13	67.93	Library Peptides	6369600	67.35	KTLDSVAKEREITESEEVVSR	KTLDSVAK[+1]ERE[-131.1]ITESE[+1]EVVSR[+10]	67.35	#N/A	TRUE	1129146	GE1_F2:3595:67-97 v one or more poor isotopic clusters	E151104_06_Orbi2_JZ_CO_ES_Alex_LaminA_190_SILAC_EDC_GE2_F1.mzML		0.9388	1129146	y	1129146		3595
H/hIDmX_band1_F2	3595	67-97	LHm	4	K[+8]TLDSVAK[+9]ER[+10]E[-131.1]ITESE[+1]EVVSR	3	12140067	12140067	3.4	TRUE	67.64	3	768.087	NO	67.13	67.93	Library Peptides	12140000	67.64	KTLDSVAKEREITESEEVVSR	K[+8]TLDSVAK[+9]ER[+10]E[-131.1]ITESE[+1]EVVSR	67.64	#N/A	TRUE	9289791	GE1_F2:3595:67-97 v one or more poor isotopic clusters	E151104_06_Orbi2_JZ_CO_ES_Alex_LaminA_190_SILAC_EDC_GE2_F1.mzML		0.6629	9289791	y	9289791		3595
H/hIDmX_band1_F2	3595	67-97	LH1	5	K[+8]TLDSVAK[+9]ER[+10]E[-131.1]ITESE[+1]EVVSR	3	12140067	12140067	3.4	TRUE	67.64	3	768.421	NO	67.13	67.93	Library Peptides	12140000	67.64	KTLDSVAKEREITESEEVVSR	K[+8]TLDSVAK[+9]ER[+10]E[-131.1]ITESE[+1]EVVSR	67.64	#N/A	TRUE	2850276	GE1_F2:3595:67-97 v one or more poor isotopic clusters	E151104_06_Orbi2_JZ_CO_ES_Alex_LaminA_190_SILAC_EDC_GE2_F1.mzML		0.6629	2850276	y	2850276		3595
H/hIDmX_band1_F2	3595	67-97	LH2	6	K[+8]TLDSVAK[+9]ER[+10]E[-131.1]ITESE[+1]EVVSR	3	12140067	12140067	3.4	TRUE	67.13	3	768.755	NO	67.13	67.93	Library Peptides	12140000	67.64	KTLDSVAKEREITESEEVVSR	K[+8]TLDSVAK[+9]ER[+10]E[-131.1]ITESE[+1]EVVSR	67.64	#N/A	TRUE	0	GE1_F2:3595:67-97 v one or more poor isotopic clusters	E151104_06_Orbi2_JZ_CO_ES_Alex_LaminA_190_SILAC_EDC_GE2_F1.mzML		0.6629	0	y	0		3595
H/hIDmX_band1_F2	3595	67-97	HHm	10	K[+8]TLDSVAK[+9]ER[+10]E[-131.1]ITESE[+1]EVVSR[+10]	3	53044728	53044728	0.8	TRUE	67.64	3	771.423	NO	67.13	67.93	Library Peptides	53045000	67.64	KTLDSVAKEREITESEEVVSR	K[+8]TLDSVAK[+9]ER[+10]E[-131.1]ITESE[+1]EVVSR[+10]	67.64	#N/A	TRUE	30436018	GE1_F2:3595:67-97 v one or more poor isotopic clusters	E151104_06_Orbi2_JZ_CO_ES_Alex_LaminA_190_SILAC_EDC_GE2_F1.mzML		0.917	30436018	y	30436018		3595
H/hIDmX_band1_F2	3595	67-97	HH1	11	K[+8]TLDSVAK[+9]ER[+10]E[-131.1]ITESE[+1]EVVSR[+10]	3	53044728	53044728	0.8	TRUE	67.64	3	771.757	NO	67.13	67.93	Library Peptides	53045000	67.64	KTLDSVAKEREITESEEVVSR	K[+8]TLDSVAK[+9]ER[+10]E[-131.1]ITESE[+1]EVVSR[+10]	67.64	#N/A	TRUE	14147296	GE1_F2:3595:67-97 v one or more poor isotopic clusters	E151104_06_Orbi2_JZ_CO_ES_Alex_LaminA_190_SILAC_EDC_GE2_F1.mzML		0.917	14147296	y	14147296		3595
H/hIDmX_band1_F2	3595	67-97	HH2	12	K[+8]TLDSVAK[+9]ER[+10]E[-131.1]ITESE[+1]EVVSR[+10]	3	53044728	53044728	0.8	TRUE	67.72	3	772.092	NO	67.13	67.93	Library Peptides	53045000	67.64	KTLDSVAKEREITESEEVVSR	K[+8]TLDSVAK[+9]ER[+10]E[-131.1]ITESE[+1]EVVSR[+10]	67.64	#N/A	TRUE	8461416	GE1_F2:3595:67-97 v one or more poor isotopic clusters	E151104_06_Orbi2_JZ_CO_ES_Alex_LaminA_190_SILAC_EDC_GE2_F1.mzML		0.917	8461416	y	8461416		3595
H/hIDmX_band1_F2	7341	205-211	LLm	1	NIY[+1]SEELRETKE[-131.1]LQTM[+16]KEELD[+1]FQK	4	20922694	20922694	0.4	TRUE	107.35	4	722.864	NO	106.95	107.75	Library Peptides	20923000	107.25	NIYSEELRETKELQTMKEELDFQK	NIY[+1]SEELRETKE[-131.1]LQTM[+16]KEELD[+1]FQK	107.25	#N/A	TRUE	6053366	GE1_F2:7341:205-211 v poor isotopic clusters for LH and HL	E151104_06_Orbi2_JZ_CO_ES_Alex_LaminA_190_SILAC_EDC_GE2_F1.mzML		0.9715	6053366	y	6053366	0.0455523	7341
H/hIDmX_band1_F2	7341	205-211	LL1	2	NIY[+1]SEELRETKE[-131.1]LQTM[+16]KEELD[+1]FQK	4	20922694	20922694	0.4	TRUE	107.25	4	723.115	NO	106.95	107.75	Library Peptides	20923000	107.25	NIYSEELRETKELQTMKEELDFQK	NIY[+1]SEELRETKE[-131.1]LQTM[+16]KEELD[+1]FQK	107.25	#N/A	TRUE	8538940	GE1_F2:7341:205-211 v poor isotopic clusters for LH and HL	E151104_06_Orbi2_JZ_CO_ES_Alex_LaminA_190_SILAC_EDC_GE2_F1.mzML		0.9715	8538940	y	8538940		7341
H/hIDmX_band1_F2	7341	205-211	LL2	3	NIY[+1]SEELRETKE[-131.1]LQTM[+16]KEELD[+1]FQK	4	20922694	20922694	0.4	TRUE	107.35	4	723.365	NO	106.95	107.75	Library Peptides	20923000	107.25	NIYSEELRETKELQTMKEELDFQK	NIY[+1]SEELRETKE[-131.1]LQTM[+16]KEELD[+1]FQK	107.25	#N/A	TRUE	6330389	GE1_F2:7341:205-211 v poor isotopic clusters for LH and HL	E151104_06_Orbi2_JZ_CO_ES_Alex_LaminA_190_SILAC_EDC_GE2_F1.mzML		0.9715	6330389	y	6330389		7341
H/hIDmX_band1_F2	7341	205-211	HLm	7	NIY[+1]SEELRETKE[-131.1]LQTM[+16]K[+8]EELD[+1]FQK[+8]	4	1634468	1634468	-5.7	TRUE	107.15	4	726.871	NO	106.95	107.75	Library Peptides	1634500	107.55	NIYSEELRETKELQTMKEELDFQK	NIY[+1]SEELRETKE[-131.1]LQTM[+16]K[+8]EELD[+1]FQK[+8]	107.55	#N/A	TRUE	550076	GE1_F2:7341:205-211 v poor isotopic clusters for LH and HL	E151104_06_Orbi2_JZ_CO_ES_Alex_LaminA_190_SILAC_EDC_GE2_F1.mzML		0.7387	550076	y	550076		7341
H/hIDmX_band1_F2	7341	205-211	HL1	8	NIY[+1]SEELRETKE[-131.1]LQTM[+16]K[+8]EELD[+1]FQK[+8]	4	1634468	1634468	-5.7	TRUE	107.45	4	727.122	NO	106.95	107.75	Library Peptides	1634500	107.55	NIYSEELRETKELQTMKEELDFQK	NIY[+1]SEELRETKE[-131.1]LQTM[+16]K[+8]EELD[+1]FQK[+8]	107.55	#N/A	TRUE	129732	GE1_F2:7341:205-211 v poor isotopic clusters for LH and HL	E151104_06_Orbi2_JZ_CO_ES_Alex_LaminA_190_SILAC_EDC_GE2_F1.mzML		0.7387	129732	y	129732		7341
H/hIDmX_band1_F2	7341	205-211	HL2	9	NIY[+1]SEELRETKE[-131.1]LQTM[+16]K[+8]EELD[+1]FQK[+8]	4	1634468	1634468	-5.7	TRUE	107.55	4	727.373	NO	106.95	107.75	Library Peptides	1634500	107.55	NIYSEELRETKELQTMKEELDFQK	NIY[+1]SEELRETKE[-131.1]LQTM[+16]K[+8]EELD[+1]FQK[+8]	107.55	#N/A	TRUE	954661	GE1_F2:7341:205-211 v poor isotopic clusters for LH and HL	E151104_06_Orbi2_JZ_CO_ES_Alex_LaminA_190_SILAC_EDC_GE2_F1.mzML		0.7387	954661	y	954661		7341
H/hIDmX_band1_F2	7341	205-211	LHm	4	NIY[+1]SEELR[+10]ETK[+8]E[-131.1]LQTM[+16]KEELD[+1]FQK	4	2009713	2009713	-3.2	TRUE	107.05	4	727.37	YES	106.95	107.75	Library Peptides	2009700	107.05	NIYSEELRETKELQTMKEELDFQK	NIY[+1]SEELR[+10]ETK[+8]E[-131.1]LQTM[+16]KEELD[+1]FQK	107.05	#N/A	TRUE	1132944	GE1_F2:7341:205-211 v poor isotopic clusters for LH and HL	E151104_06_Orbi2_JZ_CO_ES_Alex_LaminA_190_SILAC_EDC_GE2_F1.mzML		0.8237	1132944	x	0		7341
H/hIDmX_band1_F2	7341	205-211	LH1	5	NIY[+1]SEELR[+10]ETK[+8]E[-131.1]LQTM[+16]KEELD[+1]FQK	4	2009713	2009713	-3.2	TRUE	106.95	4	727.62	NO	106.95	107.75	Library Peptides	2009700	107.05	NIYSEELRETKELQTMKEELDFQK	NIY[+1]SEELR[+10]ETK[+8]E[-131.1]LQTM[+16]KEELD[+1]FQK	107.05	#N/A	TRUE	421098	GE1_F2:7341:205-211 v poor isotopic clusters for LH and HL	E151104_06_Orbi2_JZ_CO_ES_Alex_LaminA_190_SILAC_EDC_GE2_F1.mzML		0.8237	421098	y	421098		7341
H/hIDmX_band1_F2	7341	205-211	LH2	6	NIY[+1]SEELR[+10]ETK[+8]E[-131.1]LQTM[+16]KEELD[+1]FQK	4	2009713	2009713	-3.2	TRUE	107.25	4	727.871	NO	106.95	107.75	Library Peptides	2009700	107.05	NIYSEELRETKELQTMKEELDFQK	NIY[+1]SEELR[+10]ETK[+8]E[-131.1]LQTM[+16]KEELD[+1]FQK	107.05	#N/A	TRUE	455671	GE1_F2:7341:205-211 v poor isotopic clusters for LH and HL	E151104_06_Orbi2_JZ_CO_ES_Alex_LaminA_190_SILAC_EDC_GE2_F1.mzML		0.8237	455671	y	455671		7341
H/hIDmX_band1_F2	7341	205-211	HHm	10	NIY[+1]SEELR[+10]ETK[+8]E[-131.1]LQTM[+16]K[+8]EELD[+1]FQK[+8]	4	31694768	31694768	-3.6	TRUE	107.35	4	731.377	NO	106.95	107.75	Library Peptides	31695000	107.35	NIYSEELRETKELQTMKEELDFQK	NIY[+1]SEELR[+10]ETK[+8]E[-131.1]LQTM[+16]K[+8]EELD[+1]FQK[+8]	107.35	#N/A	TRUE	9563807	GE1_F2:7341:205-211 v poor isotopic clusters for LH and HL	E151104_06_Orbi2_JZ_CO_ES_Alex_LaminA_190_SILAC_EDC_GE2_F1.mzML		0.9636	9563807	y	9563807		7341
H/hIDmX_band1_F2	7341	205-211	HH1	11	NIY[+1]SEELR[+10]ETK[+8]E[-131.1]LQTM[+16]K[+8]EELD[+1]FQK[+8]	4	31694768	31694768	-3.6	TRUE	107.35	4	731.628	NO	106.95	107.75	Library Peptides	31695000	107.35	NIYSEELRETKELQTMKEELDFQK	NIY[+1]SEELR[+10]ETK[+8]E[-131.1]LQTM[+16]K[+8]EELD[+1]FQK[+8]	107.35	#N/A	TRUE	11928018	GE1_F2:7341:205-211 v poor isotopic clusters for LH and HL	E151104_06_Orbi2_JZ_CO_ES_Alex_LaminA_190_SILAC_EDC_GE2_F1.mzML		0.9636	11928018	y	11928018		7341
H/hIDmX_band1_F2	7341	205-211	HH2	12	NIY[+1]SEELR[+10]ETK[+8]E[-131.1]LQTM[+16]K[+8]EELD[+1]FQK[+8]	4	31694768	31694768	-3.6	TRUE	107.35	4	731.878	NO	106.95	107.75	Library Peptides	31695000	107.35	NIYSEELRETKELQTMKEELDFQK	NIY[+1]SEELR[+10]ETK[+8]E[-131.1]LQTM[+16]K[+8]EELD[+1]FQK[+8]	107.35	#N/A	TRUE	10202945	GE1_F2:7341:205-211 v poor isotopic clusters for LH and HL	E151104_06_Orbi2_JZ_CO_ES_Alex_LaminA_190_SILAC_EDC_GE2_F1.mzML		0.9636	10202945	y	10202945		7341
H/hIDmX_band1_F2	3595	67-97	LLm	1	KTLDSVAK[+1]ERE[-131.1]ITESE[+1]EVVSR	3	73183568	73183568	0.4	FALSE	67.64	3	759.408	NO	67.13	67.93	Library Peptides	73184000	67.57	KTLDSVAKEREITESEEVVSR	KTLDSVAK[+1]ERE[-131.1]ITESE[+1]EVVSR	67.57	#N/A	FALSE	27000528	GE1_F2:3595:67-97 v one or more poor isotopic clusters	E151104_06_Orbi2_JZ_CO_ES_Alex_LaminA_190_SILAC_EDC_GE2_F1.mzML		0.9474	27000528	y	27000528	0.127884	3595
H/hIDmX_band1_F2	3595	67-97	LL1	2	KTLDSVAK[+1]ERE[-131.1]ITESE[+1]EVVSR	3	73183568	73183568	0.4	FALSE	67.57	3	759.742	NO	67.13	67.93	Library Peptides	73184000	67.57	KTLDSVAKEREITESEEVVSR	KTLDSVAK[+1]ERE[-131.1]ITESE[+1]EVVSR	67.57	#N/A	FALSE	23655432	GE1_F2:3595:67-97 v one or more poor isotopic clusters	E151104_06_Orbi2_JZ_CO_ES_Alex_LaminA_190_SILAC_EDC_GE2_F1.mzML		0.9474	23655432	y	23655432		3595
H/hIDmX_band1_F2	3595	67-97	LL2	3	KTLDSVAK[+1]ERE[-131.1]ITESE[+1]EVVSR	3	73183568	73183568	0.4	FALSE	67.64	3	760.076	NO	67.13	67.93	Library Peptides	73184000	67.57	KTLDSVAKEREITESEEVVSR	KTLDSVAK[+1]ERE[-131.1]ITESE[+1]EVVSR	67.57	#N/A	FALSE	22527610	GE1_F2:3595:67-97 v one or more poor isotopic clusters	E151104_06_Orbi2_JZ_CO_ES_Alex_LaminA_190_SILAC_EDC_GE2_F1.mzML		0.9474	22527610	y	22527610		3595
H/hIDmX_band1_F2	3595	67-97	HLm	7	KTLDSVAK[+1]ERE[-131.1]ITESE[+1]EVVSR[+10]	3	6369558	6369558	0.3	TRUE	67.35	3	762.744	NO	67.13	67.93	Library Peptides	6369600	67.35	KTLDSVAKEREITESEEVVSR	KTLDSVAK[+1]ERE[-131.1]ITESE[+1]EVVSR[+10]	67.35	#N/A	TRUE	2185596	GE1_F2:3595:67-97 v one or more poor isotopic clusters	E151104_06_Orbi2_JZ_CO_ES_Alex_LaminA_190_SILAC_EDC_GE2_F1.mzML		0.9388	2185596	y	2185596		3595
H/hIDmX_band1_F2	3595	67-97	HL1	8	KTLDSVAK[+1]ERE[-131.1]ITESE[+1]EVVSR[+10]	3	6369558	6369558	0.3	TRUE	67.64	3	763.078	NO	67.13	67.93	Library Peptides	6369600	67.35	KTLDSVAKEREITESEEVVSR	KTLDSVAK[+1]ERE[-131.1]ITESE[+1]EVVSR[+10]	67.35	#N/A	TRUE	3054816	GE1_F2:3595:67-97 v one or more poor isotopic clusters	E151104_06_Orbi2_JZ_CO_ES_Alex_LaminA_190_SILAC_EDC_GE2_F1.mzML		0.9388	3054816	y	3054816		3595
H/hIDmX_band1_F2	3595	67-97	HL2	9	KTLDSVAK[+1]ERE[-131.1]ITESE[+1]EVVSR[+10]	3	6369558	6369558	0.3	TRUE	67.5	3	763.413	NO	67.13	67.93	Library Peptides	6369600	67.35	KTLDSVAKEREITESEEVVSR	KTLDSVAK[+1]ERE[-131.1]ITESE[+1]EVVSR[+10]	67.35	#N/A	TRUE	1129146	GE1_F2:3595:67-97 v one or more poor isotopic clusters	E151104_06_Orbi2_JZ_CO_ES_Alex_LaminA_190_SILAC_EDC_GE2_F1.mzML		0.9388	1129146	y	1129146		3595
H/hIDmX_band1_F2	3595	67-97	LHm	4	K[+8]TLDSVAK[+9]ER[+10]E[-131.1]ITESE[+1]EVVSR	3	12140067	12140067	3.4	TRUE	67.64	3	768.087	NO	67.13	67.93	Library Peptides	12140000	67.64	KTLDSVAKEREITESEEVVSR	K[+8]TLDSVAK[+9]ER[+10]E[-131.1]ITESE[+1]EVVSR	67.64	#N/A	TRUE	9289791	GE1_F2:3595:67-97 v one or more poor isotopic clusters	E151104_06_Orbi2_JZ_CO_ES_Alex_LaminA_190_SILAC_EDC_GE2_F1.mzML		0.6629	9289791	y	9289791		3595
H/hIDmX_band1_F2	3595	67-97	LH1	5	K[+8]TLDSVAK[+9]ER[+10]E[-131.1]ITESE[+1]EVVSR	3	12140067	12140067	3.4	TRUE	67.64	3	768.421	NO	67.13	67.93	Library Peptides	12140000	67.64	KTLDSVAKEREITESEEVVSR	K[+8]TLDSVAK[+9]ER[+10]E[-131.1]ITESE[+1]EVVSR	67.64	#N/A	TRUE	2850276	GE1_F2:3595:67-97 v one or more poor isotopic clusters	E151104_06_Orbi2_JZ_CO_ES_Alex_LaminA_190_SILAC_EDC_GE2_F1.mzML		0.6629	2850276	y	2850276		3595
H/hIDmX_band1_F2	3595	67-97	LH2	6	K[+8]TLDSVAK[+9]ER[+10]E[-131.1]ITESE[+1]EVVSR	3	12140067	12140067	3.4	TRUE	67.13	3	768.755	NO	67.13	67.93	Library Peptides	12140000	67.64	KTLDSVAKEREITESEEVVSR	K[+8]TLDSVAK[+9]ER[+10]E[-131.1]ITESE[+1]EVVSR	67.64	#N/A	TRUE	0	GE1_F2:3595:67-97 v one or more poor isotopic clusters	E151104_06_Orbi2_JZ_CO_ES_Alex_LaminA_190_SILAC_EDC_GE2_F1.mzML		0.6629	0	y	0		3595
H/hIDmX_band1_F2	3595	67-97	HHm	10	K[+8]TLDSVAK[+9]ER[+10]E[-131.1]ITESE[+1]EVVSR[+10]	3	53044728	53044728	0.8	TRUE	67.64	3	771.423	NO	67.13	67.93	Library Peptides	53045000	67.64	KTLDSVAKEREITESEEVVSR	K[+8]TLDSVAK[+9]ER[+10]E[-131.1]ITESE[+1]EVVSR[+10]	67.64	#N/A	TRUE	30436018	GE1_F2:3595:67-97 v one or more poor isotopic clusters	E151104_06_Orbi2_JZ_CO_ES_Alex_LaminA_190_SILAC_EDC_GE2_F1.mzML		0.917	30436018	y	30436018		3595
H/hIDmX_band1_F2	3595	67-97	HH1	11	K[+8]TLDSVAK[+9]ER[+10]E[-131.1]ITESE[+1]EVVSR[+10]	3	53044728	53044728	0.8	TRUE	67.64	3	771.757	NO	67.13	67.93	Library Peptides	53045000	67.64	KTLDSVAKEREITESEEVVSR	K[+8]TLDSVAK[+9]ER[+10]E[-131.1]ITESE[+1]EVVSR[+10]	67.64	#N/A	TRUE	14147296	GE1_F2:3595:67-97 v one or more poor isotopic clusters	E151104_06_Orbi2_JZ_CO_ES_Alex_LaminA_190_SILAC_EDC_GE2_F1.mzML		0.917	14147296	y	14147296		3595
H/hIDmX_band1_F2	3595	67-97	HH2	12	K[+8]TLDSVAK[+9]ER[+10]E[-131.1]ITESE[+1]EVVSR[+10]	3	53044728	53044728	0.8	TRUE	67.72	3	772.092	NO	67.13	67.93	Library Peptides	53045000	67.64	KTLDSVAKEREITESEEVVSR	K[+8]TLDSVAK[+9]ER[+10]E[-131.1]ITESE[+1]EVVSR[+10]	67.64	#N/A	TRUE	8461416	GE1_F2:3595:67-97 v one or more poor isotopic clusters	E151104_06_Orbi2_JZ_CO_ES_Alex_LaminA_190_SILAC_EDC_GE2_F1.mzML		0.917	8461416	y	8461416		3595
H/hIDmX_band1_F2	7341	205-211	LLm	1	NIY[+1]SEELRETKE[-131.1]LQTM[+16]KEELD[+1]FQK	4	20922694	20922694	0.4	TRUE	107.35	4	722.864	NO	106.95	107.75	Library Peptides	20923000	107.25	NIYSEELRETKELQTMKEELDFQK	NIY[+1]SEELRETKE[-131.1]LQTM[+16]KEELD[+1]FQK	107.25	#N/A	TRUE	6053366	GE1_F2:7341:205-211 v poor isotopic clusters for LH and HL	E151104_06_Orbi2_JZ_CO_ES_Alex_LaminA_190_SILAC_EDC_GE2_F1.mzML		0.9715	6053366	y	6053366	0.0455523	7341
H/hIDmX_band1_F2	7341	205-211	LL1	2	NIY[+1]SEELRETKE[-131.1]LQTM[+16]KEELD[+1]FQK	4	20922694	20922694	0.4	TRUE	107.25	4	723.115	NO	106.95	107.75	Library Peptides	20923000	107.25	NIYSEELRETKELQTMKEELDFQK	NIY[+1]SEELRETKE[-131.1]LQTM[+16]KEELD[+1]FQK	107.25	#N/A	TRUE	8538940	GE1_F2:7341:205-211 v poor isotopic clusters for LH and HL	E151104_06_Orbi2_JZ_CO_ES_Alex_LaminA_190_SILAC_EDC_GE2_F1.mzML		0.9715	8538940	y	8538940		7341
H/hIDmX_band1_F2	7341	205-211	LL2	3	NIY[+1]SEELRETKE[-131.1]LQTM[+16]KEELD[+1]FQK	4	20922694	20922694	0.4	TRUE	107.35	4	723.365	NO	106.95	107.75	Library Peptides	20923000	107.25	NIYSEELRETKELQTMKEELDFQK	NIY[+1]SEELRETKE[-131.1]LQTM[+16]KEELD[+1]FQK	107.25	#N/A	TRUE	6330389	GE1_F2:7341:205-211 v poor isotopic clusters for LH and HL	E151104_06_Orbi2_JZ_CO_ES_Alex_LaminA_190_SILAC_EDC_GE2_F1.mzML		0.9715	6330389	y	6330389		7341
H/hIDmX_band1_F2	7341	205-211	HLm	4	NIY[+1]SEELRETKE[-131.1]LQTM[+16]K[+8]EELD[+1]FQK[+8]	4	1634468	1634468	-5.7	TRUE	107.15	4	726.871	NO	106.95	107.75	Library Peptides	1634500	107.55	NIYSEELRETKELQTMKEELDFQK	NIY[+1]SEELRETKE[-131.1]LQTM[+16]K[+8]EELD[+1]FQK[+8]	107.55	#N/A	TRUE	550076	GE1_F2:7341:205-211 v poor isotopic clusters for LH and HL	E151104_06_Orbi2_JZ_CO_ES_Alex_LaminA_190_SILAC_EDC_GE2_F1.mzML		0.7387	550076	y	550076		7341
H/hIDmX_band1_F2	7341	205-211	HL1	5	NIY[+1]SEELRETKE[-131.1]LQTM[+16]K[+8]EELD[+1]FQK[+8]	4	1634468	1634468	-5.7	TRUE	107.45	4	727.122	NO	106.95	107.75	Library Peptides	1634500	107.55	NIYSEELRETKELQTMKEELDFQK	NIY[+1]SEELRETKE[-131.1]LQTM[+16]K[+8]EELD[+1]FQK[+8]	107.55	#N/A	TRUE	129732	GE1_F2:7341:205-211 v poor isotopic clusters for LH and HL	E151104_06_Orbi2_JZ_CO_ES_Alex_LaminA_190_SILAC_EDC_GE2_F1.mzML		0.7387	129732	y	129732		7341
H/hIDmX_band1_F2	7341	205-211	HL2	6	NIY[+1]SEELRETKE[-131.1]LQTM[+16]K[+8]EELD[+1]FQK[+8]	4	1634468	1634468	-5.7	TRUE	107.55	4	727.373	NO	106.95	107.75	Library Peptides	1634500	107.55	NIYSEELRETKELQTMKEELDFQK	NIY[+1]SEELRETKE[-131.1]LQTM[+16]K[+8]EELD[+1]FQK[+8]	107.55	#N/A	TRUE	954661	GE1_F2:7341:205-211 v poor isotopic clusters for LH and HL	E151104_06_Orbi2_JZ_CO_ES_Alex_LaminA_190_SILAC_EDC_GE2_F1.mzML		0.7387	954661	y	954661		7341
H/hIDmX_band1_F2	7341	205-211	LHm	7	NIY[+1]SEELR[+10]ETK[+8]E[-131.1]LQTM[+16]KEELD[+1]FQK	4	2009713	2009713	-3.2	TRUE	107.05	4	727.37	YES	106.95	107.75	Library Peptides	2009700	107.05	NIYSEELRETKELQTMKEELDFQK	NIY[+1]SEELR[+10]ETK[+8]E[-131.1]LQTM[+16]KEELD[+1]FQK	107.05	#N/A	TRUE	1132944	GE1_F2:7341:205-211 v poor isotopic clusters for LH and HL	E151104_06_Orbi2_JZ_CO_ES_Alex_LaminA_190_SILAC_EDC_GE2_F1.mzML		0.8237	1132944	x	0		7341
H/hIDmX_band1_F2	7341	205-211	LH1	8	NIY[+1]SEELR[+10]ETK[+8]E[-131.1]LQTM[+16]KEELD[+1]FQK	4	2009713	2009713	-3.2	TRUE	106.95	4	727.62	NO	106.95	107.75	Library Peptides	2009700	107.05	NIYSEELRETKELQTMKEELDFQK	NIY[+1]SEELR[+10]ETK[+8]E[-131.1]LQTM[+16]KEELD[+1]FQK	107.05	#N/A	TRUE	421098	GE1_F2:7341:205-211 v poor isotopic clusters for LH and HL	E151104_06_Orbi2_JZ_CO_ES_Alex_LaminA_190_SILAC_EDC_GE2_F1.mzML		0.8237	421098	y	421098		7341
H/hIDmX_band1_F2	7341	205-211	LH2	9	NIY[+1]SEELR[+10]ETK[+8]E[-131.1]LQTM[+16]KEELD[+1]FQK	4	2009713	2009713	-3.2	TRUE	107.25	4	727.871	NO	106.95	107.75	Library Peptides	2009700	107.05	NIYSEELRETKELQTMKEELDFQK	NIY[+1]SEELR[+10]ETK[+8]E[-131.1]LQTM[+16]KEELD[+1]FQK	107.05	#N/A	TRUE	455671	GE1_F2:7341:205-211 v poor isotopic clusters for LH and HL	E151104_06_Orbi2_JZ_CO_ES_Alex_LaminA_190_SILAC_EDC_GE2_F1.mzML		0.8237	455671	y	455671		7341
H/hIDmX_band1_F2	7341	205-211	HHm	10	NIY[+1]SEELR[+10]ETK[+8]E[-131.1]LQTM[+16]K[+8]EELD[+1]FQK[+8]	4	31694768	31694768	-3.6	TRUE	107.35	4	731.377	NO	106.95	107.75	Library Peptides	31695000	107.35	NIYSEELRETKELQTMKEELDFQK	NIY[+1]SEELR[+10]ETK[+8]E[-131.1]LQTM[+16]K[+8]EELD[+1]FQK[+8]	107.35	#N/A	TRUE	9563807	GE1_F2:7341:205-211 v poor isotopic clusters for LH and HL	E151104_06_Orbi2_JZ_CO_ES_Alex_LaminA_190_SILAC_EDC_GE2_F1.mzML		0.9636	9563807	y	9563807		7341
H/hIDmX_band1_F2	7341	205-211	HH1	11	NIY[+1]SEELR[+10]ETK[+8]E[-131.1]LQTM[+16]K[+8]EELD[+1]FQK[+8]	4	31694768	31694768	-3.6	TRUE	107.35	4	731.628	NO	106.95	107.75	Library Peptides	31695000	107.35	NIYSEELRETKELQTMKEELDFQK	NIY[+1]SEELR[+10]ETK[+8]E[-131.1]LQTM[+16]K[+8]EELD[+1]FQK[+8]	107.35	#N/A	TRUE	11928018	GE1_F2:7341:205-211 v poor isotopic clusters for LH and HL	E151104_06_Orbi2_JZ_CO_ES_Alex_LaminA_190_SILAC_EDC_GE2_F1.mzML		0.9636	11928018	y	11928018		7341
H/hIDmX_band1_F2	7341	205-211	HH2	12	NIY[+1]SEELR[+10]ETK[+8]E[-131.1]LQTM[+16]K[+8]EELD[+1]FQK[+8]	4	31694768	31694768	-3.6	TRUE	107.35	4	731.878	NO	106.95	107.75	Library Peptides	31695000	107.35	NIYSEELRETKELQTMKEELDFQK	NIY[+1]SEELR[+10]ETK[+8]E[-131.1]LQTM[+16]K[+8]EELD[+1]FQK[+8]	107.35	#N/A	TRUE	10202945	GE1_F2:7341:205-211 v poor isotopic clusters for LH and HL	E151104_06_Orbi2_JZ_CO_ES_Alex_LaminA_190_SILAC_EDC_GE2_F1.mzML		0.9636	10202945	y	10202945		7341
H/hIDmX_band2_F1	2338	385-407	LLm	1	ASSHSS[+1]QTQGGGSVTKE[-131.1]LLEGEEE[+1]R	3	83658656	83658656	0	TRUE	53.43	3	825.397	NO	53	53.76	Library Peptides	83659000	53.43	ASSHSSQTQGGGSVTKELLEGEEER	ASSHSS[+1]QTQGGGSVTKE[-131.1]LLEGEEE[+1]R	53.43	#N/A	TRUE	33763744	GE1_F2:2338:385-407 v	E151104_06_Orbi2_JZ_CO_ES_Alex_LaminA_190_SILAC_EDC_GE2_F1.mzML		0.9466	33763744	y	33763744	0.176243	2338
H/hIDmX_band2_F1	2338	385-407	LL1	2	ASSHSS[+1]QTQGGGSVTKE[-131.1]LLEGEEE[+1]R	3	83658656	83658656	0	TRUE	53.22	3	825.731	NO	53	53.76	Library Peptides	83659000	53.43	ASSHSSQTQGGGSVTKELLEGEEER	ASSHSS[+1]QTQGGGSVTKE[-131.1]LLEGEEE[+1]R	53.43	#N/A	TRUE	29925708	GE1_F2:2338:385-407 v	E151104_06_Orbi2_JZ_CO_ES_Alex_LaminA_190_SILAC_EDC_GE2_F1.mzML		0.9466	29925708	y	29925708		2338
H/hIDmX_band2_F1	2338	385-407	LL2	3	ASSHSS[+1]QTQGGGSVTKE[-131.1]LLEGEEE[+1]R	3	83658656	83658656	0	TRUE	53.33	3	826.065	NO	53	53.76	Library Peptides	83659000	53.43	ASSHSSQTQGGGSVTKELLEGEEER	ASSHSS[+1]QTQGGGSVTKE[-131.1]LLEGEEE[+1]R	53.43	#N/A	TRUE	19969200	GE1_F2:2338:385-407 v	E151104_06_Orbi2_JZ_CO_ES_Alex_LaminA_190_SILAC_EDC_GE2_F1.mzML		0.9466	19969200	y	19969200		2338
H/hIDmX_band2_F1	2338	385-407	HLm	4	ASSHSS[+1]QTQGGGSVTK[+8]E[-131.1]LLEGEEE[+1]R	3	26274474	26274474	-0.7	TRUE	53.43	3	828.068	NO	53	53.76	Library Peptides	26274000	53.22	ASSHSSQTQGGGSVTKELLEGEEER	ASSHSS[+1]QTQGGGSVTK[+8]E[-131.1]LLEGEEE[+1]R	53.22	#N/A	TRUE	3848755	GE1_F2:2338:385-407 v	E151104_06_Orbi2_JZ_CO_ES_Alex_LaminA_190_SILAC_EDC_GE2_F1.mzML		0.8476	3848755	y	3848755		2338
H/hIDmX_band2_F1	2338	385-407	HL1	5	ASSHSS[+1]QTQGGGSVTK[+8]E[-131.1]LLEGEEE[+1]R	3	26274474	26274474	-0.7	TRUE	53.22	3	828.402	NO	53	53.76	Library Peptides	26274000	53.22	ASSHSSQTQGGGSVTKELLEGEEER	ASSHSS[+1]QTQGGGSVTK[+8]E[-131.1]LLEGEEE[+1]R	53.22	#N/A	TRUE	14569019	GE1_F2:2338:385-407 v	E151104_06_Orbi2_JZ_CO_ES_Alex_LaminA_190_SILAC_EDC_GE2_F1.mzML		0.8476	14569019	y	14569019		2338
H/hIDmX_band2_F1	2338	385-407	HL2	6	ASSHSS[+1]QTQGGGSVTK[+8]E[-131.1]LLEGEEE[+1]R	3	26274474	26274474	-0.7	TRUE	53.33	3	828.737	NO	53	53.76	Library Peptides	26274000	53.22	ASSHSSQTQGGGSVTKELLEGEEER	ASSHSS[+1]QTQGGGSVTK[+8]E[-131.1]LLEGEEE[+1]R	53.22	#N/A	TRUE	7856700	GE1_F2:2338:385-407 v	E151104_06_Orbi2_JZ_CO_ES_Alex_LaminA_190_SILAC_EDC_GE2_F1.mzML		0.8476	7856700	y	7856700		2338
H/hIDmX_band2_F1	2338	385-407	LHm	7	ASSHSS[+1]QTQGGGSVTKE[-131.1]LLEGEEE[+1]R[+10]	3	14353651	14353651	0.2	TRUE	53.33	3	828.733	YES	53	53.76	Library Peptides	14354000	53.43	ASSHSSQTQGGGSVTKELLEGEEER	ASSHSS[+1]QTQGGGSVTKE[-131.1]LLEGEEE[+1]R[+10]	53.43	#N/A	TRUE	7856700	GE1_F2:2338:385-407 v	E151104_06_Orbi2_JZ_CO_ES_Alex_LaminA_190_SILAC_EDC_GE2_F1.mzML		0.6597	7856700	x	0		2338
H/hIDmX_band2_F1	2338	385-407	LH1	8	ASSHSS[+1]QTQGGGSVTKE[-131.1]LLEGEEE[+1]R[+10]	3	14353651	14353651	0.2	TRUE	53.43	3	829.067	NO	53	53.76	Library Peptides	14354000	53.43	ASSHSSQTQGGGSVTKELLEGEEER	ASSHSS[+1]QTQGGGSVTKE[-131.1]LLEGEEE[+1]R[+10]	53.43	#N/A	TRUE	6496952	GE1_F2:2338:385-407 v	E151104_06_Orbi2_JZ_CO_ES_Alex_LaminA_190_SILAC_EDC_GE2_F1.mzML		0.6597	6496952	y	6496952		2338
H/hIDmX_band2_F1	2338	385-407	LH2	9	ASSHSS[+1]QTQGGGSVTKE[-131.1]LLEGEEE[+1]R[+10]	3	14353651	14353651	0.2	TRUE	53	3	829.401	NO	53	53.76	Library Peptides	14354000	53.43	ASSHSSQTQGGGSVTKELLEGEEER	ASSHSS[+1]QTQGGGSVTKE[-131.1]LLEGEEE[+1]R[+10]	53.43	#N/A	TRUE	0	GE1_F2:2338:385-407 v	E151104_06_Orbi2_JZ_CO_ES_Alex_LaminA_190_SILAC_EDC_GE2_F1.mzML		0.6597	0	y	0		2338
H/hIDmX_band2_F1	2338	385-407	HHm	10	ASSHSS[+1]QTQGGGSVTK[+8]E[-131.1]LLEGEEE[+1]R[+10]	3	69514544	69514544	0.4	TRUE	53.33	3	831.404	NO	53	53.76	Library Peptides	69515000	53.33	ASSHSSQTQGGGSVTKELLEGEEER	ASSHSS[+1]QTQGGGSVTK[+8]E[-131.1]LLEGEEE[+1]R[+10]	53.33	#N/A	FALSE	16011642	GE1_F2:2338:385-407 v	E151104_06_Orbi2_JZ_CO_ES_Alex_LaminA_190_SILAC_EDC_GE2_F1.mzML		0.8994	16011642	y	16011642		2338
H/hIDmX_band2_F1	2338	385-407	HH1	11	ASSHSS[+1]QTQGGGSVTK[+8]E[-131.1]LLEGEEE[+1]R[+10]	3	69514544	69514544	0.4	TRUE	53.33	3	831.738	NO	53	53.76	Library Peptides	69515000	53.33	ASSHSSQTQGGGSVTKELLEGEEER	ASSHSS[+1]QTQGGGSVTK[+8]E[-131.1]LLEGEEE[+1]R[+10]	53.33	#N/A	FALSE	31813116	GE1_F2:2338:385-407 v	E151104_06_Orbi2_JZ_CO_ES_Alex_LaminA_190_SILAC_EDC_GE2_F1.mzML		0.8994	31813116	y	31813116		2338
H/hIDmX_band2_F1	2338	385-407	HH2	12	ASSHSS[+1]QTQGGGSVTK[+8]E[-131.1]LLEGEEE[+1]R[+10]	3	69514544	69514544	0.4	TRUE	53.33	3	832.073	NO	53	53.76	Library Peptides	69515000	53.33	ASSHSSQTQGGGSVTKELLEGEEER	ASSHSS[+1]QTQGGGSVTK[+8]E[-131.1]LLEGEEE[+1]R[+10]	53.33	#N/A	FALSE	21689782	GE1_F2:2338:385-407 v	E151104_06_Orbi2_JZ_CO_ES_Alex_LaminA_190_SILAC_EDC_GE2_F1.mzML		0.8994	21689782	y	21689782		2338
H/hIDmX_band2_F1	6635	32-33	LLm	1	LQEK[+1]EDLQELNDRE[-131.1]LQEKE[+1]DLQELNDR	3	48220464	48220464	-1.9	TRUE	98.1	3	1080.87	NO	97.69	98.51	Library Peptides	48220000	98.1	LQEKEDLQELNDRELQEKEDLQELNDR	LQEK[+1]EDLQELNDRE[-131.1]LQEKE[+1]DLQELNDR	98.1	#N/A	TRUE	14004499	GE2_F1:6635:32-33 v	E151104_06_Orbi2_JZ_CO_ES_Alex_LaminA_190_SILAC_EDC_GE2_F1.mzML		0.9507	14004499	y	14004499	0.494797	6635
H/hIDmX_band2_F1	6635	32-33	LL1	2	LQEK[+1]EDLQELNDRE[-131.1]LQEKE[+1]DLQELNDR	3	48220464	48220464	-1.9	TRUE	98.1	3	1081.21	NO	97.69	98.51	Library Peptides	48220000	98.1	LQEKEDLQELNDRELQEKEDLQELNDR	LQEK[+1]EDLQELNDRE[-131.1]LQEKE[+1]DLQELNDR	98.1	#N/A	TRUE	15954072	GE2_F1:6635:32-33 v	E151104_06_Orbi2_JZ_CO_ES_Alex_LaminA_190_SILAC_EDC_GE2_F1.mzML		0.9507	15954072	y	15954072		6635
H/hIDmX_band2_F1	6635	32-33	LL2	3	LQEK[+1]EDLQELNDRE[-131.1]LQEKE[+1]DLQELNDR	3	48220464	48220464	-1.9	TRUE	98.1	3	1081.54	NO	97.69	98.51	Library Peptides	48220000	98.1	LQEKEDLQELNDRELQEKEDLQELNDR	LQEK[+1]EDLQELNDRE[-131.1]LQEKE[+1]DLQELNDR	98.1	#N/A	TRUE	18261890	GE2_F1:6635:32-33 v	E151104_06_Orbi2_JZ_CO_ES_Alex_LaminA_190_SILAC_EDC_GE2_F1.mzML		0.9507	18261890	y	18261890		6635
H/hIDmX_band2_F1	6635	32-33	HLm	4	LQEK[+9]EDLQELNDR[+10]E[-131.1]LQEKE[+1]DLQELNDR	3	100672320	100672320	-1.2	TRUE	98.1	3	1086.88	NO	97.69	98.51	Library Peptides	100670000	98.1	LQEKEDLQELNDRELQEKEDLQELNDR	LQEK[+9]EDLQELNDR[+10]E[-131.1]LQEKE[+1]DLQELNDR	98.1	#N/A	TRUE	25119288	GE2_F1:6635:32-33 v	E151104_06_Orbi2_JZ_CO_ES_Alex_LaminA_190_SILAC_EDC_GE2_F1.mzML		0.9598	25119288	y	25119288		6635
H/hIDmX_band2_F1	6635	32-33	HL1	5	LQEK[+9]EDLQELNDR[+10]E[-131.1]LQEKE[+1]DLQELNDR	3	100672320	100672320	-1.2	TRUE	98.1	3	1087.21	NO	97.69	98.51	Library Peptides	100670000	98.1	LQEKEDLQELNDRELQEKEDLQELNDR	LQEK[+9]EDLQELNDR[+10]E[-131.1]LQEKE[+1]DLQELNDR	98.1	#N/A	TRUE	37125192	GE2_F1:6635:32-33 v	E151104_06_Orbi2_JZ_CO_ES_Alex_LaminA_190_SILAC_EDC_GE2_F1.mzML		0.9598	37125192	y	37125192		6635
H/hIDmX_band2_F1	6635	32-33	HL2	6	LQEK[+9]EDLQELNDR[+10]E[-131.1]LQEKE[+1]DLQELNDR	3	100672320	100672320	-1.2	TRUE	98.1	3	1087.55	NO	97.69	98.51	Library Peptides	100670000	98.1	LQEKEDLQELNDRELQEKEDLQELNDR	LQEK[+9]EDLQELNDR[+10]E[-131.1]LQEKE[+1]DLQELNDR	98.1	#N/A	TRUE	38427840	GE2_F1:6635:32-33 v	E151104_06_Orbi2_JZ_CO_ES_Alex_LaminA_190_SILAC_EDC_GE2_F1.mzML		0.9598	38427840	y	38427840		6635
H/hIDmX_band2_F1	6635	32-33	LHm	7	LQEK[+1]EDLQELNDRE[-131.1]LQEK[+8]E[+1]DLQELNDR[+10]	3	100672320	100672320	-1.2	TRUE	98.1	3	1086.88	YES	97.69	98.51	Library Peptides	100670000	98.1	LQEKEDLQELNDRELQEKEDLQELNDR	LQEK[+1]EDLQELNDRE[-131.1]LQEK[+8]E[+1]DLQELNDR[+10]	98.1	#N/A	TRUE	25119288	GE2_F1:6635:32-33 v	E151104_06_Orbi2_JZ_CO_ES_Alex_LaminA_190_SILAC_EDC_GE2_F1.mzML		0.9598	25119288	x	0		6635
H/hIDmX_band2_F1	6635	32-33	LH1	8	LQEK[+1]EDLQELNDRE[-131.1]LQEK[+8]E[+1]DLQELNDR[+10]	3	100672320	100672320	-1.2	TRUE	98.1	3	1087.21	YES	97.69	98.51	Library Peptides	100670000	98.1	LQEKEDLQELNDRELQEKEDLQELNDR	LQEK[+1]EDLQELNDRE[-131.1]LQEK[+8]E[+1]DLQELNDR[+10]	98.1	#N/A	TRUE	37125192	GE2_F1:6635:32-33 v	E151104_06_Orbi2_JZ_CO_ES_Alex_LaminA_190_SILAC_EDC_GE2_F1.mzML		0.9598	37125192	x	0		6635
H/hIDmX_band2_F1	6635	32-33	LH2	9	LQEK[+1]EDLQELNDRE[-131.1]LQEK[+8]E[+1]DLQELNDR[+10]	3	100672320	100672320	-1.2	TRUE	98.1	3	1087.55	YES	97.69	98.51	Library Peptides	100670000	98.1	LQEKEDLQELNDRELQEKEDLQELNDR	LQEK[+1]EDLQELNDRE[-131.1]LQEK[+8]E[+1]DLQELNDR[+10]	98.1	#N/A	TRUE	38427840	GE2_F1:6635:32-33 v	E151104_06_Orbi2_JZ_CO_ES_Alex_LaminA_190_SILAC_EDC_GE2_F1.mzML		0.9598	38427840	x	0		6635
H/hIDmX_band2_F1	6635	32-33	HHm	10	LQEK[+9]EDLQELNDR[+10]E[-131.1]LQEK[+8]E[+1]DLQELNDR[+10]	3	54568976	54568976	-1	TRUE	98	3	1092.89	NO	97.69	98.51	Library Peptides	54569000	98	LQEKEDLQELNDRELQEKEDLQELNDR	LQEK[+9]EDLQELNDR[+10]E[-131.1]LQEK[+8]E[+1]DLQELNDR[+10]	98	#N/A	TRUE	15972912	GE2_F1:6635:32-33 v	E151104_06_Orbi2_JZ_CO_ES_Alex_LaminA_190_SILAC_EDC_GE2_F1.mzML		0.9809	15972912	y	15972912		6635
H/hIDmX_band2_F1	6635	32-33	HH1	11	LQEK[+9]EDLQELNDR[+10]E[-131.1]LQEK[+8]E[+1]DLQELNDR[+10]	3	54568976	54568976	-1	TRUE	98	3	1093.22	NO	97.69	98.51	Library Peptides	54569000	98	LQEKEDLQELNDRELQEKEDLQELNDR	LQEK[+9]EDLQELNDR[+10]E[-131.1]LQEK[+8]E[+1]DLQELNDR[+10]	98	#N/A	TRUE	22018986	GE2_F1:6635:32-33 v	E151104_06_Orbi2_JZ_CO_ES_Alex_LaminA_190_SILAC_EDC_GE2_F1.mzML		0.9809	22018986	y	22018986		6635
H/hIDmX_band2_F1	6635	32-33	HH2	12	LQEK[+9]EDLQELNDR[+10]E[-131.1]LQEK[+8]E[+1]DLQELNDR[+10]	3	54568976	54568976	-1	TRUE	98	3	1093.55	NO	97.69	98.51	Library Peptides	54569000	98	LQEKEDLQELNDRELQEKEDLQELNDR	LQEK[+9]EDLQELNDR[+10]E[-131.1]LQEK[+8]E[+1]DLQELNDR[+10]	98	#N/A	TRUE	16577078	GE2_F1:6635:32-33 v	E151104_06_Orbi2_JZ_CO_ES_Alex_LaminA_190_SILAC_EDC_GE2_F1.mzML		0.9809	16577078	y	16577078		6635
H/hIDmX_band2_F2	3365	385-407	LLm	1	ASSHSS[+1]QTQGGGSVTKE[-131.1]LLEGEEE[+1]RLR	4	757725376	757725376	-0.1	TRUE	62.5	4	686.596	NO	61.87	63.03	Library Peptides	757730000	62.5	ASSHSSQTQGGGSVTKELLEGEEERLR	ASSHSS[+1]QTQGGGSVTKE[-131.1]LLEGEEE[+1]RLR	62.5	#N/A	TRUE	238630096	GE2_F2:3365:385-407 v	E151104_05_Orbi2_JZ_CO_ES_Alex_LaminA_190_SILAC_EDC_GE2_F2.mzML		0.9816	238630096	y	238630096	0.195892	3365
H/hIDmX_band2_F2	3365	385-407	LL1	2	ASSHSS[+1]QTQGGGSVTKE[-131.1]LLEGEEE[+1]RLR	4	757725376	757725376	-0.1	TRUE	62.5	4	686.846	NO	61.87	63.03	Library Peptides	757730000	62.5	ASSHSSQTQGGGSVTKELLEGEEERLR	ASSHSS[+1]QTQGGGSVTKE[-131.1]LLEGEEE[+1]RLR	62.5	#N/A	TRUE	300374208	GE2_F2:3365:385-407 v	E151104_05_Orbi2_JZ_CO_ES_Alex_LaminA_190_SILAC_EDC_GE2_F2.mzML		0.9816	300374208	y	300374208		3365
H/hIDmX_band2_F2	3365	385-407	LL2	3	ASSHSS[+1]QTQGGGSVTKE[-131.1]LLEGEEE[+1]RLR	4	757725376	757725376	-0.1	TRUE	62.5	4	687.097	NO	61.87	63.03	Library Peptides	757730000	62.5	ASSHSSQTQGGGSVTKELLEGEEERLR	ASSHSS[+1]QTQGGGSVTKE[-131.1]LLEGEEE[+1]RLR	62.5	#N/A	TRUE	218721088	GE2_F2:3365:385-407 v	E151104_05_Orbi2_JZ_CO_ES_Alex_LaminA_190_SILAC_EDC_GE2_F2.mzML		0.9816	218721088	y	218721088		3365
H/hIDmX_band2_F2	3365	385-407	HLm	4	ASSHSS[+1]QTQGGGSVTK[+8]E[-131.1]LLEGEEE[+1]RLR	4	186848976	186848976	-0.1	TRUE	62.5	4	688.599	NO	61.87	63.03	Library Peptides	186850000	62.5	ASSHSSQTQGGGSVTKELLEGEEERLR	ASSHSS[+1]QTQGGGSVTK[+8]E[-131.1]LLEGEEE[+1]RLR	62.5	#N/A	TRUE	54917484	GE2_F2:3365:385-407 v	E151104_05_Orbi2_JZ_CO_ES_Alex_LaminA_190_SILAC_EDC_GE2_F2.mzML		0.9858	54917484	y	54917484		3365
H/hIDmX_band2_F2	3365	385-407	HL1	5	ASSHSS[+1]QTQGGGSVTK[+8]E[-131.1]LLEGEEE[+1]RLR	4	186848976	186848976	-0.1	TRUE	62.5	4	688.85	NO	61.87	63.03	Library Peptides	186850000	62.5	ASSHSSQTQGGGSVTKELLEGEEERLR	ASSHSS[+1]QTQGGGSVTK[+8]E[-131.1]LLEGEEE[+1]RLR	62.5	#N/A	TRUE	74711480	GE2_F2:3365:385-407 v	E151104_05_Orbi2_JZ_CO_ES_Alex_LaminA_190_SILAC_EDC_GE2_F2.mzML		0.9858	74711480	y	74711480		3365
H/hIDmX_band2_F2	3365	385-407	HL2	6	ASSHSS[+1]QTQGGGSVTK[+8]E[-131.1]LLEGEEE[+1]RLR	4	186848976	186848976	-0.1	TRUE	62.5	4	689.101	NO	61.87	63.03	Library Peptides	186850000	62.5	ASSHSSQTQGGGSVTKELLEGEEERLR	ASSHSS[+1]QTQGGGSVTK[+8]E[-131.1]LLEGEEE[+1]RLR	62.5	#N/A	TRUE	57220012	GE2_F2:3365:385-407 v	E151104_05_Orbi2_JZ_CO_ES_Alex_LaminA_190_SILAC_EDC_GE2_F2.mzML		0.9858	57220012	y	57220012		3365
H/hIDmX_band2_F2	3365	385-407	LHm	7	ASSHSS[+1]QTQGGGSVTKE[-131.1]LLEGEEE[+1]R[+10]LR[+10]	4	181444736	181444736	-0.1	TRUE	62.5	4	691.6	NO	61.87	63.03	Library Peptides	181440000	62.5	ASSHSSQTQGGGSVTKELLEGEEERLR	ASSHSS[+1]QTQGGGSVTKE[-131.1]LLEGEEE[+1]R[+10]LR[+10]	62.5	#N/A	TRUE	64996192	GE2_F2:3365:385-407 v	E151104_05_Orbi2_JZ_CO_ES_Alex_LaminA_190_SILAC_EDC_GE2_F2.mzML		0.9634	64996192	y	64996192		3365
H/hIDmX_band2_F2	3365	385-407	LH1	8	ASSHSS[+1]QTQGGGSVTKE[-131.1]LLEGEEE[+1]R[+10]LR[+10]	4	181444736	181444736	-0.1	TRUE	62.5	4	691.85	NO	61.87	63.03	Library Peptides	181440000	62.5	ASSHSSQTQGGGSVTKELLEGEEERLR	ASSHSS[+1]QTQGGGSVTKE[-131.1]LLEGEEE[+1]R[+10]LR[+10]	62.5	#N/A	TRUE	77040104	GE2_F2:3365:385-407 v	E151104_05_Orbi2_JZ_CO_ES_Alex_LaminA_190_SILAC_EDC_GE2_F2.mzML		0.9634	77040104	y	77040104		3365
H/hIDmX_band2_F2	3365	385-407	LH2	9	ASSHSS[+1]QTQGGGSVTKE[-131.1]LLEGEEE[+1]R[+10]LR[+10]	4	181444736	181444736	-0.1	TRUE	62.5	4	692.101	NO	61.87	63.03	Library Peptides	181440000	62.5	ASSHSSQTQGGGSVTKELLEGEEERLR	ASSHSS[+1]QTQGGGSVTKE[-131.1]LLEGEEE[+1]R[+10]LR[+10]	62.5	#N/A	TRUE	39408444	GE2_F2:3365:385-407 v	E151104_05_Orbi2_JZ_CO_ES_Alex_LaminA_190_SILAC_EDC_GE2_F2.mzML		0.9634	39408444	y	39408444		3365
H/hIDmX_band2_F2	3365	385-407	HHm	10	ASSHSS[+1]QTQGGGSVTK[+8]E[-131.1]LLEGEEE[+1]R[+10]LR[+10]	4	754066944	754066944	-0.3	TRUE	62.5	4	693.603	NO	61.87	63.03	Library Peptides	754070000	62.41	ASSHSSQTQGGGSVTKELLEGEEERLR	ASSHSS[+1]QTQGGGSVTK[+8]E[-131.1]LLEGEEE[+1]R[+10]LR[+10]	62.41	#N/A	FALSE	254916752	GE2_F2:3365:385-407 v	E151104_05_Orbi2_JZ_CO_ES_Alex_LaminA_190_SILAC_EDC_GE2_F2.mzML		0.9835	254916752	y	254916752		3365
H/hIDmX_band2_F2	3365	385-407	HH1	11	ASSHSS[+1]QTQGGGSVTK[+8]E[-131.1]LLEGEEE[+1]R[+10]LR[+10]	4	754066944	754066944	-0.3	TRUE	62.41	4	693.854	NO	61.87	63.03	Library Peptides	754070000	62.41	ASSHSSQTQGGGSVTKELLEGEEERLR	ASSHSS[+1]QTQGGGSVTK[+8]E[-131.1]LLEGEEE[+1]R[+10]LR[+10]	62.41	#N/A	FALSE	297229024	GE2_F2:3365:385-407 v	E151104_05_Orbi2_JZ_CO_ES_Alex_LaminA_190_SILAC_EDC_GE2_F2.mzML		0.9835	297229024	y	297229024		3365
H/hIDmX_band2_F2	3365	385-407	HH2	12	ASSHSS[+1]QTQGGGSVTK[+8]E[-131.1]LLEGEEE[+1]R[+10]LR[+10]	4	754066944	754066944	-0.3	TRUE	62.5	4	694.105	NO	61.87	63.03	Library Peptides	754070000	62.41	ASSHSSQTQGGGSVTKELLEGEEERLR	ASSHSS[+1]QTQGGGSVTK[+8]E[-131.1]LLEGEEE[+1]R[+10]LR[+10]	62.41	#N/A	FALSE	201921184	GE2_F2:3365:385-407 v	E151104_05_Orbi2_JZ_CO_ES_Alex_LaminA_190_SILAC_EDC_GE2_F2.mzML		0.9835	201921184	y	201921184		3365
H/hIDmX_band2_F2	2003	385-407	LLm	1	ASSHSS[+1]QTQGGGSVTKKE[-131.1]LLEGEEE[+1]R	4	10711062	10711062	0.8	TRUE	48.4	4	651.323	NO	48.03	48.59	Library Peptides	10711000	48.31	ASSHSSQTQGGGSVTKKELLEGEEER	ASSHSS[+1]QTQGGGSVTKKE[-131.1]LLEGEEE[+1]R	48.31	#N/A	TRUE	3343695	GE2_F2:2003:385-407 v	E151104_05_Orbi2_JZ_CO_ES_Alex_LaminA_190_SILAC_EDC_GE2_F2.mzML		0.986	3343695	y	3343695	0.271846	2003
H/hIDmX_band2_F2	2003	385-407	LL1	2	ASSHSS[+1]QTQGGGSVTKKE[-131.1]LLEGEEE[+1]R	4	10711062	10711062	0.8	TRUE	48.31	4	651.574	NO	48.03	48.59	Library Peptides	10711000	48.31	ASSHSSQTQGGGSVTKKELLEGEEER	ASSHSS[+1]QTQGGGSVTKKE[-131.1]LLEGEEE[+1]R	48.31	#N/A	TRUE	4464644	GE2_F2:2003:385-407 v	E151104_05_Orbi2_JZ_CO_ES_Alex_LaminA_190_SILAC_EDC_GE2_F2.mzML		0.986	4464644	y	4464644		2003
H/hIDmX_band2_F2	2003	385-407	LL2	3	ASSHSS[+1]QTQGGGSVTKKE[-131.1]LLEGEEE[+1]R	4	10711062	10711062	0.8	TRUE	48.31	4	651.824	NO	48.03	48.59	Library Peptides	10711000	48.31	ASSHSSQTQGGGSVTKKELLEGEEER	ASSHSS[+1]QTQGGGSVTKKE[-131.1]LLEGEEE[+1]R	48.31	#N/A	TRUE	2902723	GE2_F2:2003:385-407 v	E151104_05_Orbi2_JZ_CO_ES_Alex_LaminA_190_SILAC_EDC_GE2_F2.mzML		0.986	2902723	y	2902723		2003
H/hIDmX_band2_F2	2003	385-407	HLm	4	ASSHSS[+1]QTQGGGSVTKKE[-131.1]LLEGEEE[+1]R[+10]	4	3158262	3158262	0.5	TRUE	48.22	4	653.825	NO	48.03	48.59	Library Peptides	3158300	48.31	ASSHSSQTQGGGSVTKKELLEGEEER	ASSHSS[+1]QTQGGGSVTKKE[-131.1]LLEGEEE[+1]R[+10]	48.31	#N/A	TRUE	897486	GE2_F2:2003:385-407 v	E151104_05_Orbi2_JZ_CO_ES_Alex_LaminA_190_SILAC_EDC_GE2_F2.mzML		0.9673	897486	y	897486		2003
H/hIDmX_band2_F2	2003	385-407	HL1	5	ASSHSS[+1]QTQGGGSVTKKE[-131.1]LLEGEEE[+1]R[+10]	4	3158262	3158262	0.5	TRUE	48.31	4	654.076	NO	48.03	48.59	Library Peptides	3158300	48.31	ASSHSSQTQGGGSVTKKELLEGEEER	ASSHSS[+1]QTQGGGSVTKKE[-131.1]LLEGEEE[+1]R[+10]	48.31	#N/A	TRUE	1326228	GE2_F2:2003:385-407 v	E151104_05_Orbi2_JZ_CO_ES_Alex_LaminA_190_SILAC_EDC_GE2_F2.mzML		0.9673	1326228	y	1326228		2003
H/hIDmX_band2_F2	2003	385-407	HL2	6	ASSHSS[+1]QTQGGGSVTKKE[-131.1]LLEGEEE[+1]R[+10]	4	3158262	3158262	0.5	TRUE	48.4	4	654.327	NO	48.03	48.59	Library Peptides	3158300	48.31	ASSHSSQTQGGGSVTKKELLEGEEER	ASSHSS[+1]QTQGGGSVTKKE[-131.1]LLEGEEE[+1]R[+10]	48.31	#N/A	TRUE	934548	GE2_F2:2003:385-407 v	E151104_05_Orbi2_JZ_CO_ES_Alex_LaminA_190_SILAC_EDC_GE2_F2.mzML		0.9673	934548	y	934548		2003
H/hIDmX_band2_F2	2003	385-407	LHm	7	ASSHSS[+1]QTQGGGSVTK[+8]K[+8]E[-131.1]LLEGEEE[+1]R	4	6091160	6091160	-1.3	TRUE	48.4	4	655.33	NO	48.03	48.59	Library Peptides	6091200	48.5	ASSHSSQTQGGGSVTKKELLEGEEER	ASSHSS[+1]QTQGGGSVTK[+8]K[+8]E[-131.1]LLEGEEE[+1]R	48.5	#N/A	TRUE	1589527	GE2_F2:2003:385-407 v	E151104_05_Orbi2_JZ_CO_ES_Alex_LaminA_190_SILAC_EDC_GE2_F2.mzML		0.8032	1589527	y	1589527		2003
H/hIDmX_band2_F2	2003	385-407	LH1	8	ASSHSS[+1]QTQGGGSVTK[+8]K[+8]E[-131.1]LLEGEEE[+1]R	4	6091160	6091160	-1.3	TRUE	48.4	4	655.581	NO	48.03	48.59	Library Peptides	6091200	48.5	ASSHSSQTQGGGSVTKKELLEGEEER	ASSHSS[+1]QTQGGGSVTK[+8]K[+8]E[-131.1]LLEGEEE[+1]R	48.5	#N/A	TRUE	1193086	GE2_F2:2003:385-407 v	E151104_05_Orbi2_JZ_CO_ES_Alex_LaminA_190_SILAC_EDC_GE2_F2.mzML		0.8032	1193086	y	1193086		2003
H/hIDmX_band2_F2	2003	385-407	LH2	9	ASSHSS[+1]QTQGGGSVTK[+8]K[+8]E[-131.1]LLEGEEE[+1]R	4	6091160	6091160	-1.3	TRUE	48.5	4	655.832	NO	48.03	48.59	Library Peptides	6091200	48.5	ASSHSSQTQGGGSVTKKELLEGEEER	ASSHSS[+1]QTQGGGSVTK[+8]K[+8]E[-131.1]LLEGEEE[+1]R	48.5	#N/A	TRUE	3308547	GE2_F2:2003:385-407 v	E151104_05_Orbi2_JZ_CO_ES_Alex_LaminA_190_SILAC_EDC_GE2_F2.mzML		0.8032	3308547	y	3308547		2003
H/hIDmX_band2_F2	2003	385-407	HHm	10	ASSHSS[+1]QTQGGGSVTK[+8]K[+8]E[-131.1]LLEGEEE[+1]R[+10]	4	14063970	14063970	0.5	TRUE	48.4	4	657.832	NO	48.03	48.59	Library Peptides	14064000	48.31	ASSHSSQTQGGGSVTKKELLEGEEER	ASSHSS[+1]QTQGGGSVTK[+8]K[+8]E[-131.1]LLEGEEE[+1]R[+10]	48.31	#N/A	TRUE	5049224	GE2_F2:2003:385-407 v	E151104_05_Orbi2_JZ_CO_ES_Alex_LaminA_190_SILAC_EDC_GE2_F2.mzML		0.9876	5049224	y	5049224		2003
H/hIDmX_band2_F2	2003	385-407	HH1	11	ASSHSS[+1]QTQGGGSVTK[+8]K[+8]E[-131.1]LLEGEEE[+1]R[+10]	4	14063970	14063970	0.5	TRUE	48.31	4	658.083	NO	48.03	48.59	Library Peptides	14064000	48.31	ASSHSSQTQGGGSVTKKELLEGEEER	ASSHSS[+1]QTQGGGSVTK[+8]K[+8]E[-131.1]LLEGEEE[+1]R[+10]	48.31	#N/A	TRUE	5680731	GE2_F2:2003:385-407 v	E151104_05_Orbi2_JZ_CO_ES_Alex_LaminA_190_SILAC_EDC_GE2_F2.mzML		0.9876	5680731	y	5680731		2003
H/hIDmX_band2_F2	2003	385-407	HH2	12	ASSHSS[+1]QTQGGGSVTK[+8]K[+8]E[-131.1]LLEGEEE[+1]R[+10]	4	14063970	14063970	0.5	TRUE	48.22	4	658.334	NO	48.03	48.59	Library Peptides	14064000	48.31	ASSHSSQTQGGGSVTKKELLEGEEER	ASSHSS[+1]QTQGGGSVTK[+8]K[+8]E[-131.1]LLEGEEE[+1]R[+10]	48.31	#N/A	TRUE	3334016	GE2_F2:2003:385-407 v	E151104_05_Orbi2_JZ_CO_ES_Alex_LaminA_190_SILAC_EDC_GE2_F2.mzML		0.9876	3334016	y	3334016		2003
H/hIDmX_band2_F2	9162	319-324	LLm	1	EAK[+1]LRDLEDSLARE[-131.1]LRDLE[+1]DSLAR	4	175435008	175435008	-0.8	TRUE	118.24	4	671.864	NO	117.73	118.83	Library Peptides	175440000	118.24	EAKLRDLEDSLARELRDLEDSLAR	EAK[+1]LRDLEDSLARE[-131.1]LRDLE[+1]DSLAR	118.24	#N/A	TRUE	64256592	GE2_F2:9162:319-324 v	E151104_05_Orbi2_JZ_CO_ES_Alex_LaminA_190_SILAC_EDC_GE2_F2.mzML		0.9469	64256592	y	64256592	0.507168	9162
H/hIDmX_band2_F2	9162	319-324	LL1	2	EAK[+1]LRDLEDSLARE[-131.1]LRDLE[+1]DSLAR	4	175435008	175435008	-0.8	TRUE	118.24	4	672.114	NO	117.73	118.83	Library Peptides	175440000	118.24	EAKLRDLEDSLARELRDLEDSLAR	EAK[+1]LRDLEDSLARE[-131.1]LRDLE[+1]DSLAR	118.24	#N/A	TRUE	61751720	GE2_F2:9162:319-324 v	E151104_05_Orbi2_JZ_CO_ES_Alex_LaminA_190_SILAC_EDC_GE2_F2.mzML		0.9469	61751720	y	61751720		9162
H/hIDmX_band2_F2	9162	319-324	LL2	3	EAK[+1]LRDLEDSLARE[-131.1]LRDLE[+1]DSLAR	4	175435008	175435008	-0.8	TRUE	118.32	4	672.365	NO	117.73	118.83	Library Peptides	175440000	118.24	EAKLRDLEDSLARELRDLEDSLAR	EAK[+1]LRDLEDSLARE[-131.1]LRDLE[+1]DSLAR	118.24	#N/A	TRUE	49426692	GE2_F2:9162:319-324 v	E151104_05_Orbi2_JZ_CO_ES_Alex_LaminA_190_SILAC_EDC_GE2_F2.mzML		0.9469	49426692	y	49426692		9162
H/hIDmX_band2_F2	9162	319-324	HLm	4	EAK[+1]LRDLEDSLARE[-131.1]LR[+10]DLE[+1]DSLAR[+10]	4	191744800	191744800	-0.8	TRUE	118.32	4	676.868	NO	117.73	118.83	Library Peptides	191740000	118.32	EAKLRDLEDSLARELRDLEDSLAR	EAK[+1]LRDLEDSLARE[-131.1]LR[+10]DLE[+1]DSLAR[+10]	118.32	#N/A	FALSE	70295648	GE2_F2:9162:319-324 v	E151104_05_Orbi2_JZ_CO_ES_Alex_LaminA_190_SILAC_EDC_GE2_F2.mzML		0.9797	70295648	y	70295648		9162
H/hIDmX_band2_F2	9162	319-324	HL1	5	EAK[+1]LRDLEDSLARE[-131.1]LR[+10]DLE[+1]DSLAR[+10]	4	191744800	191744800	-0.8	TRUE	118.32	4	677.118	NO	117.73	118.83	Library Peptides	191740000	118.32	EAKLRDLEDSLARELRDLEDSLAR	EAK[+1]LRDLEDSLARE[-131.1]LR[+10]DLE[+1]DSLAR[+10]	118.32	#N/A	FALSE	71468272	GE2_F2:9162:319-324 v	E151104_05_Orbi2_JZ_CO_ES_Alex_LaminA_190_SILAC_EDC_GE2_F2.mzML		0.9797	71468272	y	71468272		9162
H/hIDmX_band2_F2	9162	319-324	HL2	6	EAK[+1]LRDLEDSLARE[-131.1]LR[+10]DLE[+1]DSLAR[+10]	4	191744800	191744800	-0.8	TRUE	118.24	4	677.369	NO	117.73	118.83	Library Peptides	191740000	118.32	EAKLRDLEDSLARELRDLEDSLAR	EAK[+1]LRDLEDSLARE[-131.1]LR[+10]DLE[+1]DSLAR[+10]	118.32	#N/A	FALSE	49980876	GE2_F2:9162:319-324 v	E151104_05_Orbi2_JZ_CO_ES_Alex_LaminA_190_SILAC_EDC_GE2_F2.mzML		0.9797	49980876	y	49980876		9162
H/hIDmX_band2_F2	9162	319-324	LHm	7	EAK[+9]LR[+10]DLEDSLAR[+10]E[-131.1]LRDLE[+1]DSLAR	4	195357456	195357456	-1	TRUE	118.32	4	678.871	NO	117.73	118.83	Library Peptides	195360000	118.24	EAKLRDLEDSLARELRDLEDSLAR	EAK[+9]LR[+10]DLEDSLAR[+10]E[-131.1]LRDLE[+1]DSLAR	118.24	#N/A	FALSE	66136396	GE2_F2:9162:319-324 v	E151104_05_Orbi2_JZ_CO_ES_Alex_LaminA_190_SILAC_EDC_GE2_F2.mzML		0.975	66136396	y	66136396		9162
H/hIDmX_band2_F2	9162	319-324	LH1	8	EAK[+9]LR[+10]DLEDSLAR[+10]E[-131.1]LRDLE[+1]DSLAR	4	195357456	195357456	-1	TRUE	118.24	4	679.122	NO	117.73	118.83	Library Peptides	195360000	118.24	EAKLRDLEDSLARELRDLEDSLAR	EAK[+9]LR[+10]DLEDSLAR[+10]E[-131.1]LRDLE[+1]DSLAR	118.24	#N/A	FALSE	73953912	GE2_F2:9162:319-324 v	E151104_05_Orbi2_JZ_CO_ES_Alex_LaminA_190_SILAC_EDC_GE2_F2.mzML		0.975	73953912	y	73953912		9162
H/hIDmX_band2_F2	9162	319-324	LH2	9	EAK[+9]LR[+10]DLEDSLAR[+10]E[-131.1]LRDLE[+1]DSLAR	4	195357456	195357456	-1	TRUE	118.24	4	679.373	NO	117.73	118.83	Library Peptides	195360000	118.24	EAKLRDLEDSLARELRDLEDSLAR	EAK[+9]LR[+10]DLEDSLAR[+10]E[-131.1]LRDLE[+1]DSLAR	118.24	#N/A	FALSE	55267148	GE2_F2:9162:319-324 v	E151104_05_Orbi2_JZ_CO_ES_Alex_LaminA_190_SILAC_EDC_GE2_F2.mzML		0.975	55267148	y	55267148		9162
H/hIDmX_band2_F2	9162	319-324	HHm	10	EAK[+9]LR[+10]DLEDSLAR[+10]E[-131.1]LR[+10]DLE[+1]DSLAR[+10]	4	200724640	200724640	-0.5	TRUE	118.24	4	683.875	NO	117.73	118.83	Library Peptides	200720000	118.24	EAKLRDLEDSLARELRDLEDSLAR	EAK[+9]LR[+10]DLEDSLAR[+10]E[-131.1]LR[+10]DLE[+1]DSLAR[+10]	118.24	#N/A	TRUE	90512816	GE2_F2:9162:319-324 v	E151104_05_Orbi2_JZ_CO_ES_Alex_LaminA_190_SILAC_EDC_GE2_F2.mzML		0.9722	90512816	y	90512816		9162
H/hIDmX_band2_F2	9162	319-324	HH1	11	EAK[+9]LR[+10]DLEDSLAR[+10]E[-131.1]LR[+10]DLE[+1]DSLAR[+10]	4	200724640	200724640	-0.5	TRUE	118.24	4	684.126	NO	117.73	118.83	Library Peptides	200720000	118.24	EAKLRDLEDSLARELRDLEDSLAR	EAK[+9]LR[+10]DLEDSLAR[+10]E[-131.1]LR[+10]DLE[+1]DSLAR[+10]	118.24	#N/A	TRUE	68164576	GE2_F2:9162:319-324 v	E151104_05_Orbi2_JZ_CO_ES_Alex_LaminA_190_SILAC_EDC_GE2_F2.mzML		0.9722	68164576	y	68164576		9162
H/hIDmX_band2_F2	9162	319-324	HH2	12	EAK[+9]LR[+10]DLEDSLAR[+10]E[-131.1]LR[+10]DLE[+1]DSLAR[+10]	4	200724640	200724640	-0.5	TRUE	118.32	4	684.377	NO	117.73	118.83	Library Peptides	200720000	118.24	EAKLRDLEDSLARELRDLEDSLAR	EAK[+9]LR[+10]DLEDSLAR[+10]E[-131.1]LR[+10]DLE[+1]DSLAR[+10]	118.24	#N/A	TRUE	42047240	GE2_F2:9162:319-324 v	E151104_05_Orbi2_JZ_CO_ES_Alex_LaminA_190_SILAC_EDC_GE2_F2.mzML		0.9722	42047240	y	42047240		9162
H/hIDmX_band2_F2	8137-8145	268-300	LLm	1	ID[+1]SLSAQLSQLQKE[-131.1]TYS[+1]AKLDNAR	3	506773344	506773344	-0.5	TRUE	108.18	3	850.789	NO	107.84	108.61	Library Peptides	506770000	108.35	IDSLSAQLSQLQKETYSAKLDNAR	ID[+1]SLSAQLSQLQKE[-131.1]TYS[+1]AKLDNAR	108.35	#N/A	FALSE	171030272	GE2_F2:8137-8145:268-300 v	E151104_05_Orbi2_JZ_CO_ES_Alex_LaminA_190_SILAC_EDC_GE2_F2.mzML		0.9728	171030272	y	171030272	0.380287	8137-8145
H/hIDmX_band2_F2	8137-8145	268-300	LL1	2	ID[+1]SLSAQLSQLQKE[-131.1]TYS[+1]AKLDNAR	3	506773344	506773344	-0.5	TRUE	108.35	3	851.123	NO	107.84	108.61	Library Peptides	506770000	108.35	IDSLSAQLSQLQKETYSAKLDNAR	ID[+1]SLSAQLSQLQKE[-131.1]TYS[+1]AKLDNAR	108.35	#N/A	FALSE	189101168	GE2_F2:8137-8145:268-300 v	E151104_05_Orbi2_JZ_CO_ES_Alex_LaminA_190_SILAC_EDC_GE2_F2.mzML		0.9728	189101168	y	189101168		8137-8145
H/hIDmX_band2_F2	8137-8145	268-300	LL2	3	ID[+1]SLSAQLSQLQKE[-131.1]TYS[+1]AKLDNAR	3	506773344	506773344	-0.5	TRUE	108.18	3	851.457	NO	107.84	108.61	Library Peptides	506770000	108.35	IDSLSAQLSQLQKETYSAKLDNAR	ID[+1]SLSAQLSQLQKE[-131.1]TYS[+1]AKLDNAR	108.35	#N/A	FALSE	146641888	GE2_F2:8137-8145:268-300 v	E151104_05_Orbi2_JZ_CO_ES_Alex_LaminA_190_SILAC_EDC_GE2_F2.mzML		0.9728	146641888	y	146641888		8137-8145
H/hIDmX_band2_F2	8137-8145	268-300	HLm	4	ID[+1]SLSAQLSQLQK[+8]E[-131.1]TYS[+1]AKLDNAR	3	314647392	314647392	-0.4	TRUE	108.27	3	853.46	NO	107.84	108.61	Library Peptides	314650000	108.18	IDSLSAQLSQLQKETYSAKLDNAR	ID[+1]SLSAQLSQLQK[+8]E[-131.1]TYS[+1]AKLDNAR	108.18	#N/A	FALSE	90300112	GE2_F2:8137-8145:268-300 v	E151104_05_Orbi2_JZ_CO_ES_Alex_LaminA_190_SILAC_EDC_GE2_F2.mzML		0.976	90300112	y	90300112		8137-8145
H/hIDmX_band2_F2	8137-8145	268-300	HL1	5	ID[+1]SLSAQLSQLQK[+8]E[-131.1]TYS[+1]AKLDNAR	3	314647392	314647392	-0.4	TRUE	108.18	3	853.795	NO	107.84	108.61	Library Peptides	314650000	108.18	IDSLSAQLSQLQKETYSAKLDNAR	ID[+1]SLSAQLSQLQK[+8]E[-131.1]TYS[+1]AKLDNAR	108.18	#N/A	FALSE	134650288	GE2_F2:8137-8145:268-300 v	E151104_05_Orbi2_JZ_CO_ES_Alex_LaminA_190_SILAC_EDC_GE2_F2.mzML		0.976	134650288	y	134650288		8137-8145
H/hIDmX_band2_F2	8137-8145	268-300	HL2	6	ID[+1]SLSAQLSQLQK[+8]E[-131.1]TYS[+1]AKLDNAR	3	314647392	314647392	-0.4	TRUE	108.1	3	854.129	NO	107.84	108.61	Library Peptides	314650000	108.18	IDSLSAQLSQLQKETYSAKLDNAR	ID[+1]SLSAQLSQLQK[+8]E[-131.1]TYS[+1]AKLDNAR	108.18	#N/A	FALSE	89696992	GE2_F2:8137-8145:268-300 v	E151104_05_Orbi2_JZ_CO_ES_Alex_LaminA_190_SILAC_EDC_GE2_F2.mzML		0.976	89696992	y	89696992		8137-8145
H/hIDmX_band2_F2	8137-8145	268-300	LHm	7	ID[+1]SLSAQLSQLQKE[-131.1]TYS[+1]AK[+8]LDNAR[+10]	3	307315520	307315520	-1	TRUE	108.1	3	856.796	NO	107.84	108.61	Library Peptides	307320000	108.1	IDSLSAQLSQLQKETYSAKLDNAR	ID[+1]SLSAQLSQLQKE[-131.1]TYS[+1]AK[+8]LDNAR[+10]	108.1	#N/A	TRUE	102875624	GE2_F2:8137-8145:268-300 v	E151104_05_Orbi2_JZ_CO_ES_Alex_LaminA_190_SILAC_EDC_GE2_F2.mzML		0.9882	102875624	y	102875624		8137-8145
H/hIDmX_band2_F2	8137-8145	268-300	LH1	8	ID[+1]SLSAQLSQLQKE[-131.1]TYS[+1]AK[+8]LDNAR[+10]	3	307315520	307315520	-1	TRUE	108.27	3	857.131	NO	107.84	108.61	Library Peptides	307320000	108.1	IDSLSAQLSQLQKETYSAKLDNAR	ID[+1]SLSAQLSQLQKE[-131.1]TYS[+1]AK[+8]LDNAR[+10]	108.1	#N/A	TRUE	120556776	GE2_F2:8137-8145:268-300 v	E151104_05_Orbi2_JZ_CO_ES_Alex_LaminA_190_SILAC_EDC_GE2_F2.mzML		0.9882	120556776	y	120556776		8137-8145
H/hIDmX_band2_F2	8137-8145	268-300	LH2	9	ID[+1]SLSAQLSQLQKE[-131.1]TYS[+1]AK[+8]LDNAR[+10]	3	307315520	307315520	-1	TRUE	108.35	3	857.465	NO	107.84	108.61	Library Peptides	307320000	108.1	IDSLSAQLSQLQKETYSAKLDNAR	ID[+1]SLSAQLSQLQKE[-131.1]TYS[+1]AK[+8]LDNAR[+10]	108.1	#N/A	TRUE	83883104	GE2_F2:8137-8145:268-300 v	E151104_05_Orbi2_JZ_CO_ES_Alex_LaminA_190_SILAC_EDC_GE2_F2.mzML		0.9882	83883104	y	83883104		8137-8145
H/hIDmX_band2_F2	8137-8145	268-300	HHm	10	ID[+1]SLSAQLSQLQKE[-131.1]TYS[+1]AKLDNAR	3	506773344	506773344	-0.5	TRUE	108.18	3	850.789	NO	107.84	108.61	Library Peptides	506770000	108.35	IDSLSAQLSQLQKETYSAKLDNAR	ID[+1]SLSAQLSQLQKE[-131.1]TYS[+1]AKLDNAR	108.35	#N/A	FALSE	171030272	GE2_F2:8137-8145:268-300 v	E151104_05_Orbi2_JZ_CO_ES_Alex_LaminA_190_SILAC_EDC_GE2_F2.mzML		0.9728	171030272	y	171030272		8137-8145
H/hIDmX_band2_F2	8137-8145	268-300	HH1	11	ID[+1]SLSAQLSQLQKE[-131.1]TYS[+1]AKLDNAR	3	506773344	506773344	-0.5	TRUE	108.35	3	851.123	NO	107.84	108.61	Library Peptides	506770000	108.35	IDSLSAQLSQLQKETYSAKLDNAR	ID[+1]SLSAQLSQLQKE[-131.1]TYS[+1]AKLDNAR	108.35	#N/A	FALSE	189101168	GE2_F2:8137-8145:268-300 v	E151104_05_Orbi2_JZ_CO_ES_Alex_LaminA_190_SILAC_EDC_GE2_F2.mzML		0.9728	189101168	y	189101168		8137-8145
H/hIDmX_band2_F2	8137-8145	268-300	HH2	12	ID[+1]SLSAQLSQLQKE[-131.1]TYS[+1]AKLDNAR	3	506773344	506773344	-0.5	TRUE	108.18	3	851.457	NO	107.84	108.61	Library Peptides	506770000	108.35	IDSLSAQLSQLQKETYSAKLDNAR	ID[+1]SLSAQLSQLQKE[-131.1]TYS[+1]AKLDNAR	108.35	#N/A	FALSE	146641888	GE2_F2:8137-8145:268-300 v	E151104_05_Orbi2_JZ_CO_ES_Alex_LaminA_190_SILAC_EDC_GE2_F2.mzML		0.9728	146641888	y	146641888		8137-8145
H/hIDmX_band2_F2	8161	268-300	LLm	1	ID[+1]SLSAQLSQLQK[+8]E[-131.1]TYS[+1]AKLDNAR	4	475972480	475972480	-5.7	TRUE	108.18	4	640.347	NO	107.84	108.52	Library Peptides	475970000	108.18	IDSLSAQLSQLQKETYSAKLDNAR	ID[+1]SLSAQLSQLQK[+8]E[-131.1]TYS[+1]AKLDNAR	108.18	#N/A	TRUE	194150560	GE2_F2:8161:268-300 v monoisotpic peak in the LL isotopic cluster is overlayed by a nosie signal	E151104_05_Orbi2_JZ_CO_ES_Alex_LaminA_190_SILAC_EDC_GE2_F2.mzML		0.9409	194150560	x	0	0.535259	8161		0.535259
H/hIDmX_band2_F2	8161	268-300	LL1	2	ID[+1]SLSAQLSQLQK[+8]E[-131.1]TYS[+1]AKLDNAR	4	475972480	475972480	-5.7	TRUE	108.1	4	640.598	NO	107.84	108.52	Library Peptides	475970000	108.18	IDSLSAQLSQLQKETYSAKLDNAR	ID[+1]SLSAQLSQLQK[+8]E[-131.1]TYS[+1]AKLDNAR	108.18	#N/A	TRUE	159396448	GE2_F2:8161:268-300 v	E151104_05_Orbi2_JZ_CO_ES_Alex_LaminA_190_SILAC_EDC_GE2_F2.mzML		0.9409	159396448	y	159396448		8161	159396448
H/hIDmX_band2_F2	8161	268-300	LL2	3	ID[+1]SLSAQLSQLQK[+8]E[-131.1]TYS[+1]AKLDNAR	4	475972480	475972480	-5.7	TRUE	108.18	4	640.848	NO	107.84	108.52	Library Peptides	475970000	108.18	IDSLSAQLSQLQKETYSAKLDNAR	ID[+1]SLSAQLSQLQK[+8]E[-131.1]TYS[+1]AKLDNAR	108.18	#N/A	TRUE	122425472	GE2_F2:8161:268-300 v	E151104_05_Orbi2_JZ_CO_ES_Alex_LaminA_190_SILAC_EDC_GE2_F2.mzML		0.9409	122425472	y	122425472		8161	122425472
H/hIDmX_band2_F2	8161	268-300	HLm	4	ID[+1]SLSAQLSQLQKE[-131.1]TYS[+1]AKLDNAR	4	759254208	759254208	-1.8	TRUE	108.35	4	638.344	NO	107.84	108.52	Library Peptides	759250000	108.18	IDSLSAQLSQLQKETYSAKLDNAR	ID[+1]SLSAQLSQLQKE[-131.1]TYS[+1]AKLDNAR	108.18	#N/A	TRUE	226975872	GE2_F2:8161:268-300 v	E151104_05_Orbi2_JZ_CO_ES_Alex_LaminA_190_SILAC_EDC_GE2_F2.mzML		0.9788	226975872	x	0		8161
H/hIDmX_band2_F2	8161	268-300	HL1	5	ID[+1]SLSAQLSQLQKE[-131.1]TYS[+1]AKLDNAR	4	759254208	759254208	-1.8	TRUE	108.18	4	638.594	NO	107.84	108.52	Library Peptides	759250000	108.18	IDSLSAQLSQLQKETYSAKLDNAR	ID[+1]SLSAQLSQLQKE[-131.1]TYS[+1]AKLDNAR	108.18	#N/A	TRUE	328624992	GE2_F2:8161:268-300 v	E151104_05_Orbi2_JZ_CO_ES_Alex_LaminA_190_SILAC_EDC_GE2_F2.mzML		0.9788	328624992	y	328624992		8161	328624992
H/hIDmX_band2_F2	8161	268-300	HL2	6	ID[+1]SLSAQLSQLQKE[-131.1]TYS[+1]AKLDNAR	4	759254208	759254208	-1.8	TRUE	108.18	4	638.845	NO	107.84	108.52	Library Peptides	759250000	108.18	IDSLSAQLSQLQKETYSAKLDNAR	ID[+1]SLSAQLSQLQKE[-131.1]TYS[+1]AKLDNAR	108.18	#N/A	TRUE	203653312	GE2_F2:8161:268-300 v	E151104_05_Orbi2_JZ_CO_ES_Alex_LaminA_190_SILAC_EDC_GE2_F2.mzML		0.9788	203653312	y	203653312		8161	203653312
H/hIDmX_band2_F2	8161	268-300	LHm	7	ID[+1]SLSAQLSQLQKE[-131.1]TYS[+1]AK[+8]LDNAR[+10]	4	478311488	478311488	-1.7	TRUE	108.1	4	642.849	NO	107.84	108.52	Library Peptides	478310000	108.1	IDSLSAQLSQLQKETYSAKLDNAR	ID[+1]SLSAQLSQLQKE[-131.1]TYS[+1]AK[+8]LDNAR[+10]	108.1	#N/A	TRUE	169193920	GE2_F2:8161:268-300 v	E151104_05_Orbi2_JZ_CO_ES_Alex_LaminA_190_SILAC_EDC_GE2_F2.mzML		0.9925	169193920	x	0		8161
H/hIDmX_band2_F2	8161	268-300	LH1	8	ID[+1]SLSAQLSQLQKE[-131.1]TYS[+1]AK[+8]LDNAR[+10]	4	478311488	478311488	-1.7	TRUE	108.1	4	643.1	NO	107.84	108.52	Library Peptides	478310000	108.1	IDSLSAQLSQLQKETYSAKLDNAR	ID[+1]SLSAQLSQLQKE[-131.1]TYS[+1]AK[+8]LDNAR[+10]	108.1	#N/A	TRUE	184172640	GE2_F2:8161:268-300 v	E151104_05_Orbi2_JZ_CO_ES_Alex_LaminA_190_SILAC_EDC_GE2_F2.mzML		0.9925	184172640	y	184172640		8161	184172640
H/hIDmX_band2_F2	8161	268-300	LH2	9	ID[+1]SLSAQLSQLQKE[-131.1]TYS[+1]AK[+8]LDNAR[+10]	4	478311488	478311488	-1.7	TRUE	108.1	4	643.351	NO	107.84	108.52	Library Peptides	478310000	108.1	IDSLSAQLSQLQKETYSAKLDNAR	ID[+1]SLSAQLSQLQKE[-131.1]TYS[+1]AK[+8]LDNAR[+10]	108.1	#N/A	TRUE	124944928	GE2_F2:8161:268-300 v	E151104_05_Orbi2_JZ_CO_ES_Alex_LaminA_190_SILAC_EDC_GE2_F2.mzML		0.9925	124944928	y	124944928		8161	124944928
H/hIDmX_band2_F2	8161	268-300	HHm	10	ID[+1]SLSAQLSQLQK[+8]E[-131.1]TYS[+1]AK[+8]LDNAR[+10]	4	737309120	737309120	-1.5	TRUE	108.1	4	644.853	NO	107.84	108.52	Library Peptides	737310000	108.1	IDSLSAQLSQLQKETYSAKLDNAR	ID[+1]SLSAQLSQLQK[+8]E[-131.1]TYS[+1]AK[+8]LDNAR[+10]	108.1	#N/A	TRUE	288584576	GE2_F2:8161:268-300 v	E151104_05_Orbi2_JZ_CO_ES_Alex_LaminA_190_SILAC_EDC_GE2_F2.mzML		0.9601	288584576	x	0		8161
H/hIDmX_band2_F2	8161	268-300	HH1	11	ID[+1]SLSAQLSQLQK[+8]E[-131.1]TYS[+1]AK[+8]LDNAR[+10]	4	737309120	737309120	-1.5	TRUE	108.1	4	645.103	NO	107.84	108.52	Library Peptides	737310000	108.1	IDSLSAQLSQLQKETYSAKLDNAR	ID[+1]SLSAQLSQLQK[+8]E[-131.1]TYS[+1]AK[+8]LDNAR[+10]	108.1	#N/A	TRUE	309657088	GE2_F2:8161:268-300 v	E151104_05_Orbi2_JZ_CO_ES_Alex_LaminA_190_SILAC_EDC_GE2_F2.mzML		0.9601	309657088	y	309657088		8161	309657088
H/hIDmX_band2_F2	8161	268-300	HH2	12	ID[+1]SLSAQLSQLQK[+8]E[-131.1]TYS[+1]AK[+8]LDNAR[+10]	4	737309120	737309120	-1.5	TRUE	108.1	4	645.354	NO	107.84	108.52	Library Peptides	737310000	108.1	IDSLSAQLSQLQKETYSAKLDNAR	ID[+1]SLSAQLSQLQK[+8]E[-131.1]TYS[+1]AK[+8]LDNAR[+10]	108.1	#N/A	TRUE	139067440	GE2_F2:8161:268-300 v	E151104_05_Orbi2_JZ_CO_ES_Alex_LaminA_190_SILAC_EDC_GE2_F2.mzML		0.9601	139067440	y	139067440		8161	139067440
H/hIDmX_band2_F2	9827	32-34	LLm	1	LQEK[+1]EDLQELNDRE[-131.1]LQEKE[+1]DLQELNDRLAVYIDR	5	66475784	66475784	-3.5	TRUE	125.16	5	815.018	NO	125.08	125.48	Library Peptides	66476000	125.4	LQEKEDLQELNDRELQEKEDLQELNDRLAVYIDR	LQEK[+1]EDLQELNDRE[-131.1]LQEKE[+1]DLQELNDRLAVYIDR	125.4	#N/A	TRUE	9036378	GE2_F2:9827:32-34 v overlaps with 9826 v	E151104_05_Orbi2_JZ_CO_ES_Alex_LaminA_190_SILAC_EDC_GE2_F2.mzML		0.9047	9036378	y	9036378	0.477388	9827
H/hIDmX_band2_F2	9827	32-34	LL1	2	LQEK[+1]EDLQELNDRE[-131.1]LQEKE[+1]DLQELNDRLAVYIDR	5	66475784	66475784	-3.5	TRUE	125.32	5	815.219	NO	125.08	125.48	Library Peptides	66476000	125.4	LQEKEDLQELNDRELQEKEDLQELNDRLAVYIDR	LQEK[+1]EDLQELNDRE[-131.1]LQEKE[+1]DLQELNDRLAVYIDR	125.4	#N/A	TRUE	18643996	GE2_F2:9827:32-34 v overlaps with 9826 v	E151104_05_Orbi2_JZ_CO_ES_Alex_LaminA_190_SILAC_EDC_GE2_F2.mzML		0.9047	18643996	y	18643996		9827
H/hIDmX_band2_F2	9827	32-34	LL2	3	LQEK[+1]EDLQELNDRE[-131.1]LQEKE[+1]DLQELNDRLAVYIDR	5	66475784	66475784	-3.5	TRUE	125.4	5	815.42	NO	125.08	125.48	Library Peptides	66476000	125.4	LQEKEDLQELNDRELQEKEDLQELNDRLAVYIDR	LQEK[+1]EDLQELNDRE[-131.1]LQEKE[+1]DLQELNDRLAVYIDR	125.4	#N/A	TRUE	38795408	GE2_F2:9827:32-34 v overlaps with 9826 v	E151104_05_Orbi2_JZ_CO_ES_Alex_LaminA_190_SILAC_EDC_GE2_F2.mzML		0.9047	38795408	y	38795408		9827
H/hIDmX_band2_F2	9827	32-34	HLm	4	LQEK[+9]EDLQELNDR[+10]E[-131.1]LQEKE[+1]DLQELNDRLAVYIDR	5	71866336	71866336	-0.8	TRUE	125.32	5	818.623	NO	125.08	125.48	Library Peptides	71866000	125.32	LQEKEDLQELNDRELQEKEDLQELNDRLAVYIDR	LQEK[+9]EDLQELNDR[+10]E[-131.1]LQEKE[+1]DLQELNDRLAVYIDR	125.32	#N/A	TRUE	19035634	GE2_F2:9827:32-34 v overlaps with 9826 v	E151104_05_Orbi2_JZ_CO_ES_Alex_LaminA_190_SILAC_EDC_GE2_F2.mzML		0.9458	19035634	y	19035634		9827
H/hIDmX_band2_F2	9827	32-34	HL1	5	LQEK[+9]EDLQELNDR[+10]E[-131.1]LQEKE[+1]DLQELNDRLAVYIDR	5	71866336	71866336	-0.8	TRUE	125.32	5	818.824	NO	125.08	125.48	Library Peptides	71866000	125.32	LQEKEDLQELNDRELQEKEDLQELNDRLAVYIDR	LQEK[+9]EDLQELNDR[+10]E[-131.1]LQEKE[+1]DLQELNDRLAVYIDR	125.32	#N/A	TRUE	29542518	GE2_F2:9827:32-34 v overlaps with 9826 v	E151104_05_Orbi2_JZ_CO_ES_Alex_LaminA_190_SILAC_EDC_GE2_F2.mzML		0.9458	29542518	y	29542518		9827
H/hIDmX_band2_F2	9827	32-34	HL2	6	LQEK[+9]EDLQELNDR[+10]E[-131.1]LQEKE[+1]DLQELNDRLAVYIDR	5	71866336	71866336	-0.8	TRUE	125.24	5	819.024	NO	125.08	125.48	Library Peptides	71866000	125.32	LQEKEDLQELNDRELQEKEDLQELNDRLAVYIDR	LQEK[+9]EDLQELNDR[+10]E[-131.1]LQEKE[+1]DLQELNDRLAVYIDR	125.32	#N/A	TRUE	23288188	GE2_F2:9827:32-34 v overlaps with 9826 v	E151104_05_Orbi2_JZ_CO_ES_Alex_LaminA_190_SILAC_EDC_GE2_F2.mzML		0.9458	23288188	y	23288188		9827
H/hIDmX_band2_F2	9827	32-34	LHm	7	LQEK[+1]EDLQELNDRE[-131.1]LQEK[+8]E[+1]DLQELNDR[+10]LAVYIDR[+10]	5	75545856	75545856	0	TRUE	125.32	5	820.625	NO	125.08	125.48	Library Peptides	75546000	125.24	LQEKEDLQELNDRELQEKEDLQELNDRLAVYIDR	LQEK[+1]EDLQELNDRE[-131.1]LQEK[+8]E[+1]DLQELNDR[+10]LAVYIDR[+10]	125.24	#N/A	TRUE	20314468	GE2_F2:9827:32-34 v overlaps with 9826 v	E151104_05_Orbi2_JZ_CO_ES_Alex_LaminA_190_SILAC_EDC_GE2_F2.mzML		0.9275	20314468	y	20314468		9827
H/hIDmX_band2_F2	9827	32-34	LH1	8	LQEK[+1]EDLQELNDRE[-131.1]LQEK[+8]E[+1]DLQELNDR[+10]LAVYIDR[+10]	5	75545856	75545856	0	TRUE	125.32	5	820.825	NO	125.08	125.48	Library Peptides	75546000	125.24	LQEKEDLQELNDRELQEKEDLQELNDRLAVYIDR	LQEK[+1]EDLQELNDRE[-131.1]LQEK[+8]E[+1]DLQELNDR[+10]LAVYIDR[+10]	125.24	#N/A	TRUE	21366564	GE2_F2:9827:32-34 v overlaps with 9826 v	E151104_05_Orbi2_JZ_CO_ES_Alex_LaminA_190_SILAC_EDC_GE2_F2.mzML		0.9275	21366564	y	21366564		9827
H/hIDmX_band2_F2	9827	32-34	LH2	9	LQEK[+1]EDLQELNDRE[-131.1]LQEK[+8]E[+1]DLQELNDR[+10]LAVYIDR[+10]	5	75545856	75545856	0	TRUE	125.24	5	821.026	NO	125.08	125.48	Library Peptides	75546000	125.24	LQEKEDLQELNDRELQEKEDLQELNDRLAVYIDR	LQEK[+1]EDLQELNDRE[-131.1]LQEK[+8]E[+1]DLQELNDR[+10]LAVYIDR[+10]	125.24	#N/A	TRUE	33864824	GE2_F2:9827:32-34 v overlaps with 9826 v	E151104_05_Orbi2_JZ_CO_ES_Alex_LaminA_190_SILAC_EDC_GE2_F2.mzML		0.9275	33864824	y	33864824		9827
H/hIDmX_band2_F2	9827	32-34	HHm	10	LQEK[+9]EDLQELNDR[+10]E[-131.1]LQEK[+8]E[+1]DLQELNDR[+10]LAVYIDR[+10]	5	94900832	94900832	-2.2	TRUE	125.32	5	824.229	NO	125.08	125.48	Library Peptides	94901000	125.4	LQEKEDLQELNDRELQEKEDLQELNDRLAVYIDR	LQEK[+9]EDLQELNDR[+10]E[-131.1]LQEK[+8]E[+1]DLQELNDR[+10]LAVYIDR[+10]	125.4	#N/A	TRUE	25108896	GE2_F2:9827:32-34 v overlaps with 9826 v	E151104_05_Orbi2_JZ_CO_ES_Alex_LaminA_190_SILAC_EDC_GE2_F2.mzML		0.9795	25108896	y	25108896		9827
H/hIDmX_band2_F2	9827	32-34	HH1	11	LQEK[+9]EDLQELNDR[+10]E[-131.1]LQEK[+8]E[+1]DLQELNDR[+10]LAVYIDR[+10]	5	94900832	94900832	-2.2	TRUE	125.4	5	824.43	NO	125.08	125.48	Library Peptides	94901000	125.4	LQEKEDLQELNDRELQEKEDLQELNDRLAVYIDR	LQEK[+9]EDLQELNDR[+10]E[-131.1]LQEK[+8]E[+1]DLQELNDR[+10]LAVYIDR[+10]	125.4	#N/A	TRUE	39474760	GE2_F2:9827:32-34 v overlaps with 9826 v	E151104_05_Orbi2_JZ_CO_ES_Alex_LaminA_190_SILAC_EDC_GE2_F2.mzML		0.9795	39474760	y	39474760		9827
H/hIDmX_band2_F2	9827	32-34	HH2	12	LQEK[+9]EDLQELNDR[+10]E[-131.1]LQEK[+8]E[+1]DLQELNDR[+10]LAVYIDR[+10]	5	94900832	94900832	-2.2	TRUE	125.24	5	824.63	NO	125.08	125.48	Library Peptides	94901000	125.4	LQEKEDLQELNDRELQEKEDLQELNDRLAVYIDR	LQEK[+9]EDLQELNDR[+10]E[-131.1]LQEK[+8]E[+1]DLQELNDR[+10]LAVYIDR[+10]	125.4	#N/A	TRUE	30317172	GE2_F2:9827:32-34 v overlaps with 9826 v	E151104_05_Orbi2_JZ_CO_ES_Alex_LaminA_190_SILAC_EDC_GE2_F2.mzML		0.9795	30317172	y	30317172		9827
H/hIDmX_band2_F2	10198	32-34	LLm	1	LQEK[+1]EDLQELNDRLAVYIDRE[-131.1]LQEKED[+1]LQELNDR	4	41655560	41655560	-0.6	TRUE	128.81	4	1018.52	NO	128.65	129.31	Library Peptides	41656000	128.81	LQEKEDLQELNDRLAVYIDRELQEKEDLQELNDR	LQEK[+1]EDLQELNDRLAVYIDRE[-131.1]LQEKED[+1]LQELNDR	128.81	#N/A	TRUE	7234746	GE2_F2:10198:32-34 v overlaps with 10188 v	E151104_05_Orbi2_JZ_CO_ES_Alex_LaminA_190_SILAC_EDC_GE2_F2.mzML		0.9379	7234746	y	7234746	0.436463	10198
H/hIDmX_band2_F2	10198	32-34	LL1	2	LQEK[+1]EDLQELNDRLAVYIDRE[-131.1]LQEKED[+1]LQELNDR	4	41655560	41655560	-0.6	TRUE	128.81	4	1018.77	NO	128.65	129.31	Library Peptides	41656000	128.81	LQEKEDLQELNDRLAVYIDRELQEKEDLQELNDR	LQEK[+1]EDLQELNDRLAVYIDRE[-131.1]LQEKED[+1]LQELNDR	128.81	#N/A	TRUE	19857528	GE2_F2:10198:32-34 v overlaps with 10188 v	E151104_05_Orbi2_JZ_CO_ES_Alex_LaminA_190_SILAC_EDC_GE2_F2.mzML		0.9379	19857528	y	19857528		10198
H/hIDmX_band2_F2	10198	32-34	LL2	3	LQEK[+1]EDLQELNDRLAVYIDRE[-131.1]LQEKED[+1]LQELNDR	4	41655560	41655560	-0.6	TRUE	128.81	4	1019.02	NO	128.65	129.31	Library Peptides	41656000	128.81	LQEKEDLQELNDRLAVYIDRELQEKEDLQELNDR	LQEK[+1]EDLQELNDRLAVYIDRE[-131.1]LQEKED[+1]LQELNDR	128.81	#N/A	TRUE	14563286	GE2_F2:10198:32-34 v overlaps with 10188 v	E151104_05_Orbi2_JZ_CO_ES_Alex_LaminA_190_SILAC_EDC_GE2_F2.mzML		0.9379	14563286	y	14563286		10198
H/hIDmX_band2_F2	10198	32-34	HLm	4	LQEK[+1]EDLQELNDRLAVYIDRE[-131.1]LQEK[+8]ED[+1]LQELNDR[+10]	4	45382456	45382456	-0.1	TRUE	128.81	4	1023.03	NO	128.65	129.31	Library Peptides	45382000	128.81	LQEKEDLQELNDRLAVYIDRELQEKEDLQELNDR	LQEK[+1]EDLQELNDRLAVYIDRE[-131.1]LQEK[+8]ED[+1]LQELNDR[+10]	128.81	#N/A	TRUE	11604172	GE2_F2:10198:32-34 v overlaps with 10188 v	E151104_05_Orbi2_JZ_CO_ES_Alex_LaminA_190_SILAC_EDC_GE2_F2.mzML		0.9016	11604172	y	11604172		10198
H/hIDmX_band2_F2	10198	32-34	HL1	5	LQEK[+1]EDLQELNDRLAVYIDRE[-131.1]LQEK[+8]ED[+1]LQELNDR[+10]	4	45382456	45382456	-0.1	TRUE	128.81	4	1023.28	NO	128.65	129.31	Library Peptides	45382000	128.81	LQEKEDLQELNDRLAVYIDRELQEKEDLQELNDR	LQEK[+1]EDLQELNDRLAVYIDRE[-131.1]LQEK[+8]ED[+1]LQELNDR[+10]	128.81	#N/A	TRUE	22191336	GE2_F2:10198:32-34 v overlaps with 10188 v	E151104_05_Orbi2_JZ_CO_ES_Alex_LaminA_190_SILAC_EDC_GE2_F2.mzML		0.9016	22191336	y	22191336		10198
H/hIDmX_band2_F2	10198	32-34	HL2	6	LQEK[+1]EDLQELNDRLAVYIDRE[-131.1]LQEK[+8]ED[+1]LQELNDR[+10]	4	45382456	45382456	-0.1	TRUE	128.81	4	1023.53	NO	128.65	129.31	Library Peptides	45382000	128.81	LQEKEDLQELNDRLAVYIDRELQEKEDLQELNDR	LQEK[+1]EDLQELNDRLAVYIDRE[-131.1]LQEK[+8]ED[+1]LQELNDR[+10]	128.81	#N/A	TRUE	11586946	GE2_F2:10198:32-34 v overlaps with 10188 v	E151104_05_Orbi2_JZ_CO_ES_Alex_LaminA_190_SILAC_EDC_GE2_F2.mzML		0.9016	11586946	y	11586946		10198
H/hIDmX_band2_F2	10198	32-34	LHm	7	LQEK[+9]EDLQELNDR[+10]LAVYIDR[+10]E[-131.1]LQEKED[+1]LQELNDR	4	22398116	22398116	-0.2	TRUE	129.06	4	1025.53	NO	128.65	129.31	Library Peptides	22398000	128.73	LQEKEDLQELNDRLAVYIDRELQEKEDLQELNDR	LQEK[+9]EDLQELNDR[+10]LAVYIDR[+10]E[-131.1]LQEKED[+1]LQELNDR	128.73	#N/A	TRUE	4473947	GE2_F2:10198:32-34 v overlaps with 10188 v	E151104_05_Orbi2_JZ_CO_ES_Alex_LaminA_190_SILAC_EDC_GE2_F2.mzML		0.9471	4473947	y	4473947		10198
H/hIDmX_band2_F2	10198	32-34	LH1	8	LQEK[+9]EDLQELNDR[+10]LAVYIDR[+10]E[-131.1]LQEKED[+1]LQELNDR	4	22398116	22398116	-0.2	TRUE	128.73	4	1025.78	NO	128.65	129.31	Library Peptides	22398000	128.73	LQEKEDLQELNDRLAVYIDRELQEKEDLQELNDR	LQEK[+9]EDLQELNDR[+10]LAVYIDR[+10]E[-131.1]LQEKED[+1]LQELNDR	128.73	#N/A	TRUE	10578149	GE2_F2:10198:32-34 v overlaps with 10188 v	E151104_05_Orbi2_JZ_CO_ES_Alex_LaminA_190_SILAC_EDC_GE2_F2.mzML		0.9471	10578149	y	10578149		10198
H/hIDmX_band2_F2	10198	32-34	LH2	9	LQEK[+9]EDLQELNDR[+10]LAVYIDR[+10]E[-131.1]LQEKED[+1]LQELNDR	4	22398116	22398116	-0.2	TRUE	128.81	4	1026.03	NO	128.65	129.31	Library Peptides	22398000	128.73	LQEKEDLQELNDRLAVYIDRELQEKEDLQELNDR	LQEK[+9]EDLQELNDR[+10]LAVYIDR[+10]E[-131.1]LQEKED[+1]LQELNDR	128.73	#N/A	TRUE	7346020	GE2_F2:10198:32-34 v overlaps with 10188 v	E151104_05_Orbi2_JZ_CO_ES_Alex_LaminA_190_SILAC_EDC_GE2_F2.mzML		0.9471	7346020	y	7346020		10198
H/hIDmX_band2_F2	10198	32-34	HHm	10	LQEK[+9]EDLQELNDR[+10]LAVYIDR[+10]E[-131.1]LQEK[+8]ED[+1]LQELNDR[+10]	4	45859088	45859088	0.9	TRUE	128.73	4	1030.03	NO	128.65	129.31	Library Peptides	45859000	128.81	LQEKEDLQELNDRLAVYIDRELQEKEDLQELNDR	LQEK[+9]EDLQELNDR[+10]LAVYIDR[+10]E[-131.1]LQEK[+8]ED[+1]LQELNDR[+10]	128.81	#N/A	TRUE	11497053	GE2_F2:10198:32-34 v overlaps with 10188 v	E151104_05_Orbi2_JZ_CO_ES_Alex_LaminA_190_SILAC_EDC_GE2_F2.mzML		0.9563	11497053	y	11497053		10198
H/hIDmX_band2_F2	10198	32-34	HH1	11	LQEK[+9]EDLQELNDR[+10]LAVYIDR[+10]E[-131.1]LQEK[+8]ED[+1]LQELNDR[+10]	4	45859088	45859088	0.9	TRUE	128.81	4	1030.29	NO	128.65	129.31	Library Peptides	45859000	128.81	LQEKEDLQELNDRLAVYIDRELQEKEDLQELNDR	LQEK[+9]EDLQELNDR[+10]LAVYIDR[+10]E[-131.1]LQEK[+8]ED[+1]LQELNDR[+10]	128.81	#N/A	TRUE	20828554	GE2_F2:10198:32-34 v overlaps with 10188 v	E151104_05_Orbi2_JZ_CO_ES_Alex_LaminA_190_SILAC_EDC_GE2_F2.mzML		0.9563	20828554	y	20828554		10198
H/hIDmX_band2_F2	10198	32-34	HH2	12	LQEK[+9]EDLQELNDR[+10]LAVYIDR[+10]E[-131.1]LQEK[+8]ED[+1]LQELNDR[+10]	4	45859088	45859088	0.9	TRUE	128.73	4	1030.54	NO	128.65	129.31	Library Peptides	45859000	128.81	LQEKEDLQELNDRLAVYIDRELQEKEDLQELNDR	LQEK[+9]EDLQELNDR[+10]LAVYIDR[+10]E[-131.1]LQEK[+8]ED[+1]LQELNDR[+10]	128.81	#N/A	TRUE	13533479	GE2_F2:10198:32-34 v overlaps with 10188 v	E151104_05_Orbi2_JZ_CO_ES_Alex_LaminA_190_SILAC_EDC_GE2_F2.mzML		0.9563	13533479	y	13533479		10198
H/hIDmX_band2_F2	5667	68-91	LLm	1	LRITESEE[+1]VVSRE[-131.1]KT[+1]LDSVAK	4	164352816	164352816	-0.6	TRUE	84.66	4	565.818	NO	84.42	85.54	Library Peptides	164350000	84.66	LRITESEEVVSREKTLDSVAK	LRITESEE[+1]VVSRE[-131.1]KT[+1]LDSVAK	84.66	#N/A	TRUE	57251280	GE2_F2:5667:68-91 v	E151104_05_Orbi2_JZ_CO_ES_Alex_LaminA_190_SILAC_EDC_GE2_F2.mzML		0.9912	57251280	y	57251280	0.114673	5667
H/hIDmX_band2_F2	5667	68-91	LL1	2	LRITESEE[+1]VVSRE[-131.1]KT[+1]LDSVAK	4	164352816	164352816	-0.6	TRUE	84.66	4	566.069	NO	84.42	85.54	Library Peptides	164350000	84.66	LRITESEEVVSREKTLDSVAK	LRITESEE[+1]VVSRE[-131.1]KT[+1]LDSVAK	84.66	#N/A	TRUE	64023260	GE2_F2:5667:68-91 v	E151104_05_Orbi2_JZ_CO_ES_Alex_LaminA_190_SILAC_EDC_GE2_F2.mzML		0.9912	64023260	y	64023260		5667
H/hIDmX_band2_F2	5667	68-91	LL2	3	LRITESEE[+1]VVSRE[-131.1]KT[+1]LDSVAK	4	164352816	164352816	-0.6	TRUE	84.66	4	566.32	NO	84.42	85.54	Library Peptides	164350000	84.66	LRITESEEVVSREKTLDSVAK	LRITESEE[+1]VVSRE[-131.1]KT[+1]LDSVAK	84.66	#N/A	TRUE	43078272	GE2_F2:5667:68-91 v	E151104_05_Orbi2_JZ_CO_ES_Alex_LaminA_190_SILAC_EDC_GE2_F2.mzML		0.9912	43078272	y	43078272		5667
H/hIDmX_band2_F2	5667	68-91	HLm	4	LRITESEE[+1]VVSRE[-131.1]K[+8]T[+1]LDSVAK[+8]	4	23981986	23981986	-5.6	TRUE	85.14	4	569.825	NO	84.42	85.54	Library Peptides	23982000	84.66	LRITESEEVVSREKTLDSVAK	LRITESEE[+1]VVSRE[-131.1]K[+8]T[+1]LDSVAK[+8]	84.66	#N/A	TRUE	9781680	GE2_F2:5667:68-91 v	E151104_05_Orbi2_JZ_CO_ES_Alex_LaminA_190_SILAC_EDC_GE2_F2.mzML		0.9848	9781680	y	9781680		5667
H/hIDmX_band2_F2	5667	68-91	HL1	5	LRITESEE[+1]VVSRE[-131.1]K[+8]T[+1]LDSVAK[+8]	4	23981986	23981986	-5.6	TRUE	84.66	4	570.076	NO	84.42	85.54	Library Peptides	23982000	84.66	LRITESEEVVSREKTLDSVAK	LRITESEE[+1]VVSRE[-131.1]K[+8]T[+1]LDSVAK[+8]	84.66	#N/A	TRUE	9137527	GE2_F2:5667:68-91 v	E151104_05_Orbi2_JZ_CO_ES_Alex_LaminA_190_SILAC_EDC_GE2_F2.mzML		0.9848	9137527	y	9137527		5667
H/hIDmX_band2_F2	5667	68-91	HL2	6	LRITESEE[+1]VVSRE[-131.1]K[+8]T[+1]LDSVAK[+8]	4	23981986	23981986	-5.6	TRUE	84.74	4	570.327	NO	84.42	85.54	Library Peptides	23982000	84.66	LRITESEEVVSREKTLDSVAK	LRITESEE[+1]VVSRE[-131.1]K[+8]T[+1]LDSVAK[+8]	84.66	#N/A	TRUE	5062778	GE2_F2:5667:68-91 v	E151104_05_Orbi2_JZ_CO_ES_Alex_LaminA_190_SILAC_EDC_GE2_F2.mzML		0.9848	5062778	y	5062778		5667
H/hIDmX_band2_F2	5667	68-91	LHm	7	LR[+10]ITESEE[+1]VVSR[+10]E[-131.1]KT[+1]LDSVAK	4	13360705	13360705	-0.2	TRUE	85.06	4	570.822	NO	84.42	85.54	Library Peptides	13361000	84.58	LRITESEEVVSREKTLDSVAK	LR[+10]ITESEE[+1]VVSR[+10]E[-131.1]KT[+1]LDSVAK	84.58	#N/A	TRUE	6184718	GE2_F2:5667:68-91 v	E151104_05_Orbi2_JZ_CO_ES_Alex_LaminA_190_SILAC_EDC_GE2_F2.mzML		0.9375	6184718	y	6184718		5667
H/hIDmX_band2_F2	5667	68-91	LH1	8	LR[+10]ITESEE[+1]VVSR[+10]E[-131.1]KT[+1]LDSVAK	4	13360705	13360705	-0.2	TRUE	84.58	4	571.073	NO	84.42	85.54	Library Peptides	13361000	84.58	LRITESEEVVSREKTLDSVAK	LR[+10]ITESEE[+1]VVSR[+10]E[-131.1]KT[+1]LDSVAK	84.58	#N/A	TRUE	5168409	GE2_F2:5667:68-91 v	E151104_05_Orbi2_JZ_CO_ES_Alex_LaminA_190_SILAC_EDC_GE2_F2.mzML		0.9375	5168409	y	5168409		5667
H/hIDmX_band2_F2	5667	68-91	LH2	9	LR[+10]ITESEE[+1]VVSR[+10]E[-131.1]KT[+1]LDSVAK	4	13360705	13360705	-0.2	TRUE	85.46	4	571.324	NO	84.42	85.54	Library Peptides	13361000	84.58	LRITESEEVVSREKTLDSVAK	LR[+10]ITESEE[+1]VVSR[+10]E[-131.1]KT[+1]LDSVAK	84.58	#N/A	TRUE	2007579	GE2_F2:5667:68-91 v	E151104_05_Orbi2_JZ_CO_ES_Alex_LaminA_190_SILAC_EDC_GE2_F2.mzML		0.9375	2007579	y	2007579		5667
H/hIDmX_band2_F2	5667	68-91	HHm	10	LR[+10]ITESEE[+1]VVSR[+10]E[-131.1]K[+8]T[+1]LDSVAK[+8]	4	123949616	123949616	-0.5	TRUE	84.66	4	574.829	NO	84.42	85.54	Library Peptides	123950000	84.66	LRITESEEVVSREKTLDSVAK	LR[+10]ITESEE[+1]VVSR[+10]E[-131.1]K[+8]T[+1]LDSVAK[+8]	84.66	#N/A	TRUE	61122716	GE2_F2:5667:68-91 v	E151104_05_Orbi2_JZ_CO_ES_Alex_LaminA_190_SILAC_EDC_GE2_F2.mzML		0.9528	61122716	y	61122716		5667
H/hIDmX_band2_F2	5667	68-91	HH1	11	LR[+10]ITESEE[+1]VVSR[+10]E[-131.1]K[+8]T[+1]LDSVAK[+8]	4	123949616	123949616	-0.5	TRUE	84.66	4	575.08	NO	84.42	85.54	Library Peptides	123950000	84.66	LRITESEEVVSREKTLDSVAK	LR[+10]ITESEE[+1]VVSR[+10]E[-131.1]K[+8]T[+1]LDSVAK[+8]	84.66	#N/A	TRUE	46171076	GE2_F2:5667:68-91 v	E151104_05_Orbi2_JZ_CO_ES_Alex_LaminA_190_SILAC_EDC_GE2_F2.mzML		0.9528	46171076	y	46171076		5667
H/hIDmX_band2_F2	5667	68-91	HH2	12	LR[+10]ITESEE[+1]VVSR[+10]E[-131.1]K[+8]T[+1]LDSVAK[+8]	4	123949616	123949616	-0.5	TRUE	84.66	4	575.331	NO	84.42	85.54	Library Peptides	123950000	84.66	LRITESEEVVSREKTLDSVAK	LR[+10]ITESEE[+1]VVSR[+10]E[-131.1]K[+8]T[+1]LDSVAK[+8]	84.66	#N/A	TRUE	16655820	GE2_F2:5667:68-91 v	E151104_05_Orbi2_JZ_CO_ES_Alex_LaminA_190_SILAC_EDC_GE2_F2.mzML		0.9528	16655820	y	16655820		5667
H/hIDmX_band2_F2	9367	205-211	LLm	1	NIY[+1]SEELRETKE[-131.1]RVDAENRLQTMKEELD[+1]FQK	5	2322205696	2322205696	-0.4	TRUE	120.92	5	743.378	NO	120.18	121.34	Library Peptides	2322200000	120.92	NIYSEELRETKERVDAENRLQTMKEELDFQK	NIY[+1]SEELRETKE[-131.1]RVDAENRLQTMKEELD[+1]FQK	120.92	#N/A	FALSE	447476960	GE2_F2:9367:205-211 v	E151104_05_Orbi2_JZ_CO_ES_Alex_LaminA_190_SILAC_EDC_GE2_F2.mzML		0.9917	447476960	y	447476960	0.00898016	9367
H/hIDmX_band2_F2	9367	205-211	LL1	2	NIY[+1]SEELRETKE[-131.1]RVDAENRLQTMKEELD[+1]FQK	5	2322205696	2322205696	-0.4	TRUE	120.92	5	743.578	NO	120.18	121.34	Library Peptides	2322200000	120.92	NIYSEELRETKERVDAENRLQTMKEELDFQK	NIY[+1]SEELRETKE[-131.1]RVDAENRLQTMKEELD[+1]FQK	120.92	#N/A	FALSE	934082560	GE2_F2:9367:205-211 v	E151104_05_Orbi2_JZ_CO_ES_Alex_LaminA_190_SILAC_EDC_GE2_F2.mzML		0.9917	934082560	y	934082560		9367
H/hIDmX_band2_F2	9367	205-211	LL2	3	NIY[+1]SEELRETKE[-131.1]RVDAENRLQTMKEELD[+1]FQK	5	2322205696	2322205696	-0.4	TRUE	120.92	5	743.779	NO	120.18	121.34	Library Peptides	2322200000	120.92	NIYSEELRETKERVDAENRLQTMKEELDFQK	NIY[+1]SEELRETKE[-131.1]RVDAENRLQTMKEELD[+1]FQK	120.92	#N/A	FALSE	940646016	GE2_F2:9367:205-211 v	E151104_05_Orbi2_JZ_CO_ES_Alex_LaminA_190_SILAC_EDC_GE2_F2.mzML		0.9917	940646016	y	940646016		9367
H/hIDmX_band2_F2	9367	205-211	HLm	4	NIY[+1]SEELR[+10]ETK[+8]E[-131.1]RVDAENRLQTMKEELD[+1]FQK	5	11985302	11985302	0.6	TRUE	120.26	5	746.982	NO	120.18	121.34	Library Peptides	11985000	120.26	NIYSEELRETKERVDAENRLQTMKEELDFQK	NIY[+1]SEELR[+10]ETK[+8]E[-131.1]RVDAENRLQTMKEELD[+1]FQK	120.26	#N/A	TRUE	843962	GE2_F2:9367:205-211 v	E151104_05_Orbi2_JZ_CO_ES_Alex_LaminA_190_SILAC_EDC_GE2_F2.mzML		0.8514	843962	y	843962		9367
H/hIDmX_band2_F2	9367	205-211	HL1	5	NIY[+1]SEELR[+10]ETK[+8]E[-131.1]RVDAENRLQTMKEELD[+1]FQK	5	11985302	11985302	0.6	TRUE	121.17	5	747.183	NO	120.18	121.34	Library Peptides	11985000	120.26	NIYSEELRETKERVDAENRLQTMKEELDFQK	NIY[+1]SEELR[+10]ETK[+8]E[-131.1]RVDAENRLQTMKEELD[+1]FQK	120.26	#N/A	TRUE	5781089	GE2_F2:9367:205-211 v	E151104_05_Orbi2_JZ_CO_ES_Alex_LaminA_190_SILAC_EDC_GE2_F2.mzML		0.8514	5781089	y	5781089		9367
H/hIDmX_band2_F2	9367	205-211	HL2	6	NIY[+1]SEELR[+10]ETK[+8]E[-131.1]RVDAENRLQTMKEELD[+1]FQK	5	11985302	11985302	0.6	TRUE	120.26	5	747.383	NO	120.18	121.34	Library Peptides	11985000	120.26	NIYSEELRETKERVDAENRLQTMKEELDFQK	NIY[+1]SEELR[+10]ETK[+8]E[-131.1]RVDAENRLQTMKEELD[+1]FQK	120.26	#N/A	TRUE	5360250	GE2_F2:9367:205-211 v	E151104_05_Orbi2_JZ_CO_ES_Alex_LaminA_190_SILAC_EDC_GE2_F2.mzML		0.8514	5360250	y	5360250		9367
H/hIDmX_band2_F2	9367	205-211	LHm	7	NIY[+1]SEELRETKE[-131.1]R[+10]VDAENR[+10]LQTMK[+8]EELD[+1]FQK[+8]	5	33908064	33908064	-2.9	TRUE	120.92	5	750.587	NO	120.18	121.34	Library Peptides	33908000	120.92	NIYSEELRETKERVDAENRLQTMKEELDFQK	NIY[+1]SEELRETKE[-131.1]R[+10]VDAENR[+10]LQTMK[+8]EELD[+1]FQK[+8]	120.92	#N/A	TRUE	9380021	GE2_F2:9367:205-211 v	E151104_05_Orbi2_JZ_CO_ES_Alex_LaminA_190_SILAC_EDC_GE2_F2.mzML		0.961	9380021	y	9380021		9367
H/hIDmX_band2_F2	9367	205-211	LH1	8	NIY[+1]SEELRETKE[-131.1]R[+10]VDAENR[+10]LQTMK[+8]EELD[+1]FQK[+8]	5	33908064	33908064	-2.9	TRUE	120.59	5	750.787	NO	120.18	121.34	Library Peptides	33908000	120.92	NIYSEELRETKERVDAENRLQTMKEELDFQK	NIY[+1]SEELRETKE[-131.1]R[+10]VDAENR[+10]LQTMK[+8]EELD[+1]FQK[+8]	120.92	#N/A	TRUE	14754522	GE2_F2:9367:205-211 v	E151104_05_Orbi2_JZ_CO_ES_Alex_LaminA_190_SILAC_EDC_GE2_F2.mzML		0.961	14754522	y	14754522		9367
H/hIDmX_band2_F2	9367	205-211	LH2	9	NIY[+1]SEELRETKE[-131.1]R[+10]VDAENR[+10]LQTMK[+8]EELD[+1]FQK[+8]	5	33908064	33908064	-2.9	TRUE	120.92	5	750.988	NO	120.18	121.34	Library Peptides	33908000	120.92	NIYSEELRETKERVDAENRLQTMKEELDFQK	NIY[+1]SEELRETKE[-131.1]R[+10]VDAENR[+10]LQTMK[+8]EELD[+1]FQK[+8]	120.92	#N/A	TRUE	9773521	GE2_F2:9367:205-211 v	E151104_05_Orbi2_JZ_CO_ES_Alex_LaminA_190_SILAC_EDC_GE2_F2.mzML		0.961	9773521	y	9773521		9367
H/hIDmX_band2_F2	9367	205-211	HHm	10	NIY[+1]SEELR[+10]ETK[+8]E[-131.1]R[+10]VDAENR[+10]LQTMK[+8]EELD[+1]FQK[+8]	5	2742428672	2742428672	-0.5	TRUE	120.92	5	754.191	NO	120.18	121.34	Library Peptides	2742400000	120.92	NIYSEELRETKERVDAENRLQTMKEELDFQK	NIY[+1]SEELR[+10]ETK[+8]E[-131.1]R[+10]VDAENR[+10]LQTMK[+8]EELD[+1]FQK[+8]	120.92	#N/A	TRUE	810416704	GE2_F2:9367:205-211 v	E151104_05_Orbi2_JZ_CO_ES_Alex_LaminA_190_SILAC_EDC_GE2_F2.mzML		0.9948	810416704	y	810416704		9367
H/hIDmX_band2_F2	9367	205-211	HH1	11	NIY[+1]SEELR[+10]ETK[+8]E[-131.1]R[+10]VDAENR[+10]LQTMK[+8]EELD[+1]FQK[+8]	5	2742428672	2742428672	-0.5	TRUE	120.92	5	754.392	NO	120.18	121.34	Library Peptides	2742400000	120.92	NIYSEELRETKERVDAENRLQTMKEELDFQK	NIY[+1]SEELR[+10]ETK[+8]E[-131.1]R[+10]VDAENR[+10]LQTMK[+8]EELD[+1]FQK[+8]	120.92	#N/A	TRUE	1085804416	GE2_F2:9367:205-211 v	E151104_05_Orbi2_JZ_CO_ES_Alex_LaminA_190_SILAC_EDC_GE2_F2.mzML		0.9948	1085804416	y	1085804416		9367
H/hIDmX_band2_F2	9367	205-211	HH2	12	NIY[+1]SEELR[+10]ETK[+8]E[-131.1]R[+10]VDAENR[+10]LQTMK[+8]EELD[+1]FQK[+8]	5	2742428672	2742428672	-0.5	TRUE	120.92	5	754.592	NO	120.18	121.34	Library Peptides	2742400000	120.92	NIYSEELRETKERVDAENRLQTMKEELDFQK	NIY[+1]SEELR[+10]ETK[+8]E[-131.1]R[+10]VDAENR[+10]LQTMK[+8]EELD[+1]FQK[+8]	120.92	#N/A	TRUE	846207616	GE2_F2:9367:205-211 v	E151104_05_Orbi2_JZ_CO_ES_Alex_LaminA_190_SILAC_EDC_GE2_F2.mzML		0.9948	846207616	y	846207616		9367
H/hIDmX_band2_F2	4844-4848	218-254	LLm	1	NIYSEELRET[+1]KRE[-131.1]AQHED[+1]QVEQYKK	3	358804672	358804672	0.2	TRUE	77.08	3	1007.84	NO	76.64	77.52	Library Peptides	358800000	77.08	NIYSEELRETKREAQHEDQVEQYKK	NIYSEELRET[+1]KRE[-131.1]AQHED[+1]QVEQYKK	77.08	#N/A	FALSE	90291232	GE2_F2:4844-4848:218-254 v	E151104_05_Orbi2_JZ_CO_ES_Alex_LaminA_190_SILAC_EDC_GE2_F2.mzML		0.9851	90291232	y	90291232	0.341788	4844-4848
H/hIDmX_band2_F2	4844-4848	218-254	LL1	2	NIYSEELRET[+1]KRE[-131.1]AQHED[+1]QVEQYKK	3	358804672	358804672	0.2	TRUE	77.08	3	1008.17	NO	76.64	77.52	Library Peptides	358800000	77.08	NIYSEELRETKREAQHEDQVEQYKK	NIYSEELRET[+1]KRE[-131.1]AQHED[+1]QVEQYKK	77.08	#N/A	FALSE	152028016	GE2_F2:4844-4848:218-254 v	E151104_05_Orbi2_JZ_CO_ES_Alex_LaminA_190_SILAC_EDC_GE2_F2.mzML		0.9851	152028016	y	152028016		4844-4848
H/hIDmX_band2_F2	4844-4848	218-254	LL2	3	NIYSEELRET[+1]KRE[-131.1]AQHED[+1]QVEQYKK	3	358804672	358804672	0.2	TRUE	77.08	3	1008.51	NO	76.64	77.52	Library Peptides	358800000	77.08	NIYSEELRETKREAQHEDQVEQYKK	NIYSEELRET[+1]KRE[-131.1]AQHED[+1]QVEQYKK	77.08	#N/A	FALSE	116485432	GE2_F2:4844-4848:218-254 v	E151104_05_Orbi2_JZ_CO_ES_Alex_LaminA_190_SILAC_EDC_GE2_F2.mzML		0.9851	116485432	y	116485432		4844-4848
H/hIDmX_band2_F2	4844-4848	218-254	HLm	4	NIYSEELRET[+1]KRE[-131.1]AQHED[+1]QVEQYK[+8]K[+8]	3	149505952	149505952	0.7	TRUE	77.08	3	1013.18	NO	76.64	77.52	Library Peptides	149510000	76.99	NIYSEELRETKREAQHEDQVEQYKK	NIYSEELRET[+1]KRE[-131.1]AQHED[+1]QVEQYK[+8]K[+8]	76.99	#N/A	TRUE	50099532	GE2_F2:4844-4848:218-254 v	E151104_05_Orbi2_JZ_CO_ES_Alex_LaminA_190_SILAC_EDC_GE2_F2.mzML		0.96	50099532	y	50099532		4844-4848
H/hIDmX_band2_F2	4844-4848	218-254	HL1	5	NIYSEELRET[+1]KRE[-131.1]AQHED[+1]QVEQYK[+8]K[+8]	3	149505952	149505952	0.7	TRUE	76.99	3	1013.52	NO	76.64	77.52	Library Peptides	149510000	76.99	NIYSEELRETKREAQHEDQVEQYKK	NIYSEELRET[+1]KRE[-131.1]AQHED[+1]QVEQYK[+8]K[+8]	76.99	#N/A	TRUE	60663144	GE2_F2:4844-4848:218-254 v	E151104_05_Orbi2_JZ_CO_ES_Alex_LaminA_190_SILAC_EDC_GE2_F2.mzML		0.96	60663144	y	60663144		4844-4848
H/hIDmX_band2_F2	4844-4848	218-254	HL2	6	NIYSEELRET[+1]KRE[-131.1]AQHED[+1]QVEQYK[+8]K[+8]	3	149505952	149505952	0.7	TRUE	77.08	3	1013.85	NO	76.64	77.52	Library Peptides	149510000	76.99	NIYSEELRETKREAQHEDQVEQYKK	NIYSEELRET[+1]KRE[-131.1]AQHED[+1]QVEQYK[+8]K[+8]	76.99	#N/A	TRUE	38743288	GE2_F2:4844-4848:218-254 v	E151104_05_Orbi2_JZ_CO_ES_Alex_LaminA_190_SILAC_EDC_GE2_F2.mzML		0.96	38743288	y	38743288		4844-4848
H/hIDmX_band2_F2	4844-4848	218-254	LHm	7	NIYSEELR[+10]ET[+1]K[+8]R[+10]E[-131.1]AQHED[+1]QVEQYKK	3	187960992	187960992	0.8	TRUE	76.99	3	1017.18	NO	76.64	77.52	Library Peptides	187960000	76.99	NIYSEELRETKREAQHEDQVEQYKK	NIYSEELR[+10]ET[+1]K[+8]R[+10]E[-131.1]AQHED[+1]QVEQYKK	76.99	#N/A	TRUE	56597184	GE2_F2:4844-4848:218-254 v	E151104_05_Orbi2_JZ_CO_ES_Alex_LaminA_190_SILAC_EDC_GE2_F2.mzML		0.9854	56597184	y	56597184		4844-4848
H/hIDmX_band2_F2	4844-4848	218-254	LH1	8	NIYSEELR[+10]ET[+1]K[+8]R[+10]E[-131.1]AQHED[+1]QVEQYKK	3	187960992	187960992	0.8	TRUE	76.99	3	1017.52	NO	76.64	77.52	Library Peptides	187960000	76.99	NIYSEELRETKREAQHEDQVEQYKK	NIYSEELR[+10]ET[+1]K[+8]R[+10]E[-131.1]AQHED[+1]QVEQYKK	76.99	#N/A	TRUE	78872184	GE2_F2:4844-4848:218-254 v	E151104_05_Orbi2_JZ_CO_ES_Alex_LaminA_190_SILAC_EDC_GE2_F2.mzML		0.9854	78872184	y	78872184		4844-4848
H/hIDmX_band2_F2	4844-4848	218-254	LH2	9	NIYSEELR[+10]ET[+1]K[+8]R[+10]E[-131.1]AQHED[+1]QVEQYKK	3	187960992	187960992	0.8	TRUE	76.99	3	1017.85	NO	76.64	77.52	Library Peptides	187960000	76.99	NIYSEELRETKREAQHEDQVEQYKK	NIYSEELR[+10]ET[+1]K[+8]R[+10]E[-131.1]AQHED[+1]QVEQYKK	76.99	#N/A	TRUE	52491624	GE2_F2:4844-4848:218-254 v	E151104_05_Orbi2_JZ_CO_ES_Alex_LaminA_190_SILAC_EDC_GE2_F2.mzML		0.9854	52491624	y	52491624		4844-4848
H/hIDmX_band2_F2	4844-4848	218-254	HHm	10	NIYSEELR[+10]ET[+1]K[+8]R[+10]E[-131.1]AQHED[+1]QVEQYK[+8]K[+8]	3	291086272	291086272	0.5	TRUE	76.99	3	1022.53	NO	76.64	77.52	Library Peptides	291090000	76.99	NIYSEELRETKREAQHEDQVEQYKK	NIYSEELR[+10]ET[+1]K[+8]R[+10]E[-131.1]AQHED[+1]QVEQYK[+8]K[+8]	76.99	#N/A	TRUE	100484608	GE2_F2:4844-4848:218-254 v	E151104_05_Orbi2_JZ_CO_ES_Alex_LaminA_190_SILAC_EDC_GE2_F2.mzML		0.9797	100484608	y	100484608		4844-4848
H/hIDmX_band2_F2	4844-4848	218-254	HH1	11	NIYSEELR[+10]ET[+1]K[+8]R[+10]E[-131.1]AQHED[+1]QVEQYK[+8]K[+8]	3	291086272	291086272	0.5	TRUE	76.99	3	1022.86	NO	76.64	77.52	Library Peptides	291090000	76.99	NIYSEELRETKREAQHEDQVEQYKK	NIYSEELR[+10]ET[+1]K[+8]R[+10]E[-131.1]AQHED[+1]QVEQYK[+8]K[+8]	76.99	#N/A	TRUE	122074520	GE2_F2:4844-4848:218-254 v	E151104_05_Orbi2_JZ_CO_ES_Alex_LaminA_190_SILAC_EDC_GE2_F2.mzML		0.9797	122074520	y	122074520		4844-4848
H/hIDmX_band2_F2	4844-4848	218-254	HH2	12	NIYSEELR[+10]ET[+1]K[+8]R[+10]E[-131.1]AQHED[+1]QVEQYK[+8]K[+8]	3	291086272	291086272	0.5	TRUE	76.99	3	1023.19	NO	76.64	77.52	Library Peptides	291090000	76.99	NIYSEELRETKREAQHEDQVEQYKK	NIYSEELR[+10]ET[+1]K[+8]R[+10]E[-131.1]AQHED[+1]QVEQYK[+8]K[+8]	76.99	#N/A	TRUE	68527144	GE2_F2:4844-4848:218-254 v	E151104_05_Orbi2_JZ_CO_ES_Alex_LaminA_190_SILAC_EDC_GE2_F2.mzML		0.9797	68527144	y	68527144		4844-4848
H/hIDmX_band2_F2	6747	260-291	LLm	1	NSNLVGAAHEE[+1]LQQSRE[-131.1]AQHEDQVEQYK[+1]KELEK	4	176443136	176443136	1.3	TRUE	94.65	4	934.713	NO	94.09	94.81	Library Peptides	176440000	94.57	NSNLVGAAHEELQQSREAQHEDQVEQYKKELEK	NSNLVGAAHEE[+1]LQQSRE[-131.1]AQHEDQVEQYK[+1]KELEK	94.57	#N/A	TRUE	37011904	GE2_F2:6747:260-291 v	E151104_05_Orbi2_JZ_CO_ES_Alex_LaminA_190_SILAC_EDC_GE2_F2.mzML		0.9679	37011904	y	37011904	0.350809	6747
H/hIDmX_band2_F2	6747	260-291	LL1	2	NSNLVGAAHEE[+1]LQQSRE[-131.1]AQHEDQVEQYK[+1]KELEK	4	176443136	176443136	1.3	TRUE	94.57	4	934.964	NO	94.09	94.81	Library Peptides	176440000	94.57	NSNLVGAAHEELQQSREAQHEDQVEQYKKELEK	NSNLVGAAHEE[+1]LQQSRE[-131.1]AQHEDQVEQYK[+1]KELEK	94.57	#N/A	TRUE	76239600	GE2_F2:6747:260-291 v	E151104_05_Orbi2_JZ_CO_ES_Alex_LaminA_190_SILAC_EDC_GE2_F2.mzML		0.9679	76239600	y	76239600		6747
H/hIDmX_band2_F2	6747	260-291	LL2	3	NSNLVGAAHEE[+1]LQQSRE[-131.1]AQHEDQVEQYK[+1]KELEK	4	176443136	176443136	1.3	TRUE	94.57	4	935.215	NO	94.09	94.81	Library Peptides	176440000	94.57	NSNLVGAAHEELQQSREAQHEDQVEQYKKELEK	NSNLVGAAHEE[+1]LQQSRE[-131.1]AQHEDQVEQYK[+1]KELEK	94.57	#N/A	TRUE	63191636	GE2_F2:6747:260-291 v	E151104_05_Orbi2_JZ_CO_ES_Alex_LaminA_190_SILAC_EDC_GE2_F2.mzML		0.9679	63191636	y	63191636		6747
H/hIDmX_band2_F2	6747	260-291	HLm	4	NSNLVGAAHEE[+1]LQQSR[+10]E[-131.1]AQHEDQVEQYK[+1]KELEK	4	89491344	89491344	1.9	TRUE	94.65	4	937.216	NO	94.09	94.81	Library Peptides	89491000	94.17	NSNLVGAAHEELQQSREAQHEDQVEQYKKELEK	NSNLVGAAHEE[+1]LQQSR[+10]E[-131.1]AQHEDQVEQYK[+1]KELEK	94.17	#N/A	TRUE	24318932	GE2_F2:6747:260-291 v	E151104_05_Orbi2_JZ_CO_ES_Alex_LaminA_190_SILAC_EDC_GE2_F2.mzML		0.9568	24318932	y	24318932		6747
H/hIDmX_band2_F2	6747	260-291	HL1	5	NSNLVGAAHEE[+1]LQQSR[+10]E[-131.1]AQHEDQVEQYK[+1]KELEK	4	89491344	89491344	1.9	TRUE	94.49	4	937.466	NO	94.09	94.81	Library Peptides	89491000	94.17	NSNLVGAAHEELQQSREAQHEDQVEQYKKELEK	NSNLVGAAHEE[+1]LQQSR[+10]E[-131.1]AQHEDQVEQYK[+1]KELEK	94.17	#N/A	TRUE	30732124	GE2_F2:6747:260-291 v	E151104_05_Orbi2_JZ_CO_ES_Alex_LaminA_190_SILAC_EDC_GE2_F2.mzML		0.9568	30732124	y	30732124		6747
H/hIDmX_band2_F2	6747	260-291	HL2	6	NSNLVGAAHEE[+1]LQQSR[+10]E[-131.1]AQHEDQVEQYK[+1]KELEK	4	89491344	89491344	1.9	TRUE	94.17	4	937.717	NO	94.09	94.81	Library Peptides	89491000	94.17	NSNLVGAAHEELQQSREAQHEDQVEQYKKELEK	NSNLVGAAHEE[+1]LQQSR[+10]E[-131.1]AQHEDQVEQYK[+1]KELEK	94.17	#N/A	TRUE	34440284	GE2_F2:6747:260-291 v	E151104_05_Orbi2_JZ_CO_ES_Alex_LaminA_190_SILAC_EDC_GE2_F2.mzML		0.9568	34440284	y	34440284		6747
H/hIDmX_band2_F2	6747	260-291	LHm	7	NSNLVGAAHEE[+1]LQQSRE[-131.1]AQHEDQVEQYK[+9]K[+8]ELEK[+8]	4	109874448	109874448	0.7	TRUE	94.33	4	940.724	NO	94.09	94.81	Library Peptides	109870000	94.65	NSNLVGAAHEELQQSREAQHEDQVEQYKKELEK	NSNLVGAAHEE[+1]LQQSRE[-131.1]AQHEDQVEQYK[+9]K[+8]ELEK[+8]	94.65	#N/A	TRUE	24737504	GE2_F2:6747:260-291 v	E151104_05_Orbi2_JZ_CO_ES_Alex_LaminA_190_SILAC_EDC_GE2_F2.mzML		0.8974	24737504	y	24737504		6747
H/hIDmX_band2_F2	6747	260-291	LH1	8	NSNLVGAAHEE[+1]LQQSRE[-131.1]AQHEDQVEQYK[+9]K[+8]ELEK[+8]	4	109874448	109874448	0.7	TRUE	94.57	4	940.975	NO	94.09	94.81	Library Peptides	109870000	94.65	NSNLVGAAHEELQQSREAQHEDQVEQYKKELEK	NSNLVGAAHEE[+1]LQQSRE[-131.1]AQHEDQVEQYK[+9]K[+8]ELEK[+8]	94.65	#N/A	TRUE	29485742	GE2_F2:6747:260-291 v	E151104_05_Orbi2_JZ_CO_ES_Alex_LaminA_190_SILAC_EDC_GE2_F2.mzML		0.8974	29485742	y	29485742		6747
H/hIDmX_band2_F2	6747	260-291	LH2	9	NSNLVGAAHEE[+1]LQQSRE[-131.1]AQHEDQVEQYK[+9]K[+8]ELEK[+8]	4	109874448	109874448	0.7	TRUE	94.65	4	941.226	NO	94.09	94.81	Library Peptides	109870000	94.65	NSNLVGAAHEELQQSREAQHEDQVEQYKKELEK	NSNLVGAAHEE[+1]LQQSRE[-131.1]AQHEDQVEQYK[+9]K[+8]ELEK[+8]	94.65	#N/A	TRUE	55651196	GE2_F2:6747:260-291 v	E151104_05_Orbi2_JZ_CO_ES_Alex_LaminA_190_SILAC_EDC_GE2_F2.mzML		0.8974	55651196	y	55651196		6747
H/hIDmX_band2_F2	6747	260-291	HHm	10	NSNLVGAAHEE[+1]LQQSR[+10]E[-131.1]AQHEDQVEQYK[+9]K[+8]ELEK[+8]	4	192494192	192494192	0.4	TRUE	94.65	4	943.226	NO	94.09	94.81	Library Peptides	192490000	94.65	NSNLVGAAHEELQQSREAQHEDQVEQYKKELEK	NSNLVGAAHEE[+1]LQQSR[+10]E[-131.1]AQHEDQVEQYK[+9]K[+8]ELEK[+8]	94.65	#N/A	TRUE	70832400	GE2_F2:6747:260-291 v	E151104_05_Orbi2_JZ_CO_ES_Alex_LaminA_190_SILAC_EDC_GE2_F2.mzML		0.9265	70832400	y	70832400		6747
H/hIDmX_band2_F2	6747	260-291	HH1	11	NSNLVGAAHEE[+1]LQQSR[+10]E[-131.1]AQHEDQVEQYK[+9]K[+8]ELEK[+8]	4	192494192	192494192	0.4	TRUE	94.57	4	943.477	NO	94.09	94.81	Library Peptides	192490000	94.65	NSNLVGAAHEELQQSREAQHEDQVEQYKKELEK	NSNLVGAAHEE[+1]LQQSR[+10]E[-131.1]AQHEDQVEQYK[+9]K[+8]ELEK[+8]	94.65	#N/A	TRUE	71287776	GE2_F2:6747:260-291 v	E151104_05_Orbi2_JZ_CO_ES_Alex_LaminA_190_SILAC_EDC_GE2_F2.mzML		0.9265	71287776	y	71287776		6747
H/hIDmX_band2_F2	6747	260-291	HH2	12	NSNLVGAAHEE[+1]LQQSR[+10]E[-131.1]AQHEDQVEQYK[+9]K[+8]ELEK[+8]	4	192494192	192494192	0.4	TRUE	94.17	4	943.728	NO	94.09	94.81	Library Peptides	192490000	94.65	NSNLVGAAHEELQQSREAQHEDQVEQYKKELEK	NSNLVGAAHEE[+1]LQQSR[+10]E[-131.1]AQHEDQVEQYK[+9]K[+8]ELEK[+8]	94.65	#N/A	TRUE	50374012	GE2_F2:6747:260-291 v	E151104_05_Orbi2_JZ_CO_ES_Alex_LaminA_190_SILAC_EDC_GE2_F2.mzML		0.9265	50374012	y	50374012		6747
H/hIDmX_band2_F2	9413	205-211	LLm	1	RVDAENRLQTMKEELD[+1]FQKE[-131.1]NIY[+1]SEELRETK	3	162585680	162585680	0.4	TRUE	121.13	3	1238.29	NO	120.3	121.38	Library Peptides	162590000	120.96	RVDAENRLQTMKEELDFQKENIYSEELRETK	RVDAENRLQTMKEELD[+1]FQKE[-131.1]NIY[+1]SEELRETK	120.96	#N/A	FALSE	20888904	GE2_F2:9413:205-211 v	E151104_05_Orbi2_JZ_CO_ES_Alex_LaminA_190_SILAC_EDC_GE2_F2.mzML		0.9396	20888904	y	20888904	0.0540522	9413
H/hIDmX_band2_F2	9413	205-211	LL1	2	RVDAENRLQTMKEELD[+1]FQKE[-131.1]NIY[+1]SEELRETK	3	162585680	162585680	0.4	TRUE	120.96	3	1238.63	NO	120.3	121.38	Library Peptides	162590000	120.96	RVDAENRLQTMKEELDFQKENIYSEELRETK	RVDAENRLQTMKEELD[+1]FQKE[-131.1]NIY[+1]SEELRETK	120.96	#N/A	FALSE	69864360	GE2_F2:9413:205-211 v	E151104_05_Orbi2_JZ_CO_ES_Alex_LaminA_190_SILAC_EDC_GE2_F2.mzML		0.9396	69864360	y	69864360		9413
H/hIDmX_band2_F2	9413	205-211	LL2	3	RVDAENRLQTMKEELD[+1]FQKE[-131.1]NIY[+1]SEELRETK	3	162585680	162585680	0.4	TRUE	120.63	3	1238.96	NO	120.3	121.38	Library Peptides	162590000	120.96	RVDAENRLQTMKEELDFQKENIYSEELRETK	RVDAENRLQTMKEELD[+1]FQKE[-131.1]NIY[+1]SEELRETK	120.96	#N/A	FALSE	71832416	GE2_F2:9413:205-211 v	E151104_05_Orbi2_JZ_CO_ES_Alex_LaminA_190_SILAC_EDC_GE2_F2.mzML		0.9396	71832416	y	71832416		9413
H/hIDmX_band2_F2	9413	205-211	HLm	4	RVDAENRLQTMKEELD[+1]FQKE[-131.1]NIY[+1]SEELR[+10]ETK[+8]	3	14771903	14771903	-0.6	TRUE	120.3	3	1244.3	NO	120.3	121.38	Library Peptides	14772000	121.13	RVDAENRLQTMKEELDFQKENIYSEELRETK	RVDAENRLQTMKEELD[+1]FQKE[-131.1]NIY[+1]SEELR[+10]ETK[+8]	121.13	#N/A	TRUE	0	GE2_F2:9413:205-211 v	E151104_05_Orbi2_JZ_CO_ES_Alex_LaminA_190_SILAC_EDC_GE2_F2.mzML		0.6736	0	y	0		9413
H/hIDmX_band2_F2	9413	205-211	HL1	5	RVDAENRLQTMKEELD[+1]FQKE[-131.1]NIY[+1]SEELR[+10]ETK[+8]	3	14771903	14771903	-0.6	TRUE	120.8	3	1244.63	NO	120.3	121.38	Library Peptides	14772000	121.13	RVDAENRLQTMKEELDFQKENIYSEELRETK	RVDAENRLQTMKEELD[+1]FQKE[-131.1]NIY[+1]SEELR[+10]ETK[+8]	121.13	#N/A	TRUE	5913763	GE2_F2:9413:205-211 v	E151104_05_Orbi2_JZ_CO_ES_Alex_LaminA_190_SILAC_EDC_GE2_F2.mzML		0.6736	5913763	y	5913763		9413
H/hIDmX_band2_F2	9413	205-211	HL2	6	RVDAENRLQTMKEELD[+1]FQKE[-131.1]NIY[+1]SEELR[+10]ETK[+8]	3	14771903	14771903	-0.6	TRUE	121.13	3	1244.97	NO	120.3	121.38	Library Peptides	14772000	121.13	RVDAENRLQTMKEELDFQKENIYSEELRETK	RVDAENRLQTMKEELD[+1]FQKE[-131.1]NIY[+1]SEELR[+10]ETK[+8]	121.13	#N/A	TRUE	8858140	GE2_F2:9413:205-211 v	E151104_05_Orbi2_JZ_CO_ES_Alex_LaminA_190_SILAC_EDC_GE2_F2.mzML		0.6736	8858140	y	8858140		9413
H/hIDmX_band2_F2	9413	205-211	LHm	7	R[+10]VDAENR[+10]LQTMK[+8]EELD[+1]FQK[+8]E[-131.1]NIY[+1]SEELRETK	3	4542377	4542377	5.9	TRUE	120.39	3	1250.31	NO	120.3	121.38	Library Peptides	4542400	120.3	RVDAENRLQTMKEELDFQKENIYSEELRETK	R[+10]VDAENR[+10]LQTMK[+8]EELD[+1]FQK[+8]E[-131.1]NIY[+1]SEELRETK	120.3	#N/A	TRUE	1862957	GE2_F2:9413:205-211 v	E151104_05_Orbi2_JZ_CO_ES_Alex_LaminA_190_SILAC_EDC_GE2_F2.mzML		0.7884	1862957	y	1862957		9413
H/hIDmX_band2_F2	9413	205-211	LH1	8	R[+10]VDAENR[+10]LQTMK[+8]EELD[+1]FQK[+8]E[-131.1]NIY[+1]SEELRETK	3	4542377	4542377	5.9	TRUE	120.39	3	1250.64	NO	120.3	121.38	Library Peptides	4542400	120.3	RVDAENRLQTMKEELDFQKENIYSEELRETK	R[+10]VDAENR[+10]LQTMK[+8]EELD[+1]FQK[+8]E[-131.1]NIY[+1]SEELRETK	120.3	#N/A	TRUE	516330	GE2_F2:9413:205-211 v	E151104_05_Orbi2_JZ_CO_ES_Alex_LaminA_190_SILAC_EDC_GE2_F2.mzML		0.7884	516330	y	516330		9413
H/hIDmX_band2_F2	9413	205-211	LH2	9	R[+10]VDAENR[+10]LQTMK[+8]EELD[+1]FQK[+8]E[-131.1]NIY[+1]SEELRETK	3	4542377	4542377	5.9	TRUE	120.3	3	1250.97	NO	120.3	121.38	Library Peptides	4542400	120.3	RVDAENRLQTMKEELDFQKENIYSEELRETK	R[+10]VDAENR[+10]LQTMK[+8]EELD[+1]FQK[+8]E[-131.1]NIY[+1]SEELRETK	120.3	#N/A	TRUE	2163091	GE2_F2:9413:205-211 v	E151104_05_Orbi2_JZ_CO_ES_Alex_LaminA_190_SILAC_EDC_GE2_F2.mzML		0.7884	2163091	y	2163091		9413
H/hIDmX_band2_F2	9413	205-211	HHm	10	R[+10]VDAENR[+10]LQTMK[+8]EELD[+1]FQK[+8]E[-131.1]NIY[+1]SEELR[+10]ETK[+8]	3	175426544	175426544	-0.4	TRUE	120.8	3	1256.31	NO	120.3	121.38	Library Peptides	175430000	120.96	RVDAENRLQTMKEELDFQKENIYSEELRETK	R[+10]VDAENR[+10]LQTMK[+8]EELD[+1]FQK[+8]E[-131.1]NIY[+1]SEELR[+10]ETK[+8]	120.96	#N/A	TRUE	58998664	GE2_F2:9413:205-211 v	E151104_05_Orbi2_JZ_CO_ES_Alex_LaminA_190_SILAC_EDC_GE2_F2.mzML		0.9631	58998664	y	58998664		9413
H/hIDmX_band2_F2	9413	205-211	HH1	11	R[+10]VDAENR[+10]LQTMK[+8]EELD[+1]FQK[+8]E[-131.1]NIY[+1]SEELR[+10]ETK[+8]	3	175426544	175426544	-0.4	TRUE	120.96	3	1256.65	NO	120.3	121.38	Library Peptides	175430000	120.96	RVDAENRLQTMKEELDFQKENIYSEELRETK	R[+10]VDAENR[+10]LQTMK[+8]EELD[+1]FQK[+8]E[-131.1]NIY[+1]SEELR[+10]ETK[+8]	120.96	#N/A	TRUE	58507484	GE2_F2:9413:205-211 v	E151104_05_Orbi2_JZ_CO_ES_Alex_LaminA_190_SILAC_EDC_GE2_F2.mzML		0.9631	58507484	y	58507484		9413
H/hIDmX_band2_F2	9413	205-211	HH2	12	R[+10]VDAENR[+10]LQTMK[+8]EELD[+1]FQK[+8]E[-131.1]NIY[+1]SEELR[+10]ETK[+8]	3	175426544	175426544	-0.4	TRUE	120.63	3	1256.98	NO	120.3	121.38	Library Peptides	175430000	120.96	RVDAENRLQTMKEELDFQKENIYSEELRETK	R[+10]VDAENR[+10]LQTMK[+8]EELD[+1]FQK[+8]E[-131.1]NIY[+1]SEELR[+10]ETK[+8]	120.96	#N/A	TRUE	57920400	GE2_F2:9413:205-211 v	E151104_05_Orbi2_JZ_CO_ES_Alex_LaminA_190_SILAC_EDC_GE2_F2.mzML		0.9631	57920400	y	57920400		9413
H/hIDmX_band2_F2	7643	205-211	LLm	1	RVDAENRLQTM[+16]KEE[+1]LDFQKE[-131.1]NIY[+1]SEELRETK	5	944857344	944857344	-0.1	TRUE	102.96	5	746.577	NO	102.27	103.73	Library Peptides	944860000	103.3	RVDAENRLQTMKEELDFQKENIYSEELRETK	RVDAENRLQTM[+16]KEE[+1]LDFQKE[-131.1]NIY[+1]SEELRETK	103.3	#N/A	FALSE	204785088	GE2_F2:7643:205-211 v	E151104_05_Orbi2_JZ_CO_ES_Alex_LaminA_190_SILAC_EDC_GE2_F2.mzML		0.985	204785088	y	204785088	0.0234238	7643
H/hIDmX_band2_F2	7643	205-211	LL1	2	RVDAENRLQTM[+16]KEE[+1]LDFQKE[-131.1]NIY[+1]SEELRETK	5	944857344	944857344	-0.1	TRUE	103.3	5	746.777	NO	102.27	103.73	Library Peptides	944860000	103.3	RVDAENRLQTMKEELDFQKENIYSEELRETK	RVDAENRLQTM[+16]KEE[+1]LDFQKE[-131.1]NIY[+1]SEELRETK	103.3	#N/A	FALSE	362915776	GE2_F2:7643:205-211 v	E151104_05_Orbi2_JZ_CO_ES_Alex_LaminA_190_SILAC_EDC_GE2_F2.mzML		0.985	362915776	y	362915776		7643
H/hIDmX_band2_F2	7643	205-211	LL2	3	RVDAENRLQTM[+16]KEE[+1]LDFQKE[-131.1]NIY[+1]SEELRETK	5	944857344	944857344	-0.1	TRUE	102.87	5	746.978	NO	102.27	103.73	Library Peptides	944860000	103.3	RVDAENRLQTMKEELDFQKENIYSEELRETK	RVDAENRLQTM[+16]KEE[+1]LDFQKE[-131.1]NIY[+1]SEELRETK	103.3	#N/A	FALSE	377156448	GE2_F2:7643:205-211 v	E151104_05_Orbi2_JZ_CO_ES_Alex_LaminA_190_SILAC_EDC_GE2_F2.mzML		0.985	377156448	y	377156448		7643
H/hIDmX_band2_F2	7643	205-211	HLm	4	RVDAENRLQTM[+16]KEE[+1]LDFQKE[-131.1]NIY[+1]SEELR[+10]ETK[+8]	5	27097338	27097338	-1.1	TRUE	102.7	5	750.181	NO	102.27	103.73	Library Peptides	27097000	103.39	RVDAENRLQTMKEELDFQKENIYSEELRETK	RVDAENRLQTM[+16]KEE[+1]LDFQKE[-131.1]NIY[+1]SEELR[+10]ETK[+8]	103.39	#N/A	TRUE	9162626	GE2_F2:7643:205-211 v	E151104_05_Orbi2_JZ_CO_ES_Alex_LaminA_190_SILAC_EDC_GE2_F2.mzML		0.8717	9162626	y	9162626		7643
H/hIDmX_band2_F2	7643	205-211	HL1	5	RVDAENRLQTM[+16]KEE[+1]LDFQKE[-131.1]NIY[+1]SEELR[+10]ETK[+8]	5	27097338	27097338	-1.1	TRUE	103.39	5	750.382	NO	102.27	103.73	Library Peptides	27097000	103.39	RVDAENRLQTMKEELDFQKENIYSEELRETK	RVDAENRLQTM[+16]KEE[+1]LDFQKE[-131.1]NIY[+1]SEELR[+10]ETK[+8]	103.39	#N/A	TRUE	12483965	GE2_F2:7643:205-211 v	E151104_05_Orbi2_JZ_CO_ES_Alex_LaminA_190_SILAC_EDC_GE2_F2.mzML		0.8717	12483965	y	12483965		7643
H/hIDmX_band2_F2	7643	205-211	HL2	6	RVDAENRLQTM[+16]KEE[+1]LDFQKE[-131.1]NIY[+1]SEELR[+10]ETK[+8]	5	27097338	27097338	-1.1	TRUE	103.22	5	750.582	NO	102.27	103.73	Library Peptides	27097000	103.39	RVDAENRLQTMKEELDFQKENIYSEELRETK	RVDAENRLQTM[+16]KEE[+1]LDFQKE[-131.1]NIY[+1]SEELR[+10]ETK[+8]	103.39	#N/A	TRUE	5450747	GE2_F2:7643:205-211 v	E151104_05_Orbi2_JZ_CO_ES_Alex_LaminA_190_SILAC_EDC_GE2_F2.mzML		0.8717	5450747	y	5450747		7643
H/hIDmX_band2_F2	7643	205-211	LHm	7	R[+10]VDAENR[+10]LQTM[+16]K[+8]EE[+1]LDFQK[+8]E[-131.1]NIY[+1]SEELRETK	5	19813660	19813660	-5.1	TRUE	102.62	5	753.786	NO	102.27	103.73	Library Peptides	19814000	102.7	RVDAENRLQTMKEELDFQKENIYSEELRETK	R[+10]VDAENR[+10]LQTM[+16]K[+8]EE[+1]LDFQK[+8]E[-131.1]NIY[+1]SEELRETK	102.7	#N/A	TRUE	6199882	GE2_F2:7643:205-211 v	E151104_05_Orbi2_JZ_CO_ES_Alex_LaminA_190_SILAC_EDC_GE2_F2.mzML		0.8981	6199882	y	6199882		7643
H/hIDmX_band2_F2	7643	205-211	LH1	8	R[+10]VDAENR[+10]LQTM[+16]K[+8]EE[+1]LDFQK[+8]E[-131.1]NIY[+1]SEELRETK	5	19813660	19813660	-5.1	TRUE	102.7	5	753.986	NO	102.27	103.73	Library Peptides	19814000	102.7	RVDAENRLQTMKEELDFQKENIYSEELRETK	R[+10]VDAENR[+10]LQTM[+16]K[+8]EE[+1]LDFQK[+8]E[-131.1]NIY[+1]SEELRETK	102.7	#N/A	TRUE	4825870	GE2_F2:7643:205-211 v	E151104_05_Orbi2_JZ_CO_ES_Alex_LaminA_190_SILAC_EDC_GE2_F2.mzML		0.8981	4825870	y	4825870		7643
H/hIDmX_band2_F2	7643	205-211	LH2	9	R[+10]VDAENR[+10]LQTM[+16]K[+8]EE[+1]LDFQK[+8]E[-131.1]NIY[+1]SEELRETK	5	19813660	19813660	-5.1	TRUE	103.22	5	754.187	NO	102.27	103.73	Library Peptides	19814000	102.7	RVDAENRLQTMKEELDFQKENIYSEELRETK	R[+10]VDAENR[+10]LQTM[+16]K[+8]EE[+1]LDFQK[+8]E[-131.1]NIY[+1]SEELRETK	102.7	#N/A	TRUE	8787908	GE2_F2:7643:205-211 v	E151104_05_Orbi2_JZ_CO_ES_Alex_LaminA_190_SILAC_EDC_GE2_F2.mzML		0.8981	8787908	y	8787908		7643
H/hIDmX_band2_F2	7643	205-211	HHm	10	R[+10]VDAENR[+10]LQTM[+16]K[+8]EE[+1]LDFQK[+8]E[-131.1]NIY[+1]SEELR[+10]ETK[+8]	5	1010942080	1010942080	-0.2	TRUE	102.96	5	757.39	NO	102.27	103.73	Library Peptides	1010900000	103.3	RVDAENRLQTMKEELDFQKENIYSEELRETK	R[+10]VDAENR[+10]LQTM[+16]K[+8]EE[+1]LDFQK[+8]E[-131.1]NIY[+1]SEELR[+10]ETK[+8]	103.3	#N/A	TRUE	293465376	GE2_F2:7643:205-211 v	E151104_05_Orbi2_JZ_CO_ES_Alex_LaminA_190_SILAC_EDC_GE2_F2.mzML		0.9887	293465376	y	293465376		7643
H/hIDmX_band2_F2	7643	205-211	HH1	11	R[+10]VDAENR[+10]LQTM[+16]K[+8]EE[+1]LDFQK[+8]E[-131.1]NIY[+1]SEELR[+10]ETK[+8]	5	1010942080	1010942080	-0.2	TRUE	103.3	5	757.591	NO	102.27	103.73	Library Peptides	1010900000	103.3	RVDAENRLQTMKEELDFQKENIYSEELRETK	R[+10]VDAENR[+10]LQTM[+16]K[+8]EE[+1]LDFQK[+8]E[-131.1]NIY[+1]SEELR[+10]ETK[+8]	103.3	#N/A	TRUE	385495168	GE2_F2:7643:205-211 v	E151104_05_Orbi2_JZ_CO_ES_Alex_LaminA_190_SILAC_EDC_GE2_F2.mzML		0.9887	385495168	y	385495168		7643
H/hIDmX_band2_F2	7643	205-211	HH2	12	R[+10]VDAENR[+10]LQTM[+16]K[+8]EE[+1]LDFQK[+8]E[-131.1]NIY[+1]SEELR[+10]ETK[+8]	5	1010942080	1010942080	-0.2	TRUE	103.05	5	757.791	NO	102.27	103.73	Library Peptides	1010900000	103.3	RVDAENRLQTMKEELDFQKENIYSEELRETK	R[+10]VDAENR[+10]LQTM[+16]K[+8]EE[+1]LDFQK[+8]E[-131.1]NIY[+1]SEELR[+10]ETK[+8]	103.3	#N/A	TRUE	331981600	GE2_F2:7643:205-211 v	E151104_05_Orbi2_JZ_CO_ES_Alex_LaminA_190_SILAC_EDC_GE2_F2.mzML		0.9887	331981600	y	331981600		7643
H/hIDmX_band2_F2	4721	218-253	LLm	1	AQHE[+1]DQVEQYKKE[-131.1]NIYSEELRET[+1]KR	3	51293192	51293192	0.6	ALIGNED	75.85	3	1007.84	NO	75.23	76.2	Library Peptides	51293000	75.85	AQHEDQVEQYKKENIYSEELRETKR	AQHE[+1]DQVEQYKKE[-131.1]NIYSEELRET[+1]KR	75.85	#N/A	FALSE	21659776	GE2_F2:4721:218-253 v 1st isotopic peak overlapped by a background ion in LH isotopic cluster	E151104_05_Orbi2_JZ_CO_ES_Alex_LaminA_190_SILAC_EDC_GE2_F2.mzML	0.9661	0.5618	21659776	y	21659776	0.198769	4721
H/hIDmX_band2_F2	4721	218-253	LL1	2	AQHE[+1]DQVEQYKKE[-131.1]NIYSEELRET[+1]KR	3	51293192	51293192	0.6	ALIGNED	#N/A	3	1008.17	NO	#N/A	#N/A	Library Peptides	51293000	75.85	AQHEDQVEQYKKENIYSEELRETKR	AQHE[+1]DQVEQYKKE[-131.1]NIYSEELRET[+1]KR	75.85	#N/A	TRUE	#N/A	GE2_F2:4721:218-253 v 1st isotopic peak overlapped by a background ion in LH isotopic cluster	E151104_05_Orbi2_JZ_CO_ES_Alex_LaminA_190_SILAC_EDC_GE2_F2.mzML	0.9661	0.5618	#N/A	y	#N/A		4721
H/hIDmX_band2_F2	4721	218-253	LL2	3	AQHE[+1]DQVEQYKKE[-131.1]NIYSEELRET[+1]KR	3	51293192	51293192	0.6	ALIGNED	75.58	3	1008.51	NO	75.23	76.2	Library Peptides	51293000	75.85	AQHEDQVEQYKKENIYSEELRETKR	AQHE[+1]DQVEQYKKE[-131.1]NIYSEELRET[+1]KR	75.85	#N/A	FALSE	29633416	GE2_F2:4721:218-253 v 1st isotopic peak overlapped by a background ion in LH isotopic cluster	E151104_05_Orbi2_JZ_CO_ES_Alex_LaminA_190_SILAC_EDC_GE2_F2.mzML	0.9661	0.5618	29633416	y	29633416		4721
H/hIDmX_band2_F2	4721	218-253	HLm	7	AQHE[+1]DQVEQYK[+8]K[+8]E[-131.1]NIYSEELRET[+1]KR	3	15044082	15044082	-0.9	TRUE	75.76	3	1013.18	NO	75.23	76.2	Library Peptides	15044000	75.76	AQHEDQVEQYKKENIYSEELRETKR	AQHE[+1]DQVEQYK[+8]K[+8]E[-131.1]NIYSEELRET[+1]KR	75.76	#N/A	TRUE	7396263	GE2_F2:4721:218-253 v 1st isotopic peak overlapped by a background ion in LH isotopic cluster	E151104_05_Orbi2_JZ_CO_ES_Alex_LaminA_190_SILAC_EDC_GE2_F2.mzML	overlapped by a contaminant ion	0.5636	7396263	y	7396263		4721
H/hIDmX_band2_F2	4721	218-253	HL1	8	AQHE[+1]DQVEQYK[+8]K[+8]E[-131.1]NIYSEELRET[+1]KR	3	15044082	15044082	-0.9	TRUE	#N/A	3	1013.52	NO	#N/A	#N/A	Library Peptides	15044000	75.76	AQHEDQVEQYKKENIYSEELRETKR	AQHE[+1]DQVEQYK[+8]K[+8]E[-131.1]NIYSEELRET[+1]KR	75.76	#N/A	TRUE	#N/A	GE2_F2:4721:218-253 v 1st isotopic peak overlapped by a background ion in LH isotopic cluster	E151104_05_Orbi2_JZ_CO_ES_Alex_LaminA_190_SILAC_EDC_GE2_F2.mzML	overlapped by a contaminant ion	0.5636	#N/A	y	#N/A		4721
H/hIDmX_band2_F2	4721	218-253	HL2	9	AQHE[+1]DQVEQYK[+8]K[+8]E[-131.1]NIYSEELRET[+1]KR	3	15044082	15044082	-0.9	TRUE	75.5	3	1013.85	NO	75.23	76.2	Library Peptides	15044000	75.76	AQHEDQVEQYKKENIYSEELRETKR	AQHE[+1]DQVEQYK[+8]K[+8]E[-131.1]NIYSEELRET[+1]KR	75.76	#N/A	TRUE	7647820	GE2_F2:4721:218-253 v 1st isotopic peak overlapped by a background ion in LH isotopic cluster	E151104_05_Orbi2_JZ_CO_ES_Alex_LaminA_190_SILAC_EDC_GE2_F2.mzML	overlapped by a contaminant ion	0.5636	7647820	y	7647820		4721
H/hIDmX_band2_F2	4721	218-253	LHm	4	AQHE[+1]DQVEQYKKE[-131.1]NIYSEELR[+10]ET[+1]K[+8]R[+10]	3	14137828	14137828	-1	TRUE	75.85	3	1017.18	NO	75.23	76.2	Library Peptides	14138000	75.76	AQHEDQVEQYKKENIYSEELRETKR	AQHE[+1]DQVEQYKKE[-131.1]NIYSEELR[+10]ET[+1]K[+8]R[+10]	75.76	#N/A	TRUE	3969120	GE2_F2:4721:218-253 v 1st isotopic peak overlapped by a background ion in LH isotopic cluster	E151104_05_Orbi2_JZ_CO_ES_Alex_LaminA_190_SILAC_EDC_GE2_F2.mzML	0.8435	0.5423	3969120	y	3969120		4721
H/hIDmX_band2_F2	4721	218-253	LH1	5	AQHE[+1]DQVEQYKKE[-131.1]NIYSEELR[+10]ET[+1]K[+8]R[+10]	3	14137828	14137828	-1	TRUE	#N/A	3	1017.52	NO	#N/A	#N/A	Library Peptides	14138000	75.76	AQHEDQVEQYKKENIYSEELRETKR	AQHE[+1]DQVEQYKKE[-131.1]NIYSEELR[+10]ET[+1]K[+8]R[+10]	75.76	#N/A	TRUE	#N/A	GE2_F2:4721:218-253 v 1st isotopic peak overlapped by a background ion in LH isotopic cluster	E151104_05_Orbi2_JZ_CO_ES_Alex_LaminA_190_SILAC_EDC_GE2_F2.mzML	0.8435	0.5423	#N/A	y	#N/A		4721
H/hIDmX_band2_F2	4721	218-253	LH2	6	AQHE[+1]DQVEQYKKE[-131.1]NIYSEELR[+10]ET[+1]K[+8]R[+10]	3	14137828	14137828	-1	TRUE	75.76	3	1017.85	NO	75.23	76.2	Library Peptides	14138000	75.76	AQHEDQVEQYKKENIYSEELRETKR	AQHE[+1]DQVEQYKKE[-131.1]NIYSEELR[+10]ET[+1]K[+8]R[+10]	75.76	#N/A	TRUE	10168708	GE2_F2:4721:218-253 v 1st isotopic peak overlapped by a background ion in LH isotopic cluster	E151104_05_Orbi2_JZ_CO_ES_Alex_LaminA_190_SILAC_EDC_GE2_F2.mzML	0.8435	0.5423	10168708	y	10168708		4721
H/hIDmX_band2_F2	4721	218-253	HHm	10	AQHE[+1]DQVEQYK[+8]K[+8]E[-131.1]NIYSEELR[+10]ET[+1]K[+8]R[+10]	3	66338132	66338132	-1.5	TRUE	75.23	3	1022.53	NO	75.23	76.2	Library Peptides	66338000	75.23	AQHEDQVEQYKKENIYSEELRETKR	AQHE[+1]DQVEQYK[+8]K[+8]E[-131.1]NIYSEELR[+10]ET[+1]K[+8]R[+10]	75.23	#N/A	TRUE	38513584	GE2_F2:4721:218-253 v 1st isotopic peak overlapped by a background ion in LH isotopic cluster	E151104_05_Orbi2_JZ_CO_ES_Alex_LaminA_190_SILAC_EDC_GE2_F2.mzML	0.9697	0.5708	38513584	y	38513584		4721
H/hIDmX_band2_F2	4721	218-253	HH1	11	AQHE[+1]DQVEQYK[+8]K[+8]E[-131.1]NIYSEELR[+10]ET[+1]K[+8]R[+10]	3	66338132	66338132	-1.5	TRUE	#N/A	3	1022.86	NO	#N/A	#N/A	Library Peptides	66338000	75.23	AQHEDQVEQYKKENIYSEELRETKR	AQHE[+1]DQVEQYK[+8]K[+8]E[-131.1]NIYSEELR[+10]ET[+1]K[+8]R[+10]	75.23	#N/A	TRUE	#N/A	GE2_F2:4721:218-253 v 1st isotopic peak overlapped by a background ion in LH isotopic cluster	E151104_05_Orbi2_JZ_CO_ES_Alex_LaminA_190_SILAC_EDC_GE2_F2.mzML	0.9697	0.5708	#N/A	y	#N/A		4721
H/hIDmX_band2_F2	4721	218-253	HH2	12	AQHE[+1]DQVEQYK[+8]K[+8]E[-131.1]NIYSEELR[+10]ET[+1]K[+8]R[+10]	3	66338132	66338132	-1.5	TRUE	75.5	3	1023.19	NO	75.23	76.2	Library Peptides	66338000	75.23	AQHEDQVEQYKKENIYSEELRETKR	AQHE[+1]DQVEQYK[+8]K[+8]E[-131.1]NIYSEELR[+10]ET[+1]K[+8]R[+10]	75.23	#N/A	TRUE	27824548	GE2_F2:4721:218-253 v 1st isotopic peak overlapped by a background ion in LH isotopic cluster	E151104_05_Orbi2_JZ_CO_ES_Alex_LaminA_190_SILAC_EDC_GE2_F2.mzML	0.9697	0.5708	27824548	y	27824548		4721
H/hIDmX_band2_F2	8258	53-78	LLm	1	EVSGIK[+1]AAYEAELGDARKE[-131.1]SLE[+1]TENAGLR	5	171126416	171126416	0.1	ALIGNED	109.14	5	596.31	NO	108.62	109.67	Library Peptides	171130000	109.06	EVSGIKAAYEAELGDARKESLETENAGLR	EVSGIK[+1]AAYEAELGDARKE[-131.1]SLE[+1]TENAGLR	109.06	#N/A	FALSE	34015640	GE2_F2:8258:53-78 v poor envelopment	E151104_05_Orbi2_JZ_CO_ES_Alex_LaminA_190_SILAC_EDC_GE2_F2.mzML		0.9284	34015640	y	34015640	0.250341	8258
H/hIDmX_band2_F2	8258	53-78	LL1	2	EVSGIK[+1]AAYEAELGDARKE[-131.1]SLE[+1]TENAGLR	5	171126416	171126416	0.1	ALIGNED	109.06	5	596.511	NO	108.62	109.67	Library Peptides	171130000	109.06	EVSGIKAAYEAELGDARKESLETENAGLR	EVSGIK[+1]AAYEAELGDARKE[-131.1]SLE[+1]TENAGLR	109.06	#N/A	FALSE	87992432	GE2_F2:8258:53-78 v poor envelopment	E151104_05_Orbi2_JZ_CO_ES_Alex_LaminA_190_SILAC_EDC_GE2_F2.mzML		0.9284	87992432	y	87992432		8258
H/hIDmX_band2_F2	8258	53-78	LL2	3	EVSGIK[+1]AAYEAELGDARKE[-131.1]SLE[+1]TENAGLR	5	171126416	171126416	0.1	ALIGNED	109.14	5	596.711	NO	108.62	109.67	Library Peptides	171130000	109.06	EVSGIKAAYEAELGDARKESLETENAGLR	EVSGIK[+1]AAYEAELGDARKE[-131.1]SLE[+1]TENAGLR	109.06	#N/A	FALSE	49118340	GE2_F2:8258:53-78 v poor envelopment	E151104_05_Orbi2_JZ_CO_ES_Alex_LaminA_190_SILAC_EDC_GE2_F2.mzML		0.9284	49118340	y	49118340		8258
H/hIDmX_band2_F2	8258	53-78	HLm	7	EVSGIK[+1]AAYEAELGDARKE[-131.1]SLE[+1]TENAGLR[+10]	5	83990080	83990080	-1.5	TRUE	109.06	5	598.312	NO	108.62	109.67	Library Peptides	83990000	109.06	EVSGIKAAYEAELGDARKESLETENAGLR	EVSGIK[+1]AAYEAELGDARKE[-131.1]SLE[+1]TENAGLR[+10]	109.06	#N/A	TRUE	36309144	GE2_F2:8258:53-78 v poor envelopment	E151104_05_Orbi2_JZ_CO_ES_Alex_LaminA_190_SILAC_EDC_GE2_F2.mzML		0.8931	36309144	y	36309144		8258
H/hIDmX_band2_F2	8258	53-78	HL1	8	EVSGIK[+1]AAYEAELGDARKE[-131.1]SLE[+1]TENAGLR[+10]	5	83990080	83990080	-1.5	TRUE	109.23	5	598.513	NO	108.62	109.67	Library Peptides	83990000	109.06	EVSGIKAAYEAELGDARKESLETENAGLR	EVSGIK[+1]AAYEAELGDARKE[-131.1]SLE[+1]TENAGLR[+10]	109.06	#N/A	TRUE	23568414	GE2_F2:8258:53-78 v poor envelopment	E151104_05_Orbi2_JZ_CO_ES_Alex_LaminA_190_SILAC_EDC_GE2_F2.mzML		0.8931	23568414	y	23568414		8258
H/hIDmX_band2_F2	8258	53-78	HL2	9	EVSGIK[+1]AAYEAELGDARKE[-131.1]SLE[+1]TENAGLR[+10]	5	83990080	83990080	-1.5	TRUE	109.23	5	598.713	NO	108.62	109.67	Library Peptides	83990000	109.06	EVSGIKAAYEAELGDARKESLETENAGLR	EVSGIK[+1]AAYEAELGDARKE[-131.1]SLE[+1]TENAGLR[+10]	109.06	#N/A	TRUE	24112524	GE2_F2:8258:53-78 v poor envelopment	E151104_05_Orbi2_JZ_CO_ES_Alex_LaminA_190_SILAC_EDC_GE2_F2.mzML		0.8931	24112524	y	24112524		8258
H/hIDmX_band2_F2	8258	53-78	LHm	4	EVSGIK[+9]AAYEAELGDAR[+10]K[+8]E[-131.1]SLE[+1]TENAGLR	5	50327216	50327216	0.1	TRUE	109.23	5	601.518	NO	108.62	109.67	Library Peptides	50327000	109.23	EVSGIKAAYEAELGDARKESLETENAGLR	EVSGIK[+9]AAYEAELGDAR[+10]K[+8]E[-131.1]SLE[+1]TENAGLR	109.23	#N/A	TRUE	15304864	GE2_F2:8258:53-78 v poor envelopment	E151104_05_Orbi2_JZ_CO_ES_Alex_LaminA_190_SILAC_EDC_GE2_F2.mzML		0.924	15304864	y	15304864		8258
H/hIDmX_band2_F2	8258	53-78	LH1	5	EVSGIK[+9]AAYEAELGDAR[+10]K[+8]E[-131.1]SLE[+1]TENAGLR	5	50327216	50327216	0.1	TRUE	109.23	5	601.718	NO	108.62	109.67	Library Peptides	50327000	109.23	EVSGIKAAYEAELGDARKESLETENAGLR	EVSGIK[+9]AAYEAELGDAR[+10]K[+8]E[-131.1]SLE[+1]TENAGLR	109.23	#N/A	TRUE	15445313	GE2_F2:8258:53-78 v poor envelopment	E151104_05_Orbi2_JZ_CO_ES_Alex_LaminA_190_SILAC_EDC_GE2_F2.mzML		0.924	15445313	y	15445313		8258
H/hIDmX_band2_F2	8258	53-78	LH2	6	EVSGIK[+9]AAYEAELGDAR[+10]K[+8]E[-131.1]SLE[+1]TENAGLR	5	50327216	50327216	0.1	TRUE	109.14	5	601.919	NO	108.62	109.67	Library Peptides	50327000	109.23	EVSGIKAAYEAELGDARKESLETENAGLR	EVSGIK[+9]AAYEAELGDAR[+10]K[+8]E[-131.1]SLE[+1]TENAGLR	109.23	#N/A	TRUE	19577040	GE2_F2:8258:53-78 v poor envelopment	E151104_05_Orbi2_JZ_CO_ES_Alex_LaminA_190_SILAC_EDC_GE2_F2.mzML		0.924	19577040	y	19577040		8258
H/hIDmX_band2_F2	8258	53-78	HHm	10	EVSGIK[+9]AAYEAELGDAR[+10]K[+8]E[-131.1]SLE[+1]TENAGLR[+10]	5	231092784	231092784	-4.2	TRUE	108.79	5	603.519	NO	108.62	109.67	Library Peptides	231090000	109.14	EVSGIKAAYEAELGDARKESLETENAGLR	EVSGIK[+9]AAYEAELGDAR[+10]K[+8]E[-131.1]SLE[+1]TENAGLR[+10]	109.14	#N/A	TRUE	80349320	GE2_F2:8258:53-78 v poor envelopment	E151104_05_Orbi2_JZ_CO_ES_Alex_LaminA_190_SILAC_EDC_GE2_F2.mzML		0.9358	80349320	y	80349320		8258
H/hIDmX_band2_F2	8258	53-78	HH1	11	EVSGIK[+9]AAYEAELGDAR[+10]K[+8]E[-131.1]SLE[+1]TENAGLR[+10]	5	231092784	231092784	-4.2	TRUE	108.79	5	603.72	NO	108.62	109.67	Library Peptides	231090000	109.14	EVSGIKAAYEAELGDARKESLETENAGLR	EVSGIK[+9]AAYEAELGDAR[+10]K[+8]E[-131.1]SLE[+1]TENAGLR[+10]	109.14	#N/A	TRUE	71332184	GE2_F2:8258:53-78 v poor envelopment	E151104_05_Orbi2_JZ_CO_ES_Alex_LaminA_190_SILAC_EDC_GE2_F2.mzML		0.9358	71332184	y	71332184		8258
H/hIDmX_band2_F2	8258	53-78	HH2	12	EVSGIK[+9]AAYEAELGDAR[+10]K[+8]E[-131.1]SLE[+1]TENAGLR[+10]	5	231092784	231092784	-4.2	TRUE	109.14	5	603.92	NO	108.62	109.67	Library Peptides	231090000	109.14	EVSGIKAAYEAELGDARKESLETENAGLR	EVSGIK[+9]AAYEAELGDAR[+10]K[+8]E[-131.1]SLE[+1]TENAGLR[+10]	109.14	#N/A	TRUE	79411280	GE2_F2:8258:53-78 v poor envelopment	E151104_05_Orbi2_JZ_CO_ES_Alex_LaminA_190_SILAC_EDC_GE2_F2.mzML		0.9358	79411280	y	79411280		8258
H/hIDmX_band2_F2	7604	205-211	LLm	1	LQTM[+16]KEELD[+1]FQKE[-131.1]NIY[+1]SEELRETK	5	651010176	651010176	1.3	TRUE	102.65	5	578.493	NO	102.12	103.35	Library Peptides	651010000	102.73	LQTMKEELDFQKENIYSEELRETK	LQTM[+16]KEELD[+1]FQKE[-131.1]NIY[+1]SEELRETK	102.73	#N/A	TRUE	275304352	GE2_F2:7604:205-211 v 1st isotopic peak overlapped by a background ion	E151104_05_Orbi2_JZ_CO_ES_Alex_LaminA_190_SILAC_EDC_GE2_F2.mzML	0.9742	0.5642	275304352	y	275304352	0.0165604	7604
H/hIDmX_band2_F2	7604	205-211	LL1	2	LQTM[+16]KEELD[+1]FQKE[-131.1]NIY[+1]SEELRETK	5	651010176	651010176	1.3	TRUE	#N/A	5	578.693	NO	#N/A	#N/A	Library Peptides	651010000	102.73	LQTMKEELDFQKENIYSEELRETK	LQTM[+16]KEELD[+1]FQKE[-131.1]NIY[+1]SEELRETK	102.73	#N/A	TRUE	#N/A	GE2_F2:7604:205-211 v 1st isotopic peak overlapped by a background ion	E151104_05_Orbi2_JZ_CO_ES_Alex_LaminA_190_SILAC_EDC_GE2_F2.mzML	0.9742	0.5642	#N/A	y	#N/A		7604
H/hIDmX_band2_F2	7604	205-211	LL2	3	LQTM[+16]KEELD[+1]FQKE[-131.1]NIY[+1]SEELRETK	5	651010176	651010176	1.3	TRUE	102.73	5	578.894	NO	102.12	103.35	Library Peptides	651010000	102.73	LQTMKEELDFQKENIYSEELRETK	LQTM[+16]KEELD[+1]FQKE[-131.1]NIY[+1]SEELRETK	102.73	#N/A	TRUE	375705856	GE2_F2:7604:205-211 v 1st isotopic peak overlapped by a background ion	E151104_05_Orbi2_JZ_CO_ES_Alex_LaminA_190_SILAC_EDC_GE2_F2.mzML	0.9742	0.5642	375705856	y	375705856		7604
H/hIDmX_band2_F2	7604	205-211	HLm	7	LQTM[+16]K[+8]EELD[+1]FQK[+8]E[-131.1]NIY[+1]SEELRETK	5	17187916	17187916	4.9	TRUE	102.73	5	581.698	NO	102.12	103.35	Library Peptides	17188000	102.91	LQTMKEELDFQKENIYSEELRETK	LQTM[+16]K[+8]EELD[+1]FQK[+8]E[-131.1]NIY[+1]SEELRETK	102.91	#N/A	TRUE	7838250	GE2_F2:7604:205-211 v 1st isotopic peak overlapped by a background ion	E151104_05_Orbi2_JZ_CO_ES_Alex_LaminA_190_SILAC_EDC_GE2_F2.mzML	0.9437	0.5663	7838250	y	7838250		7604
H/hIDmX_band2_F2	7604	205-211	HL1	8	LQTM[+16]K[+8]EELD[+1]FQK[+8]E[-131.1]NIY[+1]SEELRETK	5	17187916	17187916	4.9	TRUE	#N/A	5	581.899	NO	#N/A	#N/A	Library Peptides	17188000	102.91	LQTMKEELDFQKENIYSEELRETK	LQTM[+16]K[+8]EELD[+1]FQK[+8]E[-131.1]NIY[+1]SEELRETK	102.91	#N/A	TRUE	#N/A	GE2_F2:7604:205-211 v 1st isotopic peak overlapped by a background ion	E151104_05_Orbi2_JZ_CO_ES_Alex_LaminA_190_SILAC_EDC_GE2_F2.mzML	0.9437	0.5663	#N/A	y	#N/A		7604
H/hIDmX_band2_F2	7604	205-211	HL2	9	LQTM[+16]K[+8]EELD[+1]FQK[+8]E[-131.1]NIY[+1]SEELRETK	5	17187916	17187916	4.9	TRUE	102.91	5	582.099	NO	102.12	103.35	Library Peptides	17188000	102.91	LQTMKEELDFQKENIYSEELRETK	LQTM[+16]K[+8]EELD[+1]FQK[+8]E[-131.1]NIY[+1]SEELRETK	102.91	#N/A	TRUE	9349666	GE2_F2:7604:205-211 v 1st isotopic peak overlapped by a background ion	E151104_05_Orbi2_JZ_CO_ES_Alex_LaminA_190_SILAC_EDC_GE2_F2.mzML	0.9437	0.5663	9349666	y	9349666		7604
H/hIDmX_band2_F2	7604	205-211	LHm	4	LQTM[+16]KEELD[+1]FQKE[-131.1]NIY[+1]SEELR[+10]ETK[+8]	5	13156223	13156223	5.8	TRUE	102.91	5	582.097	YES	102.12	103.35	Library Peptides	13156000	102.91	LQTMKEELDFQKENIYSEELRETK	LQTM[+16]KEELD[+1]FQKE[-131.1]NIY[+1]SEELR[+10]ETK[+8]	102.91	#N/A	TRUE	8858850	GE2_F2:7604:205-211 v 1st isotopic peak overlapped by a background ion	E151104_05_Orbi2_JZ_CO_ES_Alex_LaminA_190_SILAC_EDC_GE2_F2.mzML	overlpapped by a contaminant ion?	0.5545	8858850	x	0		7604
H/hIDmX_band2_F2	7604	205-211	LH1	5	LQTM[+16]KEELD[+1]FQKE[-131.1]NIY[+1]SEELR[+10]ETK[+8]	5	13156223	13156223	5.8	TRUE	#N/A	5	582.298	NO	#N/A	#N/A	Library Peptides	13156000	102.91	LQTMKEELDFQKENIYSEELRETK	LQTM[+16]KEELD[+1]FQKE[-131.1]NIY[+1]SEELR[+10]ETK[+8]	102.91	#N/A	TRUE	#N/A	GE2_F2:7604:205-211 v 1st isotopic peak overlapped by a background ion	E151104_05_Orbi2_JZ_CO_ES_Alex_LaminA_190_SILAC_EDC_GE2_F2.mzML	overlpapped by a contaminant ion?	0.5545	#N/A	y	#N/A		7604
H/hIDmX_band2_F2	7604	205-211	LH2	6	LQTM[+16]KEELD[+1]FQKE[-131.1]NIY[+1]SEELR[+10]ETK[+8]	5	13156223	13156223	5.8	TRUE	102.38	5	582.498	NO	102.12	103.35	Library Peptides	13156000	102.91	LQTMKEELDFQKENIYSEELRETK	LQTM[+16]KEELD[+1]FQKE[-131.1]NIY[+1]SEELR[+10]ETK[+8]	102.91	#N/A	TRUE	4297373	GE2_F2:7604:205-211 v 1st isotopic peak overlapped by a background ion	E151104_05_Orbi2_JZ_CO_ES_Alex_LaminA_190_SILAC_EDC_GE2_F2.mzML	overlpapped by a contaminant ion?	0.5545	4297373	y	4297373		7604
H/hIDmX_band2_F2	7604	205-211	HHm	10	LQTM[+16]K[+8]EELD[+1]FQK[+8]E[-131.1]NIY[+1]SEELR[+10]ETK[+8]	5	624895616	624895616	1.2	TRUE	102.73	5	585.303	NO	102.12	103.35	Library Peptides	624900000	102.73	LQTMKEELDFQKENIYSEELRETK	LQTM[+16]K[+8]EELD[+1]FQK[+8]E[-131.1]NIY[+1]SEELR[+10]ETK[+8]	102.73	#N/A	TRUE	325844128	GE2_F2:7604:205-211 v 1st isotopic peak overlapped by a background ion	E151104_05_Orbi2_JZ_CO_ES_Alex_LaminA_190_SILAC_EDC_GE2_F2.mzML	0.9793	0.5713	325844128	y	325844128		7604
H/hIDmX_band2_F2	7604	205-211	HH1	11	LQTM[+16]K[+8]EELD[+1]FQK[+8]E[-131.1]NIY[+1]SEELR[+10]ETK[+8]	5	624895616	624895616	1.2	TRUE	#N/A	5	585.504	NO	#N/A	#N/A	Library Peptides	624900000	102.73	LQTMKEELDFQKENIYSEELRETK	LQTM[+16]K[+8]EELD[+1]FQK[+8]E[-131.1]NIY[+1]SEELR[+10]ETK[+8]	102.73	#N/A	TRUE	#N/A	GE2_F2:7604:205-211 v 1st isotopic peak overlapped by a background ion	E151104_05_Orbi2_JZ_CO_ES_Alex_LaminA_190_SILAC_EDC_GE2_F2.mzML	0.9793	0.5713	#N/A	y	#N/A		7604
H/hIDmX_band2_F2	7604	205-211	HH2	12	LQTM[+16]K[+8]EELD[+1]FQK[+8]E[-131.1]NIY[+1]SEELR[+10]ETK[+8]	5	624895616	624895616	1.2	TRUE	102.56	5	585.704	NO	102.12	103.35	Library Peptides	624900000	102.73	LQTMKEELDFQKENIYSEELRETK	LQTM[+16]K[+8]EELD[+1]FQK[+8]E[-131.1]NIY[+1]SEELR[+10]ETK[+8]	102.73	#N/A	TRUE	299051488	GE2_F2:7604:205-211 v 1st isotopic peak overlapped by a background ion	E151104_05_Orbi2_JZ_CO_ES_Alex_LaminA_190_SILAC_EDC_GE2_F2.mzML	0.9793	0.5713	299051488	y	299051488		7604
H/hIDmX_band2_F2	7557	205-211	LLm	1	NIY[+1]SEELRETKE[-131.1]LQTM[+16]KEELD[+1]FQK	4	2976884736	2976884736	-0.1	TRUE	102.74	4	722.864	NO	101.95	103.44	Library Peptides	2976900000	102.82	NIYSEELRETKELQTMKEELDFQK	NIY[+1]SEELRETKE[-131.1]LQTM[+16]KEELD[+1]FQK	102.82	#N/A	TRUE	739430016	GE2_F2:7557:205-211 v	E151104_05_Orbi2_JZ_CO_ES_Alex_LaminA_190_SILAC_EDC_GE2_F2.mzML		0.9882	739430016	y	739430016	0.0152144	7557
H/hIDmX_band2_F2	7557	205-211	LL1	2	NIY[+1]SEELRETKE[-131.1]LQTM[+16]KEELD[+1]FQK	4	2976884736	2976884736	-0.1	TRUE	102.82	4	723.115	NO	101.95	103.44	Library Peptides	2976900000	102.82	NIYSEELRETKELQTMKEELDFQK	NIY[+1]SEELRETKE[-131.1]LQTM[+16]KEELD[+1]FQK	102.82	#N/A	TRUE	1242517504	GE2_F2:7557:205-211 v	E151104_05_Orbi2_JZ_CO_ES_Alex_LaminA_190_SILAC_EDC_GE2_F2.mzML		0.9882	1242517504	y	1242517504		7557
H/hIDmX_band2_F2	7557	205-211	LL2	3	NIY[+1]SEELRETKE[-131.1]LQTM[+16]KEELD[+1]FQK	4	2976884736	2976884736	-0.1	TRUE	102.74	4	723.365	NO	101.95	103.44	Library Peptides	2976900000	102.82	NIYSEELRETKELQTMKEELDFQK	NIY[+1]SEELRETKE[-131.1]LQTM[+16]KEELD[+1]FQK	102.82	#N/A	TRUE	994937216	GE2_F2:7557:205-211 v	E151104_05_Orbi2_JZ_CO_ES_Alex_LaminA_190_SILAC_EDC_GE2_F2.mzML		0.9882	994937216	y	994937216		7557
H/hIDmX_band2_F2	7557	205-211	HLm	7	NIY[+1]SEELRETKE[-131.1]LQTM[+16]K[+8]EELD[+1]FQK[+8]	4	65448856	65448856	-0.2	TRUE	102.04	4	726.871	NO	101.95	103.44	Library Peptides	65449000	102.47	NIYSEELRETKELQTMKEELDFQK	NIY[+1]SEELRETKE[-131.1]LQTM[+16]K[+8]EELD[+1]FQK[+8]	102.47	#N/A	TRUE	13064903	GE2_F2:7557:205-211 v	E151104_05_Orbi2_JZ_CO_ES_Alex_LaminA_190_SILAC_EDC_GE2_F2.mzML		0.8275	13064903	y	13064903		7557
H/hIDmX_band2_F2	7557	205-211	HL1	8	NIY[+1]SEELRETKE[-131.1]LQTM[+16]K[+8]EELD[+1]FQK[+8]	4	65448856	65448856	-0.2	TRUE	102.04	4	727.122	NO	101.95	103.44	Library Peptides	65449000	102.47	NIYSEELRETKELQTMKEELDFQK	NIY[+1]SEELRETKE[-131.1]LQTM[+16]K[+8]EELD[+1]FQK[+8]	102.47	#N/A	TRUE	15005208	GE2_F2:7557:205-211 v	E151104_05_Orbi2_JZ_CO_ES_Alex_LaminA_190_SILAC_EDC_GE2_F2.mzML		0.8275	15005208	y	15005208		7557
H/hIDmX_band2_F2	7557	205-211	HL2	9	NIY[+1]SEELRETKE[-131.1]LQTM[+16]K[+8]EELD[+1]FQK[+8]	4	65448856	65448856	-0.2	TRUE	102.47	4	727.373	NO	101.95	103.44	Library Peptides	65449000	102.47	NIYSEELRETKELQTMKEELDFQK	NIY[+1]SEELRETKE[-131.1]LQTM[+16]K[+8]EELD[+1]FQK[+8]	102.47	#N/A	TRUE	37378744	GE2_F2:7557:205-211 v	E151104_05_Orbi2_JZ_CO_ES_Alex_LaminA_190_SILAC_EDC_GE2_F2.mzML		0.8275	37378744	y	37378744		7557
H/hIDmX_band2_F2	7557	205-211	LHm	4	NIY[+1]SEELR[+10]ETK[+8]E[-131.1]LQTM[+16]KEELD[+1]FQK	4	64764804	64764804	-0.8	TRUE	102.47	4	727.37	YES	101.95	103.44	Library Peptides	64765000	102.47	NIYSEELRETKELQTMKEELDFQK	NIY[+1]SEELR[+10]ETK[+8]E[-131.1]LQTM[+16]KEELD[+1]FQK	102.47	#N/A	TRUE	35801304	GE2_F2:7557:205-211 v	E151104_05_Orbi2_JZ_CO_ES_Alex_LaminA_190_SILAC_EDC_GE2_F2.mzML		0.8293	35801304	x	0		7557
H/hIDmX_band2_F2	7557	205-211	LH1	5	NIY[+1]SEELR[+10]ETK[+8]E[-131.1]LQTM[+16]KEELD[+1]FQK	4	64764804	64764804	-0.8	TRUE	102.04	4	727.62	NO	101.95	103.44	Library Peptides	64765000	102.47	NIYSEELRETKELQTMKEELDFQK	NIY[+1]SEELR[+10]ETK[+8]E[-131.1]LQTM[+16]KEELD[+1]FQK	102.47	#N/A	TRUE	13649315	GE2_F2:7557:205-211 v	E151104_05_Orbi2_JZ_CO_ES_Alex_LaminA_190_SILAC_EDC_GE2_F2.mzML		0.8293	13649315	y	13649315		7557
H/hIDmX_band2_F2	7557	205-211	LH2	6	NIY[+1]SEELR[+10]ETK[+8]E[-131.1]LQTM[+16]KEELD[+1]FQK	4	64764804	64764804	-0.8	TRUE	102.47	4	727.871	NO	101.95	103.44	Library Peptides	64765000	102.47	NIYSEELRETKELQTMKEELDFQK	NIY[+1]SEELR[+10]ETK[+8]E[-131.1]LQTM[+16]KEELD[+1]FQK	102.47	#N/A	TRUE	15314185	GE2_F2:7557:205-211 v	E151104_05_Orbi2_JZ_CO_ES_Alex_LaminA_190_SILAC_EDC_GE2_F2.mzML		0.8293	15314185	y	15314185		7557
H/hIDmX_band2_F2	7557	205-211	HHm	10	NIY[+1]SEELR[+10]ETK[+8]E[-131.1]LQTM[+16]K[+8]EELD[+1]FQK[+8]	4	3134165504	3134165504	-0.3	TRUE	102.74	4	731.377	NO	101.95	103.44	Library Peptides	3134200000	102.82	NIYSEELRETKELQTMKEELDFQK	NIY[+1]SEELR[+10]ETK[+8]E[-131.1]LQTM[+16]K[+8]EELD[+1]FQK[+8]	102.82	#N/A	TRUE	1094684800	GE2_F2:7557:205-211 v	E151104_05_Orbi2_JZ_CO_ES_Alex_LaminA_190_SILAC_EDC_GE2_F2.mzML		0.9834	1094684800	y	1094684800		7557
H/hIDmX_band2_F2	7557	205-211	HH1	11	NIY[+1]SEELR[+10]ETK[+8]E[-131.1]LQTM[+16]K[+8]EELD[+1]FQK[+8]	4	3134165504	3134165504	-0.3	TRUE	102.82	4	731.628	NO	101.95	103.44	Library Peptides	3134200000	102.82	NIYSEELRETKELQTMKEELDFQK	NIY[+1]SEELR[+10]ETK[+8]E[-131.1]LQTM[+16]K[+8]EELD[+1]FQK[+8]	102.82	#N/A	TRUE	1257503104	GE2_F2:7557:205-211 v	E151104_05_Orbi2_JZ_CO_ES_Alex_LaminA_190_SILAC_EDC_GE2_F2.mzML		0.9834	1257503104	y	1257503104		7557
H/hIDmX_band2_F2	7557	205-211	HH2	12	NIY[+1]SEELR[+10]ETK[+8]E[-131.1]LQTM[+16]K[+8]EELD[+1]FQK[+8]	4	3134165504	3134165504	-0.3	TRUE	102.82	4	731.878	NO	101.95	103.44	Library Peptides	3134200000	102.82	NIYSEELRETKELQTMKEELDFQK	NIY[+1]SEELR[+10]ETK[+8]E[-131.1]LQTM[+16]K[+8]EELD[+1]FQK[+8]	102.82	#N/A	TRUE	781977728	GE2_F2:7557:205-211 v	E151104_05_Orbi2_JZ_CO_ES_Alex_LaminA_190_SILAC_EDC_GE2_F2.mzML		0.9834	781977728	y	781977728		7557
H/hIDmX_band3_F1	2217	385-407	LLm	1	ASSHSS[+1]QTQGGGSVTKE[-131.1]LLEGEEE[+1]R	3	67384712	67384712	0.5	TRUE	55.08	3	825.397	NO	54.88	55.4	Library Peptides	67385000	55.08	ASSHSSQTQGGGSVTKELLEGEEER	ASSHSS[+1]QTQGGGSVTKE[-131.1]LLEGEEE[+1]R	55.08	#N/A	TRUE	25135958	GE3_F1:2217:385-407 v	E151104_09_Orbi2_JZ_CO_ES_Alex_LaminA_190_SILAC_EDC_GE3_F1.mzML		0.9622	25135958	y	25135958	0.141043	2217
H/hIDmX_band3_F1	2217	385-407	LL1	2	ASSHSS[+1]QTQGGGSVTKE[-131.1]LLEGEEE[+1]R	3	67384712	67384712	0.5	TRUE	55.08	3	825.731	NO	54.88	55.4	Library Peptides	67385000	55.08	ASSHSSQTQGGGSVTKELLEGEEER	ASSHSS[+1]QTQGGGSVTKE[-131.1]LLEGEEE[+1]R	55.08	#N/A	TRUE	26510734	GE3_F1:2217:385-407 v	E151104_09_Orbi2_JZ_CO_ES_Alex_LaminA_190_SILAC_EDC_GE3_F1.mzML		0.9622	26510734	y	26510734		2217
H/hIDmX_band3_F1	2217	385-407	LL2	3	ASSHSS[+1]QTQGGGSVTKE[-131.1]LLEGEEE[+1]R	3	67384712	67384712	0.5	TRUE	55.08	3	826.065	NO	54.88	55.4	Library Peptides	67385000	55.08	ASSHSSQTQGGGSVTKELLEGEEER	ASSHSS[+1]QTQGGGSVTKE[-131.1]LLEGEEE[+1]R	55.08	#N/A	TRUE	15738020	GE3_F1:2217:385-407 v	E151104_09_Orbi2_JZ_CO_ES_Alex_LaminA_190_SILAC_EDC_GE3_F1.mzML		0.9622	15738020	y	15738020		2217
H/hIDmX_band3_F1	2217	385-407	HLm	4	ASSHSS[+1]QTQGGGSVTK[+8]E[-131.1]LLEGEEE[+1]R	3	12430680	12430680	0.5	TRUE	55.08	3	828.068	NO	54.88	55.4	Library Peptides	12431000	55.08	ASSHSSQTQGGGSVTKELLEGEEER	ASSHSS[+1]QTQGGGSVTK[+8]E[-131.1]LLEGEEE[+1]R	55.08	#N/A	TRUE	4954491	GE3_F1:2217:385-407 v	E151104_09_Orbi2_JZ_CO_ES_Alex_LaminA_190_SILAC_EDC_GE3_F1.mzML		0.944	4954491	y	4954491		2217
H/hIDmX_band3_F1	2217	385-407	HL1	5	ASSHSS[+1]QTQGGGSVTK[+8]E[-131.1]LLEGEEE[+1]R	3	12430680	12430680	0.5	TRUE	55.08	3	828.402	NO	54.88	55.4	Library Peptides	12431000	55.08	ASSHSSQTQGGGSVTKELLEGEEER	ASSHSS[+1]QTQGGGSVTK[+8]E[-131.1]LLEGEEE[+1]R	55.08	#N/A	TRUE	3888186	GE3_F1:2217:385-407 v	E151104_09_Orbi2_JZ_CO_ES_Alex_LaminA_190_SILAC_EDC_GE3_F1.mzML		0.944	3888186	y	3888186		2217
H/hIDmX_band3_F1	2217	385-407	HL2	6	ASSHSS[+1]QTQGGGSVTK[+8]E[-131.1]LLEGEEE[+1]R	3	12430680	12430680	0.5	TRUE	55.08	3	828.737	NO	54.88	55.4	Library Peptides	12431000	55.08	ASSHSSQTQGGGSVTKELLEGEEER	ASSHSS[+1]QTQGGGSVTK[+8]E[-131.1]LLEGEEE[+1]R	55.08	#N/A	TRUE	3588004	GE3_F1:2217:385-407 v	E151104_09_Orbi2_JZ_CO_ES_Alex_LaminA_190_SILAC_EDC_GE3_F1.mzML		0.944	3588004	y	3588004		2217
H/hIDmX_band3_F1	2217	385-407	LHm	7	ASSHSS[+1]QTQGGGSVTKE[-131.1]LLEGEEE[+1]R[+10]	3	11753323	11753323	1.1	TRUE	55.08	3	828.733	YES	54.88	55.4	Library Peptides	11753000	55.08	ASSHSSQTQGGGSVTKELLEGEEER	ASSHSS[+1]QTQGGGSVTKE[-131.1]LLEGEEE[+1]R[+10]	55.08	#N/A	TRUE	3588004	GE3_F1:2217:385-407 v	E151104_09_Orbi2_JZ_CO_ES_Alex_LaminA_190_SILAC_EDC_GE3_F1.mzML		0.97	3588004	x	0		2217
H/hIDmX_band3_F1	2217	385-407	LH1	8	ASSHSS[+1]QTQGGGSVTKE[-131.1]LLEGEEE[+1]R[+10]	3	11753323	11753323	1.1	TRUE	55.08	3	829.067	NO	54.88	55.4	Library Peptides	11753000	55.08	ASSHSSQTQGGGSVTKELLEGEEER	ASSHSS[+1]QTQGGGSVTKE[-131.1]LLEGEEE[+1]R[+10]	55.08	#N/A	TRUE	4935389	GE3_F1:2217:385-407 v	E151104_09_Orbi2_JZ_CO_ES_Alex_LaminA_190_SILAC_EDC_GE3_F1.mzML		0.97	4935389	y	4935389		2217
H/hIDmX_band3_F1	2217	385-407	LH2	9	ASSHSS[+1]QTQGGGSVTKE[-131.1]LLEGEEE[+1]R[+10]	3	11753323	11753323	1.1	TRUE	55.08	3	829.401	NO	54.88	55.4	Library Peptides	11753000	55.08	ASSHSSQTQGGGSVTKELLEGEEER	ASSHSS[+1]QTQGGGSVTKE[-131.1]LLEGEEE[+1]R[+10]	55.08	#N/A	TRUE	3229931	GE3_F1:2217:385-407 v	E151104_09_Orbi2_JZ_CO_ES_Alex_LaminA_190_SILAC_EDC_GE3_F1.mzML		0.97	3229931	y	3229931		2217
H/hIDmX_band3_F1	2217	385-407	HHm	10	ASSHSS[+1]QTQGGGSVTK[+8]E[-131.1]LLEGEEE[+1]R[+10]	3	58045752	58045752	0.2	TRUE	55.08	3	831.404	NO	54.88	55.4	Library Peptides	58046000	55.08	ASSHSSQTQGGGSVTKELLEGEEER	ASSHSS[+1]QTQGGGSVTK[+8]E[-131.1]LLEGEEE[+1]R[+10]	55.08	#N/A	TRUE	22722252	GE3_F1:2217:385-407 v	E151104_09_Orbi2_JZ_CO_ES_Alex_LaminA_190_SILAC_EDC_GE3_F1.mzML		0.9857	22722252	y	22722252		2217
H/hIDmX_band3_F1	2217	385-407	HH1	11	ASSHSS[+1]QTQGGGSVTK[+8]E[-131.1]LLEGEEE[+1]R[+10]	3	58045752	58045752	0.2	TRUE	55.08	3	831.738	NO	54.88	55.4	Library Peptides	58046000	55.08	ASSHSSQTQGGGSVTKELLEGEEER	ASSHSS[+1]QTQGGGSVTK[+8]E[-131.1]LLEGEEE[+1]R[+10]	55.08	#N/A	TRUE	22463650	GE3_F1:2217:385-407 v	E151104_09_Orbi2_JZ_CO_ES_Alex_LaminA_190_SILAC_EDC_GE3_F1.mzML		0.9857	22463650	y	22463650		2217
H/hIDmX_band3_F1	2217	385-407	HH2	12	ASSHSS[+1]QTQGGGSVTK[+8]E[-131.1]LLEGEEE[+1]R[+10]	3	58045752	58045752	0.2	TRUE	55.08	3	832.073	NO	54.88	55.4	Library Peptides	58046000	55.08	ASSHSSQTQGGGSVTKELLEGEEER	ASSHSS[+1]QTQGGGSVTK[+8]E[-131.1]LLEGEEE[+1]R[+10]	55.08	#N/A	TRUE	12859848	GE3_F1:2217:385-407 v	E151104_09_Orbi2_JZ_CO_ES_Alex_LaminA_190_SILAC_EDC_GE3_F1.mzML		0.9857	12859848	y	12859848		2217
H/hIDmX_band3_F1	2203	385-407	LLm	1	ASSHSS[+1]QTQGGGSVTKE[-131.1]LLEGEEE[+1]R	4	230933760	230933760	-0.1	TRUE	55.08	4	619.299	NO	54.88	55.4	Library Peptides	230930000	55.08	ASSHSSQTQGGGSVTKELLEGEEER	ASSHSS[+1]QTQGGGSVTKE[-131.1]LLEGEEE[+1]R	55.08	#N/A	TRUE	78554048	GE3_F1:2203:385-407 v	E151104_09_Orbi2_JZ_CO_ES_Alex_LaminA_190_SILAC_EDC_GE3_F1.mzML		0.9725	78554048	y	78554048	0.165631	2203
H/hIDmX_band3_F1	2203	385-407	LL1	2	ASSHSS[+1]QTQGGGSVTKE[-131.1]LLEGEEE[+1]R	4	230933760	230933760	-0.1	TRUE	55.08	4	619.55	NO	54.88	55.4	Library Peptides	230930000	55.08	ASSHSSQTQGGGSVTKELLEGEEER	ASSHSS[+1]QTQGGGSVTKE[-131.1]LLEGEEE[+1]R	55.08	#N/A	TRUE	97515992	GE3_F1:2203:385-407 v	E151104_09_Orbi2_JZ_CO_ES_Alex_LaminA_190_SILAC_EDC_GE3_F1.mzML		0.9725	97515992	y	97515992		2203
H/hIDmX_band3_F1	2203	385-407	LL2	3	ASSHSS[+1]QTQGGGSVTKE[-131.1]LLEGEEE[+1]R	4	230933760	230933760	-0.1	TRUE	55.08	4	619.801	NO	54.88	55.4	Library Peptides	230930000	55.08	ASSHSSQTQGGGSVTKELLEGEEER	ASSHSS[+1]QTQGGGSVTKE[-131.1]LLEGEEE[+1]R	55.08	#N/A	TRUE	54863704	GE3_F1:2203:385-407 v	E151104_09_Orbi2_JZ_CO_ES_Alex_LaminA_190_SILAC_EDC_GE3_F1.mzML		0.9725	54863704	y	54863704		2203
H/hIDmX_band3_F1	2203	385-407	HLm	4	ASSHSS[+1]QTQGGGSVTK[+8]E[-131.1]LLEGEEE[+1]R	4	47500684	47500684	-2.2	TRUE	55.08	4	621.303	NO	54.88	55.4	Library Peptides	47501000	55.08	ASSHSSQTQGGGSVTKELLEGEEER	ASSHSS[+1]QTQGGGSVTK[+8]E[-131.1]LLEGEEE[+1]R	55.08	#N/A	TRUE	16125715	GE3_F1:2203:385-407 v	E151104_09_Orbi2_JZ_CO_ES_Alex_LaminA_190_SILAC_EDC_GE3_F1.mzML		0.9269	16125715	y	16125715		2203
H/hIDmX_band3_F1	2203	385-407	HL1	5	ASSHSS[+1]QTQGGGSVTK[+8]E[-131.1]LLEGEEE[+1]R	4	47500684	47500684	-2.2	TRUE	55.08	4	621.554	NO	54.88	55.4	Library Peptides	47501000	55.08	ASSHSSQTQGGGSVTKELLEGEEER	ASSHSS[+1]QTQGGGSVTK[+8]E[-131.1]LLEGEEE[+1]R	55.08	#N/A	TRUE	14620491	GE3_F1:2203:385-407 v	E151104_09_Orbi2_JZ_CO_ES_Alex_LaminA_190_SILAC_EDC_GE3_F1.mzML		0.9269	14620491	y	14620491		2203
H/hIDmX_band3_F1	2203	385-407	HL2	6	ASSHSS[+1]QTQGGGSVTK[+8]E[-131.1]LLEGEEE[+1]R	4	47500684	47500684	-2.2	TRUE	55.08	4	621.804	NO	54.88	55.4	Library Peptides	47501000	55.08	ASSHSSQTQGGGSVTKELLEGEEER	ASSHSS[+1]QTQGGGSVTK[+8]E[-131.1]LLEGEEE[+1]R	55.08	#N/A	TRUE	16754477	GE3_F1:2203:385-407 v	E151104_09_Orbi2_JZ_CO_ES_Alex_LaminA_190_SILAC_EDC_GE3_F1.mzML		0.9269	16754477	y	16754477		2203
H/hIDmX_band3_F1	2203	385-407	LHm	7	ASSHSS[+1]QTQGGGSVTKE[-131.1]LLEGEEE[+1]R[+10]	4	38906688	38906688	-2	TRUE	55.08	4	621.801	NO	54.88	55.4	Library Peptides	38907000	55.08	ASSHSSQTQGGGSVTKELLEGEEER	ASSHSS[+1]QTQGGGSVTKE[-131.1]LLEGEEE[+1]R[+10]	55.08	#N/A	TRUE	17507132	GE3_F1:2203:385-407 v	E151104_09_Orbi2_JZ_CO_ES_Alex_LaminA_190_SILAC_EDC_GE3_F1.mzML		0.923	17507132	y	17507132		2203
H/hIDmX_band3_F1	2203	385-407	LH1	8	ASSHSS[+1]QTQGGGSVTKE[-131.1]LLEGEEE[+1]R[+10]	4	38906688	38906688	-2	TRUE	55.08	4	622.052	NO	54.88	55.4	Library Peptides	38907000	55.08	ASSHSSQTQGGGSVTKELLEGEEER	ASSHSS[+1]QTQGGGSVTKE[-131.1]LLEGEEE[+1]R[+10]	55.08	#N/A	TRUE	14687579	GE3_F1:2203:385-407 v	E151104_09_Orbi2_JZ_CO_ES_Alex_LaminA_190_SILAC_EDC_GE3_F1.mzML		0.923	14687579	y	14687579		2203
H/hIDmX_band3_F1	2203	385-407	LH2	9	ASSHSS[+1]QTQGGGSVTKE[-131.1]LLEGEEE[+1]R[+10]	4	38906688	38906688	-2	TRUE	55.08	4	622.303	NO	54.88	55.4	Library Peptides	38907000	55.08	ASSHSSQTQGGGSVTKELLEGEEER	ASSHSS[+1]QTQGGGSVTKE[-131.1]LLEGEEE[+1]R[+10]	55.08	#N/A	TRUE	6711976	GE3_F1:2203:385-407 v	E151104_09_Orbi2_JZ_CO_ES_Alex_LaminA_190_SILAC_EDC_GE3_F1.mzML		0.923	6711976	y	6711976		2203
H/hIDmX_band3_F1	2203	385-407	HHm	10	ASSHSS[+1]QTQGGGSVTK[+8]E[-131.1]LLEGEEE[+1]R[+10]	4	204344144	204344144	-0.2	TRUE	55.08	4	623.805	NO	54.88	55.4	Library Peptides	204340000	55.08	ASSHSSQTQGGGSVTKELLEGEEER	ASSHSS[+1]QTQGGGSVTK[+8]E[-131.1]LLEGEEE[+1]R[+10]	55.08	#N/A	TRUE	80655120	GE3_F1:2203:385-407 v	E151104_09_Orbi2_JZ_CO_ES_Alex_LaminA_190_SILAC_EDC_GE3_F1.mzML		0.9852	80655120	y	80655120		2203
H/hIDmX_band3_F1	2203	385-407	HH1	11	ASSHSS[+1]QTQGGGSVTK[+8]E[-131.1]LLEGEEE[+1]R[+10]	4	204344144	204344144	-0.2	TRUE	55.08	4	624.056	NO	54.88	55.4	Library Peptides	204340000	55.08	ASSHSSQTQGGGSVTKELLEGEEER	ASSHSS[+1]QTQGGGSVTK[+8]E[-131.1]LLEGEEE[+1]R[+10]	55.08	#N/A	TRUE	75926464	GE3_F1:2203:385-407 v	E151104_09_Orbi2_JZ_CO_ES_Alex_LaminA_190_SILAC_EDC_GE3_F1.mzML		0.9852	75926464	y	75926464		2203
H/hIDmX_band3_F1	2203	385-407	HH2	12	ASSHSS[+1]QTQGGGSVTK[+8]E[-131.1]LLEGEEE[+1]R[+10]	4	204344144	204344144	-0.2	TRUE	55.08	4	624.306	NO	54.88	55.4	Library Peptides	204340000	55.08	ASSHSSQTQGGGSVTKELLEGEEER	ASSHSS[+1]QTQGGGSVTK[+8]E[-131.1]LLEGEEE[+1]R[+10]	55.08	#N/A	TRUE	47762556	GE3_F1:2203:385-407 v	E151104_09_Orbi2_JZ_CO_ES_Alex_LaminA_190_SILAC_EDC_GE3_F1.mzML		0.9852	47762556	y	47762556		2203
H/hIDmX_band3_F1	8092	53-75	LLm	1	EVS[+1]GIKAAYEAELGDARE[-131.1]SLE[+1]TENAGLR	3	64911544	64911544	0.4	TRUE	120.23	3	950.481	NO	119.93	120.64	Library Peptides	64912000	120.34	EVSGIKAAYEAELGDARESLETENAGLR	EVS[+1]GIKAAYEAELGDARE[-131.1]SLE[+1]TENAGLR	120.34	#N/A	TRUE	13318528	GE3_F1:8092:53-75 v	E151104_09_Orbi2_JZ_CO_ES_Alex_LaminA_190_SILAC_EDC_GE3_F1.mzML		0.9496	13318528	y	13318528	0.310764	8092
H/hIDmX_band3_F1	8092	53-75	LL1	2	EVS[+1]GIKAAYEAELGDARE[-131.1]SLE[+1]TENAGLR	3	64911544	64911544	0.4	TRUE	120.34	3	950.815	NO	119.93	120.64	Library Peptides	64912000	120.34	EVSGIKAAYEAELGDARESLETENAGLR	EVS[+1]GIKAAYEAELGDARE[-131.1]SLE[+1]TENAGLR	120.34	#N/A	TRUE	29417524	GE3_F1:8092:53-75 v	E151104_09_Orbi2_JZ_CO_ES_Alex_LaminA_190_SILAC_EDC_GE3_F1.mzML		0.9496	29417524	y	29417524		8092
H/hIDmX_band3_F1	8092	53-75	LL2	3	EVS[+1]GIKAAYEAELGDARE[-131.1]SLE[+1]TENAGLR	3	64911544	64911544	0.4	TRUE	120.34	3	951.149	NO	119.93	120.64	Library Peptides	64912000	120.34	EVSGIKAAYEAELGDARESLETENAGLR	EVS[+1]GIKAAYEAELGDARE[-131.1]SLE[+1]TENAGLR	120.34	#N/A	TRUE	22175492	GE3_F1:8092:53-75 v	E151104_09_Orbi2_JZ_CO_ES_Alex_LaminA_190_SILAC_EDC_GE3_F1.mzML		0.9496	22175492	y	22175492		8092
H/hIDmX_band3_F1	8092	53-75	HLm	4	EVS[+1]GIKAAYEAELGDARE[-131.1]SLE[+1]TENAGLR[+10]	3	34927304	34927304	-0.5	TRUE	120.23	3	953.817	NO	119.93	120.64	Library Peptides	34927000	120.23	EVSGIKAAYEAELGDARESLETENAGLR	EVS[+1]GIKAAYEAELGDARE[-131.1]SLE[+1]TENAGLR[+10]	120.23	#N/A	TRUE	7667324	GE3_F1:8092:53-75 v	E151104_09_Orbi2_JZ_CO_ES_Alex_LaminA_190_SILAC_EDC_GE3_F1.mzML		0.9059	7667324	y	7667324		8092
H/hIDmX_band3_F1	8092	53-75	HL1	5	EVS[+1]GIKAAYEAELGDARE[-131.1]SLE[+1]TENAGLR[+10]	3	34927304	34927304	-0.5	TRUE	120.23	3	954.151	NO	119.93	120.64	Library Peptides	34927000	120.23	EVSGIKAAYEAELGDARESLETENAGLR	EVS[+1]GIKAAYEAELGDARE[-131.1]SLE[+1]TENAGLR[+10]	120.23	#N/A	TRUE	19171590	GE3_F1:8092:53-75 v	E151104_09_Orbi2_JZ_CO_ES_Alex_LaminA_190_SILAC_EDC_GE3_F1.mzML		0.9059	19171590	y	19171590		8092
H/hIDmX_band3_F1	8092	53-75	HL2	6	EVS[+1]GIKAAYEAELGDARE[-131.1]SLE[+1]TENAGLR[+10]	3	34927304	34927304	-0.5	TRUE	120.44	3	954.485	NO	119.93	120.64	Library Peptides	34927000	120.23	EVSGIKAAYEAELGDARESLETENAGLR	EVS[+1]GIKAAYEAELGDARE[-131.1]SLE[+1]TENAGLR[+10]	120.23	#N/A	TRUE	8088391	GE3_F1:8092:53-75 v	E151104_09_Orbi2_JZ_CO_ES_Alex_LaminA_190_SILAC_EDC_GE3_F1.mzML		0.9059	8088391	y	8088391		8092
H/hIDmX_band3_F1	8092	53-75	LHm	7	EVS[+1]GIK[+8]AAYEAELGDAR[+10]E[-131.1]SLE[+1]TENAGLR	3	23732008	23732008	-0.8	TRUE	120.23	3	956.488	NO	119.93	120.64	Library Peptides	23732000	120.34	EVSGIKAAYEAELGDARESLETENAGLR	EVS[+1]GIK[+8]AAYEAELGDAR[+10]E[-131.1]SLE[+1]TENAGLR	120.34	#N/A	TRUE	10280899	GE3_F1:8092:53-75 v	E151104_09_Orbi2_JZ_CO_ES_Alex_LaminA_190_SILAC_EDC_GE3_F1.mzML		0.9217	10280899	y	10280899		8092
H/hIDmX_band3_F1	8092	53-75	LH1	8	EVS[+1]GIK[+8]AAYEAELGDAR[+10]E[-131.1]SLE[+1]TENAGLR	3	23732008	23732008	-0.8	TRUE	120.34	3	956.823	NO	119.93	120.64	Library Peptides	23732000	120.34	EVSGIKAAYEAELGDARESLETENAGLR	EVS[+1]GIK[+8]AAYEAELGDAR[+10]E[-131.1]SLE[+1]TENAGLR	120.34	#N/A	TRUE	7775798	GE3_F1:8092:53-75 v	E151104_09_Orbi2_JZ_CO_ES_Alex_LaminA_190_SILAC_EDC_GE3_F1.mzML		0.9217	7775798	y	7775798		8092
H/hIDmX_band3_F1	8092	53-75	LH2	9	EVS[+1]GIK[+8]AAYEAELGDAR[+10]E[-131.1]SLE[+1]TENAGLR	3	23732008	23732008	-0.8	TRUE	120.34	3	957.157	NO	119.93	120.64	Library Peptides	23732000	120.34	EVSGIKAAYEAELGDARESLETENAGLR	EVS[+1]GIK[+8]AAYEAELGDAR[+10]E[-131.1]SLE[+1]TENAGLR	120.34	#N/A	TRUE	5675312	GE3_F1:8092:53-75 v	E151104_09_Orbi2_JZ_CO_ES_Alex_LaminA_190_SILAC_EDC_GE3_F1.mzML		0.9217	5675312	y	5675312		8092
H/hIDmX_band3_F1	8092	53-75	HHm	10	EVS[+1]GIK[+8]AAYEAELGDAR[+10]E[-131.1]SLE[+1]TENAGLR[+10]	3	65187704	65187704	0.9	TRUE	120.34	3	959.824	NO	119.93	120.64	Library Peptides	65188000	120.23	EVSGIKAAYEAELGDARESLETENAGLR	EVS[+1]GIK[+8]AAYEAELGDAR[+10]E[-131.1]SLE[+1]TENAGLR[+10]	120.23	#N/A	TRUE	22666646	GE3_F1:8092:53-75 v	E151104_09_Orbi2_JZ_CO_ES_Alex_LaminA_190_SILAC_EDC_GE3_F1.mzML		0.9792	22666646	y	22666646		8092
H/hIDmX_band3_F1	8092	53-75	HH1	11	EVS[+1]GIK[+8]AAYEAELGDAR[+10]E[-131.1]SLE[+1]TENAGLR[+10]	3	65187704	65187704	0.9	TRUE	120.23	3	960.159	NO	119.93	120.64	Library Peptides	65188000	120.23	EVSGIKAAYEAELGDARESLETENAGLR	EVS[+1]GIK[+8]AAYEAELGDAR[+10]E[-131.1]SLE[+1]TENAGLR[+10]	120.23	#N/A	TRUE	23733258	GE3_F1:8092:53-75 v	E151104_09_Orbi2_JZ_CO_ES_Alex_LaminA_190_SILAC_EDC_GE3_F1.mzML		0.9792	23733258	y	23733258		8092
H/hIDmX_band3_F1	8092	53-75	HH2	12	EVS[+1]GIK[+8]AAYEAELGDAR[+10]E[-131.1]SLE[+1]TENAGLR[+10]	3	65187704	65187704	0.9	TRUE	120.34	3	960.493	NO	119.93	120.64	Library Peptides	65188000	120.23	EVSGIKAAYEAELGDARESLETENAGLR	EVS[+1]GIK[+8]AAYEAELGDAR[+10]E[-131.1]SLE[+1]TENAGLR[+10]	120.23	#N/A	TRUE	18787802	GE3_F1:8092:53-75 v	E151104_09_Orbi2_JZ_CO_ES_Alex_LaminA_190_SILAC_EDC_GE3_F1.mzML		0.9792	18787802	y	18787802		8092
H/hIDmX_band3_F1	4053	65-97	LLm	1	ITE[+1]SEEVVSRE[-131.1]TLDSVAK[+1]ER	3	119479280	119479280	-0.1	TRUE	74.58	3	716.71	NO	74.26	75.52	Library Peptides	119480000	75.13	ITESEEVVSRETLDSVAKER	ITE[+1]SEEVVSRE[-131.1]TLDSVAK[+1]ER	75.13	#N/A	TRUE	35284188	GE3_F1:4053:65-97 v	E151104_09_Orbi2_JZ_CO_ES_Alex_LaminA_190_SILAC_EDC_GE3_F1.mzML		0.9533	35284188	y	35284188	0.213673	4053
H/hIDmX_band3_F1	4053	65-97	LL1	2	ITE[+1]SEEVVSRE[-131.1]TLDSVAK[+1]ER	3	119479280	119479280	-0.1	TRUE	75.13	3	717.044	NO	74.26	75.52	Library Peptides	119480000	75.13	ITESEEVVSRETLDSVAKER	ITE[+1]SEEVVSRE[-131.1]TLDSVAK[+1]ER	75.13	#N/A	TRUE	54891824	GE3_F1:4053:65-97 v	E151104_09_Orbi2_JZ_CO_ES_Alex_LaminA_190_SILAC_EDC_GE3_F1.mzML		0.9533	54891824	y	54891824		4053
H/hIDmX_band3_F1	4053	65-97	LL2	3	ITE[+1]SEEVVSRE[-131.1]TLDSVAK[+1]ER	3	119479280	119479280	-0.1	TRUE	75.13	3	717.378	NO	74.26	75.52	Library Peptides	119480000	75.13	ITESEEVVSRETLDSVAKER	ITE[+1]SEEVVSRE[-131.1]TLDSVAK[+1]ER	75.13	#N/A	TRUE	29303260	GE3_F1:4053:65-97 v	E151104_09_Orbi2_JZ_CO_ES_Alex_LaminA_190_SILAC_EDC_GE3_F1.mzML		0.9533	29303260	y	29303260		4053
H/hIDmX_band3_F1	4053	65-97	HLm	4	ITE[+1]SEEVVSR[+10]E[-131.1]TLDSVAK[+1]ER	3	30596968	30596968	-1.5	TRUE	75.21	3	720.046	NO	74.26	75.52	Library Peptides	30597000	75.21	ITESEEVVSRETLDSVAKER	ITE[+1]SEEVVSR[+10]E[-131.1]TLDSVAK[+1]ER	75.21	#N/A	TRUE	11918163	GE3_F1:4053:65-97 v	E151104_09_Orbi2_JZ_CO_ES_Alex_LaminA_190_SILAC_EDC_GE3_F1.mzML		0.9826	11918163	y	11918163		4053
H/hIDmX_band3_F1	4053	65-97	HL1	5	ITE[+1]SEEVVSR[+10]E[-131.1]TLDSVAK[+1]ER	3	30596968	30596968	-1.5	TRUE	74.89	3	720.38	NO	74.26	75.52	Library Peptides	30597000	75.21	ITESEEVVSRETLDSVAKER	ITE[+1]SEEVVSR[+10]E[-131.1]TLDSVAK[+1]ER	75.21	#N/A	TRUE	12491393	GE3_F1:4053:65-97 v	E151104_09_Orbi2_JZ_CO_ES_Alex_LaminA_190_SILAC_EDC_GE3_F1.mzML		0.9826	12491393	y	12491393		4053
H/hIDmX_band3_F1	4053	65-97	HL2	6	ITE[+1]SEEVVSR[+10]E[-131.1]TLDSVAK[+1]ER	3	30596968	30596968	-1.5	TRUE	75.05	3	720.714	NO	74.26	75.52	Library Peptides	30597000	75.21	ITESEEVVSRETLDSVAKER	ITE[+1]SEEVVSR[+10]E[-131.1]TLDSVAK[+1]ER	75.21	#N/A	TRUE	6187413	GE3_F1:4053:65-97 v	E151104_09_Orbi2_JZ_CO_ES_Alex_LaminA_190_SILAC_EDC_GE3_F1.mzML		0.9826	6187413	y	6187413		4053
H/hIDmX_band3_F1	4053	65-97	LHm	7	ITE[+1]SEEVVSRE[-131.1]TLDSVAK[+9]ER[+10]	3	31444634	31444634	0	TRUE	74.58	3	722.717	NO	74.26	75.52	Library Peptides	31445000	74.58	ITESEEVVSRETLDSVAKER	ITE[+1]SEEVVSRE[-131.1]TLDSVAK[+9]ER[+10]	74.58	#N/A	TRUE	17362062	GE3_F1:4053:65-97 v	E151104_09_Orbi2_JZ_CO_ES_Alex_LaminA_190_SILAC_EDC_GE3_F1.mzML		0.9083	17362062	x	17362062		4053
H/hIDmX_band3_F1	4053	65-97	LH1	8	ITE[+1]SEEVVSRE[-131.1]TLDSVAK[+9]ER[+10]	3	31444634	31444634	0	TRUE	75.05	3	723.051	NO	74.26	75.52	Library Peptides	31445000	74.58	ITESEEVVSRETLDSVAKER	ITE[+1]SEEVVSRE[-131.1]TLDSVAK[+9]ER[+10]	74.58	#N/A	TRUE	9855868	GE3_F1:4053:65-97 v	E151104_09_Orbi2_JZ_CO_ES_Alex_LaminA_190_SILAC_EDC_GE3_F1.mzML		0.9083	9855868	y	9855868		4053
H/hIDmX_band3_F1	4053	65-97	LH2	9	ITE[+1]SEEVVSRE[-131.1]TLDSVAK[+9]ER[+10]	3	31444634	31444634	0	TRUE	74.5	3	723.386	NO	74.26	75.52	Library Peptides	31445000	74.58	ITESEEVVSRETLDSVAKER	ITE[+1]SEEVVSRE[-131.1]TLDSVAK[+9]ER[+10]	74.58	#N/A	TRUE	4226705	GE3_F1:4053:65-97 v	E151104_09_Orbi2_JZ_CO_ES_Alex_LaminA_190_SILAC_EDC_GE3_F1.mzML		0.9083	4226705	y	4226705		4053
H/hIDmX_band3_F1	4053	65-97	HHm	10	ITE[+1]SEEVVSR[+10]E[-131.1]TLDSVAK[+9]ER[+10]	3	108837376	108837376	-0.5	TRUE	74.5	3	726.053	NO	74.26	75.52	Library Peptides	108840000	74.5	ITESEEVVSRETLDSVAKER	ITE[+1]SEEVVSR[+10]E[-131.1]TLDSVAK[+9]ER[+10]	74.5	#N/A	TRUE	60067764	GE3_F1:4053:65-97 v	E151104_09_Orbi2_JZ_CO_ES_Alex_LaminA_190_SILAC_EDC_GE3_F1.mzML		0.8875	60067764	y	60067764		4053
H/hIDmX_band3_F1	4053	65-97	HH1	11	ITE[+1]SEEVVSR[+10]E[-131.1]TLDSVAK[+9]ER[+10]	3	108837376	108837376	-0.5	TRUE	74.97	3	726.388	NO	74.26	75.52	Library Peptides	108840000	74.5	ITESEEVVSRETLDSVAKER	ITE[+1]SEEVVSR[+10]E[-131.1]TLDSVAK[+9]ER[+10]	74.5	#N/A	TRUE	40699500	GE3_F1:4053:65-97 v	E151104_09_Orbi2_JZ_CO_ES_Alex_LaminA_190_SILAC_EDC_GE3_F1.mzML		0.8875	40699500	y	40699500		4053
H/hIDmX_band3_F1	4053	65-97	HH2	12	ITE[+1]SEEVVSR[+10]E[-131.1]TLDSVAK[+9]ER[+10]	3	108837376	108837376	-0.5	TRUE	75.13	3	726.722	NO	74.26	75.52	Library Peptides	108840000	74.5	ITESEEVVSRETLDSVAKER	ITE[+1]SEEVVSR[+10]E[-131.1]TLDSVAK[+9]ER[+10]	74.5	#N/A	TRUE	8070116	GE3_F1:4053:65-97 v	E151104_09_Orbi2_JZ_CO_ES_Alex_LaminA_190_SILAC_EDC_GE3_F1.mzML		0.8875	8070116	y	8070116		4053
H/hIDmX_band3_F1	6319	1-47	LLm	1	LAVYID[+1]RE[-131.1]M[+1]ETPSQR	3	222611008	222611008	-1.4	TRUE	98.08	3	560.291	NO	97.6	98.47	Library Peptides	222610000	98.08	LAVYIDREMETPSQR	LAVYID[+1]RE[-131.1]M[+1]ETPSQR	98.08	#N/A	TRUE	91373160	GE3_F1:6319:1-47 v	E151104_09_Orbi2_JZ_CO_ES_Alex_LaminA_190_SILAC_EDC_GE3_F1.mzML		0.9248	91373160	y	91373160	0.305747	6319
H/hIDmX_band3_F1	6319	1-47	LL1	2	LAVYID[+1]RE[-131.1]M[+1]ETPSQR	3	222611008	222611008	-1.4	TRUE	98.08	3	560.625	NO	97.6	98.47	Library Peptides	222610000	98.08	LAVYIDREMETPSQR	LAVYID[+1]RE[-131.1]M[+1]ETPSQR	98.08	#N/A	TRUE	102968744	GE3_F1:6319:1-47 v	E151104_09_Orbi2_JZ_CO_ES_Alex_LaminA_190_SILAC_EDC_GE3_F1.mzML		0.9248	102968744	y	102968744		6319
H/hIDmX_band3_F1	6319	1-47	LL2	3	LAVYID[+1]RE[-131.1]M[+1]ETPSQR	3	222611008	222611008	-1.4	TRUE	98.08	3	560.959	NO	97.6	98.47	Library Peptides	222610000	98.08	LAVYIDREMETPSQR	LAVYID[+1]RE[-131.1]M[+1]ETPSQR	98.08	#N/A	TRUE	28269100	GE3_F1:6319:1-47 v	E151104_09_Orbi2_JZ_CO_ES_Alex_LaminA_190_SILAC_EDC_GE3_F1.mzML		0.9248	28269100	y	28269100		6319
H/hIDmX_band3_F1	6319	1-47	HLm	4	LAVYID[+1]R[+10]E[-131.1]M[+1]ETPSQR	3	233332944	233332944	-0.8	TRUE	98.08	3	563.627	NO	97.6	98.47	Library Peptides	233330000	98.08	LAVYIDREMETPSQR	LAVYID[+1]R[+10]E[-131.1]M[+1]ETPSQR	98.08	#N/A	TRUE	105645424	GE3_F1:6319:1-47 v	E151104_09_Orbi2_JZ_CO_ES_Alex_LaminA_190_SILAC_EDC_GE3_F1.mzML		0.9937	105645424	y	105645424		6319
H/hIDmX_band3_F1	6319	1-47	HL1	5	LAVYID[+1]R[+10]E[-131.1]M[+1]ETPSQR	3	233332944	233332944	-0.8	TRUE	98.08	3	563.961	NO	97.6	98.47	Library Peptides	233330000	98.08	LAVYIDREMETPSQR	LAVYID[+1]R[+10]E[-131.1]M[+1]ETPSQR	98.08	#N/A	TRUE	85946088	GE3_F1:6319:1-47 v	E151104_09_Orbi2_JZ_CO_ES_Alex_LaminA_190_SILAC_EDC_GE3_F1.mzML		0.9937	85946088	y	85946088		6319
H/hIDmX_band3_F1	6319	1-47	HL2	6	LAVYID[+1]R[+10]E[-131.1]M[+1]ETPSQR	3	233332944	233332944	-0.8	TRUE	98.08	3	564.295	NO	97.6	98.47	Library Peptides	233330000	98.08	LAVYIDREMETPSQR	LAVYID[+1]R[+10]E[-131.1]M[+1]ETPSQR	98.08	#N/A	TRUE	41741420	GE3_F1:6319:1-47 v	E151104_09_Orbi2_JZ_CO_ES_Alex_LaminA_190_SILAC_EDC_GE3_F1.mzML		0.9937	41741420	y	41741420		6319
H/hIDmX_band3_F1	6319	1-47	LHm	7	LAVYID[+1]RE[-131.1]M[+1]ETPSQR[+10]	3	233332944	233332944	-0.8	TRUE	98.08	3	563.627	YES	97.6	98.47	Library Peptides	233330000	98.08	LAVYIDREMETPSQR	LAVYID[+1]RE[-131.1]M[+1]ETPSQR[+10]	98.08	#N/A	TRUE	105645424	GE3_F1:6319:1-47 v	E151104_09_Orbi2_JZ_CO_ES_Alex_LaminA_190_SILAC_EDC_GE3_F1.mzML		0.9937	105645424	x	0		6319
H/hIDmX_band3_F1	6319	1-47	LH1	8	LAVYID[+1]RE[-131.1]M[+1]ETPSQR[+10]	3	233332944	233332944	-0.8	TRUE	98.08	3	563.961	YES	97.6	98.47	Library Peptides	233330000	98.08	LAVYIDREMETPSQR	LAVYID[+1]RE[-131.1]M[+1]ETPSQR[+10]	98.08	#N/A	TRUE	85946088	GE3_F1:6319:1-47 v	E151104_09_Orbi2_JZ_CO_ES_Alex_LaminA_190_SILAC_EDC_GE3_F1.mzML		0.9937	85946088	x	0		6319
H/hIDmX_band3_F1	6319	1-47	LH2	9	LAVYID[+1]RE[-131.1]M[+1]ETPSQR[+10]	3	233332944	233332944	-0.8	TRUE	98.08	3	564.295	YES	97.6	98.47	Library Peptides	233330000	98.08	LAVYIDREMETPSQR	LAVYID[+1]RE[-131.1]M[+1]ETPSQR[+10]	98.08	#N/A	TRUE	41741420	GE3_F1:6319:1-47 v	E151104_09_Orbi2_JZ_CO_ES_Alex_LaminA_190_SILAC_EDC_GE3_F1.mzML		0.9937	41741420	x	0		6319
H/hIDmX_band3_F1	6319	1-47	HHm	10	LAVYID[+1]R[+10]E[-131.1]M[+1]ETPSQR[+10]	3	307214080	307214080	-0.7	TRUE	98.08	3	566.963	NO	97.6	98.47	Library Peptides	307210000	98.08	LAVYIDREMETPSQR	LAVYID[+1]R[+10]E[-131.1]M[+1]ETPSQR[+10]	98.08	#N/A	TRUE	157493424	GE3_F1:6319:1-47 v	E151104_09_Orbi2_JZ_CO_ES_Alex_LaminA_190_SILAC_EDC_GE3_F1.mzML		0.9705	157493424	y	157493424		6319
H/hIDmX_band3_F1	6319	1-47	HH1	11	LAVYID[+1]R[+10]E[-131.1]M[+1]ETPSQR[+10]	3	307214080	307214080	-0.7	TRUE	98.08	3	567.297	NO	97.6	98.47	Library Peptides	307210000	98.08	LAVYIDREMETPSQR	LAVYID[+1]R[+10]E[-131.1]M[+1]ETPSQR[+10]	98.08	#N/A	TRUE	107969048	GE3_F1:6319:1-47 v	E151104_09_Orbi2_JZ_CO_ES_Alex_LaminA_190_SILAC_EDC_GE3_F1.mzML		0.9705	107969048	y	107969048		6319
H/hIDmX_band3_F1	6319	1-47	HH2	12	LAVYID[+1]R[+10]E[-131.1]M[+1]ETPSQR[+10]	3	307214080	307214080	-0.7	TRUE	98.08	3	567.631	NO	97.6	98.47	Library Peptides	307210000	98.08	LAVYIDREMETPSQR	LAVYID[+1]R[+10]E[-131.1]M[+1]ETPSQR[+10]	98.08	#N/A	TRUE	41751608	GE3_F1:6319:1-47 v	E151104_09_Orbi2_JZ_CO_ES_Alex_LaminA_190_SILAC_EDC_GE3_F1.mzML		0.9705	41751608	y	41751608		6319
H/hIDmX_band3_F1	2207	385-407	LLm	1	LLEGEEE[+1]RE[-131.1]ASSHSS[+1]QTQGGGSVTK	4	212763648	212763648	-0.1	TRUE	55.1	4	619.299	NO	54.89	55.31	Library Peptides	212760000	55.1	LLEGEEEREASSHSSQTQGGGSVTK	LLEGEEE[+1]RE[-131.1]ASSHSS[+1]QTQGGGSVTK	55.1	#N/A	TRUE	72459944	GE3_F1:2207:385-407 v	E151104_09_Orbi2_JZ_CO_ES_Alex_LaminA_190_SILAC_EDC_GE3_F1.mzML		0.9762	72459944	y	72459944	0.138298	2207
H/hIDmX_band3_F1	2207	385-407	LL1	2	LLEGEEE[+1]RE[-131.1]ASSHSS[+1]QTQGGGSVTK	4	212763648	212763648	-0.1	TRUE	55.1	4	619.55	NO	54.89	55.31	Library Peptides	212760000	55.1	LLEGEEEREASSHSSQTQGGGSVTK	LLEGEEE[+1]RE[-131.1]ASSHSS[+1]QTQGGGSVTK	55.1	#N/A	TRUE	88697424	GE3_F1:2207:385-407 v	E151104_09_Orbi2_JZ_CO_ES_Alex_LaminA_190_SILAC_EDC_GE3_F1.mzML		0.9762	88697424	y	88697424		2207
H/hIDmX_band3_F1	2207	385-407	LL2	3	LLEGEEE[+1]RE[-131.1]ASSHSS[+1]QTQGGGSVTK	4	212763648	212763648	-0.1	TRUE	55.1	4	619.801	NO	54.89	55.31	Library Peptides	212760000	55.1	LLEGEEEREASSHSSQTQGGGSVTK	LLEGEEE[+1]RE[-131.1]ASSHSS[+1]QTQGGGSVTK	55.1	#N/A	TRUE	51606272	GE3_F1:2207:385-407 v	E151104_09_Orbi2_JZ_CO_ES_Alex_LaminA_190_SILAC_EDC_GE3_F1.mzML		0.9762	51606272	y	51606272		2207
H/hIDmX_band3_F1	2207	385-407	HLm	7	LLEGEEE[+1]RE[-131.1]ASSHSS[+1]QTQGGGSVTK[+8]	4	43470620	43470620	-1.2	TRUE	55.1	4	621.303	NO	54.89	55.31	Library Peptides	43471000	55.1	LLEGEEEREASSHSSQTQGGGSVTK	LLEGEEE[+1]RE[-131.1]ASSHSS[+1]QTQGGGSVTK[+8]	55.1	#N/A	TRUE	16636268	GE3_F1:2207:385-407 v	E151104_09_Orbi2_JZ_CO_ES_Alex_LaminA_190_SILAC_EDC_GE3_F1.mzML		0.9118	16636268	y	16636268		2207
H/hIDmX_band3_F1	2207	385-407	HL1	8	LLEGEEE[+1]RE[-131.1]ASSHSS[+1]QTQGGGSVTK[+8]	4	43470620	43470620	-1.2	TRUE	55.1	4	621.554	NO	54.89	55.31	Library Peptides	43471000	55.1	LLEGEEEREASSHSSQTQGGGSVTK	LLEGEEE[+1]RE[-131.1]ASSHSS[+1]QTQGGGSVTK[+8]	55.1	#N/A	TRUE	11815811	GE3_F1:2207:385-407 v	E151104_09_Orbi2_JZ_CO_ES_Alex_LaminA_190_SILAC_EDC_GE3_F1.mzML		0.9118	11815811	y	11815811		2207
H/hIDmX_band3_F1	2207	385-407	HL2	9	LLEGEEE[+1]RE[-131.1]ASSHSS[+1]QTQGGGSVTK[+8]	4	43470620	43470620	-1.2	TRUE	55.1	4	621.804	NO	54.89	55.31	Library Peptides	43471000	55.1	LLEGEEEREASSHSSQTQGGGSVTK	LLEGEEE[+1]RE[-131.1]ASSHSS[+1]QTQGGGSVTK[+8]	55.1	#N/A	TRUE	15018539	GE3_F1:2207:385-407 v	E151104_09_Orbi2_JZ_CO_ES_Alex_LaminA_190_SILAC_EDC_GE3_F1.mzML		0.9118	15018539	y	15018539		2207
H/hIDmX_band3_F1	2207	385-407	LHm	4	LLEGEEE[+1]R[+10]E[-131.1]ASSHSS[+1]QTQGGGSVTK	4	35360880	35360880	0.5	TRUE	55.1	4	621.801	YES	54.89	55.31	Library Peptides	35361000	55.1	LLEGEEEREASSHSSQTQGGGSVTK	LLEGEEE[+1]R[+10]E[-131.1]ASSHSS[+1]QTQGGGSVTK	55.1	#N/A	TRUE	14895488	GE3_F1:2207:385-407 v	E151104_09_Orbi2_JZ_CO_ES_Alex_LaminA_190_SILAC_EDC_GE3_F1.mzML		0.9238	14895488	x	0		2207
H/hIDmX_band3_F1	2207	385-407	LH1	5	LLEGEEE[+1]R[+10]E[-131.1]ASSHSS[+1]QTQGGGSVTK	4	35360880	35360880	0.5	TRUE	55.1	4	622.052	NO	54.89	55.31	Library Peptides	35361000	55.1	LLEGEEEREASSHSSQTQGGGSVTK	LLEGEEE[+1]R[+10]E[-131.1]ASSHSS[+1]QTQGGGSVTK	55.1	#N/A	TRUE	14759567	GE3_F1:2207:385-407 v	E151104_09_Orbi2_JZ_CO_ES_Alex_LaminA_190_SILAC_EDC_GE3_F1.mzML		0.9238	14759567	y	14759567		2207
H/hIDmX_band3_F1	2207	385-407	LH2	6	LLEGEEE[+1]R[+10]E[-131.1]ASSHSS[+1]QTQGGGSVTK	4	35360880	35360880	0.5	TRUE	55.1	4	622.303	NO	54.89	55.31	Library Peptides	35361000	55.1	LLEGEEEREASSHSSQTQGGGSVTK	LLEGEEE[+1]R[+10]E[-131.1]ASSHSS[+1]QTQGGGSVTK	55.1	#N/A	TRUE	5705823	GE3_F1:2207:385-407 v	E151104_09_Orbi2_JZ_CO_ES_Alex_LaminA_190_SILAC_EDC_GE3_F1.mzML		0.9238	5705823	y	5705823		2207
H/hIDmX_band3_F1	2207	385-407	HHm	10	LLEGEEE[+1]R[+10]E[-131.1]ASSHSS[+1]QTQGGGSVTK[+8]	4	185605056	185605056	-0.2	TRUE	55.1	4	623.805	NO	54.89	55.31	Library Peptides	185610000	55.1	LLEGEEEREASSHSSQTQGGGSVTK	LLEGEEE[+1]R[+10]E[-131.1]ASSHSS[+1]QTQGGGSVTK[+8]	55.1	#N/A	TRUE	76088936	GE3_F1:2207:385-407 v	E151104_09_Orbi2_JZ_CO_ES_Alex_LaminA_190_SILAC_EDC_GE3_F1.mzML		0.9732	76088936	y	76088936		2207
H/hIDmX_band3_F1	2207	385-407	HH1	11	LLEGEEE[+1]R[+10]E[-131.1]ASSHSS[+1]QTQGGGSVTK[+8]	4	185605056	185605056	-0.2	TRUE	55.1	4	624.056	NO	54.89	55.31	Library Peptides	185610000	55.1	LLEGEEEREASSHSSQTQGGGSVTK	LLEGEEE[+1]R[+10]E[-131.1]ASSHSS[+1]QTQGGGSVTK[+8]	55.1	#N/A	TRUE	65582956	GE3_F1:2207:385-407 v	E151104_09_Orbi2_JZ_CO_ES_Alex_LaminA_190_SILAC_EDC_GE3_F1.mzML		0.9732	65582956	y	65582956		2207
H/hIDmX_band3_F1	2207	385-407	HH2	12	LLEGEEE[+1]R[+10]E[-131.1]ASSHSS[+1]QTQGGGSVTK[+8]	4	185605056	185605056	-0.2	TRUE	55.1	4	624.306	NO	54.89	55.31	Library Peptides	185610000	55.1	LLEGEEEREASSHSSQTQGGGSVTK	LLEGEEE[+1]R[+10]E[-131.1]ASSHSS[+1]QTQGGGSVTK[+8]	55.1	#N/A	TRUE	43933168	GE3_F1:2207:385-407 v	E151104_09_Orbi2_JZ_CO_ES_Alex_LaminA_190_SILAC_EDC_GE3_F1.mzML		0.9732	43933168	y	43933168		2207
H/hIDmX_band3_F1	6388	32-34	LLm	1	LQEK[+1]EDLQELNDRE[-131.1]LQEKED[+1]LQELNDR	3	318974176	318974176	-0.4	TRUE	98.83	3	1080.87	NO	98.35	99.22	Library Peptides	318970000	98.64	LQEKEDLQELNDRELQEKEDLQELNDR	LQEK[+1]EDLQELNDRE[-131.1]LQEKED[+1]LQELNDR	98.64	#N/A	TRUE	83075448	GE3_F1:6388:32-34 v	E151104_09_Orbi2_JZ_CO_ES_Alex_LaminA_190_SILAC_EDC_GE3_F1.mzML		0.9852	83075448	y	83075448	0.522434	6388
H/hIDmX_band3_F1	6388	32-34	LL1	2	LQEK[+1]EDLQELNDRE[-131.1]LQEKED[+1]LQELNDR	3	318974176	318974176	-0.4	TRUE	98.64	3	1081.21	NO	98.35	99.22	Library Peptides	318970000	98.64	LQEKEDLQELNDRELQEKEDLQELNDR	LQEK[+1]EDLQELNDRE[-131.1]LQEKED[+1]LQELNDR	98.64	#N/A	TRUE	125197304	GE3_F1:6388:32-34 v	E151104_09_Orbi2_JZ_CO_ES_Alex_LaminA_190_SILAC_EDC_GE3_F1.mzML		0.9852	125197304	y	125197304		6388
H/hIDmX_band3_F1	6388	32-34	LL2	3	LQEK[+1]EDLQELNDRE[-131.1]LQEKED[+1]LQELNDR	3	318974176	318974176	-0.4	TRUE	98.83	3	1081.54	NO	98.35	99.22	Library Peptides	318970000	98.64	LQEKEDLQELNDRELQEKEDLQELNDR	LQEK[+1]EDLQELNDRE[-131.1]LQEKED[+1]LQELNDR	98.64	#N/A	TRUE	110701416	GE3_F1:6388:32-34 v	E151104_09_Orbi2_JZ_CO_ES_Alex_LaminA_190_SILAC_EDC_GE3_F1.mzML		0.9852	110701416	y	110701416		6388
H/hIDmX_band3_F1	6388	32-34	HLm	4	LQEK[+9]EDLQELNDR[+10]E[-131.1]LQEKED[+1]LQELNDR	3	703713664	703713664	-0.6	TRUE	98.64	3	1086.88	NO	98.35	99.22	Library Peptides	703710000	98.64	LQEKEDLQELNDRELQEKEDLQELNDR	LQEK[+9]EDLQELNDR[+10]E[-131.1]LQEKED[+1]LQELNDR	98.64	#N/A	TRUE	200110448	GE3_F1:6388:32-34 v	E151104_09_Orbi2_JZ_CO_ES_Alex_LaminA_190_SILAC_EDC_GE3_F1.mzML		0.9964	200110448	y	200110448		6388
H/hIDmX_band3_F1	6388	32-34	HL1	5	LQEK[+9]EDLQELNDR[+10]E[-131.1]LQEKED[+1]LQELNDR	3	703713664	703713664	-0.6	TRUE	98.64	3	1087.21	NO	98.35	99.22	Library Peptides	703710000	98.64	LQEKEDLQELNDRELQEKEDLQELNDR	LQEK[+9]EDLQELNDR[+10]E[-131.1]LQEKED[+1]LQELNDR	98.64	#N/A	TRUE	278177120	GE3_F1:6388:32-34 v	E151104_09_Orbi2_JZ_CO_ES_Alex_LaminA_190_SILAC_EDC_GE3_F1.mzML		0.9964	278177120	y	278177120		6388
H/hIDmX_band3_F1	6388	32-34	HL2	6	LQEK[+9]EDLQELNDR[+10]E[-131.1]LQEKED[+1]LQELNDR	3	703713664	703713664	-0.6	TRUE	98.64	3	1087.55	NO	98.35	99.22	Library Peptides	703710000	98.64	LQEKEDLQELNDRELQEKEDLQELNDR	LQEK[+9]EDLQELNDR[+10]E[-131.1]LQEKED[+1]LQELNDR	98.64	#N/A	TRUE	225426128	GE3_F1:6388:32-34 v	E151104_09_Orbi2_JZ_CO_ES_Alex_LaminA_190_SILAC_EDC_GE3_F1.mzML		0.9964	225426128	y	225426128		6388
H/hIDmX_band3_F1	6388	32-34	LHm	7	LQEK[+1]EDLQELNDRE[-131.1]LQEK[+8]ED[+1]LQELNDR[+10]	3	703713664	703713664	-0.6	TRUE	98.64	3	1086.88	YES	98.35	99.22	Library Peptides	703710000	98.64	LQEKEDLQELNDRELQEKEDLQELNDR	LQEK[+1]EDLQELNDRE[-131.1]LQEK[+8]ED[+1]LQELNDR[+10]	98.64	#N/A	TRUE	200110448	GE3_F1:6388:32-34 v	E151104_09_Orbi2_JZ_CO_ES_Alex_LaminA_190_SILAC_EDC_GE3_F1.mzML		0.9964	200110448	x	0		6388
H/hIDmX_band3_F1	6388	32-34	LH1	8	LQEK[+1]EDLQELNDRE[-131.1]LQEK[+8]ED[+1]LQELNDR[+10]	3	703713664	703713664	-0.6	TRUE	98.64	3	1087.21	YES	98.35	99.22	Library Peptides	703710000	98.64	LQEKEDLQELNDRELQEKEDLQELNDR	LQEK[+1]EDLQELNDRE[-131.1]LQEK[+8]ED[+1]LQELNDR[+10]	98.64	#N/A	TRUE	278177120	GE3_F1:6388:32-34 v	E151104_09_Orbi2_JZ_CO_ES_Alex_LaminA_190_SILAC_EDC_GE3_F1.mzML		0.9964	278177120	x	0		6388
H/hIDmX_band3_F1	6388	32-34	LH2	9	LQEK[+1]EDLQELNDRE[-131.1]LQEK[+8]ED[+1]LQELNDR[+10]	3	703713664	703713664	-0.6	TRUE	98.64	3	1087.55	YES	98.35	99.22	Library Peptides	703710000	98.64	LQEKEDLQELNDRELQEKEDLQELNDR	LQEK[+1]EDLQELNDRE[-131.1]LQEK[+8]ED[+1]LQELNDR[+10]	98.64	#N/A	TRUE	225426128	GE3_F1:6388:32-34 v	E151104_09_Orbi2_JZ_CO_ES_Alex_LaminA_190_SILAC_EDC_GE3_F1.mzML		0.9964	225426128	x	0		6388
H/hIDmX_band3_F1	6388	32-34	HHm	10	LQEK[+9]EDLQELNDR[+10]E[-131.1]LQEK[+8]ED[+1]LQELNDR[+10]	3	324303360	324303360	-0.3	TRUE	98.54	3	1092.89	NO	98.35	99.22	Library Peptides	324300000	98.64	LQEKEDLQELNDRELQEKEDLQELNDR	LQEK[+9]EDLQELNDR[+10]E[-131.1]LQEK[+8]ED[+1]LQELNDR[+10]	98.64	#N/A	TRUE	101875920	GE3_F1:6388:32-34 v	E151104_09_Orbi2_JZ_CO_ES_Alex_LaminA_190_SILAC_EDC_GE3_F1.mzML		0.9914	101875920	y	101875920		6388
H/hIDmX_band3_F1	6388	32-34	HH1	11	LQEK[+9]EDLQELNDR[+10]E[-131.1]LQEK[+8]ED[+1]LQELNDR[+10]	3	324303360	324303360	-0.3	TRUE	98.64	3	1093.22	NO	98.35	99.22	Library Peptides	324300000	98.64	LQEKEDLQELNDRELQEKEDLQELNDR	LQEK[+9]EDLQELNDR[+10]E[-131.1]LQEK[+8]ED[+1]LQELNDR[+10]	98.64	#N/A	TRUE	125514864	GE3_F1:6388:32-34 v	E151104_09_Orbi2_JZ_CO_ES_Alex_LaminA_190_SILAC_EDC_GE3_F1.mzML		0.9914	125514864	y	125514864		6388
H/hIDmX_band3_F1	6388	32-34	HH2	12	LQEK[+9]EDLQELNDR[+10]E[-131.1]LQEK[+8]ED[+1]LQELNDR[+10]	3	324303360	324303360	-0.3	TRUE	98.64	3	1093.55	NO	98.35	99.22	Library Peptides	324300000	98.64	LQEKEDLQELNDRELQEKEDLQELNDR	LQEK[+9]EDLQELNDR[+10]E[-131.1]LQEK[+8]ED[+1]LQELNDR[+10]	98.64	#N/A	TRUE	96912568	GE3_F1:6388:32-34 v	E151104_09_Orbi2_JZ_CO_ES_Alex_LaminA_190_SILAC_EDC_GE3_F1.mzML		0.9914	96912568	y	96912568		6388
H/hIDmX_band3_F1	6370	32-34	LLm	1	LQEKED[+1]LQELNDRE[-131.1]LQEK[+1]EDLQELNDR	3	320732480	320732480	-0.4	TRUE	98.85	3	1080.87	NO	98.36	99.23	Library Peptides	320730000	98.65	LQEKEDLQELNDRELQEKEDLQELNDR	LQEKED[+1]LQELNDRE[-131.1]LQEK[+1]EDLQELNDR	98.65	#N/A	TRUE	83623208	GE3_F1:6370:32-34 v	E151104_09_Orbi2_JZ_CO_ES_Alex_LaminA_190_SILAC_EDC_GE3_F1.mzML		0.9851	83623208	y	83623208	0.523976	6370
H/hIDmX_band3_F1	6370	32-34	LL1	2	LQEKED[+1]LQELNDRE[-131.1]LQEK[+1]EDLQELNDR	3	320732480	320732480	-0.4	TRUE	98.65	3	1081.21	NO	98.36	99.23	Library Peptides	320730000	98.65	LQEKEDLQELNDRELQEKEDLQELNDR	LQEKED[+1]LQELNDRE[-131.1]LQEK[+1]EDLQELNDR	98.65	#N/A	TRUE	125620272	GE3_F1:6370:32-34 v	E151104_09_Orbi2_JZ_CO_ES_Alex_LaminA_190_SILAC_EDC_GE3_F1.mzML		0.9851	125620272	y	125620272		6370
H/hIDmX_band3_F1	6370	32-34	LL2	3	LQEKED[+1]LQELNDRE[-131.1]LQEK[+1]EDLQELNDR	3	320732480	320732480	-0.4	TRUE	98.85	3	1081.54	NO	98.36	99.23	Library Peptides	320730000	98.65	LQEKEDLQELNDRELQEKEDLQELNDR	LQEKED[+1]LQELNDRE[-131.1]LQEK[+1]EDLQELNDR	98.65	#N/A	TRUE	111489008	GE3_F1:6370:32-34 v	E151104_09_Orbi2_JZ_CO_ES_Alex_LaminA_190_SILAC_EDC_GE3_F1.mzML		0.9851	111489008	y	111489008		6370
H/hIDmX_band3_F1	6370	32-34	HLm	4	LQEK[+8]ED[+1]LQELNDR[+10]E[-131.1]LQEK[+1]EDLQELNDR	3	712522240	712522240	-0.6	TRUE	98.65	3	1086.88	NO	98.36	99.23	Library Peptides	712520000	98.56	LQEKEDLQELNDRELQEKEDLQELNDR	LQEK[+8]ED[+1]LQELNDR[+10]E[-131.1]LQEK[+1]EDLQELNDR	98.56	#N/A	TRUE	203178384	GE3_F1:6370:32-34 v	E151104_09_Orbi2_JZ_CO_ES_Alex_LaminA_190_SILAC_EDC_GE3_F1.mzML		0.9951	203178384	y	203178384		6370
H/hIDmX_band3_F1	6370	32-34	HL1	5	LQEK[+8]ED[+1]LQELNDR[+10]E[-131.1]LQEK[+1]EDLQELNDR	3	712522240	712522240	-0.6	TRUE	98.56	3	1087.21	NO	98.36	99.23	Library Peptides	712520000	98.56	LQEKEDLQELNDRELQEKEDLQELNDR	LQEK[+8]ED[+1]LQELNDR[+10]E[-131.1]LQEK[+1]EDLQELNDR	98.56	#N/A	TRUE	279317440	GE3_F1:6370:32-34 v	E151104_09_Orbi2_JZ_CO_ES_Alex_LaminA_190_SILAC_EDC_GE3_F1.mzML		0.9951	279317440	y	279317440		6370
H/hIDmX_band3_F1	6370	32-34	HL2	6	LQEK[+8]ED[+1]LQELNDR[+10]E[-131.1]LQEK[+1]EDLQELNDR	3	712522240	712522240	-0.6	TRUE	98.56	3	1087.55	NO	98.36	99.23	Library Peptides	712520000	98.56	LQEKEDLQELNDRELQEKEDLQELNDR	LQEK[+8]ED[+1]LQELNDR[+10]E[-131.1]LQEK[+1]EDLQELNDR	98.56	#N/A	TRUE	230026464	GE3_F1:6370:32-34 v	E151104_09_Orbi2_JZ_CO_ES_Alex_LaminA_190_SILAC_EDC_GE3_F1.mzML		0.9951	230026464	y	230026464		6370
H/hIDmX_band3_F1	6370	32-34	LHm	7	LQEKED[+1]LQELNDRE[-131.1]LQEK[+9]EDLQELNDR[+10]	3	712522240	712522240	-0.6	TRUE	98.65	3	1086.88	YES	98.36	99.23	Library Peptides	712520000	98.56	LQEKEDLQELNDRELQEKEDLQELNDR	LQEKED[+1]LQELNDRE[-131.1]LQEK[+9]EDLQELNDR[+10]	98.56	#N/A	TRUE	203178384	GE3_F1:6370:32-34 v	E151104_09_Orbi2_JZ_CO_ES_Alex_LaminA_190_SILAC_EDC_GE3_F1.mzML		0.9951	203178384	x	0		6370
H/hIDmX_band3_F1	6370	32-34	LH1	8	LQEKED[+1]LQELNDRE[-131.1]LQEK[+9]EDLQELNDR[+10]	3	712522240	712522240	-0.6	TRUE	98.56	3	1087.21	YES	98.36	99.23	Library Peptides	712520000	98.56	LQEKEDLQELNDRELQEKEDLQELNDR	LQEKED[+1]LQELNDRE[-131.1]LQEK[+9]EDLQELNDR[+10]	98.56	#N/A	TRUE	279317440	GE3_F1:6370:32-34 v	E151104_09_Orbi2_JZ_CO_ES_Alex_LaminA_190_SILAC_EDC_GE3_F1.mzML		0.9951	279317440	x	0		6370
H/hIDmX_band3_F1	6370	32-34	LH2	9	LQEKED[+1]LQELNDRE[-131.1]LQEK[+9]EDLQELNDR[+10]	3	712522240	712522240	-0.6	TRUE	98.56	3	1087.55	YES	98.36	99.23	Library Peptides	712520000	98.56	LQEKEDLQELNDRELQEKEDLQELNDR	LQEKED[+1]LQELNDRE[-131.1]LQEK[+9]EDLQELNDR[+10]	98.56	#N/A	TRUE	230026464	GE3_F1:6370:32-34 v	E151104_09_Orbi2_JZ_CO_ES_Alex_LaminA_190_SILAC_EDC_GE3_F1.mzML		0.9951	230026464	x	0		6370
H/hIDmX_band3_F1	6370	32-34	HHm	10	LQEK[+8]ED[+1]LQELNDR[+10]E[-131.1]LQEK[+9]EDLQELNDR[+10]	3	326583488	326583488	-0.3	TRUE	98.56	3	1092.89	NO	98.36	99.23	Library Peptides	326580000	98.65	LQEKEDLQELNDRELQEKEDLQELNDR	LQEK[+8]ED[+1]LQELNDR[+10]E[-131.1]LQEK[+9]EDLQELNDR[+10]	98.65	#N/A	TRUE	101399520	GE3_F1:6370:32-34 v	E151104_09_Orbi2_JZ_CO_ES_Alex_LaminA_190_SILAC_EDC_GE3_F1.mzML		0.9919	101399520	y	101399520		6370
H/hIDmX_band3_F1	6370	32-34	HH1	11	LQEK[+8]ED[+1]LQELNDR[+10]E[-131.1]LQEK[+9]EDLQELNDR[+10]	3	326583488	326583488	-0.3	TRUE	98.65	3	1093.22	NO	98.36	99.23	Library Peptides	326580000	98.65	LQEKEDLQELNDRELQEKEDLQELNDR	LQEK[+8]ED[+1]LQELNDR[+10]E[-131.1]LQEK[+9]EDLQELNDR[+10]	98.65	#N/A	TRUE	128157616	GE3_F1:6370:32-34 v	E151104_09_Orbi2_JZ_CO_ES_Alex_LaminA_190_SILAC_EDC_GE3_F1.mzML		0.9919	128157616	y	128157616		6370
H/hIDmX_band3_F1	6370	32-34	HH2	12	LQEK[+8]ED[+1]LQELNDR[+10]E[-131.1]LQEK[+9]EDLQELNDR[+10]	3	326583488	326583488	-0.3	TRUE	98.65	3	1093.55	NO	98.36	99.23	Library Peptides	326580000	98.65	LQEKEDLQELNDRELQEKEDLQELNDR	LQEK[+8]ED[+1]LQELNDR[+10]E[-131.1]LQEK[+9]EDLQELNDR[+10]	98.65	#N/A	TRUE	97026336	GE3_F1:6370:32-34 v	E151104_09_Orbi2_JZ_CO_ES_Alex_LaminA_190_SILAC_EDC_GE3_F1.mzML		0.9919	97026336	y	97026336		6370
H/hIDmX_band3_F1	6361	32-34	LLm	1	LQEKED[+1]LQELNDRE[-131.1]LQEK[+1]EDLQELNDR	5	377510112	377510112	-1.1	TRUE	98.65	5	648.925	NO	98.36	99.23	Library Peptides	377510000	98.75	LQEKEDLQELNDRELQEKEDLQELNDR	LQEKED[+1]LQELNDRE[-131.1]LQEK[+1]EDLQELNDR	98.75	#N/A	TRUE	93578368	GE3_F1:6361:32-34 v	E151104_09_Orbi2_JZ_CO_ES_Alex_LaminA_190_SILAC_EDC_GE3_F1.mzML		0.9945	93578368	y	93578368	0.492393	6361
H/hIDmX_band3_F1	6361	32-34	LL1	2	LQEKED[+1]LQELNDRE[-131.1]LQEK[+1]EDLQELNDR	5	377510112	377510112	-1.1	TRUE	98.75	5	649.126	NO	98.36	99.23	Library Peptides	377510000	98.75	LQEKEDLQELNDRELQEKEDLQELNDR	LQEKED[+1]LQELNDRE[-131.1]LQEK[+1]EDLQELNDR	98.75	#N/A	TRUE	150025600	GE3_F1:6361:32-34 v	E151104_09_Orbi2_JZ_CO_ES_Alex_LaminA_190_SILAC_EDC_GE3_F1.mzML		0.9945	150025600	y	150025600		6361
H/hIDmX_band3_F1	6361	32-34	LL2	3	LQEKED[+1]LQELNDRE[-131.1]LQEK[+1]EDLQELNDR	5	377510112	377510112	-1.1	TRUE	98.85	5	649.327	NO	98.36	99.23	Library Peptides	377510000	98.75	LQEKEDLQELNDRELQEKEDLQELNDR	LQEKED[+1]LQELNDRE[-131.1]LQEK[+1]EDLQELNDR	98.75	#N/A	TRUE	133906136	GE3_F1:6361:32-34 v	E151104_09_Orbi2_JZ_CO_ES_Alex_LaminA_190_SILAC_EDC_GE3_F1.mzML		0.9945	133906136	y	133906136		6361
H/hIDmX_band3_F1	6361	32-34	HLm	4	LQEK[+8]ED[+1]LQELNDR[+10]E[-131.1]LQEK[+1]EDLQELNDR	5	838152128	838152128	-1.3	TRUE	98.56	5	652.53	NO	98.36	99.23	Library Peptides	838150000	98.56	LQEKEDLQELNDRELQEKEDLQELNDR	LQEK[+8]ED[+1]LQELNDR[+10]E[-131.1]LQEK[+1]EDLQELNDR	98.56	#N/A	TRUE	227864000	GE3_F1:6361:32-34 v	E151104_09_Orbi2_JZ_CO_ES_Alex_LaminA_190_SILAC_EDC_GE3_F1.mzML		0.9943	227864000	y	227864000		6361
H/hIDmX_band3_F1	6361	32-34	HL1	5	LQEK[+8]ED[+1]LQELNDR[+10]E[-131.1]LQEK[+1]EDLQELNDR	5	838152128	838152128	-1.3	TRUE	98.56	5	652.73	NO	98.36	99.23	Library Peptides	838150000	98.56	LQEKEDLQELNDRELQEKEDLQELNDR	LQEK[+8]ED[+1]LQELNDR[+10]E[-131.1]LQEK[+1]EDLQELNDR	98.56	#N/A	TRUE	335698368	GE3_F1:6361:32-34 v	E151104_09_Orbi2_JZ_CO_ES_Alex_LaminA_190_SILAC_EDC_GE3_F1.mzML		0.9943	335698368	y	335698368		6361
H/hIDmX_band3_F1	6361	32-34	HL2	6	LQEK[+8]ED[+1]LQELNDR[+10]E[-131.1]LQEK[+1]EDLQELNDR	5	838152128	838152128	-1.3	TRUE	98.56	5	652.931	NO	98.36	99.23	Library Peptides	838150000	98.56	LQEKEDLQELNDRELQEKEDLQELNDR	LQEK[+8]ED[+1]LQELNDR[+10]E[-131.1]LQEK[+1]EDLQELNDR	98.56	#N/A	TRUE	274589760	GE3_F1:6361:32-34 v	E151104_09_Orbi2_JZ_CO_ES_Alex_LaminA_190_SILAC_EDC_GE3_F1.mzML		0.9943	274589760	y	274589760		6361
H/hIDmX_band3_F1	6361	32-34	LHm	7	LQEKED[+1]LQELNDRE[-131.1]LQEK[+9]EDLQELNDR[+10]	5	838152128	838152128	-1.3	TRUE	98.56	5	652.53	YES	98.36	99.23	Library Peptides	838150000	98.56	LQEKEDLQELNDRELQEKEDLQELNDR	LQEKED[+1]LQELNDRE[-131.1]LQEK[+9]EDLQELNDR[+10]	98.56	#N/A	TRUE	227864000	GE3_F1:6361:32-34 v	E151104_09_Orbi2_JZ_CO_ES_Alex_LaminA_190_SILAC_EDC_GE3_F1.mzML		0.9943	227864000	x	0		6361
H/hIDmX_band3_F1	6361	32-34	LH1	8	LQEKED[+1]LQELNDRE[-131.1]LQEK[+9]EDLQELNDR[+10]	5	838152128	838152128	-1.3	TRUE	98.56	5	652.73	YES	98.36	99.23	Library Peptides	838150000	98.56	LQEKEDLQELNDRELQEKEDLQELNDR	LQEKED[+1]LQELNDRE[-131.1]LQEK[+9]EDLQELNDR[+10]	98.56	#N/A	TRUE	335698368	GE3_F1:6361:32-34 v	E151104_09_Orbi2_JZ_CO_ES_Alex_LaminA_190_SILAC_EDC_GE3_F1.mzML		0.9943	335698368	x	0		6361
H/hIDmX_band3_F1	6361	32-34	LH2	9	LQEKED[+1]LQELNDRE[-131.1]LQEK[+9]EDLQELNDR[+10]	5	838152128	838152128	-1.3	TRUE	98.56	5	652.931	YES	98.36	99.23	Library Peptides	838150000	98.56	LQEKEDLQELNDRELQEKEDLQELNDR	LQEKED[+1]LQELNDRE[-131.1]LQEK[+9]EDLQELNDR[+10]	98.56	#N/A	TRUE	274589760	GE3_F1:6361:32-34 v	E151104_09_Orbi2_JZ_CO_ES_Alex_LaminA_190_SILAC_EDC_GE3_F1.mzML		0.9943	274589760	x	0		6361
H/hIDmX_band3_F1	6361	32-34	HHm	10	LQEK[+8]ED[+1]LQELNDR[+10]E[-131.1]LQEK[+9]EDLQELNDR[+10]	5	486539776	486539776	0.5	TRUE	98.56	5	656.134	NO	98.36	99.23	Library Peptides	486540000	98.56	LQEKEDLQELNDRELQEKEDLQELNDR	LQEK[+8]ED[+1]LQELNDR[+10]E[-131.1]LQEK[+9]EDLQELNDR[+10]	98.56	#N/A	TRUE	143428416	GE3_F1:6361:32-34 v	E151104_09_Orbi2_JZ_CO_ES_Alex_LaminA_190_SILAC_EDC_GE3_F1.mzML		0.9622	143428416	y	143428416		6361
H/hIDmX_band3_F1	6361	32-34	HH1	11	LQEK[+8]ED[+1]LQELNDR[+10]E[-131.1]LQEK[+9]EDLQELNDR[+10]	5	486539776	486539776	0.5	TRUE	98.56	5	656.335	NO	98.36	99.23	Library Peptides	486540000	98.56	LQEKEDLQELNDRELQEKEDLQELNDR	LQEK[+8]ED[+1]LQELNDR[+10]E[-131.1]LQEK[+9]EDLQELNDR[+10]	98.56	#N/A	TRUE	219810704	GE3_F1:6361:32-34 v	E151104_09_Orbi2_JZ_CO_ES_Alex_LaminA_190_SILAC_EDC_GE3_F1.mzML		0.9622	219810704	y	219810704		6361
H/hIDmX_band3_F1	6361	32-34	HH2	12	LQEK[+8]ED[+1]LQELNDR[+10]E[-131.1]LQEK[+9]EDLQELNDR[+10]	5	486539776	486539776	0.5	TRUE	98.56	5	656.536	NO	98.36	99.23	Library Peptides	486540000	98.56	LQEKEDLQELNDRELQEKEDLQELNDR	LQEK[+8]ED[+1]LQELNDR[+10]E[-131.1]LQEK[+9]EDLQELNDR[+10]	98.56	#N/A	TRUE	123300688	GE3_F1:6361:32-34 v	E151104_09_Orbi2_JZ_CO_ES_Alex_LaminA_190_SILAC_EDC_GE3_F1.mzML		0.9622	123300688	y	123300688		6361
H/hIDmX_band3_F1	6586	31-32	LLm	1	LQEK[+1]EDLQELNDRE[-131.1]LQE[+1]KEDLQELNDR	4	2340505856	2340505856	0.2	TRUE	100.52	4	810.905	NO	100.24	101.42	Library Peptides	2340500000	100.7	LQEKEDLQELNDRELQEKEDLQELNDR	LQEK[+1]EDLQELNDRE[-131.1]LQE[+1]KEDLQELNDR	100.7	#N/A	TRUE	569243008	GE3_F1:6586:31-32 v	E151104_09_Orbi2_JZ_CO_ES_Alex_LaminA_190_SILAC_EDC_GE3_F1.mzML		0.9978	569243008	y	569243008	0.501664	6586
H/hIDmX_band3_F1	6586	31-32	LL1	2	LQEK[+1]EDLQELNDRE[-131.1]LQE[+1]KEDLQELNDR	4	2340505856	2340505856	0.2	TRUE	100.7	4	811.156	NO	100.24	101.42	Library Peptides	2340500000	100.7	LQEKEDLQELNDRELQEKEDLQELNDR	LQEK[+1]EDLQELNDRE[-131.1]LQE[+1]KEDLQELNDR	100.7	#N/A	TRUE	937348160	GE3_F1:6586:31-32 v	E151104_09_Orbi2_JZ_CO_ES_Alex_LaminA_190_SILAC_EDC_GE3_F1.mzML		0.9978	937348160	y	937348160		6586
H/hIDmX_band3_F1	6586	31-32	LL2	3	LQEK[+1]EDLQELNDRE[-131.1]LQE[+1]KEDLQELNDR	4	2340505856	2340505856	0.2	TRUE	100.7	4	811.406	NO	100.24	101.42	Library Peptides	2340500000	100.7	LQEKEDLQELNDRELQEKEDLQELNDR	LQEK[+1]EDLQELNDRE[-131.1]LQE[+1]KEDLQELNDR	100.7	#N/A	TRUE	833914688	GE3_F1:6586:31-32 v	E151104_09_Orbi2_JZ_CO_ES_Alex_LaminA_190_SILAC_EDC_GE3_F1.mzML		0.9978	833914688	y	833914688		6586
H/hIDmX_band3_F1	6586	31-32	HLm	4	LQEK[+9]EDLQELNDR[+10]E[-131.1]LQE[+1]KEDLQELNDR	4	5086775808	5086775808	-0.3	TRUE	100.52	4	815.411	NO	100.24	101.42	Library Peptides	5086800000	100.52	LQEKEDLQELNDRELQEKEDLQELNDR	LQEK[+9]EDLQELNDR[+10]E[-131.1]LQE[+1]KEDLQELNDR	100.52	#N/A	TRUE	1445464704	GE3_F1:6586:31-32 v	E151104_09_Orbi2_JZ_CO_ES_Alex_LaminA_190_SILAC_EDC_GE3_F1.mzML		0.9958	1445464704	y	1445464704		6586
H/hIDmX_band3_F1	6586	31-32	HL1	5	LQEK[+9]EDLQELNDR[+10]E[-131.1]LQE[+1]KEDLQELNDR	4	5086775808	5086775808	-0.3	TRUE	100.52	4	815.661	NO	100.24	101.42	Library Peptides	5086800000	100.52	LQEKEDLQELNDRELQEKEDLQELNDR	LQEK[+9]EDLQELNDR[+10]E[-131.1]LQE[+1]KEDLQELNDR	100.52	#N/A	TRUE	1998570240	GE3_F1:6586:31-32 v	E151104_09_Orbi2_JZ_CO_ES_Alex_LaminA_190_SILAC_EDC_GE3_F1.mzML		0.9958	1998570240	y	1998570240		6586
H/hIDmX_band3_F1	6586	31-32	HL2	6	LQEK[+9]EDLQELNDR[+10]E[-131.1]LQE[+1]KEDLQELNDR	4	5086775808	5086775808	-0.3	TRUE	100.52	4	815.912	NO	100.24	101.42	Library Peptides	5086800000	100.52	LQEKEDLQELNDRELQEKEDLQELNDR	LQEK[+9]EDLQELNDR[+10]E[-131.1]LQE[+1]KEDLQELNDR	100.52	#N/A	TRUE	1642740608	GE3_F1:6586:31-32 v	E151104_09_Orbi2_JZ_CO_ES_Alex_LaminA_190_SILAC_EDC_GE3_F1.mzML		0.9958	1642740608	y	1642740608		6586
H/hIDmX_band3_F1	6586	31-32	LHm	7	LQEK[+1]EDLQELNDRE[-131.1]LQE[+1]K[+8]EDLQELNDR[+10]	4	5086775808	5086775808	-0.3	TRUE	100.52	4	815.411	YES	100.24	101.42	Library Peptides	5086800000	100.52	LQEKEDLQELNDRELQEKEDLQELNDR	LQEK[+1]EDLQELNDRE[-131.1]LQE[+1]K[+8]EDLQELNDR[+10]	100.52	#N/A	TRUE	1445464704	GE3_F1:6586:31-32 v	E151104_09_Orbi2_JZ_CO_ES_Alex_LaminA_190_SILAC_EDC_GE3_F1.mzML		0.9958	1445464704	x	0		6586
H/hIDmX_band3_F1	6586	31-32	LH1	8	LQEK[+1]EDLQELNDRE[-131.1]LQE[+1]K[+8]EDLQELNDR[+10]	4	5086775808	5086775808	-0.3	TRUE	100.52	4	815.661	YES	100.24	101.42	Library Peptides	5086800000	100.52	LQEKEDLQELNDRELQEKEDLQELNDR	LQEK[+1]EDLQELNDRE[-131.1]LQE[+1]K[+8]EDLQELNDR[+10]	100.52	#N/A	TRUE	1998570240	GE3_F1:6586:31-32 v	E151104_09_Orbi2_JZ_CO_ES_Alex_LaminA_190_SILAC_EDC_GE3_F1.mzML		0.9958	1998570240	x	0		6586
H/hIDmX_band3_F1	6586	31-32	LH2	9	LQEK[+1]EDLQELNDRE[-131.1]LQE[+1]K[+8]EDLQELNDR[+10]	4	5086775808	5086775808	-0.3	TRUE	100.52	4	815.912	YES	100.24	101.42	Library Peptides	5086800000	100.52	LQEKEDLQELNDRELQEKEDLQELNDR	LQEK[+1]EDLQELNDRE[-131.1]LQE[+1]K[+8]EDLQELNDR[+10]	100.52	#N/A	TRUE	1642740608	GE3_F1:6586:31-32 v	E151104_09_Orbi2_JZ_CO_ES_Alex_LaminA_190_SILAC_EDC_GE3_F1.mzML		0.9958	1642740608	x	0		6586
H/hIDmX_band3_F1	6586	31-32	HHm	10	LQEK[+9]EDLQELNDR[+10]E[-131.1]LQE[+1]K[+8]EDLQELNDR[+10]	4	2712529920	2712529920	-0.5	TRUE	100.52	4	819.916	NO	100.24	101.42	Library Peptides	2712500000	100.52	LQEKEDLQELNDRELQEKEDLQELNDR	LQEK[+9]EDLQELNDR[+10]E[-131.1]LQE[+1]K[+8]EDLQELNDR[+10]	100.52	#N/A	TRUE	851112896	GE3_F1:6586:31-32 v	E151104_09_Orbi2_JZ_CO_ES_Alex_LaminA_190_SILAC_EDC_GE3_F1.mzML		0.9947	851112896	y	851112896		6586
H/hIDmX_band3_F1	6586	31-32	HH1	11	LQEK[+9]EDLQELNDR[+10]E[-131.1]LQE[+1]K[+8]EDLQELNDR[+10]	4	2712529920	2712529920	-0.5	TRUE	100.52	4	820.167	NO	100.24	101.42	Library Peptides	2712500000	100.52	LQEKEDLQELNDRELQEKEDLQELNDR	LQEK[+9]EDLQELNDR[+10]E[-131.1]LQE[+1]K[+8]EDLQELNDR[+10]	100.52	#N/A	TRUE	1065100288	GE3_F1:6586:31-32 v	E151104_09_Orbi2_JZ_CO_ES_Alex_LaminA_190_SILAC_EDC_GE3_F1.mzML		0.9947	1065100288	y	1065100288		6586
H/hIDmX_band3_F1	6586	31-32	HH2	12	LQEK[+9]EDLQELNDR[+10]E[-131.1]LQE[+1]K[+8]EDLQELNDR[+10]	4	2712529920	2712529920	-0.5	TRUE	100.52	4	820.418	NO	100.24	101.42	Library Peptides	2712500000	100.52	LQEKEDLQELNDRELQEKEDLQELNDR	LQEK[+9]EDLQELNDR[+10]E[-131.1]LQE[+1]K[+8]EDLQELNDR[+10]	100.52	#N/A	TRUE	796316608	GE3_F1:6586:31-32 v	E151104_09_Orbi2_JZ_CO_ES_Alex_LaminA_190_SILAC_EDC_GE3_F1.mzML		0.9947	796316608	y	796316608		6586
H/hIDmX_band3_F1	6524	32-33	LLm	1	LQEK[+1]EDLQELNDRE[-131.1]LQEKE[+1]DLQELNDR	4	2315608320	2315608320	0.3	TRUE	100.57	4	810.905	NO	100.21	101.39	Library Peptides	2315600000	100.66	LQEKEDLQELNDRELQEKEDLQELNDR	LQEK[+1]EDLQELNDRE[-131.1]LQEKE[+1]DLQELNDR	100.66	#N/A	TRUE	555537280	GE3_F1:6524:32-33 v	E151104_09_Orbi2_JZ_CO_ES_Alex_LaminA_190_SILAC_EDC_GE3_F1.mzML		0.9992	555537280	y	555537280	0.501549	6524
H/hIDmX_band3_F1	6524	32-33	LL1	2	LQEK[+1]EDLQELNDRE[-131.1]LQEKE[+1]DLQELNDR	4	2315608320	2315608320	0.3	TRUE	100.66	4	811.156	NO	100.21	101.39	Library Peptides	2315600000	100.66	LQEKEDLQELNDRELQEKEDLQELNDR	LQEK[+1]EDLQELNDRE[-131.1]LQEKE[+1]DLQELNDR	100.66	#N/A	TRUE	927307776	GE3_F1:6524:32-33 v	E151104_09_Orbi2_JZ_CO_ES_Alex_LaminA_190_SILAC_EDC_GE3_F1.mzML		0.9992	927307776	y	927307776		6524
H/hIDmX_band3_F1	6524	32-33	LL2	3	LQEK[+1]EDLQELNDRE[-131.1]LQEKE[+1]DLQELNDR	4	2315608320	2315608320	0.3	TRUE	100.66	4	811.406	NO	100.21	101.39	Library Peptides	2315600000	100.66	LQEKEDLQELNDRELQEKEDLQELNDR	LQEK[+1]EDLQELNDRE[-131.1]LQEKE[+1]DLQELNDR	100.66	#N/A	TRUE	832763328	GE3_F1:6524:32-33 v	E151104_09_Orbi2_JZ_CO_ES_Alex_LaminA_190_SILAC_EDC_GE3_F1.mzML		0.9992	832763328	y	832763328		6524
H/hIDmX_band3_F1	6524	32-33	HLm	4	LQEK[+9]EDLQELNDR[+10]E[-131.1]LQEKE[+1]DLQELNDR	4	5007641600	5007641600	-0.3	TRUE	100.57	4	815.411	NO	100.21	101.39	Library Peptides	5007600000	100.57	LQEKEDLQELNDRELQEKEDLQELNDR	LQEK[+9]EDLQELNDR[+10]E[-131.1]LQEKE[+1]DLQELNDR	100.57	#N/A	TRUE	1419612672	GE3_F1:6524:32-33 v	E151104_09_Orbi2_JZ_CO_ES_Alex_LaminA_190_SILAC_EDC_GE3_F1.mzML		0.996	1419612672	y	1419612672		6524
H/hIDmX_band3_F1	6524	32-33	HL1	5	LQEK[+9]EDLQELNDR[+10]E[-131.1]LQEKE[+1]DLQELNDR	4	5007641600	5007641600	-0.3	TRUE	100.57	4	815.661	NO	100.21	101.39	Library Peptides	5007600000	100.57	LQEKEDLQELNDRELQEKEDLQELNDR	LQEK[+9]EDLQELNDR[+10]E[-131.1]LQEKE[+1]DLQELNDR	100.57	#N/A	TRUE	1967743232	GE3_F1:6524:32-33 v	E151104_09_Orbi2_JZ_CO_ES_Alex_LaminA_190_SILAC_EDC_GE3_F1.mzML		0.996	1967743232	y	1967743232		6524
H/hIDmX_band3_F1	6524	32-33	HL2	6	LQEK[+9]EDLQELNDR[+10]E[-131.1]LQEKE[+1]DLQELNDR	4	5007641600	5007641600	-0.3	TRUE	100.57	4	815.912	NO	100.21	101.39	Library Peptides	5007600000	100.57	LQEKEDLQELNDRELQEKEDLQELNDR	LQEK[+9]EDLQELNDR[+10]E[-131.1]LQEKE[+1]DLQELNDR	100.57	#N/A	TRUE	1620285824	GE3_F1:6524:32-33 v	E151104_09_Orbi2_JZ_CO_ES_Alex_LaminA_190_SILAC_EDC_GE3_F1.mzML		0.996	1620285824	y	1620285824		6524
H/hIDmX_band3_F1	6524	32-33	LHm	7	LQEK[+1]EDLQELNDRE[-131.1]LQEK[+8]E[+1]DLQELNDR[+10]	4	5007641600	5007641600	-0.3	TRUE	100.57	4	815.411	YES	100.21	101.39	Library Peptides	5007600000	100.57	LQEKEDLQELNDRELQEKEDLQELNDR	LQEK[+1]EDLQELNDRE[-131.1]LQEK[+8]E[+1]DLQELNDR[+10]	100.57	#N/A	TRUE	1419612672	GE3_F1:6524:32-33 v	E151104_09_Orbi2_JZ_CO_ES_Alex_LaminA_190_SILAC_EDC_GE3_F1.mzML		0.996	1419612672	x	0		6524
H/hIDmX_band3_F1	6524	32-33	LH1	8	LQEK[+1]EDLQELNDRE[-131.1]LQEK[+8]E[+1]DLQELNDR[+10]	4	5007641600	5007641600	-0.3	TRUE	100.57	4	815.661	YES	100.21	101.39	Library Peptides	5007600000	100.57	LQEKEDLQELNDRELQEKEDLQELNDR	LQEK[+1]EDLQELNDRE[-131.1]LQEK[+8]E[+1]DLQELNDR[+10]	100.57	#N/A	TRUE	1967743232	GE3_F1:6524:32-33 v	E151104_09_Orbi2_JZ_CO_ES_Alex_LaminA_190_SILAC_EDC_GE3_F1.mzML		0.996	1967743232	x	0		6524
H/hIDmX_band3_F1	6524	32-33	LH2	9	LQEK[+1]EDLQELNDRE[-131.1]LQEK[+8]E[+1]DLQELNDR[+10]	4	5007641600	5007641600	-0.3	TRUE	100.57	4	815.912	YES	100.21	101.39	Library Peptides	5007600000	100.57	LQEKEDLQELNDRELQEKEDLQELNDR	LQEK[+1]EDLQELNDRE[-131.1]LQEK[+8]E[+1]DLQELNDR[+10]	100.57	#N/A	TRUE	1620285824	GE3_F1:6524:32-33 v	E151104_09_Orbi2_JZ_CO_ES_Alex_LaminA_190_SILAC_EDC_GE3_F1.mzML		0.996	1620285824	x	0		6524
H/hIDmX_band3_F1	6524	32-33	HHm	10	LQEK[+9]EDLQELNDR[+10]E[-131.1]LQEK[+8]E[+1]DLQELNDR[+10]	4	2661103104	2661103104	-0.5	TRUE	100.48	4	819.916	NO	100.21	101.39	Library Peptides	2661100000	100.57	LQEKEDLQELNDRELQEKEDLQELNDR	LQEK[+9]EDLQELNDR[+10]E[-131.1]LQEK[+8]E[+1]DLQELNDR[+10]	100.57	#N/A	TRUE	841353088	GE3_F1:6524:32-33 v	E151104_09_Orbi2_JZ_CO_ES_Alex_LaminA_190_SILAC_EDC_GE3_F1.mzML		0.9959	841353088	y	841353088		6524
H/hIDmX_band3_F1	6524	32-33	HH1	11	LQEK[+9]EDLQELNDR[+10]E[-131.1]LQEK[+8]E[+1]DLQELNDR[+10]	4	2661103104	2661103104	-0.5	TRUE	100.57	4	820.167	NO	100.21	101.39	Library Peptides	2661100000	100.57	LQEKEDLQELNDRELQEKEDLQELNDR	LQEK[+9]EDLQELNDR[+10]E[-131.1]LQEK[+8]E[+1]DLQELNDR[+10]	100.57	#N/A	TRUE	1041636480	GE3_F1:6524:32-33 v	E151104_09_Orbi2_JZ_CO_ES_Alex_LaminA_190_SILAC_EDC_GE3_F1.mzML		0.9959	1041636480	y	1041636480		6524
H/hIDmX_band3_F1	6524	32-33	HH2	12	LQEK[+9]EDLQELNDR[+10]E[-131.1]LQEK[+8]E[+1]DLQELNDR[+10]	4	2661103104	2661103104	-0.5	TRUE	100.57	4	820.418	NO	100.21	101.39	Library Peptides	2661100000	100.57	LQEKEDLQELNDRELQEKEDLQELNDR	LQEK[+9]EDLQELNDR[+10]E[-131.1]LQEK[+8]E[+1]DLQELNDR[+10]	100.57	#N/A	TRUE	778113600	GE3_F1:6524:32-33 v	E151104_09_Orbi2_JZ_CO_ES_Alex_LaminA_190_SILAC_EDC_GE3_F1.mzML		0.9959	778113600	y	778113600		6524
H/hIDmX_band3_F1	6662	32-33	LLm	1	LQEKE[+1]DLQELNDRE[-131.1]LQEK[+1]EDLQELNDR	4	60696732	60696732	-1.1	TRUE	102.12	4	810.905	NO	101.63	102.5	Library Peptides	60697000	102.12	LQEKEDLQELNDRELQEKEDLQELNDR	LQEKE[+1]DLQELNDRE[-131.1]LQEK[+1]EDLQELNDR	102.12	#N/A	TRUE	13608701	GE3_F1:6662:32-33 v	E151104_09_Orbi2_JZ_CO_ES_Alex_LaminA_190_SILAC_EDC_GE3_F1.mzML		0.9839	13608701	y	13608701	0.545557	6662
H/hIDmX_band3_F1	6662	32-33	LL1	2	LQEKE[+1]DLQELNDRE[-131.1]LQEK[+1]EDLQELNDR	4	60696732	60696732	-1.1	TRUE	102.12	4	811.156	NO	101.63	102.5	Library Peptides	60697000	102.12	LQEKEDLQELNDRELQEKEDLQELNDR	LQEKE[+1]DLQELNDRE[-131.1]LQEK[+1]EDLQELNDR	102.12	#N/A	TRUE	25736202	GE3_F1:6662:32-33 v	E151104_09_Orbi2_JZ_CO_ES_Alex_LaminA_190_SILAC_EDC_GE3_F1.mzML		0.9839	25736202	y	25736202		6662
H/hIDmX_band3_F1	6662	32-33	LL2	3	LQEKE[+1]DLQELNDRE[-131.1]LQEK[+1]EDLQELNDR	4	60696732	60696732	-1.1	TRUE	102.12	4	811.406	NO	101.63	102.5	Library Peptides	60697000	102.12	LQEKEDLQELNDRELQEKEDLQELNDR	LQEKE[+1]DLQELNDRE[-131.1]LQEK[+1]EDLQELNDR	102.12	#N/A	TRUE	21351828	GE3_F1:6662:32-33 v	E151104_09_Orbi2_JZ_CO_ES_Alex_LaminA_190_SILAC_EDC_GE3_F1.mzML		0.9839	21351828	y	21351828		6662
H/hIDmX_band3_F1	6662	32-33	HLm	4	LQEKE[+1]DLQELNDRE[-131.1]LQEK[+9]EDLQELNDR[+10]	4	162735776	162735776	-0.1	TRUE	102.12	4	815.411	NO	101.63	102.5	Library Peptides	162740000	102.12	LQEKEDLQELNDRELQEKEDLQELNDR	LQEKE[+1]DLQELNDRE[-131.1]LQEK[+9]EDLQELNDR[+10]	102.12	#N/A	TRUE	57440324	GE3_F1:6662:32-33 v	E151104_09_Orbi2_JZ_CO_ES_Alex_LaminA_190_SILAC_EDC_GE3_F1.mzML		0.9479	57440324	y	57440324		6662
H/hIDmX_band3_F1	6662	32-33	HL1	5	LQEKE[+1]DLQELNDRE[-131.1]LQEK[+9]EDLQELNDR[+10]	4	162735776	162735776	-0.1	TRUE	102.12	4	815.661	NO	101.63	102.5	Library Peptides	162740000	102.12	LQEKEDLQELNDRELQEKEDLQELNDR	LQEKE[+1]DLQELNDRE[-131.1]LQEK[+9]EDLQELNDR[+10]	102.12	#N/A	TRUE	60878404	GE3_F1:6662:32-33 v	E151104_09_Orbi2_JZ_CO_ES_Alex_LaminA_190_SILAC_EDC_GE3_F1.mzML		0.9479	60878404	y	60878404		6662
H/hIDmX_band3_F1	6662	32-33	HL2	6	LQEKE[+1]DLQELNDRE[-131.1]LQEK[+9]EDLQELNDR[+10]	4	162735776	162735776	-0.1	TRUE	102.12	4	815.912	NO	101.63	102.5	Library Peptides	162740000	102.12	LQEKEDLQELNDRELQEKEDLQELNDR	LQEKE[+1]DLQELNDRE[-131.1]LQEK[+9]EDLQELNDR[+10]	102.12	#N/A	TRUE	44417044	GE3_F1:6662:32-33 v	E151104_09_Orbi2_JZ_CO_ES_Alex_LaminA_190_SILAC_EDC_GE3_F1.mzML		0.9479	44417044	y	44417044		6662
H/hIDmX_band3_F1	6662	32-33	LHm	7	LQEK[+8]E[+1]DLQELNDR[+10]E[-131.1]LQEK[+1]EDLQELNDR	4	162735776	162735776	-0.1	TRUE	102.12	4	815.411	YES	101.63	102.5	Library Peptides	162740000	102.12	LQEKEDLQELNDRELQEKEDLQELNDR	LQEK[+8]E[+1]DLQELNDR[+10]E[-131.1]LQEK[+1]EDLQELNDR	102.12	#N/A	TRUE	57440324	GE3_F1:6662:32-33 v	E151104_09_Orbi2_JZ_CO_ES_Alex_LaminA_190_SILAC_EDC_GE3_F1.mzML		0.9479	57440324	x	0		6662
H/hIDmX_band3_F1	6662	32-33	LH1	8	LQEK[+8]E[+1]DLQELNDR[+10]E[-131.1]LQEK[+1]EDLQELNDR	4	162735776	162735776	-0.1	TRUE	102.12	4	815.661	YES	101.63	102.5	Library Peptides	162740000	102.12	LQEKEDLQELNDRELQEKEDLQELNDR	LQEK[+8]E[+1]DLQELNDR[+10]E[-131.1]LQEK[+1]EDLQELNDR	102.12	#N/A	TRUE	60878404	GE3_F1:6662:32-33 v	E151104_09_Orbi2_JZ_CO_ES_Alex_LaminA_190_SILAC_EDC_GE3_F1.mzML		0.9479	60878404	x	0		6662
H/hIDmX_band3_F1	6662	32-33	LH2	9	LQEK[+8]E[+1]DLQELNDR[+10]E[-131.1]LQEK[+1]EDLQELNDR	4	162735776	162735776	-0.1	TRUE	102.12	4	815.912	YES	101.63	102.5	Library Peptides	162740000	102.12	LQEKEDLQELNDRELQEKEDLQELNDR	LQEK[+8]E[+1]DLQELNDR[+10]E[-131.1]LQEK[+1]EDLQELNDR	102.12	#N/A	TRUE	44417044	GE3_F1:6662:32-33 v	E151104_09_Orbi2_JZ_CO_ES_Alex_LaminA_190_SILAC_EDC_GE3_F1.mzML		0.9479	44417044	x	0		6662
H/hIDmX_band3_F1	6662	32-33	HHm	10	LQEK[+8]E[+1]DLQELNDR[+10]E[-131.1]LQEK[+9]EDLQELNDR[+10]	4	74860592	74860592	-0.7	TRUE	102.12	4	819.916	NO	101.63	102.5	Library Peptides	74861000	102.12	LQEKEDLQELNDRELQEKEDLQELNDR	LQEK[+8]E[+1]DLQELNDR[+10]E[-131.1]LQEK[+9]EDLQELNDR[+10]	102.12	#N/A	TRUE	25655922	GE3_F1:6662:32-33 v	E151104_09_Orbi2_JZ_CO_ES_Alex_LaminA_190_SILAC_EDC_GE3_F1.mzML		0.9784	25655922	y	25655922		6662
H/hIDmX_band3_F1	6662	32-33	HH1	11	LQEK[+8]E[+1]DLQELNDR[+10]E[-131.1]LQEK[+9]EDLQELNDR[+10]	4	74860592	74860592	-0.7	TRUE	102.12	4	820.167	NO	101.63	102.5	Library Peptides	74861000	102.12	LQEKEDLQELNDRELQEKEDLQELNDR	LQEK[+8]E[+1]DLQELNDR[+10]E[-131.1]LQEK[+9]EDLQELNDR[+10]	102.12	#N/A	TRUE	29860220	GE3_F1:6662:32-33 v	E151104_09_Orbi2_JZ_CO_ES_Alex_LaminA_190_SILAC_EDC_GE3_F1.mzML		0.9784	29860220	y	29860220		6662
H/hIDmX_band3_F1	6662	32-33	HH2	12	LQEK[+8]E[+1]DLQELNDR[+10]E[-131.1]LQEK[+9]EDLQELNDR[+10]	4	74860592	74860592	-0.7	TRUE	102.12	4	820.418	NO	101.63	102.5	Library Peptides	74861000	102.12	LQEKEDLQELNDRELQEKEDLQELNDR	LQEK[+8]E[+1]DLQELNDR[+10]E[-131.1]LQEK[+9]EDLQELNDR[+10]	102.12	#N/A	TRUE	19344452	GE3_F1:6662:32-33 v	E151104_09_Orbi2_JZ_CO_ES_Alex_LaminA_190_SILAC_EDC_GE3_F1.mzML		0.9784	19344452	y	19344452		6662
H/hIDmX_band3_F1	6359	32-33	LLm	1	LQEKE[+1]DLQELNDRE[-131.1]LQEK[+1]EDLQELNDR	5	396049472	396049472	-1.1	TRUE	98.65	5	648.925	NO	98.08	99.33	Library Peptides	396050000	98.75	LQEKEDLQELNDRELQEKEDLQELNDR	LQEKE[+1]DLQELNDRE[-131.1]LQEK[+1]EDLQELNDR	98.75	#N/A	TRUE	94073784	GE3_F1:6359:32-33 v	E151104_09_Orbi2_JZ_CO_ES_Alex_LaminA_190_SILAC_EDC_GE3_F1.mzML		0.9978	94073784	y	94073784	0.484957	6359
H/hIDmX_band3_F1	6359	32-33	LL1	2	LQEKE[+1]DLQELNDRE[-131.1]LQEK[+1]EDLQELNDR	5	396049472	396049472	-1.1	TRUE	98.75	5	649.126	NO	98.08	99.33	Library Peptides	396050000	98.75	LQEKEDLQELNDRELQEKEDLQELNDR	LQEKE[+1]DLQELNDRE[-131.1]LQEK[+1]EDLQELNDR	98.75	#N/A	TRUE	159175776	GE3_F1:6359:32-33 v	E151104_09_Orbi2_JZ_CO_ES_Alex_LaminA_190_SILAC_EDC_GE3_F1.mzML		0.9978	159175776	y	159175776		6359
H/hIDmX_band3_F1	6359	32-33	LL2	3	LQEKE[+1]DLQELNDRE[-131.1]LQEK[+1]EDLQELNDR	5	396049472	396049472	-1.1	TRUE	98.85	5	649.327	NO	98.08	99.33	Library Peptides	396050000	98.75	LQEKEDLQELNDRELQEKEDLQELNDR	LQEKE[+1]DLQELNDRE[-131.1]LQEK[+1]EDLQELNDR	98.75	#N/A	TRUE	142799888	GE3_F1:6359:32-33 v	E151104_09_Orbi2_JZ_CO_ES_Alex_LaminA_190_SILAC_EDC_GE3_F1.mzML		0.9978	142799888	y	142799888		6359
H/hIDmX_band3_F1	6359	32-33	HLm	4	LQEKE[+1]DLQELNDRE[-131.1]LQEK[+9]EDLQELNDR[+10]	5	874094464	874094464	-1.3	TRUE	98.56	5	652.53	NO	98.08	99.33	Library Peptides	874090000	98.56	LQEKEDLQELNDRELQEKEDLQELNDR	LQEKE[+1]DLQELNDRE[-131.1]LQEK[+9]EDLQELNDR[+10]	98.56	#N/A	TRUE	226811168	GE3_F1:6359:32-33 v	E151104_09_Orbi2_JZ_CO_ES_Alex_LaminA_190_SILAC_EDC_GE3_F1.mzML		0.9854	226811168	y	226811168		6359
H/hIDmX_band3_F1	6359	32-33	HL1	5	LQEKE[+1]DLQELNDRE[-131.1]LQEK[+9]EDLQELNDR[+10]	5	874094464	874094464	-1.3	TRUE	98.56	5	652.73	NO	98.08	99.33	Library Peptides	874090000	98.56	LQEKEDLQELNDRELQEKEDLQELNDR	LQEKE[+1]DLQELNDRE[-131.1]LQEK[+9]EDLQELNDR[+10]	98.56	#N/A	TRUE	361700736	GE3_F1:6359:32-33 v	E151104_09_Orbi2_JZ_CO_ES_Alex_LaminA_190_SILAC_EDC_GE3_F1.mzML		0.9854	361700736	y	361700736		6359
H/hIDmX_band3_F1	6359	32-33	HL2	6	LQEKE[+1]DLQELNDRE[-131.1]LQEK[+9]EDLQELNDR[+10]	5	874094464	874094464	-1.3	TRUE	98.56	5	652.931	NO	98.08	99.33	Library Peptides	874090000	98.56	LQEKEDLQELNDRELQEKEDLQELNDR	LQEKE[+1]DLQELNDRE[-131.1]LQEK[+9]EDLQELNDR[+10]	98.56	#N/A	TRUE	285582592	GE3_F1:6359:32-33 v	E151104_09_Orbi2_JZ_CO_ES_Alex_LaminA_190_SILAC_EDC_GE3_F1.mzML		0.9854	285582592	y	285582592		6359
H/hIDmX_band3_F1	6359	32-33	LHm	7	LQEK[+8]E[+1]DLQELNDR[+10]E[-131.1]LQEK[+1]EDLQELNDR	5	874094464	874094464	-1.3	TRUE	98.56	5	652.53	YES	98.08	99.33	Library Peptides	874090000	98.56	LQEKEDLQELNDRELQEKEDLQELNDR	LQEK[+8]E[+1]DLQELNDR[+10]E[-131.1]LQEK[+1]EDLQELNDR	98.56	#N/A	TRUE	226811168	GE3_F1:6359:32-33 v	E151104_09_Orbi2_JZ_CO_ES_Alex_LaminA_190_SILAC_EDC_GE3_F1.mzML		0.9854	226811168	x	0		6359
H/hIDmX_band3_F1	6359	32-33	LH1	8	LQEK[+8]E[+1]DLQELNDR[+10]E[-131.1]LQEK[+1]EDLQELNDR	5	874094464	874094464	-1.3	TRUE	98.56	5	652.73	YES	98.08	99.33	Library Peptides	874090000	98.56	LQEKEDLQELNDRELQEKEDLQELNDR	LQEK[+8]E[+1]DLQELNDR[+10]E[-131.1]LQEK[+1]EDLQELNDR	98.56	#N/A	TRUE	361700736	GE3_F1:6359:32-33 v	E151104_09_Orbi2_JZ_CO_ES_Alex_LaminA_190_SILAC_EDC_GE3_F1.mzML		0.9854	361700736	x	0		6359
H/hIDmX_band3_F1	6359	32-33	LH2	9	LQEK[+8]E[+1]DLQELNDR[+10]E[-131.1]LQEK[+1]EDLQELNDR	5	874094464	874094464	-1.3	TRUE	98.56	5	652.931	YES	98.08	99.33	Library Peptides	874090000	98.56	LQEKEDLQELNDRELQEKEDLQELNDR	LQEK[+8]E[+1]DLQELNDR[+10]E[-131.1]LQEK[+1]EDLQELNDR	98.56	#N/A	TRUE	285582592	GE3_F1:6359:32-33 v	E151104_09_Orbi2_JZ_CO_ES_Alex_LaminA_190_SILAC_EDC_GE3_F1.mzML		0.9854	285582592	x	0		6359
H/hIDmX_band3_F1	6359	32-33	HHm	10	LQEK[+8]E[+1]DLQELNDR[+10]E[-131.1]LQEK[+9]EDLQELNDR[+10]	5	532274048	532274048	0.8	TRUE	98.56	5	656.134	NO	98.08	99.33	Library Peptides	532270000	98.56	LQEKEDLQELNDRELQEKEDLQELNDR	LQEK[+8]E[+1]DLQELNDR[+10]E[-131.1]LQEK[+9]EDLQELNDR[+10]	98.56	#N/A	TRUE	152681024	GE3_F1:6359:32-33 v	E151104_09_Orbi2_JZ_CO_ES_Alex_LaminA_190_SILAC_EDC_GE3_F1.mzML		0.9446	152681024	y	152681024		6359
H/hIDmX_band3_F1	6359	32-33	HH1	11	LQEK[+8]E[+1]DLQELNDR[+10]E[-131.1]LQEK[+9]EDLQELNDR[+10]	5	532274048	532274048	0.8	TRUE	98.56	5	656.335	NO	98.08	99.33	Library Peptides	532270000	98.56	LQEKEDLQELNDRELQEKEDLQELNDR	LQEK[+8]E[+1]DLQELNDR[+10]E[-131.1]LQEK[+9]EDLQELNDR[+10]	98.56	#N/A	TRUE	254563056	GE3_F1:6359:32-33 v	E151104_09_Orbi2_JZ_CO_ES_Alex_LaminA_190_SILAC_EDC_GE3_F1.mzML		0.9446	254563056	y	254563056		6359
H/hIDmX_band3_F1	6359	32-33	HH2	12	LQEK[+8]E[+1]DLQELNDR[+10]E[-131.1]LQEK[+9]EDLQELNDR[+10]	5	532274048	532274048	0.8	TRUE	98.56	5	656.536	NO	98.08	99.33	Library Peptides	532270000	98.56	LQEKEDLQELNDRELQEKEDLQELNDR	LQEK[+8]E[+1]DLQELNDR[+10]E[-131.1]LQEK[+9]EDLQELNDR[+10]	98.56	#N/A	TRUE	125029944	GE3_F1:6359:32-33 v	E151104_09_Orbi2_JZ_CO_ES_Alex_LaminA_190_SILAC_EDC_GE3_F1.mzML		0.9446	125029944	y	125029944		6359
H/hIDmX_band3_F1	5041	1-37	LLm	1	LQEKEDLQE[+1]LNDRE[-131.1]M[+1]ETPSQR	3	18046152	18046152	0.4	TRUE	84.39	3	820.399	NO	83.9	84.56	Library Peptides	18046000	84.48	LQEKEDLQELNDREMETPSQR	LQEKEDLQE[+1]LNDRE[-131.1]M[+1]ETPSQR	84.48	#N/A	TRUE	8803996	GE3_F1:5041:1-37 v	E151104_09_Orbi2_JZ_CO_ES_Alex_LaminA_190_SILAC_EDC_GE3_F1.mzML		0.6392	8803996	y	8803996	0.242945	5041
H/hIDmX_band3_F1	5041	1-37	LL1	2	LQEKEDLQE[+1]LNDRE[-131.1]M[+1]ETPSQR	3	18046152	18046152	0.4	TRUE	84.48	3	820.733	NO	83.9	84.56	Library Peptides	18046000	84.48	LQEKEDLQELNDREMETPSQR	LQEKEDLQE[+1]LNDRE[-131.1]M[+1]ETPSQR	84.48	#N/A	TRUE	9242155	GE3_F1:5041:1-37 v	E151104_09_Orbi2_JZ_CO_ES_Alex_LaminA_190_SILAC_EDC_GE3_F1.mzML		0.6392	9242155	y	9242155		5041
H/hIDmX_band3_F1	5041	1-37	LL2	3	LQEKEDLQE[+1]LNDRE[-131.1]M[+1]ETPSQR	3	18046152	18046152	0.4	TRUE	83.9	3	821.068	NO	83.9	84.56	Library Peptides	18046000	84.48	LQEKEDLQELNDREMETPSQR	LQEKEDLQE[+1]LNDRE[-131.1]M[+1]ETPSQR	84.48	#N/A	TRUE	0	GE3_F1:5041:1-37 v	E151104_09_Orbi2_JZ_CO_ES_Alex_LaminA_190_SILAC_EDC_GE3_F1.mzML		0.6392	0	y	0		5041
H/hIDmX_band3_F1	5041	1-37	HLm	4	LQEKEDLQE[+1]LNDRE[-131.1]M[+1]ETPSQR[+10]	3	8683277	8683277	-1.9	TRUE	83.9	3	823.735	NO	83.9	84.56	Library Peptides	8683300	84.15	LQEKEDLQELNDREMETPSQR	LQEKEDLQE[+1]LNDRE[-131.1]M[+1]ETPSQR[+10]	84.15	#N/A	TRUE	0	GE3_F1:5041:1-37 v	E151104_09_Orbi2_JZ_CO_ES_Alex_LaminA_190_SILAC_EDC_GE3_F1.mzML		0.3459	0	y	0		5041
H/hIDmX_band3_F1	5041	1-37	HL1	5	LQEKEDLQE[+1]LNDRE[-131.1]M[+1]ETPSQR[+10]	3	8683277	8683277	-1.9	TRUE	83.9	3	824.07	NO	83.9	84.56	Library Peptides	8683300	84.15	LQEKEDLQELNDREMETPSQR	LQEKEDLQE[+1]LNDRE[-131.1]M[+1]ETPSQR[+10]	84.15	#N/A	TRUE	0	GE3_F1:5041:1-37 v	E151104_09_Orbi2_JZ_CO_ES_Alex_LaminA_190_SILAC_EDC_GE3_F1.mzML		0.3459	0	y	0		5041
H/hIDmX_band3_F1	5041	1-37	HL2	6	LQEKEDLQE[+1]LNDRE[-131.1]M[+1]ETPSQR[+10]	3	8683277	8683277	-1.9	TRUE	84.15	3	824.404	NO	83.9	84.56	Library Peptides	8683300	84.15	LQEKEDLQELNDREMETPSQR	LQEKEDLQE[+1]LNDRE[-131.1]M[+1]ETPSQR[+10]	84.15	#N/A	TRUE	8683277	GE3_F1:5041:1-37 v	E151104_09_Orbi2_JZ_CO_ES_Alex_LaminA_190_SILAC_EDC_GE3_F1.mzML		0.3459	8683277	y	8683277		5041
H/hIDmX_band3_F1	5041	1-37	LHm	7	LQEK[+8]EDLQE[+1]LNDR[+10]E[-131.1]M[+1]ETPSQR	3	8092149	8092149	-9.3	TRUE	84.48	3	826.407	NO	83.9	84.56	Library Peptides	8092100	84.48	LQEKEDLQELNDREMETPSQR	LQEK[+8]EDLQE[+1]LNDR[+10]E[-131.1]M[+1]ETPSQR	84.48	#N/A	TRUE	5078864	GE3_F1:5041:1-37 v	E151104_09_Orbi2_JZ_CO_ES_Alex_LaminA_190_SILAC_EDC_GE3_F1.mzML		0.6551	5078864	y	5078864		5041
H/hIDmX_band3_F1	5041	1-37	LH1	8	LQEK[+8]EDLQE[+1]LNDR[+10]E[-131.1]M[+1]ETPSQR	3	8092149	8092149	-9.3	TRUE	84.15	3	826.741	NO	83.9	84.56	Library Peptides	8092100	84.48	LQEKEDLQELNDREMETPSQR	LQEK[+8]EDLQE[+1]LNDR[+10]E[-131.1]M[+1]ETPSQR	84.48	#N/A	TRUE	3013286	GE3_F1:5041:1-37 v	E151104_09_Orbi2_JZ_CO_ES_Alex_LaminA_190_SILAC_EDC_GE3_F1.mzML		0.6551	3013286	y	3013286		5041
H/hIDmX_band3_F1	5041	1-37	LH2	9	LQEK[+8]EDLQE[+1]LNDR[+10]E[-131.1]M[+1]ETPSQR	3	8092149	8092149	-9.3	TRUE	83.9	3	827.075	NO	83.9	84.56	Library Peptides	8092100	84.48	LQEKEDLQELNDREMETPSQR	LQEK[+8]EDLQE[+1]LNDR[+10]E[-131.1]M[+1]ETPSQR	84.48	#N/A	TRUE	0	GE3_F1:5041:1-37 v	E151104_09_Orbi2_JZ_CO_ES_Alex_LaminA_190_SILAC_EDC_GE3_F1.mzML		0.6551	0	y	0		5041
H/hIDmX_band3_F1	5041	1-37	HHm	10	LQEK[+8]EDLQE[+1]LNDR[+10]E[-131.1]M[+1]ETPSQR[+10]	3	34228688	34228688	-0.1	TRUE	84.48	3	829.743	NO	83.9	84.56	Library Peptides	34229000	84.23	LQEKEDLQELNDREMETPSQR	LQEK[+8]EDLQE[+1]LNDR[+10]E[-131.1]M[+1]ETPSQR[+10]	84.23	#N/A	TRUE	7057543	GE3_F1:5041:1-37 v	E151104_09_Orbi2_JZ_CO_ES_Alex_LaminA_190_SILAC_EDC_GE3_F1.mzML		0.8709	7057543	y	7057543		5041
H/hIDmX_band3_F1	5041	1-37	HH1	11	LQEK[+8]EDLQE[+1]LNDR[+10]E[-131.1]M[+1]ETPSQR[+10]	3	34228688	34228688	-0.1	TRUE	84.23	3	830.077	NO	83.9	84.56	Library Peptides	34229000	84.23	LQEKEDLQELNDREMETPSQR	LQEK[+8]EDLQE[+1]LNDR[+10]E[-131.1]M[+1]ETPSQR[+10]	84.23	#N/A	TRUE	16824992	GE3_F1:5041:1-37 v	E151104_09_Orbi2_JZ_CO_ES_Alex_LaminA_190_SILAC_EDC_GE3_F1.mzML		0.8709	16824992	y	16824992		5041
H/hIDmX_band3_F1	5041	1-37	HH2	12	LQEK[+8]EDLQE[+1]LNDR[+10]E[-131.1]M[+1]ETPSQR[+10]	3	34228688	34228688	-0.1	TRUE	84.23	3	830.411	NO	83.9	84.56	Library Peptides	34229000	84.23	LQEKEDLQELNDREMETPSQR	LQEK[+8]EDLQE[+1]LNDR[+10]E[-131.1]M[+1]ETPSQR[+10]	84.23	#N/A	TRUE	10346153	GE3_F1:5041:1-37 v	E151104_09_Orbi2_JZ_CO_ES_Alex_LaminA_190_SILAC_EDC_GE3_F1.mzML		0.8709	10346153	y	10346153		5041
H/hIDmX_band3_F1	6320	1-47	LLm	1	M[+1]ETPSQRE[-131.1]LAVYID[+1]R	3	222611008	222611008	-1.4	TRUE	98.08	3	560.291	NO	97.6	98.47	Library Peptides	222610000	98.08	METPSQRELAVYIDR	M[+1]ETPSQRE[-131.1]LAVYID[+1]R	98.08	#N/A	TRUE	91373160	GE3_F1:6320:1-47 v	E151104_09_Orbi2_JZ_CO_ES_Alex_LaminA_190_SILAC_EDC_GE3_F1.mzML		0.9248	91373160	y	91373160	0.305747	6320
H/hIDmX_band3_F1	6320	1-47	LL1	2	M[+1]ETPSQRE[-131.1]LAVYID[+1]R	3	222611008	222611008	-1.4	TRUE	98.08	3	560.625	NO	97.6	98.47	Library Peptides	222610000	98.08	METPSQRELAVYIDR	M[+1]ETPSQRE[-131.1]LAVYID[+1]R	98.08	#N/A	TRUE	102968744	GE3_F1:6320:1-47 v	E151104_09_Orbi2_JZ_CO_ES_Alex_LaminA_190_SILAC_EDC_GE3_F1.mzML		0.9248	102968744	y	102968744		6320
H/hIDmX_band3_F1	6320	1-47	LL2	3	M[+1]ETPSQRE[-131.1]LAVYID[+1]R	3	222611008	222611008	-1.4	TRUE	98.08	3	560.959	NO	97.6	98.47	Library Peptides	222610000	98.08	METPSQRELAVYIDR	M[+1]ETPSQRE[-131.1]LAVYID[+1]R	98.08	#N/A	TRUE	28269100	GE3_F1:6320:1-47 v	E151104_09_Orbi2_JZ_CO_ES_Alex_LaminA_190_SILAC_EDC_GE3_F1.mzML		0.9248	28269100	y	28269100		6320
H/hIDmX_band3_F1	6320	1-47	HLm	4	M[+1]ETPSQR[+10]E[-131.1]LAVYID[+1]R	3	233332944	233332944	-0.8	TRUE	98.08	3	563.627	NO	97.6	98.47	Library Peptides	233330000	98.08	METPSQRELAVYIDR	M[+1]ETPSQR[+10]E[-131.1]LAVYID[+1]R	98.08	#N/A	TRUE	105645424	GE3_F1:6320:1-47 v	E151104_09_Orbi2_JZ_CO_ES_Alex_LaminA_190_SILAC_EDC_GE3_F1.mzML		0.9937	105645424	y	105645424		6320
H/hIDmX_band3_F1	6320	1-47	HL1	5	M[+1]ETPSQR[+10]E[-131.1]LAVYID[+1]R	3	233332944	233332944	-0.8	TRUE	98.08	3	563.961	NO	97.6	98.47	Library Peptides	233330000	98.08	METPSQRELAVYIDR	M[+1]ETPSQR[+10]E[-131.1]LAVYID[+1]R	98.08	#N/A	TRUE	85946088	GE3_F1:6320:1-47 v	E151104_09_Orbi2_JZ_CO_ES_Alex_LaminA_190_SILAC_EDC_GE3_F1.mzML		0.9937	85946088	y	85946088		6320
H/hIDmX_band3_F1	6320	1-47	HL2	6	M[+1]ETPSQR[+10]E[-131.1]LAVYID[+1]R	3	233332944	233332944	-0.8	TRUE	98.08	3	564.295	NO	97.6	98.47	Library Peptides	233330000	98.08	METPSQRELAVYIDR	M[+1]ETPSQR[+10]E[-131.1]LAVYID[+1]R	98.08	#N/A	TRUE	41741420	GE3_F1:6320:1-47 v	E151104_09_Orbi2_JZ_CO_ES_Alex_LaminA_190_SILAC_EDC_GE3_F1.mzML		0.9937	41741420	y	41741420		6320
H/hIDmX_band3_F1	6320	1-47	LHm	7	M[+1]ETPSQRE[-131.1]LAVYID[+1]R[+10]	3	233332944	233332944	-0.8	TRUE	98.08	3	563.627	YES	97.6	98.47	Library Peptides	233330000	98.08	METPSQRELAVYIDR	M[+1]ETPSQRE[-131.1]LAVYID[+1]R[+10]	98.08	#N/A	TRUE	105645424	GE3_F1:6320:1-47 v	E151104_09_Orbi2_JZ_CO_ES_Alex_LaminA_190_SILAC_EDC_GE3_F1.mzML		0.9937	105645424	x	0		6320
H/hIDmX_band3_F1	6320	1-47	LH1	8	M[+1]ETPSQRE[-131.1]LAVYID[+1]R[+10]	3	233332944	233332944	-0.8	TRUE	98.08	3	563.961	YES	97.6	98.47	Library Peptides	233330000	98.08	METPSQRELAVYIDR	M[+1]ETPSQRE[-131.1]LAVYID[+1]R[+10]	98.08	#N/A	TRUE	85946088	GE3_F1:6320:1-47 v	E151104_09_Orbi2_JZ_CO_ES_Alex_LaminA_190_SILAC_EDC_GE3_F1.mzML		0.9937	85946088	x	0		6320
H/hIDmX_band3_F1	6320	1-47	LH2	9	M[+1]ETPSQRE[-131.1]LAVYID[+1]R[+10]	3	233332944	233332944	-0.8	TRUE	98.08	3	564.295	YES	97.6	98.47	Library Peptides	233330000	98.08	METPSQRELAVYIDR	M[+1]ETPSQRE[-131.1]LAVYID[+1]R[+10]	98.08	#N/A	TRUE	41741420	GE3_F1:6320:1-47 v	E151104_09_Orbi2_JZ_CO_ES_Alex_LaminA_190_SILAC_EDC_GE3_F1.mzML		0.9937	41741420	x	0		6320
H/hIDmX_band3_F1	6320	1-47	HHm	10	M[+1]ETPSQR[+10]E[-131.1]LAVYID[+1]R[+10]	3	307214080	307214080	-0.7	TRUE	98.08	3	566.963	NO	97.6	98.47	Library Peptides	307210000	98.08	METPSQRELAVYIDR	M[+1]ETPSQR[+10]E[-131.1]LAVYID[+1]R[+10]	98.08	#N/A	TRUE	157493424	GE3_F1:6320:1-47 v	E151104_09_Orbi2_JZ_CO_ES_Alex_LaminA_190_SILAC_EDC_GE3_F1.mzML		0.9705	157493424	y	157493424		6320
H/hIDmX_band3_F1	6320	1-47	HH1	11	M[+1]ETPSQR[+10]E[-131.1]LAVYID[+1]R[+10]	3	307214080	307214080	-0.7	TRUE	98.08	3	567.297	NO	97.6	98.47	Library Peptides	307210000	98.08	METPSQRELAVYIDR	M[+1]ETPSQR[+10]E[-131.1]LAVYID[+1]R[+10]	98.08	#N/A	TRUE	107969048	GE3_F1:6320:1-47 v	E151104_09_Orbi2_JZ_CO_ES_Alex_LaminA_190_SILAC_EDC_GE3_F1.mzML		0.9705	107969048	y	107969048		6320
H/hIDmX_band3_F1	6320	1-47	HH2	12	M[+1]ETPSQR[+10]E[-131.1]LAVYID[+1]R[+10]	3	307214080	307214080	-0.7	TRUE	98.08	3	567.631	NO	97.6	98.47	Library Peptides	307210000	98.08	METPSQRELAVYIDR	M[+1]ETPSQR[+10]E[-131.1]LAVYID[+1]R[+10]	98.08	#N/A	TRUE	41751608	GE3_F1:6320:1-47 v	E151104_09_Orbi2_JZ_CO_ES_Alex_LaminA_190_SILAC_EDC_GE3_F1.mzML		0.9705	41751608	y	41751608		6320
H/hIDmX_band3_F2	4757	218-254	LLm	1	AQHED[+1]QVEQYKKE[-131.1]NIYSEELRET[+1]KR	3	223411616	223411616	0.2	TRUE	79.99	3	1007.84	NO	79.65	80.42	Library Peptides	223410000	79.99	AQHEDQVEQYKKENIYSEELRETKR	AQHED[+1]QVEQYKKE[-131.1]NIYSEELRET[+1]KR	79.99	#N/A	FALSE	63829980	GE3_F2:4757:218-254 v	E151104_08_Orbi2_JZ_CO_ES_Alex_LaminA_190_SILAC_EDC_GE3_F2.mzML		0.9753	63829980	y	63829980	0.388515	4757
H/hIDmX_band3_F2	4757	218-254	LL1	2	AQHED[+1]QVEQYKKE[-131.1]NIYSEELRET[+1]KR	3	223411616	223411616	0.2	TRUE	79.99	3	1008.17	NO	79.65	80.42	Library Peptides	223410000	79.99	AQHEDQVEQYKKENIYSEELRETKR	AQHED[+1]QVEQYKKE[-131.1]NIYSEELRET[+1]KR	79.99	#N/A	FALSE	84985512	GE3_F2:4757:218-254 v	E151104_08_Orbi2_JZ_CO_ES_Alex_LaminA_190_SILAC_EDC_GE3_F2.mzML		0.9753	84985512	y	84985512		4757
H/hIDmX_band3_F2	4757	218-254	LL2	3	AQHED[+1]QVEQYKKE[-131.1]NIYSEELRET[+1]KR	3	223411616	223411616	0.2	TRUE	80.08	3	1008.51	NO	79.65	80.42	Library Peptides	223410000	79.99	AQHEDQVEQYKKENIYSEELRETKR	AQHED[+1]QVEQYKKE[-131.1]NIYSEELRET[+1]KR	79.99	#N/A	FALSE	74596128	GE3_F2:4757:218-254 v	E151104_08_Orbi2_JZ_CO_ES_Alex_LaminA_190_SILAC_EDC_GE3_F2.mzML		0.9753	74596128	y	74596128		4757
H/hIDmX_band3_F2	4757	218-254	HLm	4	AQHED[+1]QVEQYK[+8]K[+8]E[-131.1]NIYSEELRET[+1]KR	3	129493264	129493264	1	TRUE	79.99	3	1013.18	NO	79.65	80.42	Library Peptides	129490000	79.99	AQHEDQVEQYKKENIYSEELRETKR	AQHED[+1]QVEQYK[+8]K[+8]E[-131.1]NIYSEELRET[+1]KR	79.99	#N/A	FALSE	38491856	GE3_F2:4757:218-254 v	E151104_08_Orbi2_JZ_CO_ES_Alex_LaminA_190_SILAC_EDC_GE3_F2.mzML		0.9895	38491856	y	38491856		4757
H/hIDmX_band3_F2	4757	218-254	HL1	5	AQHED[+1]QVEQYK[+8]K[+8]E[-131.1]NIYSEELRET[+1]KR	3	129493264	129493264	1	TRUE	79.99	3	1013.52	NO	79.65	80.42	Library Peptides	129490000	79.99	AQHEDQVEQYKKENIYSEELRETKR	AQHED[+1]QVEQYK[+8]K[+8]E[-131.1]NIYSEELRET[+1]KR	79.99	#N/A	FALSE	52829504	GE3_F2:4757:218-254 v	E151104_08_Orbi2_JZ_CO_ES_Alex_LaminA_190_SILAC_EDC_GE3_F2.mzML		0.9895	52829504	y	52829504		4757
H/hIDmX_band3_F2	4757	218-254	HL2	6	AQHED[+1]QVEQYK[+8]K[+8]E[-131.1]NIYSEELRET[+1]KR	3	129493264	129493264	1	TRUE	79.99	3	1013.85	NO	79.65	80.42	Library Peptides	129490000	79.99	AQHEDQVEQYKKENIYSEELRETKR	AQHED[+1]QVEQYK[+8]K[+8]E[-131.1]NIYSEELRET[+1]KR	79.99	#N/A	FALSE	38171904	GE3_F2:4757:218-254 v	E151104_08_Orbi2_JZ_CO_ES_Alex_LaminA_190_SILAC_EDC_GE3_F2.mzML		0.9895	38171904	y	38171904		4757
H/hIDmX_band3_F2	4757	218-254	LHm	7	AQHED[+1]QVEQYKKE[-131.1]NIYSEELR[+10]ET[+1]K[+8]R[+10]	3	135896288	135896288	0.3	TRUE	79.99	3	1017.18	NO	79.65	80.42	Library Peptides	135900000	79.99	AQHEDQVEQYKKENIYSEELRETKR	AQHED[+1]QVEQYKKE[-131.1]NIYSEELR[+10]ET[+1]K[+8]R[+10]	79.99	#N/A	TRUE	42824712	GE3_F2:4757:218-254 v	E151104_08_Orbi2_JZ_CO_ES_Alex_LaminA_190_SILAC_EDC_GE3_F2.mzML		0.9953	42824712	y	42824712		4757
H/hIDmX_band3_F2	4757	218-254	LH1	8	AQHED[+1]QVEQYKKE[-131.1]NIYSEELR[+10]ET[+1]K[+8]R[+10]	3	135896288	135896288	0.3	TRUE	79.99	3	1017.52	NO	79.65	80.42	Library Peptides	135900000	79.99	AQHEDQVEQYKKENIYSEELRETKR	AQHED[+1]QVEQYKKE[-131.1]NIYSEELR[+10]ET[+1]K[+8]R[+10]	79.99	#N/A	TRUE	53107268	GE3_F2:4757:218-254 v	E151104_08_Orbi2_JZ_CO_ES_Alex_LaminA_190_SILAC_EDC_GE3_F2.mzML		0.9953	53107268	y	53107268		4757
H/hIDmX_band3_F2	4757	218-254	LH2	9	AQHED[+1]QVEQYKKE[-131.1]NIYSEELR[+10]ET[+1]K[+8]R[+10]	3	135896288	135896288	0.3	TRUE	79.99	3	1017.85	NO	79.65	80.42	Library Peptides	135900000	79.99	AQHEDQVEQYKKENIYSEELRETKR	AQHED[+1]QVEQYKKE[-131.1]NIYSEELR[+10]ET[+1]K[+8]R[+10]	79.99	#N/A	TRUE	39964308	GE3_F2:4757:218-254 v	E151104_08_Orbi2_JZ_CO_ES_Alex_LaminA_190_SILAC_EDC_GE3_F2.mzML		0.9953	39964308	y	39964308		4757
H/hIDmX_band3_F2	4757	218-254	HHm	10	AQHED[+1]QVEQYK[+8]K[+8]E[-131.1]NIYSEELR[+10]ET[+1]K[+8]R[+10]	3	194286544	194286544	0.4	TRUE	79.99	3	1022.53	NO	79.65	80.42	Library Peptides	194290000	79.99	AQHEDQVEQYKKENIYSEELRETKR	AQHED[+1]QVEQYK[+8]K[+8]E[-131.1]NIYSEELR[+10]ET[+1]K[+8]R[+10]	79.99	#N/A	TRUE	73603672	GE3_F2:4757:218-254 v	E151104_08_Orbi2_JZ_CO_ES_Alex_LaminA_190_SILAC_EDC_GE3_F2.mzML		0.9817	73603672	y	73603672		4757
H/hIDmX_band3_F2	4757	218-254	HH1	11	AQHED[+1]QVEQYK[+8]K[+8]E[-131.1]NIYSEELR[+10]ET[+1]K[+8]R[+10]	3	194286544	194286544	0.4	TRUE	79.99	3	1022.86	NO	79.65	80.42	Library Peptides	194290000	79.99	AQHEDQVEQYKKENIYSEELRETKR	AQHED[+1]QVEQYK[+8]K[+8]E[-131.1]NIYSEELR[+10]ET[+1]K[+8]R[+10]	79.99	#N/A	TRUE	75017960	GE3_F2:4757:218-254 v	E151104_08_Orbi2_JZ_CO_ES_Alex_LaminA_190_SILAC_EDC_GE3_F2.mzML		0.9817	75017960	y	75017960		4757
H/hIDmX_band3_F2	4757	218-254	HH2	12	AQHED[+1]QVEQYK[+8]K[+8]E[-131.1]NIYSEELR[+10]ET[+1]K[+8]R[+10]	3	194286544	194286544	0.4	TRUE	79.99	3	1023.19	NO	79.65	80.42	Library Peptides	194290000	79.99	AQHEDQVEQYKKENIYSEELRETKR	AQHED[+1]QVEQYK[+8]K[+8]E[-131.1]NIYSEELR[+10]ET[+1]K[+8]R[+10]	79.99	#N/A	TRUE	45664916	GE3_F2:4757:218-254 v	E151104_08_Orbi2_JZ_CO_ES_Alex_LaminA_190_SILAC_EDC_GE3_F2.mzML		0.9817	45664916	y	45664916		4757
H/hIDmX_band3_F2	4632	218-253	LLm	1	AQHE[+1]DQVEQYKKE[-131.1]NIYSEELRET[+1]KR	4	193838160	193838160	-0.2	TRUE	78.93	4	756.131	NO	78.15	79.27	Library Peptides	193840000	78.93	AQHEDQVEQYKKENIYSEELRETKR	AQHE[+1]DQVEQYKKE[-131.1]NIYSEELRET[+1]KR	78.93	#N/A	TRUE	82045736	GE3_F2:4632:218-253 v	E151104_08_Orbi2_JZ_CO_ES_Alex_LaminA_190_SILAC_EDC_GE3_F2.mzML	0.9631	0.5618	82045736	y	82045736	0.284245	4632
H/hIDmX_band3_F2	4632	218-253	LL1	2	AQHE[+1]DQVEQYKKE[-131.1]NIYSEELRET[+1]KR	4	193838160	193838160	-0.2	TRUE	#N/A	4	756.382	NO	#N/A	#N/A	Library Peptides	193840000	78.93	AQHEDQVEQYKKENIYSEELRETKR	AQHE[+1]DQVEQYKKE[-131.1]NIYSEELRET[+1]KR	78.93	#N/A	TRUE	#N/A	GE3_F2:4632:218-253 v	E151104_08_Orbi2_JZ_CO_ES_Alex_LaminA_190_SILAC_EDC_GE3_F2.mzML	0.9631	0.5618	#N/A	y	#N/A		4632
H/hIDmX_band3_F2	4632	218-253	LL2	3	AQHE[+1]DQVEQYKKE[-131.1]NIYSEELRET[+1]KR	4	193838160	193838160	-0.2	TRUE	78.93	4	756.632	NO	78.15	79.27	Library Peptides	193840000	78.93	AQHEDQVEQYKKENIYSEELRETKR	AQHE[+1]DQVEQYKKE[-131.1]NIYSEELRET[+1]KR	78.93	#N/A	TRUE	111792424	GE3_F2:4632:218-253 v	E151104_08_Orbi2_JZ_CO_ES_Alex_LaminA_190_SILAC_EDC_GE3_F2.mzML	0.9631	0.5618	111792424	y	111792424		4632
H/hIDmX_band3_F2	4632	218-253	HLm	4	AQHE[+1]DQVEQYK[+8]K[+8]E[-131.1]NIYSEELRET[+1]KR	4	71066880	71066880	-0.6	TRUE	78.84	4	760.138	NO	78.15	79.27	Library Peptides	71067000	78.93	AQHEDQVEQYKKENIYSEELRETKR	AQHE[+1]DQVEQYK[+8]K[+8]E[-131.1]NIYSEELRET[+1]KR	78.93	#N/A	TRUE	36727812	GE3_F2:4632:218-253 v	E151104_08_Orbi2_JZ_CO_ES_Alex_LaminA_190_SILAC_EDC_GE3_F2.mzML		0.5631	36727812	y	36727812		4632
H/hIDmX_band3_F2	4632	218-253	HL1	5	AQHE[+1]DQVEQYK[+8]K[+8]E[-131.1]NIYSEELRET[+1]KR	4	71066880	71066880	-0.6	TRUE	#N/A	4	760.389	NO	#N/A	#N/A	Library Peptides	71067000	78.93	AQHEDQVEQYKKENIYSEELRETKR	AQHE[+1]DQVEQYK[+8]K[+8]E[-131.1]NIYSEELRET[+1]KR	78.93	#N/A	TRUE	#N/A	GE3_F2:4632:218-253 v	E151104_08_Orbi2_JZ_CO_ES_Alex_LaminA_190_SILAC_EDC_GE3_F2.mzML		0.5631	#N/A	y	#N/A		4632
H/hIDmX_band3_F2	4632	218-253	HL2	6	AQHE[+1]DQVEQYK[+8]K[+8]E[-131.1]NIYSEELRET[+1]KR	4	71066880	71066880	-0.6	TRUE	78.93	4	760.64	NO	78.15	79.27	Library Peptides	71067000	78.93	AQHEDQVEQYKKENIYSEELRETKR	AQHE[+1]DQVEQYK[+8]K[+8]E[-131.1]NIYSEELRET[+1]KR	78.93	#N/A	TRUE	34339064	GE3_F2:4632:218-253 v	E151104_08_Orbi2_JZ_CO_ES_Alex_LaminA_190_SILAC_EDC_GE3_F2.mzML		0.5631	34339064	y	34339064		4632
H/hIDmX_band3_F2	4632	218-253	LHm	7	AQHE[+1]DQVEQYKKE[-131.1]NIYSEELR[+10]ET[+1]K[+8]R[+10]	4	87441328	87441328	-0.5	TRUE	78.93	4	763.139	NO	77.89	79.27	Library Peptides	87441000	78.93	AQHEDQVEQYKKENIYSEELRETKR	AQHE[+1]DQVEQYKKE[-131.1]NIYSEELR[+10]ET[+1]K[+8]R[+10]	78.93	#N/A	FALSE	49902928	GE3_F2:4632:218-253 v	E151104_08_Orbi2_JZ_CO_ES_Alex_LaminA_190_SILAC_EDC_GE3_F2.mzML	0.9708	0.5649	49902928	y	49902928		4632
H/hIDmX_band3_F2	4632	218-253	LH1	8	AQHE[+1]DQVEQYKKE[-131.1]NIYSEELR[+10]ET[+1]K[+8]R[+10]	4	87441328	87441328	-0.5	TRUE	#N/A	4	763.39	NO	#N/A	#N/A	Library Peptides	87441000	78.93	AQHEDQVEQYKKENIYSEELRETKR	AQHE[+1]DQVEQYKKE[-131.1]NIYSEELR[+10]ET[+1]K[+8]R[+10]	78.93	#N/A	TRUE	#N/A	GE3_F2:4632:218-253 v	E151104_08_Orbi2_JZ_CO_ES_Alex_LaminA_190_SILAC_EDC_GE3_F2.mzML	0.9708	0.5649	#N/A	y	#N/A		4632
H/hIDmX_band3_F2	4632	218-253	LH2	9	AQHE[+1]DQVEQYKKE[-131.1]NIYSEELR[+10]ET[+1]K[+8]R[+10]	4	87441328	87441328	-0.5	TRUE	78.93	4	763.64	NO	77.89	79.27	Library Peptides	87441000	78.93	AQHEDQVEQYKKENIYSEELRETKR	AQHE[+1]DQVEQYKKE[-131.1]NIYSEELR[+10]ET[+1]K[+8]R[+10]	78.93	#N/A	FALSE	37538396	GE3_F2:4632:218-253 v	E151104_08_Orbi2_JZ_CO_ES_Alex_LaminA_190_SILAC_EDC_GE3_F2.mzML	0.9708	0.5649	37538396	y	37538396		4632
H/hIDmX_band3_F2	4632	218-253	HHm	10	AQHE[+1]DQVEQYK[+8]K[+8]E[-131.1]NIYSEELR[+10]ET[+1]K[+8]R[+10]	4	205300992	205300992	-0.3	TRUE	78.84	4	767.146	NO	77.98	79.53	Library Peptides	205300000	78.84	AQHEDQVEQYKKENIYSEELRETKR	AQHE[+1]DQVEQYK[+8]K[+8]E[-131.1]NIYSEELR[+10]ET[+1]K[+8]R[+10]	78.84	#N/A	FALSE	122527104	GE3_F2:4632:218-253 v	E151104_08_Orbi2_JZ_CO_ES_Alex_LaminA_190_SILAC_EDC_GE3_F2.mzML	0.9919	0.5707	122527104	y	122527104		4632
H/hIDmX_band3_F2	4632	218-253	HH1	11	AQHE[+1]DQVEQYK[+8]K[+8]E[-131.1]NIYSEELR[+10]ET[+1]K[+8]R[+10]	4	205300992	205300992	-0.3	TRUE	#N/A	4	767.397	NO	#N/A	#N/A	Library Peptides	205300000	78.84	AQHEDQVEQYKKENIYSEELRETKR	AQHE[+1]DQVEQYK[+8]K[+8]E[-131.1]NIYSEELR[+10]ET[+1]K[+8]R[+10]	78.84	#N/A	TRUE	#N/A	GE3_F2:4632:218-253 v	E151104_08_Orbi2_JZ_CO_ES_Alex_LaminA_190_SILAC_EDC_GE3_F2.mzML	0.9919	0.5707	#N/A	y	#N/A		4632
H/hIDmX_band3_F2	4632	218-253	HH2	12	AQHE[+1]DQVEQYK[+8]K[+8]E[-131.1]NIYSEELR[+10]ET[+1]K[+8]R[+10]	4	205300992	205300992	-0.3	TRUE	78.93	4	767.647	NO	77.98	79.53	Library Peptides	205300000	78.84	AQHEDQVEQYKKENIYSEELRETKR	AQHE[+1]DQVEQYK[+8]K[+8]E[-131.1]NIYSEELR[+10]ET[+1]K[+8]R[+10]	78.84	#N/A	FALSE	82773888	GE3_F2:4632:218-253 v	E151104_08_Orbi2_JZ_CO_ES_Alex_LaminA_190_SILAC_EDC_GE3_F2.mzML	0.9919	0.5707	82773888	y	82773888		4632
H/hIDmX_band3_F2	2368	385-407	LLm	1	ASSHSS[+1]QTQGGGSVTKE[-131.1]KLLEGEEE[+1]R	4	233708064	233708064	0.3	TRUE	54.62	4	651.323	NO	53.91	55.33	Library Peptides	233710000	54.62	ASSHSSQTQGGGSVTKEKLLEGEEER	ASSHSS[+1]QTQGGGSVTKE[-131.1]KLLEGEEE[+1]R	54.62	#N/A	TRUE	62116884	GE3_F2:2368:385-407 v	E151104_08_Orbi2_JZ_CO_ES_Alex_LaminA_190_SILAC_EDC_GE3_F2.mzML		0.96	62116884	y	62116884	0.152794	2368
H/hIDmX_band3_F2	2368	385-407	LL1	2	ASSHSS[+1]QTQGGGSVTKE[-131.1]KLLEGEEE[+1]R	4	233708064	233708064	0.3	TRUE	54.62	4	651.574	NO	53.91	55.33	Library Peptides	233710000	54.62	ASSHSSQTQGGGSVTKEKLLEGEEER	ASSHSS[+1]QTQGGGSVTKE[-131.1]KLLEGEEE[+1]R	54.62	#N/A	TRUE	90804800	GE3_F2:2368:385-407 v	E151104_08_Orbi2_JZ_CO_ES_Alex_LaminA_190_SILAC_EDC_GE3_F2.mzML		0.96	90804800	y	90804800		2368
H/hIDmX_band3_F2	2368	385-407	LL2	3	ASSHSS[+1]QTQGGGSVTKE[-131.1]KLLEGEEE[+1]R	4	233708064	233708064	0.3	TRUE	54.3	4	651.824	NO	53.91	55.33	Library Peptides	233710000	54.62	ASSHSSQTQGGGSVTKEKLLEGEEER	ASSHSS[+1]QTQGGGSVTKE[-131.1]KLLEGEEE[+1]R	54.62	#N/A	TRUE	80786392	GE3_F2:2368:385-407 v	E151104_08_Orbi2_JZ_CO_ES_Alex_LaminA_190_SILAC_EDC_GE3_F2.mzML		0.96	80786392	y	80786392		2368
H/hIDmX_band3_F2	2368	385-407	HLm	4	ASSHSS[+1]QTQGGGSVTK[+8]E[-131.1]KLLEGEEE[+1]R	4	32992514	32992514	-0.2	TRUE	54.62	4	653.327	NO	53.91	55.33	Library Peptides	32993000	54.62	ASSHSSQTQGGGSVTKEKLLEGEEER	ASSHSS[+1]QTQGGGSVTK[+8]E[-131.1]KLLEGEEE[+1]R	54.62	#N/A	TRUE	5492938	GE3_F2:2368:385-407 v	E151104_08_Orbi2_JZ_CO_ES_Alex_LaminA_190_SILAC_EDC_GE3_F2.mzML		0.8762	5492938	y	5492938		2368
H/hIDmX_band3_F2	2368	385-407	HL1	5	ASSHSS[+1]QTQGGGSVTK[+8]E[-131.1]KLLEGEEE[+1]R	4	32992514	32992514	-0.2	TRUE	54.62	4	653.577	NO	53.91	55.33	Library Peptides	32993000	54.62	ASSHSSQTQGGGSVTKEKLLEGEEER	ASSHSS[+1]QTQGGGSVTK[+8]E[-131.1]KLLEGEEE[+1]R	54.62	#N/A	TRUE	17673762	GE3_F2:2368:385-407 v	E151104_08_Orbi2_JZ_CO_ES_Alex_LaminA_190_SILAC_EDC_GE3_F2.mzML		0.8762	17673762	y	17673762		2368
H/hIDmX_band3_F2	2368	385-407	HL2	6	ASSHSS[+1]QTQGGGSVTK[+8]E[-131.1]KLLEGEEE[+1]R	4	32992514	32992514	-0.2	TRUE	54.62	4	653.828	NO	53.91	55.33	Library Peptides	32993000	54.62	ASSHSSQTQGGGSVTKEKLLEGEEER	ASSHSS[+1]QTQGGGSVTK[+8]E[-131.1]KLLEGEEE[+1]R	54.62	#N/A	TRUE	9825814	GE3_F2:2368:385-407 v	E151104_08_Orbi2_JZ_CO_ES_Alex_LaminA_190_SILAC_EDC_GE3_F2.mzML		0.8762	9825814	y	9825814		2368
H/hIDmX_band3_F2	2368	385-407	LHm	7	ASSHSS[+1]QTQGGGSVTKE[-131.1]K[+8]LLEGEEE[+1]R[+10]	4	45979632	45979632	-0.8	TRUE	54.62	4	655.829	NO	53.91	55.33	Library Peptides	45980000	54.62	ASSHSSQTQGGGSVTKEKLLEGEEER	ASSHSS[+1]QTQGGGSVTKE[-131.1]K[+8]LLEGEEE[+1]R[+10]	54.62	#N/A	TRUE	15614159	GE3_F2:2368:385-407 v	E151104_08_Orbi2_JZ_CO_ES_Alex_LaminA_190_SILAC_EDC_GE3_F2.mzML		0.9847	15614159	y	15614159		2368
H/hIDmX_band3_F2	2368	385-407	LH1	8	ASSHSS[+1]QTQGGGSVTKE[-131.1]K[+8]LLEGEEE[+1]R[+10]	4	45979632	45979632	-0.8	TRUE	54.62	4	656.079	NO	53.91	55.33	Library Peptides	45980000	54.62	ASSHSSQTQGGGSVTKEKLLEGEEER	ASSHSS[+1]QTQGGGSVTKE[-131.1]K[+8]LLEGEEE[+1]R[+10]	54.62	#N/A	TRUE	19182872	GE3_F2:2368:385-407 v	E151104_08_Orbi2_JZ_CO_ES_Alex_LaminA_190_SILAC_EDC_GE3_F2.mzML		0.9847	19182872	y	19182872		2368
H/hIDmX_band3_F2	2368	385-407	LH2	9	ASSHSS[+1]QTQGGGSVTKE[-131.1]K[+8]LLEGEEE[+1]R[+10]	4	45979632	45979632	-0.8	TRUE	54.62	4	656.33	NO	53.91	55.33	Library Peptides	45980000	54.62	ASSHSSQTQGGGSVTKEKLLEGEEER	ASSHSS[+1]QTQGGGSVTKE[-131.1]K[+8]LLEGEEE[+1]R[+10]	54.62	#N/A	TRUE	11182598	GE3_F2:2368:385-407 v	E151104_08_Orbi2_JZ_CO_ES_Alex_LaminA_190_SILAC_EDC_GE3_F2.mzML		0.9847	11182598	y	11182598		2368
H/hIDmX_band3_F2	2368	385-407	HHm	10	ASSHSS[+1]QTQGGGSVTK[+8]E[-131.1]K[+8]LLEGEEE[+1]R[+10]	4	204173632	204173632	-0.7	TRUE	54.62	4	657.832	NO	53.91	55.33	Library Peptides	204170000	54.62	ASSHSSQTQGGGSVTKEKLLEGEEER	ASSHSS[+1]QTQGGGSVTK[+8]E[-131.1]K[+8]LLEGEEE[+1]R[+10]	54.62	#N/A	TRUE	82439624	GE3_F2:2368:385-407 v	E151104_08_Orbi2_JZ_CO_ES_Alex_LaminA_190_SILAC_EDC_GE3_F2.mzML		0.982	82439624	y	82439624		2368
H/hIDmX_band3_F2	2368	385-407	HH1	11	ASSHSS[+1]QTQGGGSVTK[+8]E[-131.1]K[+8]LLEGEEE[+1]R[+10]	4	204173632	204173632	-0.7	TRUE	54.62	4	658.083	NO	53.91	55.33	Library Peptides	204170000	54.62	ASSHSSQTQGGGSVTKEKLLEGEEER	ASSHSS[+1]QTQGGGSVTK[+8]E[-131.1]K[+8]LLEGEEE[+1]R[+10]	54.62	#N/A	TRUE	74951424	GE3_F2:2368:385-407 v	E151104_08_Orbi2_JZ_CO_ES_Alex_LaminA_190_SILAC_EDC_GE3_F2.mzML		0.982	74951424	y	74951424		2368
H/hIDmX_band3_F2	2368	385-407	HH2	12	ASSHSS[+1]QTQGGGSVTK[+8]E[-131.1]K[+8]LLEGEEE[+1]R[+10]	4	204173632	204173632	-0.7	TRUE	54.62	4	658.334	NO	53.91	55.33	Library Peptides	204170000	54.62	ASSHSSQTQGGGSVTKEKLLEGEEER	ASSHSS[+1]QTQGGGSVTK[+8]E[-131.1]K[+8]LLEGEEE[+1]R[+10]	54.62	#N/A	TRUE	46782584	GE3_F2:2368:385-407 v	E151104_08_Orbi2_JZ_CO_ES_Alex_LaminA_190_SILAC_EDC_GE3_F2.mzML		0.982	46782584	y	46782584		2368
H/hIDmX_band3_F2	2432	385-407	LLm	1	ASSHSS[+1]QTQGGGSVTKE[-131.1]LLEGEEE[+1]R	5	140132352	140132352	0.1	TRUE	55.41	5	495.641	NO	55.17	55.66	Library Peptides	140130000	55.41	ASSHSSQTQGGGSVTKELLEGEEER	ASSHSS[+1]QTQGGGSVTKE[-131.1]LLEGEEE[+1]R	55.41	#N/A	TRUE	47388996	GE3_F2:2432:385-407 v	E151104_08_Orbi2_JZ_CO_ES_Alex_LaminA_190_SILAC_EDC_GE3_F2.mzML		0.9853	47388996	y	47388996	0.124166	2432
H/hIDmX_band3_F2	2432	385-407	LL1	2	ASSHSS[+1]QTQGGGSVTKE[-131.1]LLEGEEE[+1]R	5	140132352	140132352	0.1	TRUE	55.41	5	495.841	NO	55.17	55.66	Library Peptides	140130000	55.41	ASSHSSQTQGGGSVTKELLEGEEER	ASSHSS[+1]QTQGGGSVTKE[-131.1]LLEGEEE[+1]R	55.41	#N/A	TRUE	56885332	GE3_F2:2432:385-407 v	E151104_08_Orbi2_JZ_CO_ES_Alex_LaminA_190_SILAC_EDC_GE3_F2.mzML		0.9853	56885332	y	56885332		2432
H/hIDmX_band3_F2	2432	385-407	LL2	3	ASSHSS[+1]QTQGGGSVTKE[-131.1]LLEGEEE[+1]R	5	140132352	140132352	0.1	TRUE	55.41	5	496.042	NO	55.17	55.66	Library Peptides	140130000	55.41	ASSHSSQTQGGGSVTKELLEGEEER	ASSHSS[+1]QTQGGGSVTKE[-131.1]LLEGEEE[+1]R	55.41	#N/A	TRUE	35858032	GE3_F2:2432:385-407 v	E151104_08_Orbi2_JZ_CO_ES_Alex_LaminA_190_SILAC_EDC_GE3_F2.mzML		0.9853	35858032	y	35858032		2432
H/hIDmX_band3_F2	2432	385-407	HLm	4	ASSHSS[+1]QTQGGGSVTK[+8]E[-131.1]LLEGEEE[+1]R	5	25172712	25172712	-1.2	TRUE	55.41	5	497.244	NO	55.17	55.66	Library Peptides	25173000	55.41	ASSHSSQTQGGGSVTKELLEGEEER	ASSHSS[+1]QTQGGGSVTK[+8]E[-131.1]LLEGEEE[+1]R	55.41	#N/A	TRUE	11141999	GE3_F2:2432:385-407 v	E151104_08_Orbi2_JZ_CO_ES_Alex_LaminA_190_SILAC_EDC_GE3_F2.mzML		0.9141	11141999	y	11141999		2432
H/hIDmX_band3_F2	2432	385-407	HL1	5	ASSHSS[+1]QTQGGGSVTK[+8]E[-131.1]LLEGEEE[+1]R	5	25172712	25172712	-1.2	TRUE	55.41	5	497.444	NO	55.17	55.66	Library Peptides	25173000	55.41	ASSHSSQTQGGGSVTKELLEGEEER	ASSHSS[+1]QTQGGGSVTK[+8]E[-131.1]LLEGEEE[+1]R	55.41	#N/A	TRUE	6863891	GE3_F2:2432:385-407 v	E151104_08_Orbi2_JZ_CO_ES_Alex_LaminA_190_SILAC_EDC_GE3_F2.mzML		0.9141	6863891	y	6863891		2432
H/hIDmX_band3_F2	2432	385-407	HL2	6	ASSHSS[+1]QTQGGGSVTK[+8]E[-131.1]LLEGEEE[+1]R	5	25172712	25172712	-1.2	TRUE	55.41	5	497.645	NO	55.17	55.66	Library Peptides	25173000	55.41	ASSHSSQTQGGGSVTKELLEGEEER	ASSHSS[+1]QTQGGGSVTK[+8]E[-131.1]LLEGEEE[+1]R	55.41	#N/A	TRUE	7166822	GE3_F2:2432:385-407 v	E151104_08_Orbi2_JZ_CO_ES_Alex_LaminA_190_SILAC_EDC_GE3_F2.mzML		0.9141	7166822	y	7166822		2432
H/hIDmX_band3_F2	2432	385-407	LHm	7	ASSHSS[+1]QTQGGGSVTKE[-131.1]LLEGEEE[+1]R[+10]	5	17480802	17480802	1.3	TRUE	55.41	5	497.643	YES	55.17	55.66	Library Peptides	17481000	55.41	ASSHSSQTQGGGSVTKELLEGEEER	ASSHSS[+1]QTQGGGSVTKE[-131.1]LLEGEEE[+1]R[+10]	55.41	#N/A	TRUE	7248081	GE3_F2:2432:385-407 v	E151104_08_Orbi2_JZ_CO_ES_Alex_LaminA_190_SILAC_EDC_GE3_F2.mzML		0.9388	7248081	x	0		2432
H/hIDmX_band3_F2	2432	385-407	LH1	8	ASSHSS[+1]QTQGGGSVTKE[-131.1]LLEGEEE[+1]R[+10]	5	17480802	17480802	1.3	TRUE	55.41	5	497.843	NO	55.17	55.66	Library Peptides	17481000	55.41	ASSHSSQTQGGGSVTKELLEGEEER	ASSHSS[+1]QTQGGGSVTKE[-131.1]LLEGEEE[+1]R[+10]	55.41	#N/A	TRUE	7075699	GE3_F2:2432:385-407 v	E151104_08_Orbi2_JZ_CO_ES_Alex_LaminA_190_SILAC_EDC_GE3_F2.mzML		0.9388	7075699	y	7075699		2432
H/hIDmX_band3_F2	2432	385-407	LH2	9	ASSHSS[+1]QTQGGGSVTKE[-131.1]LLEGEEE[+1]R[+10]	5	17480802	17480802	1.3	TRUE	55.41	5	498.044	NO	55.17	55.66	Library Peptides	17481000	55.41	ASSHSSQTQGGGSVTKELLEGEEER	ASSHSS[+1]QTQGGGSVTKE[-131.1]LLEGEEE[+1]R[+10]	55.41	#N/A	TRUE	3157021	GE3_F2:2432:385-407 v	E151104_08_Orbi2_JZ_CO_ES_Alex_LaminA_190_SILAC_EDC_GE3_F2.mzML		0.9388	3157021	y	3157021		2432
H/hIDmX_band3_F2	2432	385-407	HHm	10	ASSHSS[+1]QTQGGGSVTK[+8]E[-131.1]LLEGEEE[+1]R[+10]	5	109609136	109609136	0.6	TRUE	55.41	5	499.245	NO	55.17	55.66	Library Peptides	109610000	55.41	ASSHSSQTQGGGSVTKELLEGEEER	ASSHSS[+1]QTQGGGSVTK[+8]E[-131.1]LLEGEEE[+1]R[+10]	55.41	#N/A	TRUE	40295140	GE3_F2:2432:385-407 v	E151104_08_Orbi2_JZ_CO_ES_Alex_LaminA_190_SILAC_EDC_GE3_F2.mzML		0.9905	40295140	y	40295140		2432
H/hIDmX_band3_F2	2432	385-407	HH1	11	ASSHSS[+1]QTQGGGSVTK[+8]E[-131.1]LLEGEEE[+1]R[+10]	5	109609136	109609136	0.6	TRUE	55.41	5	499.446	NO	55.17	55.66	Library Peptides	109610000	55.41	ASSHSSQTQGGGSVTKELLEGEEER	ASSHSS[+1]QTQGGGSVTK[+8]E[-131.1]LLEGEEE[+1]R[+10]	55.41	#N/A	TRUE	44242732	GE3_F2:2432:385-407 v	E151104_08_Orbi2_JZ_CO_ES_Alex_LaminA_190_SILAC_EDC_GE3_F2.mzML		0.9905	44242732	y	44242732		2432
H/hIDmX_band3_F2	2432	385-407	HH2	12	ASSHSS[+1]QTQGGGSVTK[+8]E[-131.1]LLEGEEE[+1]R[+10]	5	109609136	109609136	0.6	TRUE	55.41	5	499.647	NO	55.17	55.66	Library Peptides	109610000	55.41	ASSHSSQTQGGGSVTKELLEGEEER	ASSHSS[+1]QTQGGGSVTK[+8]E[-131.1]LLEGEEE[+1]R[+10]	55.41	#N/A	TRUE	25071264	GE3_F2:2432:385-407 v	E151104_08_Orbi2_JZ_CO_ES_Alex_LaminA_190_SILAC_EDC_GE3_F2.mzML		0.9905	25071264	y	25071264		2432
H/hIDmX_band3_F2	7995	55-78	LLm	1	EVSGIK[+1]AAYEAELGDARKE[-131.1]SLETE[+1]NAGLR	4	122189760	122189760	-0.5	TRUE	112.37	4	745.136	NO	112.05	112.77	Library Peptides	122190000	112.37	EVSGIKAAYEAELGDARKESLETENAGLR	EVSGIK[+1]AAYEAELGDARKE[-131.1]SLETE[+1]NAGLR	112.37	#N/A	TRUE	32889656	GE3_F2:7995:55-78 v	E151104_08_Orbi2_JZ_CO_ES_Alex_LaminA_190_SILAC_EDC_GE3_F2.mzML		0.991	32889656	y	32889656	0.226693	7995
H/hIDmX_band3_F2	7995	55-78	LL1	2	EVSGIK[+1]AAYEAELGDARKE[-131.1]SLETE[+1]NAGLR	4	122189760	122189760	-0.5	TRUE	112.37	4	745.387	NO	112.05	112.77	Library Peptides	122190000	112.37	EVSGIKAAYEAELGDARKESLETENAGLR	EVSGIK[+1]AAYEAELGDARKE[-131.1]SLETE[+1]NAGLR	112.37	#N/A	TRUE	49257608	GE3_F2:7995:55-78 v	E151104_08_Orbi2_JZ_CO_ES_Alex_LaminA_190_SILAC_EDC_GE3_F2.mzML		0.991	49257608	y	49257608		7995
H/hIDmX_band3_F2	7995	55-78	LL2	3	EVSGIK[+1]AAYEAELGDARKE[-131.1]SLETE[+1]NAGLR	4	122189760	122189760	-0.5	TRUE	112.45	4	745.637	NO	112.05	112.77	Library Peptides	122190000	112.37	EVSGIKAAYEAELGDARKESLETENAGLR	EVSGIK[+1]AAYEAELGDARKE[-131.1]SLETE[+1]NAGLR	112.37	#N/A	TRUE	40042492	GE3_F2:7995:55-78 v	E151104_08_Orbi2_JZ_CO_ES_Alex_LaminA_190_SILAC_EDC_GE3_F2.mzML		0.991	40042492	y	40042492		7995
H/hIDmX_band3_F2	7995	55-78	HLm	4	EVSGIK[+1]AAYEAELGDARKE[-131.1]SLETE[+1]NAGLR[+10]	4	33572264	33572264	-0.2	TRUE	112.21	4	747.638	NO	112.05	112.77	Library Peptides	33572000	112.37	EVSGIKAAYEAELGDARKESLETENAGLR	EVSGIK[+1]AAYEAELGDARKE[-131.1]SLETE[+1]NAGLR[+10]	112.37	#N/A	TRUE	7038174	GE3_F2:7995:55-78 v	E151104_08_Orbi2_JZ_CO_ES_Alex_LaminA_190_SILAC_EDC_GE3_F2.mzML		0.9188	7038174	y	7038174		7995
H/hIDmX_band3_F2	7995	55-78	HL1	5	EVSGIK[+1]AAYEAELGDARKE[-131.1]SLETE[+1]NAGLR[+10]	4	33572264	33572264	-0.2	TRUE	112.37	4	747.889	NO	112.05	112.77	Library Peptides	33572000	112.37	EVSGIKAAYEAELGDARKESLETENAGLR	EVSGIK[+1]AAYEAELGDARKE[-131.1]SLETE[+1]NAGLR[+10]	112.37	#N/A	TRUE	17713702	GE3_F2:7995:55-78 v	E151104_08_Orbi2_JZ_CO_ES_Alex_LaminA_190_SILAC_EDC_GE3_F2.mzML		0.9188	17713702	y	17713702		7995
H/hIDmX_band3_F2	7995	55-78	HL2	6	EVSGIK[+1]AAYEAELGDARKE[-131.1]SLETE[+1]NAGLR[+10]	4	33572264	33572264	-0.2	TRUE	112.37	4	748.14	NO	112.05	112.77	Library Peptides	33572000	112.37	EVSGIKAAYEAELGDARKESLETENAGLR	EVSGIK[+1]AAYEAELGDARKE[-131.1]SLETE[+1]NAGLR[+10]	112.37	#N/A	TRUE	8820390	GE3_F2:7995:55-78 v	E151104_08_Orbi2_JZ_CO_ES_Alex_LaminA_190_SILAC_EDC_GE3_F2.mzML		0.9188	8820390	y	8820390		7995
H/hIDmX_band3_F2	7995	55-78	LHm	7	EVSGIK[+9]AAYEAELGDAR[+10]K[+8]E[-131.1]SLETE[+1]NAGLR	4	39778688	39778688	0.2	TRUE	112.29	4	751.645	NO	112.05	112.77	Library Peptides	39779000	112.29	EVSGIKAAYEAELGDARKESLETENAGLR	EVSGIK[+9]AAYEAELGDAR[+10]K[+8]E[-131.1]SLETE[+1]NAGLR	112.29	#N/A	TRUE	10765027	GE3_F2:7995:55-78 v	E151104_08_Orbi2_JZ_CO_ES_Alex_LaminA_190_SILAC_EDC_GE3_F2.mzML		0.9656	10765027	y	10765027		7995
H/hIDmX_band3_F2	7995	55-78	LH1	8	EVSGIK[+9]AAYEAELGDAR[+10]K[+8]E[-131.1]SLETE[+1]NAGLR	4	39778688	39778688	0.2	TRUE	112.37	4	751.896	NO	112.05	112.77	Library Peptides	39779000	112.29	EVSGIKAAYEAELGDARKESLETENAGLR	EVSGIK[+9]AAYEAELGDAR[+10]K[+8]E[-131.1]SLETE[+1]NAGLR	112.29	#N/A	TRUE	17206264	GE3_F2:7995:55-78 v	E151104_08_Orbi2_JZ_CO_ES_Alex_LaminA_190_SILAC_EDC_GE3_F2.mzML		0.9656	17206264	y	17206264		7995
H/hIDmX_band3_F2	7995	55-78	LH2	9	EVSGIK[+9]AAYEAELGDAR[+10]K[+8]E[-131.1]SLETE[+1]NAGLR	4	39778688	39778688	0.2	TRUE	112.37	4	752.147	NO	112.05	112.77	Library Peptides	39779000	112.29	EVSGIKAAYEAELGDARKESLETENAGLR	EVSGIK[+9]AAYEAELGDAR[+10]K[+8]E[-131.1]SLETE[+1]NAGLR	112.29	#N/A	TRUE	11807398	GE3_F2:7995:55-78 v	E151104_08_Orbi2_JZ_CO_ES_Alex_LaminA_190_SILAC_EDC_GE3_F2.mzML		0.9656	11807398	y	11807398		7995
H/hIDmX_band3_F2	7995	55-78	HHm	10	EVSGIK[+9]AAYEAELGDAR[+10]K[+8]E[-131.1]SLETE[+1]NAGLR[+10]	4	128028624	128028624	-0.3	TRUE	112.37	4	754.147	NO	112.05	112.77	Library Peptides	128030000	112.37	EVSGIKAAYEAELGDARKESLETENAGLR	EVSGIK[+9]AAYEAELGDAR[+10]K[+8]E[-131.1]SLETE[+1]NAGLR[+10]	112.37	#N/A	TRUE	40957372	GE3_F2:7995:55-78 v	E151104_08_Orbi2_JZ_CO_ES_Alex_LaminA_190_SILAC_EDC_GE3_F2.mzML		0.9797	40957372	y	40957372		7995
H/hIDmX_band3_F2	7995	55-78	HH1	11	EVSGIK[+9]AAYEAELGDAR[+10]K[+8]E[-131.1]SLETE[+1]NAGLR[+10]	4	128028624	128028624	-0.3	TRUE	112.37	4	754.398	NO	112.05	112.77	Library Peptides	128030000	112.37	EVSGIKAAYEAELGDARKESLETENAGLR	EVSGIK[+9]AAYEAELGDAR[+10]K[+8]E[-131.1]SLETE[+1]NAGLR[+10]	112.37	#N/A	TRUE	54166172	GE3_F2:7995:55-78 v	E151104_08_Orbi2_JZ_CO_ES_Alex_LaminA_190_SILAC_EDC_GE3_F2.mzML		0.9797	54166172	y	54166172		7995
H/hIDmX_band3_F2	7995	55-78	HH2	12	EVSGIK[+9]AAYEAELGDAR[+10]K[+8]E[-131.1]SLETE[+1]NAGLR[+10]	4	128028624	128028624	-0.3	TRUE	112.21	4	754.649	NO	112.05	112.77	Library Peptides	128030000	112.37	EVSGIKAAYEAELGDARKESLETENAGLR	EVSGIK[+9]AAYEAELGDAR[+10]K[+8]E[-131.1]SLETE[+1]NAGLR[+10]	112.37	#N/A	TRUE	32905084	GE3_F2:7995:55-78 v	E151104_08_Orbi2_JZ_CO_ES_Alex_LaminA_190_SILAC_EDC_GE3_F2.mzML		0.9797	32905084	y	32905084		7995
H/hIDmX_band3_F2	9103	319-324	LLm	1	LRDLE[+1]DSLARE[-131.1]EAK[+1]LRDLEDSLAR	4	47584620	47584620	0.6	TRUE	124.54	4	671.864	NO	124.2	125.11	Library Peptides	47585000	124.54	LRDLEDSLAREEAKLRDLEDSLAR	LRDLE[+1]DSLARE[-131.1]EAK[+1]LRDLEDSLAR	124.54	#N/A	TRUE	18186846	GE3_F2:9103:319-324 v	E151104_08_Orbi2_JZ_CO_ES_Alex_LaminA_190_SILAC_EDC_GE3_F2.mzML		0.9361	18186846	y	18186846	0.527557	9103
H/hIDmX_band3_F2	9103	319-324	LL1	2	LRDLE[+1]DSLARE[-131.1]EAK[+1]LRDLEDSLAR	4	47584620	47584620	0.6	TRUE	124.66	4	672.114	NO	124.2	125.11	Library Peptides	47585000	124.54	LRDLEDSLAREEAKLRDLEDSLAR	LRDLE[+1]DSLARE[-131.1]EAK[+1]LRDLEDSLAR	124.54	#N/A	TRUE	17311100	GE3_F2:9103:319-324 v	E151104_08_Orbi2_JZ_CO_ES_Alex_LaminA_190_SILAC_EDC_GE3_F2.mzML		0.9361	17311100	y	17311100		9103
H/hIDmX_band3_F2	9103	319-324	LL2	3	LRDLE[+1]DSLARE[-131.1]EAK[+1]LRDLEDSLAR	4	47584620	47584620	0.6	TRUE	124.66	4	672.365	NO	124.2	125.11	Library Peptides	47585000	124.54	LRDLEDSLAREEAKLRDLEDSLAR	LRDLE[+1]DSLARE[-131.1]EAK[+1]LRDLEDSLAR	124.54	#N/A	TRUE	12086676	GE3_F2:9103:319-324 v	E151104_08_Orbi2_JZ_CO_ES_Alex_LaminA_190_SILAC_EDC_GE3_F2.mzML		0.9361	12086676	y	12086676		9103
H/hIDmX_band3_F2	9103	319-324	HLm	4	LR[+10]DLE[+1]DSLAR[+10]E[-131.1]EAK[+1]LRDLEDSLAR	4	58108320	58108320	0.5	TRUE	124.66	4	676.868	NO	124.2	125.11	Library Peptides	58108000	124.66	LRDLEDSLAREEAKLRDLEDSLAR	LR[+10]DLE[+1]DSLAR[+10]E[-131.1]EAK[+1]LRDLEDSLAR	124.66	#N/A	TRUE	17034846	GE3_F2:9103:319-324 v	E151104_08_Orbi2_JZ_CO_ES_Alex_LaminA_190_SILAC_EDC_GE3_F2.mzML		0.9459	17034846	y	17034846		9103
H/hIDmX_band3_F2	9103	319-324	HL1	5	LR[+10]DLE[+1]DSLAR[+10]E[-131.1]EAK[+1]LRDLEDSLAR	4	58108320	58108320	0.5	TRUE	124.66	4	677.118	NO	124.2	125.11	Library Peptides	58108000	124.66	LRDLEDSLAREEAKLRDLEDSLAR	LR[+10]DLE[+1]DSLAR[+10]E[-131.1]EAK[+1]LRDLEDSLAR	124.66	#N/A	TRUE	27965420	GE3_F2:9103:319-324 v	E151104_08_Orbi2_JZ_CO_ES_Alex_LaminA_190_SILAC_EDC_GE3_F2.mzML		0.9459	27965420	y	27965420		9103
H/hIDmX_band3_F2	9103	319-324	HL2	6	LR[+10]DLE[+1]DSLAR[+10]E[-131.1]EAK[+1]LRDLEDSLAR	4	58108320	58108320	0.5	TRUE	124.54	4	677.369	NO	124.2	125.11	Library Peptides	58108000	124.66	LRDLEDSLAREEAKLRDLEDSLAR	LR[+10]DLE[+1]DSLAR[+10]E[-131.1]EAK[+1]LRDLEDSLAR	124.66	#N/A	TRUE	13108058	GE3_F2:9103:319-324 v	E151104_08_Orbi2_JZ_CO_ES_Alex_LaminA_190_SILAC_EDC_GE3_F2.mzML		0.9459	13108058	y	13108058		9103
H/hIDmX_band3_F2	9103	319-324	LHm	7	LRDLE[+1]DSLARE[-131.1]EAK[+9]LR[+10]DLEDSLAR[+10]	4	65794756	65794756	-0.7	TRUE	124.66	4	678.871	NO	124.2	125.11	Library Peptides	65795000	124.54	LRDLEDSLAREEAKLRDLEDSLAR	LRDLE[+1]DSLARE[-131.1]EAK[+9]LR[+10]DLEDSLAR[+10]	124.54	#N/A	TRUE	23443670	GE3_F2:9103:319-324 v	E151104_08_Orbi2_JZ_CO_ES_Alex_LaminA_190_SILAC_EDC_GE3_F2.mzML		0.9728	23443670	y	23443670		9103
H/hIDmX_band3_F2	9103	319-324	LH1	8	LRDLE[+1]DSLARE[-131.1]EAK[+9]LR[+10]DLEDSLAR[+10]	4	65794756	65794756	-0.7	TRUE	124.54	4	679.122	NO	124.2	125.11	Library Peptides	65795000	124.54	LRDLEDSLAREEAKLRDLEDSLAR	LRDLE[+1]DSLARE[-131.1]EAK[+9]LR[+10]DLEDSLAR[+10]	124.54	#N/A	TRUE	28088344	GE3_F2:9103:319-324 v	E151104_08_Orbi2_JZ_CO_ES_Alex_LaminA_190_SILAC_EDC_GE3_F2.mzML		0.9728	28088344	y	28088344		9103
H/hIDmX_band3_F2	9103	319-324	LH2	9	LRDLE[+1]DSLARE[-131.1]EAK[+9]LR[+10]DLEDSLAR[+10]	4	65794756	65794756	-0.7	TRUE	124.54	4	679.373	NO	124.2	125.11	Library Peptides	65795000	124.54	LRDLEDSLAREEAKLRDLEDSLAR	LRDLE[+1]DSLARE[-131.1]EAK[+9]LR[+10]DLEDSLAR[+10]	124.54	#N/A	TRUE	14262740	GE3_F2:9103:319-324 v	E151104_08_Orbi2_JZ_CO_ES_Alex_LaminA_190_SILAC_EDC_GE3_F2.mzML		0.9728	14262740	y	14262740		9103
H/hIDmX_band3_F2	9103	319-324	HHm	10	LR[+10]DLE[+1]DSLAR[+10]E[-131.1]EAK[+9]LR[+10]DLEDSLAR[+10]	4	63374232	63374232	0.2	TRUE	124.54	4	683.875	NO	124.2	125.11	Library Peptides	63374000	124.54	LRDLEDSLAREEAKLRDLEDSLAR	LR[+10]DLE[+1]DSLAR[+10]E[-131.1]EAK[+9]LR[+10]DLEDSLAR[+10]	124.54	#N/A	TRUE	27252046	GE3_F2:9103:319-324 v	E151104_08_Orbi2_JZ_CO_ES_Alex_LaminA_190_SILAC_EDC_GE3_F2.mzML		0.9879	27252046	y	27252046		9103
H/hIDmX_band3_F2	9103	319-324	HH1	11	LR[+10]DLE[+1]DSLAR[+10]E[-131.1]EAK[+9]LR[+10]DLEDSLAR[+10]	4	63374232	63374232	0.2	TRUE	124.66	4	684.126	NO	124.2	125.11	Library Peptides	63374000	124.54	LRDLEDSLAREEAKLRDLEDSLAR	LR[+10]DLE[+1]DSLAR[+10]E[-131.1]EAK[+9]LR[+10]DLEDSLAR[+10]	124.54	#N/A	TRUE	23236332	GE3_F2:9103:319-324 v	E151104_08_Orbi2_JZ_CO_ES_Alex_LaminA_190_SILAC_EDC_GE3_F2.mzML		0.9879	23236332	y	23236332		9103
H/hIDmX_band3_F2	9103	319-324	HH2	12	LR[+10]DLE[+1]DSLAR[+10]E[-131.1]EAK[+9]LR[+10]DLEDSLAR[+10]	4	63374232	63374232	0.2	TRUE	124.2	4	684.377	NO	124.2	125.11	Library Peptides	63374000	124.54	LRDLEDSLAREEAKLRDLEDSLAR	LR[+10]DLE[+1]DSLAR[+10]E[-131.1]EAK[+9]LR[+10]DLEDSLAR[+10]	124.54	#N/A	TRUE	12885856	GE3_F2:9103:319-324 v	E151104_08_Orbi2_JZ_CO_ES_Alex_LaminA_190_SILAC_EDC_GE3_F2.mzML		0.9879	12885856	y	12885856		9103
H/hIDmX_band3_F2	6187	1-47	LLm	1	M[+1]ETPSQRE[-131.1]LAVYID[+1]R	3	121019544	121019544	-0.8	TRUE	93.68	3	560.291	NO	93.12	94.08	Library Peptides	121020000	93.68	METPSQRELAVYIDR	M[+1]ETPSQRE[-131.1]LAVYID[+1]R	93.68	#N/A	FALSE	59528632	GE3_F2:6187:1-47 v	E151104_08_Orbi2_JZ_CO_ES_Alex_LaminA_190_SILAC_EDC_GE3_F2.mzML		0.9502	59528632	y	59528632	0.291217	6187
H/hIDmX_band3_F2	6187	1-47	LL1	2	M[+1]ETPSQRE[-131.1]LAVYID[+1]R	3	121019544	121019544	-0.8	TRUE	93.68	3	560.625	NO	93.12	94.08	Library Peptides	121020000	93.68	METPSQRELAVYIDR	M[+1]ETPSQRE[-131.1]LAVYID[+1]R	93.68	#N/A	FALSE	41691408	GE3_F2:6187:1-47 v	E151104_08_Orbi2_JZ_CO_ES_Alex_LaminA_190_SILAC_EDC_GE3_F2.mzML		0.9502	41691408	y	41691408		6187
H/hIDmX_band3_F2	6187	1-47	LL2	3	M[+1]ETPSQRE[-131.1]LAVYID[+1]R	3	121019544	121019544	-0.8	TRUE	93.84	3	560.959	NO	93.12	94.08	Library Peptides	121020000	93.68	METPSQRELAVYIDR	M[+1]ETPSQRE[-131.1]LAVYID[+1]R	93.68	#N/A	FALSE	19799506	GE3_F2:6187:1-47 v	E151104_08_Orbi2_JZ_CO_ES_Alex_LaminA_190_SILAC_EDC_GE3_F2.mzML		0.9502	19799506	y	19799506		6187
H/hIDmX_band3_F2	6187	1-47	HLm	4	M[+1]ETPSQR[+10]E[-131.1]LAVYID[+1]R	3	118897456	118897456	0.1	TRUE	93.68	3	563.627	NO	93.12	94.08	Library Peptides	118900000	93.68	METPSQRELAVYIDR	M[+1]ETPSQR[+10]E[-131.1]LAVYID[+1]R	93.68	#N/A	TRUE	50337508	GE3_F2:6187:1-47 v	E151104_08_Orbi2_JZ_CO_ES_Alex_LaminA_190_SILAC_EDC_GE3_F2.mzML		0.9809	50337508	y	50337508		6187
H/hIDmX_band3_F2	6187	1-47	HL1	5	M[+1]ETPSQR[+10]E[-131.1]LAVYID[+1]R	3	118897456	118897456	0.1	TRUE	93.68	3	563.961	NO	93.12	94.08	Library Peptides	118900000	93.68	METPSQRELAVYIDR	M[+1]ETPSQR[+10]E[-131.1]LAVYID[+1]R	93.68	#N/A	TRUE	46449712	GE3_F2:6187:1-47 v	E151104_08_Orbi2_JZ_CO_ES_Alex_LaminA_190_SILAC_EDC_GE3_F2.mzML		0.9809	46449712	y	46449712		6187
H/hIDmX_band3_F2	6187	1-47	HL2	6	M[+1]ETPSQR[+10]E[-131.1]LAVYID[+1]R	3	118897456	118897456	0.1	TRUE	93.68	3	564.295	NO	93.12	94.08	Library Peptides	118900000	93.68	METPSQRELAVYIDR	M[+1]ETPSQR[+10]E[-131.1]LAVYID[+1]R	93.68	#N/A	TRUE	22110238	GE3_F2:6187:1-47 v	E151104_08_Orbi2_JZ_CO_ES_Alex_LaminA_190_SILAC_EDC_GE3_F2.mzML		0.9809	22110238	y	22110238		6187
H/hIDmX_band3_F2	6187	1-47	LHm	7	M[+1]ETPSQRE[-131.1]LAVYID[+1]R[+10]	3	118897456	118897456	0.1	TRUE	93.68	3	563.627	YES	93.12	94.08	Library Peptides	118900000	93.68	METPSQRELAVYIDR	M[+1]ETPSQRE[-131.1]LAVYID[+1]R[+10]	93.68	#N/A	TRUE	50337508	GE3_F2:6187:1-47 v	E151104_08_Orbi2_JZ_CO_ES_Alex_LaminA_190_SILAC_EDC_GE3_F2.mzML		0.9809	50337508	x	0		6187
H/hIDmX_band3_F2	6187	1-47	LH1	8	M[+1]ETPSQRE[-131.1]LAVYID[+1]R[+10]	3	118897456	118897456	0.1	TRUE	93.68	3	563.961	YES	93.12	94.08	Library Peptides	118900000	93.68	METPSQRELAVYIDR	M[+1]ETPSQRE[-131.1]LAVYID[+1]R[+10]	93.68	#N/A	TRUE	46449712	GE3_F2:6187:1-47 v	E151104_08_Orbi2_JZ_CO_ES_Alex_LaminA_190_SILAC_EDC_GE3_F2.mzML		0.9809	46449712	x	0		6187
H/hIDmX_band3_F2	6187	1-47	LH2	9	M[+1]ETPSQRE[-131.1]LAVYID[+1]R[+10]	3	118897456	118897456	0.1	TRUE	93.68	3	564.295	YES	93.12	94.08	Library Peptides	118900000	93.68	METPSQRELAVYIDR	M[+1]ETPSQRE[-131.1]LAVYID[+1]R[+10]	93.68	#N/A	TRUE	22110238	GE3_F2:6187:1-47 v	E151104_08_Orbi2_JZ_CO_ES_Alex_LaminA_190_SILAC_EDC_GE3_F2.mzML		0.9809	22110238	x	0		6187
H/hIDmX_band3_F2	6187	1-47	HHm	10	M[+1]ETPSQR[+10]E[-131.1]LAVYID[+1]R[+10]	3	168360320	168360320	1	TRUE	93.68	3	566.963	NO	93.12	94.08	Library Peptides	168360000	93.68	METPSQRELAVYIDR	M[+1]ETPSQR[+10]E[-131.1]LAVYID[+1]R[+10]	93.68	#N/A	TRUE	69616000	GE3_F2:6187:1-47 v	E151104_08_Orbi2_JZ_CO_ES_Alex_LaminA_190_SILAC_EDC_GE3_F2.mzML		0.9275	69616000	y	69616000		6187
H/hIDmX_band3_F2	6187	1-47	HH1	11	M[+1]ETPSQR[+10]E[-131.1]LAVYID[+1]R[+10]	3	168360320	168360320	1	TRUE	93.68	3	567.297	NO	93.12	94.08	Library Peptides	168360000	93.68	METPSQRELAVYIDR	M[+1]ETPSQR[+10]E[-131.1]LAVYID[+1]R[+10]	93.68	#N/A	TRUE	77187784	GE3_F2:6187:1-47 v	E151104_08_Orbi2_JZ_CO_ES_Alex_LaminA_190_SILAC_EDC_GE3_F2.mzML		0.9275	77187784	y	77187784		6187
H/hIDmX_band3_F2	6187	1-47	HH2	12	M[+1]ETPSQR[+10]E[-131.1]LAVYID[+1]R[+10]	3	168360320	168360320	1	TRUE	93.68	3	567.631	NO	93.12	94.08	Library Peptides	168360000	93.68	METPSQRELAVYIDR	M[+1]ETPSQR[+10]E[-131.1]LAVYID[+1]R[+10]	93.68	#N/A	TRUE	21556548	GE3_F2:6187:1-47 v	E151104_08_Orbi2_JZ_CO_ES_Alex_LaminA_190_SILAC_EDC_GE3_F2.mzML		0.9275	21556548	y	21556548		6187
H/hIDmX_band3_F2	4658	219-254	LLm	1	NIYSEELRETK[+1]RRE[-131.1]AQHED[+1]QVEQYKK	4	93778544	93778544	-1.1	TRUE	78.92	4	795.156	NO	78.15	79.26	Library Peptides	93779000	78.4	NIYSEELRETKRREAQHEDQVEQYKK	NIYSEELRETK[+1]RRE[-131.1]AQHED[+1]QVEQYKK	78.4	#N/A	FALSE	29422126	GE3_F2:4658:219-254 v	E151104_08_Orbi2_JZ_CO_ES_Alex_LaminA_190_SILAC_EDC_GE3_F2.mzML		0.9429	29422126	y	29422126	0.414706	4658
H/hIDmX_band3_F2	4658	219-254	LL1	2	NIYSEELRETK[+1]RRE[-131.1]AQHED[+1]QVEQYKK	4	93778544	93778544	-1.1	TRUE	78.4	4	795.407	NO	78.15	79.26	Library Peptides	93779000	78.4	NIYSEELRETKRREAQHEDQVEQYKK	NIYSEELRETK[+1]RRE[-131.1]AQHED[+1]QVEQYKK	78.4	#N/A	FALSE	36279516	GE3_F2:4658:219-254 v	E151104_08_Orbi2_JZ_CO_ES_Alex_LaminA_190_SILAC_EDC_GE3_F2.mzML		0.9429	36279516	y	36279516		4658
[truncated: 46 more rows]
