# Supplementary material for: Lamin A molecular compression and sliding as mechanisms behind nucleoskeleton elasticity
Source: Nat Commun. 2019 Jul 11;10:3056. doi: 10.1038/s41467-019-11063-6 (PMC6624373; doi:10.1038/s41467-019-11063-6)
Supplement: Supplementary file 6 — Supplementary Data 3 [file 41467_2019_11063_MOESM6_ESM.xlsx]

## Sheet: Skyline vs Xcalibur
Supplementary Data 3. Comparison of (HL+LH)/(LL+HL+LH+HH) ratios for a subset of spectra calculated using Skyline XiC areas or Xcalibur XiC average peak intensities. Respective ratios are calculated using Skyline XiC areas (Supplementary Data 2, 3) or average peak intensities across XiCs recorded in Xcalibur (data given). With the exception of MS1 spectra with contaminant ions or otherwise poorly…
Experiment_band_SCX fraction	Cross-link (residue number-to-residue number)	Spectra	XiC area ratio (Skyline)	Commentary Skyline	Ratio difference	Commentary Xcalibur	Average intensity across the XiC ratio (Thermo-Xcalibur)	Average intensity across the XiC (Thermo-Xcalibur)
								LLm	LL1	LL2	HLm	HL1	HL2	LHm	LH1	LH2	HLm	HH1	HH2
HIDmX_band2_F1	1-37	3576	0.0606006		0.0606006		0	120000	230000	969000	-	-	-	-	-	-	237000	241000	132000
HIDmX_band2_F1	1-37	4862	0.13133		-0.000898873		0.132229	171000	255000	120000	52200	63100	25400	37700	20300	-	335000	272000	151000
HIDmX_band2_F1	1-37	4868	0.0386494		0.0386494		0	294000	164000	132000	-	-	-	-	-	-	261000	242000	119000
H-hIDmX_band3_F1	1-37	5041	0.242945	Poor HL/LH isotopic clusters, LH1 is likely a contaminant	0.16904	Poor HL/LH isotopic clusters, LH1 is likely a contaminant	0.0739055	50200	75700	-	-	-	-	-	34100	-	41400	194000	66000
HIDmX_band3_F1	1-47	6289	0.184076		0.00322532		0.18085	2110000	1970000	767000	1160000	785000	450000	-	-	-	3140000	2240000	621000
HIDmX_band3_F1	1-47	6298	0.184076		0.00322532		0.18085	2110000	1970000	767000	1160000	785000	450000	-	-	-	3140000	2240000	621000
HIDmX_band2_F2	1-47	5553	0.169415	1st and 2nd isotope peaks are overlayed in LH and HL isotopic clusters by the tail of adjecent contaminant ions, ratio calculated using mono-iso-tope peaks only	-0.220291		0.389706	227000	177000	55400	104000	346000	236000	-	-	-	379000	209000	26900
HIDmX_band2_F2	1-47	10426	0.143966		-0.00227776		0.146244	82900	153000	106000	13700	27300	22400	20800	10600	26100	96900	153000	114000
HIDmX_band2_F2	1-47	10433	0.143966		-0.00227776		0.146244	82900	153000	106000	13700	27300	22400	20800	10600	26100	96900	153000	114000
HIDmX_band1_F2	1-47	5878	0.272454		0.000157204		0.272297	219000	163000	75400	198000	147000	51600	-	-	-	343000	210000	49500
HIDmX_band1_F2	1-47	5887	0.272454		0.000157204		0.272297	219000	163000	75400	198000	147000	51600	-	-	-	343000	210000	49500
H-hIDmX_band3_F2	1-47	6187	0.291217		0.000592385		0.290625	336000	270000	97000	287000	251000	113000	-	-	-	372000	407000	107000
H-hIDmX_band3_F1	1-47	6319	0.305747		-0.00712319		0.31287	1060000	1190000	350000	1300000	1060000	443000	-	-	-	1770000	1290000	496000
H-hIDmX_band3_F1	1-47	6320	0.305747		-0.00712319		0.31287	1060000	1190000	350000	1300000	1060000	443000	-	-	-	1770000	1290000	496000
H-hIDmX_band1_F2	1-47	5022	0.427427		0.0162645		0.411162	127000	88900	36500	207000	148000	66400	-	-	-	216000	99500	35600
H-hIDmX_band1_F2	1-47	5029	0.427427		0.0162645		0.411162	127000	88900	36500	207000	148000	66400	-	-	-	216000	99500	35600
H-hIDmX_band1_F2	1-47	6157	0.417935		0.0026649		0.41527	596000	462000	204000	1.03e+06	743000	283000	-	-	-	904000	553000	176000
H-hIDmX_band1_F2	1-47	8973	0.415507		0.00235223		0.413155	156000	312000	233000	164000	261000	208000	144000	137000	135000	245000	312000	232000
HIDmX_band1_F2	1-65	4294	0.308016		0.0779033		0.230112	63000	72200	34700	43200	25300	10300	12800	16600	7680	87100	73100	57600
H-hIDmX_band1_F2	1-65	4403	0.391565		-0.0350486		0.426614	90600	137000	58800	125000	125000	45400	101000	66000	41900	183000	136000	72400
H-hIDmX_band1_F1	1-65	2745	0.446141		0.0142025		0.431938	63600	58500	28900	42900	51900	17200	76600	72900	24400	98400	87300	39300
HIDmX_band3_F1	31-32	6584	0.332935		0.00514873		0.327786	673000	1180000	1010000	911000	1220000	1040000	-	-	-	1150000	1480000	1010000
HIDmX_band2_F1	31-32	6829	0.3106		0.00186075		0.30874	195000	331000	260000	242000	245000	216000	-	-	-	221000	375000	192000
H-hIDmX_band3_F1	31-32	6586	0.501664		-0.00298434		0.504648	830000	1400000	1240000	2180000	2960000	2460000	-	-	-	1260000	1560000	1170000
H-hIDmX_band1_F2	31-32	9208	0.502164		-0.00423614		0.5064	46900	88500	90000	49000	98800	109000	65400	99900	108000	69600	128000	93700
H-hIDmX_band1_F2	31-32	9563	0.497206		0.00191172		0.495294	137000	270000	376000	204000	354000	349000	225000	386000	324000	295000	406000	393000
H-hIDmX_band1_F1	31-32	6379	0.515496		-0.00143926		0.516935	1510000	2570000	2270000	4170000	6340000	5210000	-	-	-	2720000	3220000	2400000
HIDmX_band3_F1	32-33	6381	0.351543		-0.00632943		0.357872	859000	1440000	1410000	1240000	1.79e+06	1350000	-	-	-	1220000	1670000	1260000
HIDmX_band3_F1	32-33	6567	0.33229		0.00450445		0.327786	673000	1180000	1010000	911000	1220000	1040000	-	-	-	1150000	1480000	1010000
HIDmX_band2_F2	32-33	10785	0.296184		-0.033188		0.329372	64100	69400	143000	42000	66700	27100	-	-	-	-	-	-
HIDmX_band2_F1	32-33	6515	0.334111		-0.00346023		0.337571	701000	1210000	1040000	965000	1460000	1000000	-	-	-	1240000	1420000	1110000
H-hIDmX_band3_F1	32-33	6359	0.484957		-0.0265614		0.511518	462000	782000	677000	1140000	1820000	1370000	-	-	-	729000	880000	605000
H-hIDmX_band3_F1	32-33	6524	0.501549		-0.00309914		0.504648	830000	1400000	1240000	2180000	2960000	2460000	-	-	-	1260000	1560000	1170000
H-hIDmX_band3_F1	32-33	6662	0.545557		0.0409085		0.504648	830000	1400000	1240000	2180000	2960000	2460000	-	-	-	1260000	1560000	1170000
H-hIDmX_band2_F2	32-33	9827	0.477388		-0.00681037		0.484199	96300	155000	280000	146000	255000	184000	162000	185000	283000	219000	276000	268000
H-hIDmX_band2_F1	32-33	6635	0.494797		-0.0105857		0.505383	96300	118000	113000	181000	279000	277000	-	-	-	117000	168000	109000
H-hIDmX_band1_F2	32-33	9664	0.522324		-0.0454565		0.567781	21600	358000	458000	99400	468000	231000	270000	342000	373000	158000	171000	191000
H-hIDmX_band1_F1	32-33	6317	0.500119		-0.0168166		0.516935	1510000	2570000	2270000	4170000	6340000	5210000	-	-	-	2720000	3220000	2400000
HIDmX_band3_F1	32-34	6389	0.330589		0.0021553		0.328434	319000	641000	507000	399000	664000	434000	-	-	-	464000	659000	471000
HIDmX_band3_F1	32-34	6404	0.334942		0.00404027		0.330902	485000	902000	725000	677000	812000	734000	-	-	-	810000	977000	596000
HIDmX_band3_F1	32-34	6423	0.329626		0.00119295		0.328434	319000	641000	507000	399000	664000	434000	-	-	-	464000	659000	471000
HIDmX_band3_F1	32-34	6565	0.341589		-0.00024803		0.341837	2600000	4510000	4.11e+06	3440000	5150000	4.14e+06	-	-	-	4220000	5240000	3830000
HIDmX_band2_F1	32-34	6689	0.335625		-0.00109457		0.33672	716000	1210000	974000	885000	1300000	1.03e+06	-	-	-	1130000	1330000	973000
H-hIDmX_band3_F1	32-34	6361	0.492393		-0.0191252		0.511518	462000	782000	677000	1140000	1820000	1370000	-	-	-	729000	880000	605000
H-hIDmX_band3_F1	32-34	6370	0.523976		-0.00430862		0.528284	399000	601000	545000	988000	1310000	1120000	-	-	-	475000	588000	444000
H-hIDmX_band3_F1	32-34	6388	0.522434		-0.00585062		0.528284	399000	601000	545000	988000	1310000	1120000	-	-	-	475000	588000	444000
H-hIDmX_band2_F2	32-34	10198	0.436463		-0.0196647		0.456127	54100	128000	121000	83600	156000	89100	35500	67400	63800	69400	131000	87200
H-hIDmX_band1_F2	32-34	9451	0.491996		0.00493284		0.487063	177000	587000	709000	426000	752000	703000	253000	552000	420000	562000	756000	480000
H-hIDmX_band1_F2	32-34	9475	0.510154		0.00540892		0.504745	331000	708000	1040000	433000	996000	889000	728000	912000	935000	676000	1140000	906000
H-hIDmX_band1_F1	32-34	6154	0.509489		-0.00534843		0.514837	1120000	1960000	1870000	3140000	4240000	3550000	-	-	-	1730000	2130000	1490000
H-hIDmX_band1_F1	32-34	6314	0.503323		0.000522642		0.5028	4430000	7280000	6390000	11400000	16500000	13400000	-	-	-	7110000	8890000	6740000
HIDmX_band1_F2	53-75	7370	0.157768		-0.0163462		0.174114	34300	41200	54500	9410	9040	-	5720	14900	11000	45800	35800	25900
H-hIDmX_band3_F2	53-75	8005	0.196308		-0.000657538		0.196966	86500	118000	86400	12000	27500	30600	30500	25100	19700	109000	105000	87900
H-hIDmX_band3_F1	53-75	8092	0.310764		0.0393649		0.271399	219000	323000	245000	80700	190000	49800	68000	87400	59000	202000	270000	177000
H-hIDmX_band1_F1	53-75	7771	0.357113		-0.00722925		0.364342	109000	197000	138000	70600	98900	77100	65200	68100	47400	110000	120000	71500
HIDmX_band3_F1	53-78	8222	0.195213		0.0222742		0.172939	425000	456000	314000	61800	69300	50700	82900	75900	47700	252000	266000	144000
HIDmX_band2_F2	53-78	8645	0.273786	HL isotopic cluster has idotp of 0.45: likely overlayed by a contaminant. Ratio calculated using only LH and HH stands at 0.107382938030148	12.9% (-3.8%)	HL isotopic cluster overlayed by a contaminant. Ratio calculated using only LH and HH stands at 0.107382938030148	0.144959	-	-	-	-	-	-	27400	44900	22300	128000	255000	175000
HIDmX_band1_F2	53-78	7366	0.250975		-0.0115428		0.262518	98700	161000	123000	27000	53000	39500	52900	47400	37100	129000	138000	72000
HIDmX_band1_F2	53-78	7372	0.157768		-0.0163462		0.174114	34300	41200	54500	9410	9040	-	5720	14900	11000	45800	35800	25900
H-hIDmX_band2_F2	53-78	8258	0.250341		0.0105663		0.239775	204000	355000	169000	96700	70000	91600	73400	33400	99800	269000	251000	226000
H-hIDmX_band1_F2	53-78	7787	0.404724		0.0143548		0.390369	216000	295000	199000	105000	199000	123000	119000	180000	109000	199000	241000	154000
H-hIDmX_band1_F2	53-78	7795	0.350318		0.00833689		0.341981	128000	131000	94600	32900	49500	39200	67800	89000	61700	121000	118000	61800
H-hIDmX_band1_F1	53-78	7765	0.358611		-0.00573066		0.364342	109000	197000	138000	70600	98900	77100	65200	68100	47400	110000	120000	71500
H-hIDmX_band1_F1	53-78	7766	0.383647		0.00039873		0.383248	148000	226000	159000	109000	130000	96100	80100	88000	83400	142000	152000	117000
H-hIDmX_band1_F1	53-78	7769	0.358611		-0.00573066		0.364342	109000	197000	138000	70600	98900	77100	65200	68100	47400	110000	120000	71500
HIDmX_band2_F1	55-78	7788	0.156074	Poop idotp for HL and LH isotopic clusters (0.8 and 0.83 respectively) - may be contaminated	0.0705026	HL/LH isotopic clusters are poorly pronounced	0.0855711	81300	101000	-	4860	6240	-	4210	18500	-	93000	86000	-
H-hIDmX_band3_F2	55-78	7995	0.226693		-0.0230321		0.249725	187000	253000	222000	36600	98000	51000	47000	133000	66100	199000	260000	176000
HIDmX_band1_F2	55-81	7360	0.264733		0.00221477		0.262518	98700	161000	123000	27000	53000	39500	52900	47400	37100	129000	138000	72000
H-hIDmX_band1_F2	55-81	7792	0.39255		0.00218103		0.390369	216000	295000	199000	105000	199000	123000	119000	180000	109000	199000	241000	154000
HIDmX_band2_F2	65-81	8266	0.18652		0.0431265		0.143393	183000	306000	270000	41900	44900	42500	37400	45700	47400	263000	305000	225000
H-hIDmX_band1_F1	65-81	7075	0.404063		0.00185048		0.402212	1450000	2420000	2.03e+06	1000000	1500000	1290000	1320000	1660000	1230000	2.01e+06	2310000	1670000
HIDmX_band2_F1	65-97	4018	0.0853397	Poop idotp for HL and LH isotopic clusters (0.69 and 0.66 respectively) - 2nd isotopic peaks missing altogether	0.0853397	HL/LH isotopic clusters are poorly pronounced	0	240000	164000	166000	-	-	-	-	-	-	241000	176000	50300
H-hIDmX_band3_F1	65-97	4053	0.213673		-0.00416952		0.217842	120000	202000	140000	61400	40900	24400	39500	44000	12500	172000	143000	22600
H-hIDmX_band1_F1	65-97	4094	0.396312		0.0272285		0.369084	419000	328000	226000	137000	135000	96800	292000	241000	112000	316000	297000	147000
HIDmX_band4_F2	65-378	5625	0.474301		0.0315487		0.442752	107000	77800	41700	46400	69400	34500	58500	62400	37000	64600	74300	22500
HIDmX_band3_F1	67-97	3960	0.143758	Idotp stand at 0.88, 0.54, 0.44 and 0.867 for LL, HL, LH and HH respectively: skyline records contaminant signal in HL and LH clusters	0.143758	HL/LH isotopic clusters are not pronounced	0	217000	117000	53500	-	-	-	-	-	-	178000	135000	26000
H-hIDmX_band1_F2	67-97	3595	0.127884		0.00471844		0.123165	177000	164000	126000	13800	24500	8300	48200	21000	-	217000	98300	42100
H-hIDmX_band1_F1	67-97	4042	0.399454		0.0303698		0.369084	419000	328000	226000	137000	135000	96800	292000	241000	112000	316000	297000	147000
HIDmX_band1_F1	68-90	3758	0.248751		0.0498264		0.198924	208000	175000	-	33400	47500	-	61300	57900	-	234000	189000	-
HIDmX_band1_F1	68-90	3768	0.171153		0.0361601		0.134993	250000	179000	103000	23200	27900	12000	50900	22900	14900	230000	139000	71700
H-hIDmX_band1_F2	68-90	5407	0.3064		-0.00206389		0.308464	143000	161000	123000	79300	73500	32800	64700	70600	29700	179000	111000	69000
HIDmX_band1_F1	68-91	3760	0.248751		0.0498264		0.198924	208000	175000	-	33400	47500	-	61300	57900	-	234000	189000	-
HIDmX_band1_F1	68-91	3767	0.168849		0.0338556		0.134993	250000	179000	103000	23200	27900	12000	50900	22900	14900	230000	139000	71700
H-hIDmX_band2_F2	68-91	5667	0.114673		0.0352428		0.0794302	163000	223000	122000	26900	14400	8320	18200	3080	6600	184000	164000	42200
H-hIDmX_band1_F2	68-91	5400	0.305185		-0.00327835		0.308464	143000	161000	123000	79300	73500	32800	64700	70600	29700	179000	111000	69000
HIDmX_band4_F1	68-219	5657	0.496011		-0.0465206		0.542532	165000	227000	179000	175000	470000	144000	212000	201000	131000	208000	213000	132000
HIDmX_band3_F1	78-82	8011	0.0977257		0.0212534		0.0764723	27800	51500	39500	14400	2670	4070	-	-	-	43200	57600	35700
HIDmX_band1_F2	78-82	6936	0.3233		0.0215178		0.301782	63500	105000	108000	38200	41900	30700	46400	55100	33200	72400	89100	130000
H-hIDmX_band1_F2	78-82	7370	0.511838		0.0123171		0.499521	118000	200000	175000	137000	186000	186000	169000	214000	151000	187000	201000	164000
HIDmX_band4_F1	78-214	8160	0.48907		-0.0174824		0.506553	18900	34400	24200	27900	31600	34600	36300	28000	19400	36600	31400	27700
HIDmX_band4_F1	78-214	8167	0.496705		-0.00984815		0.506553	18900	34400	24200	27900	31600	34600	36300	28000	19400	36600	31400	27700
HIDmX_band1_F2	123-124	4627	0.348004		0.0255031		0.3225	126000	122000	125000	55400	90100	45100	72800	58100	41700	123000	165000	102000
HIDmX_band1_F2	123-124	4969	0.292649		0.00545097		0.287198	42400	36500	34700	44900	44100	13300	-	-	-	61100	51100	28100
HIDmX_band1_F2	123-124	4970	0.292649		0.00545097		0.287198	42400	36500	34700	44900	44100	13300	-	-	-	61100	51100	28100
H-hIDmX_band3_F2	123-124	4837	0.506121		0.00587551		0.500245	363000	509000	350000	355000	365000	244000	420000	433000	223000	375000	313000	128000
HIDmX_band3_F2	205-211	7892	0.0387424		0.0387424		0	232000	372000	286000	-	-	-	-	-	-	335000	379000	238000
HIDmX_band3_F2	205-211	9870	0.0333002		0.0333002		0	597000	1100000	1190000	-	-	-	-	-	-	1010000	1270000	1.02e+06
HIDmX_band2_F2	205-211	10298	0.0565555		0.0565555		0	717000	897000	935000	-	-	-	-	-	-	816000	1180000	749000
H-hIDmX_band2_F2	205-211	7557	0.0152144		0.0152144		0	2420000	3970000	3250000	-	-	-	-	-	-	3590000	4040000	2520000
H-hIDmX_band2_F2	205-211	7604	0.0165604		-0.00379422		0.0203546	1110000	2.05e+06	1430000	21600	41700	26700	79900	5670	-	1240000	1490000	1130000
H-hIDmX_band2_F2	205-211	7643	0.0234238		-0.00547821		0.028902	500000	876000	928000	39600	33500	13900	16600	22500	17800	726000	990000	815000
H-hIDmX_band2_F2	205-211	9367	0.00898016		0.00898016		0	1850000	3680000	3910000	-	-	-	-	-	-	3370000	4550000	3650000
H-hIDmX_band2_F2	205-211	9413	0.0540522		0.0540522		0	75100	324000	334000	-	-	-	-	-	-	266000	292000	287000
H-hIDmX_band1_F2	205-211	7341	0.0455523		0.0143758		0.0311765	39700	53100	40000	1680	755	1800	1340	2510	1260	55800	61200	40600
H-hIDmX_band1_F2	205-211	7771	0.0199107		0.00368344		0.0162273	1460000	2620000	2280000	13200	57100	108000	-	18000	15000	2270000	2530000	1650000
HIDmX_band3_F2	218-253	5071	0.14097		0.00823486	1st isotopic peak overlayed by a contaminant ion, ratio calculated using mono and 2nd peak only	0.132735	605000	-	830000	104000	-	113000	95200	-	94300	708000	-	513000
HIDmX_band1_F2	218-253	4834	0.0877642		0.0138077		0.0739565	78100	89800	97900	-	15200	4370	-	9940	13600	103000	120000	51000
H-hIDmX_band3_F2	218-253	4632	0.284245		-0.00462258		0.288867	-	-	-	-	-	-	212000	216000	161000	536000	547000	367000
H-hIDmX_band2_F2	218-253	4721	0.198769		-0.00319345	1st isotopic peak overlayed by a contaminant ion, ratio calculated using mono and 2nd peak only	0.201962	93000	-	114000	39300	-	27600	19400	-	37200	162000	-	119000
HIDmX_band3_F2	218-254	5178	0.225726		0.00152565		0.224201	601000	836000	737000	191000	254000	176000	171000	227000	152000	683000	775000	420000
HIDmX_band3_F2	218-254	5197	0.225726		0.00152565		0.224201	601000	836000	737000	191000	254000	176000	171000	227000	152000	683000	775000	420000
H-hIDmX_band3_F2	218-254	4757	0.388515		-0.00410635		0.392621	532000	704000	651000	334000	420000	333000	362000	460000	347000	598000	618000	387000
H-hIDmX_band2_F2	218-254	4844	0.341788		0.00254356		0.339244	698000	1150000	847000	330000	450000	311000	410000	593000	393000	726000	898000	525000
H-hIDmX_band2_F2	218-254	4848	0.341788		0.00254356		0.339244	698000	1150000	847000	330000	450000	311000	410000	593000	393000	726000	898000	525000
H-hIDmX_band1_F2	218-254	4633	0.116977		0.0072704		0.109706	694000	-	998000	99500	-	106000	128000	-	109000	1110000	-	789000
HIDmX_band3_F2	219-254	4988	0.254246		0.00249565		0.25175	180000	439000	453000	85000	146000	122000	110000	179000	52100	430000	381000	180000
HIDmX_band3_F2	219-254	5176	0.235376		-0.0170238		0.2524	2550000	4270000	3620000	984000	1130000	867000	955000	1860000	855000	3320000	3750000	2190000
HIDmX_band2_F2	219-254	5358	0.177129		0.00365754		0.173471	1960000	-	2630000	425000	-	424000	543000	-	350000	2160000	-	1550000
H-hIDmX_band3_F2	219-254	4658	0.414706		-0.000288212		0.414994	120000	129000	119000	49600	119000	88400	100000	80800	68700	121000	122000	103000
H-hIDmX_band1_F2	219-254	4650	0.11787		0.0081639	1st isotopic peak overlayed by a contaminant ion, ratio calculated using mono and 2nd peak only	0.109706	694000	-	998000	99500	-	106000	128000	-	109000	1110000	-	789000
HIDmX_band4_F2	247-378	6993	0.527828		0.0109814		0.516847	97200	119000	53400	119000	110000	60700	124000	103000	52400	115000	102000	45400
HIDmX_band4_F2	247-378	7007	0.527828		0.0109814		0.516847	97200	119000	53400	119000	110000	60700	124000	103000	52400	115000	102000	45400
HIDmX_band4_F2	247-378	7310	0.496386		0.000189401		0.496197	3010000	3860000	2540000	3490000	4000000	2670000	3770000	3630000	2.01e+06	4400000	3930000	2130000
HIDmX_band4_F1	247-378	6694	0.485183		-0.00411169		0.489295	345000	451000	227000	429000	425000	233000	425000	366000	156000	523000	395000	182000
HIDmX_band3_F2	260-291	5528	0.0930601		-0.0305506		0.123611	122000	147000	157000	18200	16300	31000	5770	11900	13700	72100	118000	70700
H-hIDmX_band2_F2	260-291	6747	0.350809		0.0543766		0.296432	148000	423000	272000	91300	95300	121000	62200	138000	235000	312000	319000	289000
HIDmX_band1_F2	261-290	5196	0.137654		0.00614387		0.13151	172000	349000	422000	14800	44100	69800	38300	62600	73400	267000	470000	321000
HIDmX_band1_F2	261-290	6127	0.159103		-0.0361369		0.19524	192000	380000	400000	22800	39100	49600	300000	45700	39900	289000	452000	336000
H-hIDmX_band3_F2	261-290	5532	0.356184		0.00914124		0.347042	345000	569000	730000	255000	355000	424000	182000	321000	446000	599000	895000	593000
H-hIDmX_band1_F2	261-290	5506	0.128338		0.0123615		0.115976	218000	226000	289000	45300	39500	7870	90700	9170	25500	283000	351000	295000
HIDmX_band3_F2	268-300	8387	0.29083		-0.00201423		0.292844	1460000	1700000	1280000	871000	807000	499000	516000	644000	260000	1680000	1580000	986000
H-hIDmX_band2_F2	268-300	8137	0.380287		-0.00835975		0.388647	1260000	1340000	1020000	626000	930000	637000	762000	849000	564000	1310000	1290000	651000
H-hIDmX_band2_F2	268-300	8145	0.380287		-0.00835975		0.388647	1260000	1340000	1020000	626000	930000	637000	762000	849000	564000	1310000	1290000	651000
H-hIDmX_band2_F2	268-300	8161	0.535259	mono-isotopic peak in LL cluster is overlayed by a noise signal, ratio calculated using 1st and 2nd isotopic peaks only	0.157614		0.377645	1660000	2420000	1440000	1150000	1280000	843000	1250000	1320000	850000	2.09e+06	2360000	1060000
HIDmX_band4_F1	270-357	8050	0.524637		0.0179389		0.506698	24900	38900	29300	34500	39600	29500	27900	37200	24200	36900	30600	27200
HIDmX_band4_F1	270-357	8056	0.489158		0.00290786		0.48625	113000	156000	123000	108000	151000	130000	127000	142000	120000	137000	171000	122000
HIDmX_band4_F1	270-361	8029	0.494473		0.00822336		0.48625	113000	156000	123000	108000	151000	130000	127000	142000	120000	137000	171000	122000
HIDmX_band4_F1	270-361	8030	0.494473		0.00822336		0.48625	113000	156000	123000	108000	151000	130000	127000	142000	120000	137000	171000	122000
HIDmX_band4_F1	270-361	8036	0.519897		0.0131986		0.506698	24900	38900	29300	34500	39600	29500	27900	37200	24200	36900	30600	27200
HIDmX_band3_F2	319-324	9593	0.344768		0.00184883		0.34292	860000	1180000	933000	599000	734000	388000	728000	754000	410000	1440000	1.66e+06	850000
H-hIDmX_band3_F2	319-324	9103	0.527557		-0.00927295		0.53683	80600	79000	46100	74900	122000	64000	107000	130000	64000	135000	89900	54200
H-hIDmX_band2_F2	319-324	9162	0.507168		-0.00174649		0.508915	388000	365000	251000	420000	474000	247000	397000	459000	315000	556000	436000	235000
HIDmX_band3_F2	385-407	2800	0.10739		-0.0033975		0.110787	178000	223000	139000	20900	33700	14000	23100	20800	16700	189000	207000	101000
HIDmX_band3_F2	385-407	3547	0.127753		-0.0053101		0.133063	133000	184000	333000	-	33500	43100	40000	40300	17000	173000	170000	140000
HIDmX_band3_F2	385-407	3808	0.146914		-0.00738211		0.154296	175000	251000	231000	29300	23000	99300	25000	43500	20000	211000	248000	200000
HIDmX_band2_F2	385-407	2982	0.0961909		-0.0214283		0.117619	343000	376000	242000	60800	56600	40500	59700	30600	-	358000	345000	198000
HIDmX_band2_F2	385-407	3532	0.058156		-0.0156764		0.0738324	53300	33100	35900	-	11100	10400	-	-	-	78000	53800	15600
HIDmX_band2_F2	385-407	3981	0.0821573		0.00308965		0.0790676	442000	557000	397000	45000	28400	41700	49300	56800	21000	582000	474000	369000
HIDmX_band2_F1	385-407	2141	0.0985005		0.00853922		0.0899613	214000	249000	159000	26400	34000	16600	25200	18600	-	205000	260000	135000
HIDmX_band2_F1	385-407	2167	0.0962726		-0.000678896		0.0969515	653000	780000	465000	82600	80200	80800	80000	64400	-	640000	671000	405000
H-hIDmX_band3_F2	385-407	2368	0.152794		-0.0182564		0.17105	141000	210000	131000	36600	41200	22500	35800	44200	21300	199000	181000	115000
H-hIDmX_band3_F2	385-407	2432	0.124166		-0.0291028		0.153268	236000	300000	178000	65000	59300	52800	40200	29600	-	253000	263000	134000
H-hIDmX_band3_F1	385-407	2203	0.165631		0.0256168		0.140014	571000	728000	424000	135000	130000	106000	117000	56600	-	631000	609000	382000
H-hIDmX_band3_F1	385-407	2207	0.138298		-0.00171598		0.140014	571000	728000	424000	135000	130000	106000	117000	56600	-	631000	609000	382000
H-hIDmX_band3_F1	385-407	2217	0.141043		-0.00370422		0.144747	174000	180000	104000	33500	34300	22500	38900	18500	-	157000	159000	98700
H-hIDmX_band2_F2	385-407	2003	0.271846		0.0393072		0.232539	28500	46600	32200	10500	10900	7080	11800	16700	16800	46000	58800	31400
H-hIDmX_band2_F2	385-407	3365	0.195892		0.00909339		0.186799	1350000	1750000	1230000	300000	410000	309000	344000	407000	194000	1410000	1690000	1120000
H-hIDmX_band2_F1	385-407	2338	0.176243		0.00606148		0.170181	164000	119000	92300	22200	54800	30800	31000	-	-	74700	135000	91800
H-hIDmX_band1_F2	385-407	2322	0.0495806		0.0168758		0.0327048	444000	466000	273000	6970	28700	13600	18200	10700	-	428000	431000	270000
H-hIDmX_band1_F2	385-407	3197	0.0276911		0.000637304		0.0270538	108000	158000	104000	3720	3850	-	2900	3500	7360	142000	157000	98100
H-hIDmX_band1_F2	385-407	3204	0.0403086		0.0132548		0.0270538	108000	158000	104000	3720	3850	-	2900	3500	7360	142000	157000	98100
H-hIDmX_band1_F1	385-407	2229	0.041775		0.0037707		0.0380043	90400	92400	68700	4180	4480	2760	5780	2300	-	101000	87100	54000
