# Supplementary material for: Lamin A molecular compression and sliding as mechanisms behind nucleoskeleton elasticity
Source: Nat Commun. 2019 Jul 11;10:3056. doi: 10.1038/s41467-019-11063-6 (PMC6624373; doi:10.1038/s41467-019-11063-6)
Supplement: Supplementary file 7 — Supplementary Data 4 [file 41467_2019_11063_MOESM7_ESM.xlsx]

## Sheet: Cross-link list
Supplementary Data 4. List of all cross-links overlapping between HIDm X and H/hIDm X experiments in dimer-rich bands 1-3; and all cross-links found in tetramer-rich band 4 of HIDm X experiment (Fig. 2 & 3). Given are cross-linked residue positions, residue types, lamin A domain allocation and heptad/hendecad positions where applicable. Spectral counts are given. Given (HL+LH)/(LL+HL+LH+HH) ratio…													In orange are frequencies for cross-links for which FInter-dimer was higher than FInter-molecular. Given FInter-chain frequency is thus assumed 0%.
Bands	Spectral count	Residue 1, #	Residue 2, #	Domain	Residue 1 (heptad or hendecad position)	cross-links to	Residue 2 (heptad or hendecad position)	Domain	(HL+LH)/(LL+HL+LH+HH) in Homo-Iso-Dimer mix (HIDm X) (Xcalibur)	(HL+LH)/(LL+HL+LH+HH) in Homo-/hetero-Iso-Dimer mix (H/hIDm X) (Xcalibur)	FInter-dimeric	FInter-molecular	FInter-chain	FIntra-chain	R=FInter-chain normalised to Intra-dimer = F/(1-F) = F/(F+F)	Considered as only inter-dimeric (FInter-dimeric > 80%)
1-3	6	1	31	Head	M1	-	E31(d)	1A	0.399023	0.223316	0.798046	0.446631	0	0.201954	0
1-3	4	1	37	Head	M1	-	E37(c)	1A	0	0.0739055	0	0.147811	0.147811	0.852189	0.147811
1-3	14	1	47	Head	M1	-	D47(f)	1A	0.226573	0.411162	0.453147	0.822324	0.369177	0.177676	0.675094
1-3	3	1	53	Head	M1	-	E53(e)	1A	0.266231	0.458908	0.532461	0.917817	0.385355	0.0821835	0.824221
1-3	3	1	65	Head	M1	-	E65(c)	1A	0.230112	0.429276	0.460225	0.858552	0.398327	0.141448	0.73795
1-3	9	1	67	Head	M1	-	E67	L1	0.398686	0.437312	0.797372	0.874625	0.0772522	0.125375	0.381252
1-3	7	1	68	Head	M1	-	E68	L1	0.325062	0.44248	0.650123	0.88496	0.234836	0.11504	0.671197
1-3	6	31	32	1A	E31(d)	-	K32(e)	1A	0.318263	0.505524	0.636525	1	0.363475	0	1
1-3	11	32	33	1A	K32(e)	-	E33(f)	1A	0.333472	0.50845	0.666943	1	0.333057	0	1
1-3	13	32	34	1A	K32(e)	-	D34(g)	1A	0.333811	0.504745	0.667622	1	0.332378	0	1
1-3	4	32	47	1A	K32(e)	-	D47(f)	1A	0.0293637	0.0331873	0.0587274	0.0663746	0.00764725	0.933625	0.00812437
1-3	3	32	53	1A	K32(e)	-	E53(e)	1A	0.082714	0.166439	0.165428	0.332877	0.167449	0.667123	0.200641
1-3	2	37	406	1A	E37(c)	-	S406	Tail-N	0.543337	0.466732	1	0.933465	0	0	0	X
1-3	6	37	407	1A	E37(c)	-	S407	Tail-N	0.402831	0.449329	0.805662	0.898658	0.0929956	0.101342	0.478525	X
1-3	13	40	45	1A	D40(f)	-	Y45(d)	1A	0	0	0	0	0	1	0
1-3	4	53	75	1A	E53(e)	-	S75	L1	0.174114	0.271399	0.348228	0.542798	0.194569	0.457202	0.298524
1-3	10	53	78	1A	E53(e)	-	K78(a)	1B	0.173527	0.364342	0.347053	0.728683	0.38163	0.271317	0.584474
1-3	2	55	78	1A	E55(g)	-	K78(a)	1B	0.0855711	0.249725	0.171142	0.49945	0.328308	0.50055	0.396097
1-3	2	55	81	1A	E55(g)	-	Y81(d)	1B	0.262518	0.390369	0.525036	0.780739	0.255703	0.219261	0.538362
1-3	5	65	75	1A	E65(c)	-	S75	L1	0.135338	0.232625	0.270676	0.465251	0.194574	0.534749	0.266787
1-3	15	65	78	1A	E65(c)	-	K78(a)	1B	0.139069	0.398978	0.278139	0.797956	0.519818	0.202044	0.720107
1-3	2	65	81	1A	E65(c)	-	Y81(d)	1B	0.143393	0.402212	0.286787	0.804424	0.517638	0.195576	0.725782
1-3	3	65	97	1A	E65(c)	-	K97(f)	1B	0	0.293463	0	0.586926	0.586926	0.413074	0.586926
1-3	3	65	403	1A	E65(c)	-	S403	Tail-N	0.36696	0.330114	0.733919	0.660227	0	0.266081	0
1-3	6	67	78	L1	E67	-	K78(a)	1B	0.12623	0.289604	0.252459	0.579208	0.326749	0.420792	0.437099
1-3	2	67	90	L1	E67	-	K90(f)	1B	0.134993	0.297574	0.269987	0.595149	0.325162	0.404851	0.445419
1-3	3	67	97	L1	E67	-	K97(f)	1B	0	0.246125	0	0.492249	0.492249	0.507751	0.492249
1-3	4	67	404	L1	E67	-	S404	Tail-N	0.350402	0.343122	0.700803	0.686244	0	0.299197	0
1-3	8	67	407	L1	E67	-	S407	Tail-N	0.373965	0.332219	0.74793	0.664439	0	0.25207	0
1-3	7	68	75	L1	E68	-	S75	L1	0.142589	0.269793	0.285177	0.539586	0.254409	0.460414	0.355904
1-3	16	68	78	L1	E68	-	K78(a)	1B	0.118731	0.269793	0.237462	0.539586	0.302124	0.460414	0.396208
1-3	3	68	90	L1	E68	-	K90(f)	1B	0.166959	0.308464	0.333918	0.616928	0.28301	0.383072	0.424888
1-3	4	68	91	L1	E68	-	T91(g)	1B	0.166959	0.193947	0.333918	0.387894	0.0539764	0.612106	0.0810356
1-3	2	68	97	L1	E68	-	K97(f)	1B	0.073798	0.321377	0.147596	0.642755	0.495159	0.357245	0.580897
1-3	2	68	406	L1	E68	-	S406	Tail-N	0.440805	0.470886	0.881609	0.941772	0.0601627	0.0582278	0.508171	X
1-3	8	68	407	L1	E68	-	S407	Tail-N	0.3761	0.385273	0.7522	0.770546	0.0183463	0.229454	0.0740366
1-3	10	71	73	L1	S71	-	E73	L1	0	0	0	0	0	1	0
1-3	7	73	75	L1	E73	-	S75	L1	0.323688	0.50398	0.647376	1	0.352624	0	1
1-3	9	73	78	L1	E73	-	K78(a)	1B	0.326579	0.50034	0.653158	1	0.346842	0	1
1-3	7	73	81	L1	E73	-	Y81(d)	1B	0.159575	0.508736	0.319151	1	0.680849	0	1
1-3	2	73	91	L1	E73	-	T91(g)	1B	0.107058	0.17703	0.214115	0.35406	0.139945	0.64594	0.178073
1-3	8	75	82	L1	S75	-	E82(e)	1B	0.32199	0.255839	0.643981	0.511679	0	0.356019	0
1-3	3	75	84	L1	S75	-	E84(g)	1B	0.0501242	0.501421	0.100248	1	0.899752	0	1
1-3	3	78	82	1B	K78(a)	-	E82(e)	1B	0.189127	0.499521	0.378255	0.999042	0.620787	0.000957854	0.998459
1-3	4	78	84	1B	K78(a)	-	E84(g)	1B	0.309095	0.504706	0.61819	1	0.38181	0	1
1-3	2	82	90	1B	E82(e)	-	K90(f)	1B	0.22947	0.477825	0.45894	0.955649	0.496709	0.0443509	0.91803
1-3	4	82	91	1B	E82(e)	-	T91(g)	1B	0.191017	0.403259	0.382035	0.806519	0.424484	0.193481	0.686906
1-3	7	84	90	1B	E84(g)	-	K90(f)	1B	0	0.138963	0	0.277925	0.277925	0.722075	0.277925
1-3	5	84	91	1B	E84(g)	-	T91(g)	1B	0.263201	0.206156	0.526401	0.412313	0	0.473599	0
1-3	8	84	97	1B	E84(g)	-	K97(f)	1B	0.0347439	0.0175669	0.0694878	0.0351339	0	0.930512	0
1-3	9	84	404	1B	E84(g)	-	S404	Tail-N	0.232997	0.190679	0.465994	0.381357	0	0.534006	0
1-3	15	84	407	1B	E84(g)	-	S407	Tail-N	0.261708	0.25184	0.523417	0.50368	0	0.476583	0
1-3	4	123	124	1B	K123(d)	-	E124(e)	1B	0.304849	0.500245	0.609699	1	0.390301	0	1
1-3	3	135	322	1B	K135(b)	-	D322(c)	2	0.135859	0.0898644	0.271717	0.179729	0	0.728283	0
1-3	2	135	325	1B	K135(b)	-	D325(f)	2	0.168092	0.224522	0.336184	0.449044	0.11286	0.550956	0.170017
1-3	3	136	326	1B	D136(c)	-	S326(g)	2	0.132228	0.117852	0.264455	0.235703	0	0.735545	0
1-3	14	143	145	1B	S143(c)	-	E145(e)	1B	0	0	0	0	0	1	0
1-3	4	154	155	1B	E154(g)	-	K155(a)	1B	0.320691	0.519088	0.641383	1	0.358617	0	1
1-3	2	154	157	1B	E154(g)	-	T157(c)	1B	0.0328477	0	0.0656954	0	0	0.934305	0
1-3	5	157	173	1B	T157(c)	-	E173(e)	1B	0.0602938	0	0.120588	0	0	0.879412	0
1-3	2	159	171	1B	E159(e)	-	K171(c)	1B	0	0	0	0	0	1	0
1-3	4	161	171	1B	E161(g)	-	K171(c)	1B	0	0	0	0	0	1	0
1-3	4	164	171	1B	D164(c)	-	K171(c)	1B	0	0	0	0	0	1	0
1-3	6	164	270	1B	D164(c)	-	K270(d)	PH	0.178667	0.391052	0.357333	0.782103	0.42477	0.217897	0.660949
1-3	3	173	261	1B	E173(e)	-	K261(f)	PH	0.209546	0.327623	0.419092	0.655245	0.236154	0.344755	0.406525
1-3	3	173	265	1B	E173(e)	-	K265(j)	PH	0.14237	0.241367	0.28474	0.482733	0.197994	0.517267	0.276813
1-3	5	173	266	1B	E173(e)	-	T266(k)	PH	0.218324	0.379418	0.436647	0.758837	0.322189	0.241163	0.571914
1-3	7	173	268	1B	E173(e)	-	S268(b)	PH	0.12771	0.430694	0.25542	0.861388	0.605967	0.138612	0.813838
1-3	14	173	270	1B	E173(e)	-	K270(d)	PH	0.169016	0.299569	0.338032	0.599138	0.261105	0.400862	0.394438
1-3	4	178	181	1B	E178(c)	-	K181(f)	1B	0	0	0	0	0	1	0
1-3	3	178	268	1B	E178(c)	-	S268(b)	PH	0.280225	0.431902	0.560449	0.863804	0.303355	0.136196	0.690148
1-3	6	178	270	1B	E178(c)	-	K270(d)	PH	0.289827	0.412057	0.579654	0.824114	0.244461	0.175886	0.58157
1-3	3	181	290	1B	K181(f)	-	E290(f)	2	0.2217	0.365197	0.4434	0.730393	0.286993	0.269607	0.515618
1-3	5	192	270	1B	D192(c)	-	K270(d)	PH	0.264918	0.380203	0.529836	0.760406	0.23057	0.239594	0.490403
1-3	25	199	202	1B	T199(c)	-	E202(f)	1B	0	0	0	0	0	1	0
1-3	11	199	203	1B	T199(c)	-	E203(g)	1B	0	0	0	0	0	1	0
1-3	2	199	205	1B	T199(c)	-	D205(b)	1B-hend	0.0408232	0	0.0816464	0	0	0.918354	0
1-3	3	199	214	1B	T199(c)	-	E214(k)	1B-hend	0.0854129	0.0426279	0.170826	0.0852558	0	0.829174	0
1-3	4	201	217	1B	K201(e)	-	E217(c)	1B	0.142668	0.0597893	0.285335	0.119579	0	0.714665	0
1-3	3	202	212	1B	E202(f)	-	S212(i)	1B-hend	0.153921	0.25686	0.307843	0.513721	0.205878	0.486279	0.297444
1-3	3	202	218	1B	E202(f)	-	T218(d)	1B	0.0922128	0.148472	0.184426	0.296944	0.112519	0.703056	0.137962
1-3	3	202	219	1B	E202(f)	-	K219(e)	1B	0.0962211	0.167983	0.192442	0.335966	0.143524	0.664034	0.177726
1-3	3	202	260	1B	E202(f)	-	K260(e)	PH	0.228412	0.414888	0.456825	0.829775	0.372951	0.170225	0.686611
1-3	5	202	268	1B	E202(f)	-	S268(b)	PH	0.102302	0.280957	0.204604	0.561914	0.35731	0.438086	0.449223
1-3	12	202	270	1B	E202(f)	-	K270(d)	PH	0.109188	0.184969	0.218377	0.369938	0.151561	0.630062	0.193905
1-3	3	203	212	1B	E203(g)	-	S212(i)	1B-hend	0.108804	0.191314	0.217607	0.382628	0.165021	0.617372	0.210918
1-3	2	203	218	1B	E203(g)	-	T218(d)	1B	0.139481	0.253667	0.278962	0.507334	0.228371	0.492666	0.316726
1-3	7	203	219	1B	E203(g)	-	K219(e)	1B	0.140916	0.118405	0.281832	0.236811	0	0.718168	0
1-3	2	203	233	1B	E203(g)	-	K233	L12	0.296048	0.426017	0.592096	0.852035	0.259939	0.147965	0.637255
1-3	4	203	260	1B	E203(g)	-	K260(e)	PH	0.28866	0.390519	0.577321	0.781039	0.203718	0.218961	0.481969
1-3	9	203	268	1B	E203(g)	-	S268(b)	PH	0.120444	0.230028	0.240887	0.460056	0.219169	0.539944	0.288717
1-3	14	203	270	1B	E203(g)	-	K270(d)	PH	0.108462	0.248814	0.216924	0.497628	0.280704	0.502372	0.358463
1-3	10	205	211	1B-hend	D205(b)	-	Y211(h)	1B-hend	0	0.0162273	0	0.0324545	0.0324545	0.967545	0.0324545
1-3	2	205	270	1B-hend	D205(b)	-	K270(d)	PH	0.13637	0.248814	0.27274	0.497628	0.224888	0.502372	0.309226
1-3	4	211	243	1B-hend	Y211(h)	-	D243(j)	PH	0.349259	0.353192	0.698517	0.706385	0.00786735	0.293615	0.0260955
1-3	4	213	219	1B-hend	E213(j)	-	K219(e)	1B	0.314738	0.506183	0.629477	1	0.370523	0	1
1-3	6	214	218	1B-hend	E214(k)	-	T218(d)	1B	0.309724	0.506438	0.619447	1	0.380553	0	1
1-3	14	214	219	1B-hend	E214(k)	-	K219(e)	1B	0.330822	0.502174	0.661645	1	0.338355	0	1
1-3	3	218	243	1B	T218(d)	-	D243(j)	PH	0.280474	0.481265	0.560949	0.962529	0.401581	0.0374707	0.914655
1-3	4	218	253	1B	T218(d)	-	E253(i)	PH	0.103346	0.245415	0.206691	0.490829	0.284138	0.509171	0.358169
1-3	6	218	254	1B	T218(d)	-	D254(j)	PH	0.224201	0.339244	0.448401	0.678489	0.230087	0.321511	0.417128
1-3	2	218	322	1B	T218(d)	-	D322(c)	2	0.283571	0.364303	0.567142	0.728605	0.161464	0.271395	0.373017
1-3	2	218	324	1B	T218(d)	-	E324(e)	2	0.20419	0.40266	0.408381	0.805319	0.396939	0.194681	0.670936
1-3	2	219	228	1B	K219(e)	-	E228	L12	0.222647	0.345643	0.445293	0.691285	0.245992	0.308715	0.443463
1-3	3	219	243	1B	K219(e)	-	D243(j)	PH	0.259359	0.410508	0.518718	0.821016	0.302299	0.178984	0.628111
1-3	6	219	247	1B	K219(e)	-	E247(c)	PH	0.233015	0.279955	0.46603	0.55991	0.0938793	0.44009	0.175814
1-3	5	219	254	1B	K219(e)	-	D254(j)	PH	0.25175	0.26235	0.5035	0.5247	0.0212	0.4753	0.0426989
1-3	2	219	290	1B	K219(e)	-	E290(f)	2	0.211588	0.399866	0.423176	0.799733	0.376557	0.200267	0.65281
1-3	2	219	322	1B	K219(e)	-	D322(c)	2	0.316568	0.403264	0.633135	0.806528	0.173393	0.193472	0.472635
1-3	8	233	243	L12	K233	-	D243(j)	PH	0.00833773	0	0.0166755	0	0	0.983325	0
1-3	7	233	247	L12	K233	-	E247(c)	PH	0.160214	0.298827	0.320429	0.597654	0.277225	0.402346	0.407941
1-3	9	243	259	PH	D243(j)	-	Y259(d)	PH	0	0	0	0	0	1	0
1-3	2	243	266	PH	D243(j)	-	T266(k)	PH	0.11811	0.188741	0.23622	0.377482	0.141262	0.622518	0.184951
1-3	3	243	268	PH	D243(j)	-	S268(b)	PH	0.235157	0.27757	0.470313	0.55514	0.0848263	0.44486	0.160144
1-3	4	243	270	PH	D243(j)	-	K270(d)	PH	0.229241	0.340197	0.458481	0.680394	0.221912	0.319606	0.409796
1-3	2	247	259	PH	E247(c)	-	Y259(d)	PH	0.0275987	0	0.0551973	0	0	0.944803	0
1-3	2	247	261	PH	E247(c)	-	K261(f)	PH	0.0469496	0.158176	0.0938992	0.316352	0.222453	0.683648	0.245505
1-3	4	247	270	PH	E247(c)	-	K270(d)	PH	0.264018	0.427064	0.528035	0.854127	0.326092	0.145873	0.690925
1-3	11	247	378	PH	E247(c)	-	K378(f)	2	0.49764	0.491652	0.995279	0.983304	0	0.00472089	0	X
1-3	3	253	268	PH	E253(i)	-	S268(b)	PH	0.12321	0.202186	0.246419	0.404372	0.157952	0.595628	0.209602
1-3	3	254	265	PH	D254(j)	-	K265(j)	PH	0.099903	0.179516	0.199806	0.359033	0.159227	0.640967	0.198985
1-3	4	257	260	PH	E257(b)	-	K260(e)	PH	0.146532	0.532336	0.293063	1	0.706937	0	1
1-3	2	257	270	PH	E257(b)	-	K270(d)	PH	0.220087	0.145792	0.440174	0.291583	0	0.559826	0
1-3	4	257	599	PH	E257(b)	-	S599	Tail-C	0	0	0	0	0	1	0
1-3	3	259	262	PH	Y259(d)	-	E262(g)	PH	0.318196	0.500353	0.636391	1	0.363609	0	1
1-3	2	259	264	PH	Y259(d)	-	E264(i)	PH	0.242595	0.519433	0.48519	1	0.51481	0	1
1-3	2	260	291	PH	K260(e)	-	E291(g)	2	0.123611	0.296432	0.247221	0.592865	0.345643	0.407135	0.459156
1-3	4	261	290	PH	K261(f)	-	E290(f)	2	0.163375	0.231509	0.32675	0.463019	0.136268	0.536981	0.202404
1-3	2	264	301	PH	E264(i)	-	S301(c)	2	0.187144	0.319777	0.374287	0.639554	0.265266	0.360446	0.423942
1-3	4	265	290	PH	K265(j)	-	E290(f)	2	0.181402	0.27026	0.362803	0.54052	0.177717	0.45948	0.278904
1-3	2	265	291	PH	K265(j)	-	E291(g)	2	0.211204	0.387746	0.422409	0.775492	0.353083	0.224508	0.611303
1-3	4	265	300	PH	K265(j)	-	D300(b)	2	0.155672	0.316058	0.311343	0.632116	0.320772	0.367884	0.465794
1-3	3	266	290	PH	T266(k)	-	E290(f)	2	0.176887	0.362954	0.353774	0.725908	0.372133	0.274092	0.575857
1-3	2	266	300	PH	T266(k)	-	D300(b)	2	0.150053	0.359307	0.300106	0.718614	0.418508	0.281386	0.597959
1-3	5	268	290	PH	S268(b)	-	E290(f)	2	0.141707	0.276166	0.283414	0.552332	0.268918	0.447668	0.375277
1-3	4	268	300	PH	S268(b)	-	D300(b)	2	0.292844	0.388647	0.585688	0.777293	0.191606	0.222707	0.462467
1-3	5	270	290	PH	K270(d)	-	E290(f)	2	0.147777	0.35379	0.295554	0.707579	0.412025	0.292421	0.584892
1-3	8	270	291	PH	K270(d)	-	E291(g)	2	0.12589	0.311948	0.251781	0.623897	0.372116	0.376103	0.497335
1-3	5	282	290	2	S282(e)	-	E290(f)	2	0.338323	0.512123	0.676646	1	0.323354	0	1
1-3	4	282	291	2	S282(e)	-	E291(g)	2	0.318182	0.486427	0.636363	0.972855	0.336491	0.0271453	0.925351
1-3	6	290	295	2	E290(f)	-	S295(d)	2	0.304872	0.509464	0.609743	1	0.390257	0	1
1-3	10	291	295	2	E291(g)	-	S295(d)	2	0.304872	0.503839	0.609743	1	0.390257	0	1
1-3	3	319	324	2	K319(g)	-	E324(e)	2	0.34292	0.522872	0.685839	1	0.314161	0	1
1-3	27	341	344	2	K341(d)	-	E344(g)	2	0.257167	0.180927	0.514334	0.361853	0	0.485666	0
1-3	3	357	420	2	D357(f)	-	K420(NLS)	Tail-N	0.203627	0.37779	0.407253	0.75558	0.348327	0.24442	0.587648
1-3	16	358	403	2	E358(g)	-	S403	Tail-N	0.325854	0.456219	0.651709	0.912438	0.26073	0.0875616	0.748596
1-3	9	358	404	2	E358(g)	-	S404	Tail-N	0.309064	0.441285	0.618128	0.882571	0.264442	0.117429	0.69249
1-3	13	358	407	2	E358(g)	-	S407	Tail-N	0.294946	0.452784	0.589893	0.905567	0.315674	0.0944327	0.769736
1-3	12	358	416	2	E358(g)	-	T416	Tail-N	0.262556	0.382991	0.525112	0.765981	0.240869	0.234019	0.507213
1-3	11	358	417	2	E358(g)	-	K417(NLS)	Tail-N	0.270991	0.397995	0.541981	0.79599	0.254009	0.20401	0.554581
1-3	10	358	420	2	E358(g)	-	K420(NLS)	Tail-N	0.250436	0.399788	0.500872	0.799576	0.298704	0.200424	0.598452
1-3	8	358	428	2	E358(g)	-	S428	Tail-N	0.216977	0.318423	0.433953	0.636846	0.202893	0.363154	0.358438
1-3	3	358	429	2	E358(g)	-	S429	Tail-N	0.219669	0.31646	0.439338	0.632919	0.193582	0.367081	0.345273
1-3	3	358	431	2	E358(g)	-	S431	Ig	0.207227	0.326036	0.414454	0.652073	0.237619	0.347927	0.405807
1-3	4	358	486	2	E358(g)	-	K486	Ig	0.302534	0.299241	0.605067	0.598481	0	0.394933	0
1-3	5	358	488	2	E358(g)	-	T488	Ig	0.238114	0.405481	0.476228	0.810962	0.334734	0.189038	0.639084
1-3	7	359	422	2	Y359(a)	-	E422	Tail-N	0.227153	0.270698	0.454305	0.541397	0.0870915	0.458603	0.159597
1-3	11	361	403	2	E361(c)	-	S403	Tail-N	0.289374	0.451907	0.578748	0.903813	0.325066	0.0961867	0.771665
1-3	4	361	404	2	E361(c)	-	S404	Tail-N	0.299315	0.399776	0.59863	0.799552	0.200922	0.200448	0.50059
1-3	4	361	407	2	E361(c)	-	S407	Tail-N	0.31475	0.450142	0.629501	0.900284	0.270783	0.0997164	0.730859
1-3	4	361	409	2	E361(c)	-	T409	Tail-N	0.289163	0.458125	0.578325	0.91625	0.337924	0.0837503	0.801387
1-3	2	361	417	2	E361(c)	-	K417(NLS)	Tail-N	0.292897	0.425255	0.585794	0.85051	0.264716	0.14949	0.639093
1-3	9	361	420	2	E361(c)	-	K420(NLS)	Tail-N	0.229762	0.395712	0.459524	0.791425	0.331901	0.208575	0.61409
1-3	3	361	423	2	E361(c)	-	S423	Tail-N	0.227915	0.335448	0.455831	0.670896	0.215065	0.329104	0.395217
1-3	5	361	428	2	E361(c)	-	S428	Tail-N	0.197347	0.358102	0.394693	0.716205	0.321511	0.283795	0.531155
1-3	5	361	431	2	E361(c)	-	S431	Ig	0.216619	0.338265	0.433239	0.67653	0.243291	0.32347	0.429266
1-3	4	361	486	2	E361(c)	-	K486	Ig	0.241037	0.372688	0.482075	0.745377	0.263302	0.254623	0.508379
1-3	7	361	488	2	E361(c)	-	T488	Ig	0.245748	0.25224	0.491496	0.504481	0.0129845	0.495519	0.0255348
1-3	4	364	376	2	D364(f)	-	Y376(d)	2	0	0	0	0	0	1	0
1-3	3	364	403	2	D364(f)	-	S403	Tail-N	0.345264	0.429555	0.690527	0.859111	0.168584	0.140889	0.544745
1-3	4	364	416	2	D364(f)	-	T416	Tail-N	0.21814	0.418691	0.43628	0.837383	0.401103	0.162617	0.711528
1-3	2	364	417	2	D364(f)	-	K417(NLS)	Tail-N	0.321557	0.411043	0.643114	0.822086	0.178971	0.177914	0.501481
1-3	5	364	418	2	D364(f)	-	K418(NLS)	Tail-N	0.25326	0.407345	0.50652	0.81469	0.30817	0.18531	0.624483
1-3	2	364	420	2	D364(f)	-	K420(NLS)	Tail-N	0.183602	0.365229	0.367204	0.730458	0.363254	0.269542	0.574046
1-3	2	364	423	2	D364(f)	-	S423	Tail-N	0.255294	0.381261	0.510588	0.762523	0.251934	0.237477	0.51477
1-3	3	378	422	2	K378(f)	-	E422	Tail-N	0.289106	0.299121	0.578212	0.598241	0.0200286	0.401759	0.0474851
1-3	2	378	475	2	K378(f)	-	D475	Ig	0.191884	0.218035	0.383767	0.43607	0.0523025	0.56393	0.0848746
1-3	6	378	536	2	K378(f)	-	E536	Ig	0	0.332302	0	0.664604	0.664604	0.335396	0.664604
1-3	4	378	537	2	K378(f)	-	E537	Ig	0.21091	0.29539	0.42182	0.59078	0.16896	0.40922	0.292227
1-3	4	381	418	2	E381(b)	-	418K(NLS)	Tail-N	0.10836	0.304516	0.216721	0.609032	0.392311	0.390968	0.500858
1-3	8	381	420	2	E381(b)	-	420K(NLS)	Tail-N	0.162934	0.190082	0.325868	0.380163	0.0542956	0.619837	0.0805415
1-3	8	381	423	2	E381(b)	-	S423	Tail-N	0.167697	0.209658	0.335394	0.419316	0.0839223	0.580684	0.126274
1-3	4	381	424	2	E381(b)	-	T424	Tail-N	0.177919	0.275328	0.355838	0.550655	0.194817	0.449345	0.302435
1-3	3	381	534	2	E381(b)	-	T534	Ig	0.215185	0.29539	0.430369	0.59078	0.160411	0.40922	0.281604
1-3	3	383	390	(2-α.hel.ext)	E383	-	S390	Tail-N	0.0183788	0.117462	0.0367576	0.234923	0.198166	0.765077	0.205728
1-3	2	383	392	(2-α.hel.ext)	E383	-	S392	Tail-N	0.0168635	0.019696	0.0337271	0.039392	0.00566497	0.960608	0.0058627
1-3	10	383	403	(2-α.hel.ext)	E383	-	S403	Tail-N	0.130064	0.207796	0.260127	0.415592	0.155465	0.584408	0.210124
1-3	8	383	404	(2-α.hel.ext)	E383	-	S404	Tail-N	0.15726	0.232213	0.314519	0.464425	0.149906	0.535575	0.218687
1-3	4	383	406	(2-α.hel.ext)	E383	-	S406	Tail-N	0.191786	0.0688884	0.383572	0.137777	0	0.616428	0
1-3	11	383	407	(2-α.hel.ext)	E383	-	S407	Tail-N	0.154749	0.119371	0.309498	0.238742	0	0.690502	0
1-3	3	383	420	(2-α.hel.ext)	E383	-	420K(NLS)	Tail-N	0.124222	0.272416	0.248445	0.544833	0.296388	0.455167	0.394366
1-3	7	384	392	(2-α.hel.ext)	E384	-	S392	Tail-N	0.117149	0.1655	0.234297	0.331001	0.0967037	0.668999	0.126294
1-3	3	384	394	(2-α.hel.ext)	E384	-	T394	Tail-N	0.0839276	0.188538	0.167855	0.377075	0.20922	0.622925	0.251422
1-3	4	384	403	(2-α.hel.ext)	E384	-	S403	Tail-N	0.131077	0.11825	0.262155	0.2365	0	0.737845	0
1-3	4	384	404	(2-α.hel.ext)	E384	-	S404	Tail-N	0.134312	0.210838	0.268625	0.421677	0.153052	0.578323	0.209266
1-3	16	384	407	(2-α.hel.ext)	E384	-	S407	Tail-N	0.125801	0.238668	0.251603	0.477335	0.225733	0.522665	0.301622
1-3	5	384	409	(2-α.hel.ext)	E384	-	T409	Tail-N	0.206997	0.310818	0.413993	0.621636	0.207643	0.378364	0.354336
1-3	2	384	416	(2-α.hel.ext)	E384	-	T416	Tail-N	0.155309	0.274885	0.310618	0.549769	0.239151	0.450231	0.346907
1-3	3	384	420	(2-α.hel.ext)	E384	-	420K(NLS)	Tail-N	0.151224	0.224461	0.302448	0.448921	0.146473	0.551079	0.209982
1-3	2	385	392	(2-α.hel.ext)	E385	-	S392	Tail-N	0.0913892	0.138598	0.182778	0.277195	0.094417	0.722805	0.115534
1-3	6	385	403	(2-α.hel.ext)	E385	-	S403	Tail-N	0.0896639	0.145417	0.179328	0.290834	0.111506	0.709166	0.135871
1-3	9	385	404	(2-α.hel.ext)	E385	-	S404	Tail-N	0.0958066	0.204031	0.191613	0.408062	0.216449	0.591938	0.267754
1-3	4	385	406	(2-α.hel.ext)	E385	-	S406	Tail-N	0.121522	0.135108	0.243044	0.270217	0.0271728	0.729783	0.0358974
1-3	20	385	407	(2-α.hel.ext)	E385	-	S407	Tail-N	0.103869	0.149008	0.207739	0.298016	0.0902768	0.701984	0.113948
1-3	3	385	416	(2-α.hel.ext)	E385	-	T416	Tail-N	0.145727	0.260512	0.291454	0.521025	0.22957	0.478975	0.324002
1-3	6	385	417	(2-α.hel.ext)	E385	-	417K(NLS)	Tail-N	0.168013	0.259216	0.336025	0.518433	0.182408	0.481567	0.274721
1-3	3	385	418	(2-α.hel.ext)	E385	-	418K(NLS)	Tail-N	0.10828	0.162827	0.216561	0.325654	0.109093	0.674346	0.139249
1-3	3	385	420	(2-α.hel.ext)	E385	-	420K(NLS)	Tail-N	0.161023	0.251842	0.322047	0.503684	0.181638	0.496316	0.26792
1-3	4	385	431	(2-α.hel.ext)	E385	-	S431	Ig	0.178192	0.286185	0.356384	0.572369	0.215985	0.427631	0.335581
1-3	2	403	444	Tail-N	S403	-	E444	Ig	0.0718295	0.0549536	0.143659	0.109907	0	0.856341	0
1-3	4	404	444	Tail-N	S404	-	E444	Ig	0.0526238	0.163163	0.105248	0.326327	0.221079	0.673673	0.247084
1-3	8	407	444	Tail-N	S407	-	E444	Ig	0.0786725	0.218986	0.157345	0.437971	0.280626	0.562029	0.333026
1-3	9	416	422	Tail-N	T416	-	E422	Tail-N	0	0	0	0	0	1	0
1-3	3	416	448	Tail-N	T416	-	E448	Ig	0	0.0337959	0	0.0675918	0.0675918	0.932408	0.0675918
1-3	12	417	422	Tail-N	K417(NLS)	-	E422	Tail-N	0	0	0	0	0	1	0
1-3	5	417	448	Tail-N	K417(NLS)	-	E448	Ig	0	0.0406191	0	0.0812382	0.0812382	0.918762	0.0812382
1-3	2	418	422	Tail-N	K418(NLS)	-	E422	Tail-N	0	0.0177788	0	0.0355575	0.0355575	0.964442	0.0355575
1-3	3	418	448	Tail-N	K418(NLS)	-	E448	Ig	0	0.0227502	0	0.0455004	0.0455004	0.9545	0.0455004
1-3	2	420	447	Tail-N	K420(NLS)	-	E447	Ig	0	0.0406076	0	0.0812151	0.0812151	0.918785	0.0812151
1-3	9	422	428	Tail-N	E422	-	S428	Tail-N	0	0.00881612	0	0.0176322	0.0176322	0.982368	0.0176322
1-3	2	422	431	Tail-N	E422	-	S431	Ig	0	0.123437	0	0.246874	0.246874	0.753126	0.246874
1-3	2	423	448	Tail-N	S423	-	E448	Ig	0.011032	0.0469638	0.0220641	0.0939277	0.0718636	0.906072	0.073485
1-3	2	424	444	Tail-N	T424	-	E444	Ig	0	0.014362	0	0.028724	0.028724	0.971276	0.028724
1-3	6	425	428	Tail-N	E425	-	S428	Tail-N	0	0	0	0	0	1	0
1-3	2	428	446	Tail-N	S428	-	D446	Ig	0	0.062474	0	0.124948	0.124948	0.875052	0.124948
1-3	2	428	447	Tail-N	S428	-	E447	Ig	0	0.0964724	0	0.192945	0.192945	0.807055	0.192945
1-3	4	428	536	Tail-N	S428	-	E536	Ig	0.0461267	0.0288549	0.0922534	0.0577098	0	0.907747	0
1-3	2	429	443	Tail-N	S429	-	E443	Ig	0.0950904	0	0.190181	0	0	0.809819	0
1-3	2	429	444	Tail-N	S429	-	E444	Ig	0	0.0305793	0	0.0611587	0.0611587	0.938841	0.0611587
1-3	4	431	444	Ig	S431	-	E444	Ig	0.0310626	0.0489461	0.0621251	0.0978921	0.035767	0.902108	0.0381362
1-3	2	431	447	Ig	S431	-	E447	Ig	0	0.0860112	0	0.172022	0.172022	0.827978	0.172022
1-3	3	448	450	Ig	E448	-	K450	Ig	0.0653426	0.493058	0.130685	0.986115	0.85543	0.0138849	0.984028
1-3	2	450	476	Ig	K450	-	D476	Ig	0.126982	0.490419	0.253965	0.980838	0.726873	0.0191622	0.974315
4	3	1	37	Head	M1	-	E37(c)	1A	0.103522	-	0.207044
4	2	1	47	Head	M1	-	D47(f)	1A	0.173048	-	0.346097
4	1	1	65	Head	M1	-	E65(c)	1A	0.200249	-	0.400498
4	2	1	68	Head	M1	-	E68	L1	0.308987	-	0.617974
4	1	1	254	Head	M1	-	D254(j)	PH	0.483215	-	0.96643					X
4	1	1	290	Head	M1	-	E290(f)	2B	0.471805	-	0.943609					X
4	2	1	358	Head	M1	-	E358(g)	2B	0.497678	-	0.995356					X
4	2	31	32	1A	E31(d)	-	K32(e)	1A	0.362335	-	0.724669
4	1	31	45	1A	E31(d)	-	Y45(d)	1A	0	-	0
4	1	32	33	1A	K32(e)	-	E33(f)	1A	0.323238	-	0.646477
4	3	32	34	1A	K32(e)	-	D34(g)	1A	0.323238	-	0.646477
4	1	33	403	1A	E33(f)	-	S403	Tail-N	0.494443	-	0.988886					X
4	2	33	404	1A	E33(f)	-	S404	Tail-N	0.494443	-	0.988886					X
4	1	33	407	1A	E33(f)	-	S407	Tail-N	0.525714	-	1					X
4	1	34	407	1A	D34(g)	-	S407	Tail-N	0.482504	-	0.965007					X
4	1	34	409	1A	D34(g)	-	T409	Tail-N	0.507034	-	1					X
4	1	37	392	1A	E37(c)	-	S392	Tail-N	0.493431	-	0.986863					X
4	1	37	394	1A	E37(c)	-	T394	Tail-N	0.493431	-	0.986863					X
4	1	37	403	1A	E37(c)	-	S403	Tail-N	0.472822	-	0.945643					X
4	1	37	404	1A	E37(c)	-	S404	Tail-N	0.474776	-	0.949553					X
4	1	37	418	1A	E37(c)	-	K418(NLS)	Tail-N	0.516811	-	1					X
4	2	40	45	1A	D40(f)	-	Y45(d)	1A	0.00337453	-	0.00674906
4	1	40	404	1A	D40(f)	-	S404	Tail-N	0.588869	-	1					X
4	1	47	417	1A	D47(f)	-	K417(NLS)	Tail-N	0.416386	-	0.832773					X
4	1	47	423	1A	D47(f)	-	S423	Tail-N	0.444912	-	0.889824					X
4	1	55	418	1A	E55(g)	-	K418(NLS)	Tail-N	0.545876	-	1					X
4	1	64	422	1A	T64(b)	-	E422	Tail-N	0.411679	-	0.823358					X
4	1	64	446	1A	T64(b)	-	D446	Ig	0.459993	-	0.919986					X
4	1	64	596	1A	T64(b)	-	R596	Tail-C	0.454823	-	0.909647					X
4	1	65	378	1A	E65(c)	-	K378(f)	2	0.442752	-	0.885505					X
4	2	65	403	1A	E65(c)	-	S403	Tail-N	0.474926	-	0.949853					X
4	2	65	404	1A	E65(c)	-	S404	Tail-N	0.532295	-	1					X
4	1	65	406	1A	E65(c)	-	S406	Tail-N	0.491218	-	0.982436					X
4	3	65	407	1A	E65(c)	-	S407	Tail-N	0.510691	-	1					X
4	1	65	417	1A	E65(c)	-	K417(NLS)	Tail-N	0.490698	-	0.981397					X
4	2	65	420	1A	E65(c)	-	K420(NLS)	Tail-N	0.484482	-	0.968964					X
4	1	65	450	1A	E65(c)	-	K450	Ig	0.459166	-	0.918333					X
4	1	67	78	L1	E67	-	K78(a)	1B	0.221517	-	0.443035
4	2	67	403	L1	E67	-	S403	Tail-N	0.455081	-	0.910162					X
4	1	67	406	L1	E67	-	S406	Tail-N	0.439608	-	0.879217					X
4	4	67	407	L1	E67	-	S407	Tail-N	0.475586	-	0.951172					X
4	2	67	409	L1	E67	-	T409	Tail-N	0.451883	-	0.903766					X
4	1	67	416	L1	E67	-	T416	Tail-N	0.536523	-	1					X
4	1	67	418	L1	E67	-	K418(NLS)	Tail-N	0.483976	-	0.967951					X
4	2	67	420	L1	E67	-	K420(NLS)	Tail-N	0.482458	-	0.964916					X
4	1	67	450	L1	E67	-	K450	Ig	0.459993	-	0.919986					X
4	1	67	486	L1	E67	-	K486	Ig	0.420829	-	0.841658					X
4	1	68	219	L1	E68	-	K219(e)	1B	0.542532	-	1					X
4	1	68	406	L1	E68	-	S406	Tail-N	0.439608	-	0.879217					X
4	2	68	407	L1	E68	-	S407	Tail-N	0.469394	-	0.938787					X
4	2	68	409	L1	E68	-	T409	Tail-N	0.465524	-	0.931048					X
4	1	68	416	L1	E68	-	T416	Tail-N	0.463754	-	0.927507					X
4	2	68	417	L1	E68	-	K417(NLS)	Tail-N	0.47054	-	0.94108					X
4	1	68	418	L1	E68	-	K418(NLS)	Tail-N	0.494299	-	0.988598					X
4	2	68	429	L1	E68	-	S429	Tail-N	0.546835	-	1					X
4	1	68	431	L1	E68	-	S431	Ig	0.525962	-	1					X
4	3	73	78	L1	E73	-	K78(a)	1B	0.314243	-	0.628486
4	2	78	214	1B	K78(a)	-	E214(k)	1B-hend	0.506553	-	1					X
4	1	81	84	1B	Y81(d)	-	E84(g)	1B	0.321222	-	0.642445
4	1	81	422	1B	Y81(d)	-	E422	Tail-N	0.512631	-	1					X
4	1	81	448	1B	Y81(d)	-	E448	Ig	0.454652	-	0.909305					X
4	1	82	418	1B	E82(e)	-	K418(NLS)	Tail-N	0.486393	-	0.972787					X
4	1	82	420	1B	E82(e)	-	K420(NLS)	Tail-N	0.50105	-	1					X
4	1	84	90	1B	E84(g)	-	K90(f)	1B	0.0228869	-	0.0457739
4	1	84	91	1B	E84(g)	-	T91(g)	1B	0	-	0
4	1	84	97	1B	E84(g)	-	K97(f)	1B	0.0487505	-	0.097501
4	1	84	406	1B	E84(g)	-	S406	Tail-N	0.438628	-	0.877256					X
4	4	84	407	1B	E84(g)	-	S407	Tail-N	0.444474	-	0.888948					X
4	3	84	416	1B	E84(g)	-	T416	Tail-N	0.471111	-	0.942221					X
4	3	84	418	1B	E84(g)	-	K418(NLS)	Tail-N	0.471111	-	0.942221					X
4	2	84	420	1B	E84(g)	-	K420(NLS)	Tail-N	0.479365	-	0.958731					X
4	1	84	424	1B	E84(g)	-	T424	Tail-N	0.448056	-	0.896112					X
4	1	84	450	1B	E84(g)	-	K450	Ig	0.454652	-	0.909305					X
4	1	84	486	1B	E84(g)	-	K486	Ig	0.43874	-	0.877479					X
4	1	87	418	1B	D87(c)	-	K418(NLS)	Tail-N	0.490164	-	0.980327					X
4	1	87	420	1B	D87(c)	-	K420(NLS)	Tail-N	0.452653	-	0.905306					X
4	1	123	124	1B	K123(d)	-	E124(e)	1B	0.271433	-	0.542866
4	5	143	145	1B	S143(c)	-	E145(e)	1B	0.00220959	-	0.00441917
4	1	157	173	1B	T157(c)	-	E173(e)	1B	0.0102958	-	0.0205916
4	1	178	181	1B	E178(c)	-	K181(f)	1B	0.0145568	-	0.0291136
4	1	192	199	1B	D192(c)	-	T199(c)	1B	0	-	0
4	1	194	199	1B	E194(e)	-	T199(c)	1B	0.00584824	-	0.0116965
4	13	199	202	1B	T199(c)	-	E202(f)	1B	0.00399107	-	0.00798214
4	3	199	203	1B	T199(c)	-	E203(g)	1B	0.00211289	-	0.00422579
4	3	202	270	1B	E202(f)	-	K270(d)	PH	0.162508	-	0.325015
4	1	202	378	1B	E202(f)	-	K378(f)	2B	0.337387	-	0.674775
4	1	203	208	1B	E203(g)	-	K208(e)	1B-hend	0.371294	-	0.742589
4	2	203	270	1B	E203(g)	-	K270(d)	PH	0.131999	-	0.263997
4	2	205	211	1B-hend	D205(b)	-	Y211(h)	1B-hend	0.00361719	-	0.00723437
4	1	205	212	1B-hend	D205(b)	-	S212(i)	1B-hend	0	-	0
4	1	214	218	1B-hend	E214(k)	-	T218(d)	1B	0.320905	-	0.64181
4	1	214	219	1B-hend	E214(k)	-	K219(e)	1B	0.315441	-	0.630881
4	1	217	218	1B	E217(c)	-	T218(d)	1B	0.324185	-	0.64837
4	1	218	254	1B	T218(d)	-	D254(j)	PH	0.201464	-	0.402928
4	1	219	243	1B	K219(e)	-	D243(j)	PH	0.29744	-	0.59488
4	2	230	233	L12	D230	-	K233	L12	0.314034	-	0.628068
4	3	233	243	L12	K233	-	D243(j)	PH	0.0377305	-	0.075461
4	1	239	243	L12	S239	-	D243(j)	PH	0.0312338	-	0.0624676
4	1	243	259	PH	D243(j)	-	Y259(d)	PH	0.0242141	-	0.0484282
4	2	243	261	PH	D243(j)	-	K261(f)	PH	0.0645641	-	0.129128
4	1	247	259	PH	E247(c)	-	Y259(d)	PH	0.246813	-	0.493627
4	2	247	268	PH	E247(c)	-	S268(b)	PH	0.308906	-	0.617812
4	1	247	270	PH	E247(c)	-	K270(d)	PH	0.298105	-	0.59621
4	4	247	378	PH	E247(c)	-	K378(f)	2B	0.496197	-	0.992394					X
4	1	257	265	PH	E257(b)	-	K265(j)	PH	0.0916776	-	0.183355
4	2	260	262	PH	K260(e)	-	E262(g)	PH	0.167324	-	0.334649
4	1	262	268	PH	E262(g)	-	S268(b)	PH	0.141126	-	0.282253
4	1	267	290	PH	Y267(a)	-	E290(f)	2	0.193853	-	0.387706
4	1	268	290	PH	S268(b)	-	E290(f)	2	0.110746	-	0.221492
4	2	270	290	PH	K270(d)	-	E290(f)	2	0.20589	-	0.41178
4	1	270	291	PH	K270(d)	-	E291(g)	2	0.183171	-	0.366342
4	2	270	357	PH	K270(d)	-	D357(f)	2	0.496474	-	0.992948					X
4	3	270	361	PH	K270(d)	-	E361(c)	2	0.496474	-	0.992948					X
4	2	290	295	2B	E290(f)	-	S295(d)	2	0.330732	-	0.661465
4	1	290	420	2	E290(f)	-	K420(NLS)	Tail-N	0.46137	-	0.92274					X
4	1	291	378	2	E291(g)	-	K378(f)	2	0.544727	-	1					X
4	1	319	322	2	K319(g)	-	D322(c)	2	0.338133	-	0.676267
4	1	341	344	2	K341(d)	-	E344(g)	2	0.0104446	-	0.0208892
4	2	358	404	2	E358(g)	-	S404	Tail-N	0.260596	-	0.521191
4	1	359	370	2	Y359(a)	-	D370(e)	2	0	-	0
4	1	361	407	2	E361(c)	-	S407	Tail-N	0.270459	-	0.540918
4	1	361	409	2	E361(c)	-	T409	Tail-N	0.284757	-	0.569515
4	1	361	420	2	E361(c)	-	K420(NLS)	Tail-N	0.266802	-	0.533605
4	1	361	429	2	E361(c)	-	S429	Tail-N	0.192394	-	0.384789
4	2	364	376	2	D364(f)	-	Y376(d)	2	0.00283754	-	0.00567508
4	1	364	404	2	D364(f)	-	S404	Tail-N	0.27126	-	0.54252
4	1	381	424	2	E381(b)	-	T424	Tail-N	0.14724	-	0.29448
4	1	384	404	(2-α.hel.ext)	E384	-	S404	Tail-N	0.0613502	-	0.1227
4	1	384	420	(2-α.hel.ext)	E384	-	K420(NLS)	Tail-N	0.176221	-	0.352443
4	1	385	404	(2-α.hel.ext)	E385	-	S404	Tail-N	0.0669265	-	0.133853
4	1	385	407	(2-α.hel.ext)	E385	-	S407	Tail-N	0.0716195	-	0.143239
4	1	385	417	(2-α.hel.ext)	E385	-	K417(NLS)	Tail-N	0.144342	-	0.288685
4	1	407	444	Tail-N	S407	-	E444	Ig	0.053875	-	0.10775
4	1	416	444	Tail-N	T416	-	E444	Ig	0.0417756	-	0.0835512
4	1	416	537	Tail-N	T416	-	E537	Ig	0.143874	-	0.287748
4	1	418	537	Tail-N	K418(NLS)	-	E537	Ig	0.152435	-	0.304869
4	1	420	447	Tail-N	K420(NLS)	-	E447	Ig	0.0171179	-	0.0342358
4	1	420	536	Tail-N	K420(NLS)	-	E536	Ig	0.256105	-	0.512211
4	1	420	537	Tail-N	K420(NLS)	-	E537	Ig	0.291891	-	0.583782
4	1	422	534	Tail-N	E422	-	T534	Ig	0.291891	-	0.583782
4	3	425	429	Tail-N	E425	-	S429	Tail-N	0.00987433	-	0.0197487
4	1	428	447	Tail-N	S428	-	E447	Ig	0.0989023	-	0.197805
4	1	429	443	Tail-N	S429	-	E443	Ig	0.00826173	-	0.0165235
