# Supplementary material for: Lamin A molecular compression and sliding as mechanisms behind nucleoskeleton elasticity
Source: Nat Commun. 2019 Jul 11;10:3056. doi: 10.1038/s41467-019-11063-6 (PMC6624373; doi:10.1038/s41467-019-11063-6)
Supplement: Supplementary file 8 — Supplementary Data 5 [file 41467_2019_11063_MOESM8_ESM.xlsx]

## Sheet: Rod cross-links
	Supplementary Data 5. List of all cross-links within the rod domain in dimeric bands 1-3 (Fig. 5, 6). Given are cross-linked residue position, residue type, lamin A domain allocation, heptad/hendecad position where applicable as well as frequency of occurrence as inter-dimeric and intra-/inter-chain and a brief annotation.
	Coild coil segment inter-chain cross-links between adjecent residues (Fig. 6a, Supplementary Fig. 3)
Cross-linked domains	Rod segment	Residue	-	Residue	Rod segment	FInter-dimeric	FInter-chain	FIntra-chain	R=FInter-chain normalised to Intra-dimer = F/(1-F)	Predominantly Intra-chain or inter-chain or both when within dimer	Straight rod Cα-Cα distance along the rod axis (Å, 1.5Å per residue in α-helical domains)	SAS Cβ-Cβ distance (Å, Xwalk)	Structural annotation	#		Max SAS Cβ-Cβ distance for EDC cross-linking (Å, Xwalk)
Coil-1A N-term	1A	E31(d)	-	K32(e)	1A	0.636525	0.363475	0	1	Inter-chain	1.5	8	classic heptad coiled-coil	1		E	-	K	12.5
	1A	K32(e)	-	E33(f)	1A	0.666943	0.333057	0	1	Inter-chain	1.5	16.5	alternative chain twisting	2		E	-	S	8.5
	1A	K32(e)	-	D34(g)	1A	0.667622	0.332378	0	1	Inter-chain	3	11.5	classic heptad coiled-coil	3		E	-	Y	12.5
L1	L1	E73	-	S75	L1	0.647376	0.352624	0	1	Inter-chain	3	16.8	alternative chain twisting of parallel α-helical bundle in linker L1	4		E	-	T	8.5
	L1	E73	-	K78(a)	1B	0.653158	0.346842	0	1	Inter-chain	7.5	9.5	parallel α-helical bundle in linker L1	5		D	-	K	11
Coil-1B N-term	1B	K78(a)	-	E82(e)	1B	0.378255	0.620787	0.000957854	0.998459	Inter-chain	6	12	alternative chain twisting	6		D	-	S	7.5
	1B	K78(a)	-	E84(g)	1B	0.61819	0.38181	0	1	Inter-chain	9	12.6	classic heptad coiled-coil	7		D	-	Y	11.5
	1B	E82(e)	-	K90(f)	1B	0.45894	0.496709	0.0443509	0.91803	Inter-chain	12	24.3	alternative chain twisting	8		D	-	T	7.5
Coil-1B	1B	K123(d)	-	E124(e)	1B	0.609699	0.390301	0	1	Inter-chain	1.5	8.4	classic heptad coiled-coil	9
	1B	E154(g)	-	K155(a)	1B	0.641383	0.358617	0	1	Inter-chain	1.5	7	classic heptad coiled-coil	10
Coil-1B C-term	1B-hend	E213(j)	-	K219(e)	1B	0.629477	0.370523	0	1	Inter-chain	9	21.2	alternative chain twisting	11
	1B-hend	E214(k)	-	T218(d)	1B	0.619447	0.380553	0	1	Inter-chain	6	12.7	alternative chain twisting	12
	1B-hend	E214(k)	-	K219(e)	1B	0.661645	0.338355	0	1	Inter-chain	7.5	14.4	hendecad-heptad	13
PH	PH	E257(b)	-	K260(e)	PH	0.293063	0.706937	0	1	Inter-chain	4.5	17.1	alternative chain twisting	14
	PH	Y259(d)	-	E262(g)	PH	0.636391	0.363609	0	1	Inter-chain	4.5	11.9	alternative chain twisting	15
	PH	Y259(d)	-	E264(i)	PH	0.48519	0.51481	0	1	Inter-chain	7.5	13.7	alternative chain twisting	16
	2	E290(f)	-	S295(d)	2	0.609743	0.390257	0	1	Inter-chain	7.5	17.6	alternative chain twisting	17
	2	E291(g)	-	S295(d)	2	0.609743	0.390257	0	1	Inter-chain	6	8.7	alternative chain twisting	18
Coil-2	2	K319(g)	-	E324(e)	2	0.685839	0.314161	0	1	Inter-chain	7.5	10.4	classic heptad coiled-coil	19
	Coild coil segment intra-chain cross-links between adjecnt residues (Fig. 6a, Supplementary Fig. 3)
Cross-linked domains	Rod segment	Residue	-	Residue	Rod segment	FInter-dimeric	FInter-chain	FIntra-chain	R=FInter-chain normalised to Intra-dimer = F/(1-F)	Predominantly Intra-chain or inter-chain when within dimer or both	Straight rod Cα-Cα distance along the rod axis (Å, 1.5Å per residue in α-helical domains)	SAS Cβ-Cβ distance (Å, Xwalk)	Structural annotation	#
Coil-1A	1A	D40(f)	-	Y45(d)	1A	0	0	1	0	Intra-chain	7.5	13.2	α-helix irregularity?	20
L1	L1	S71	-	E73	L1	0	0	1	0	Intra-chain	3	7.4	non-α-helical linker	21
Coil-1B	1B	S143(c)	-	E145(e)	1B	0	0	1	0	Intra-chain	3	14.8	α-helix irregularity?	22
	1B	E154(g)	-	T157(c)	1B	0.0656954	0	0.934305	0	Intra-chain	4.5	6	α-helix in heptad coiled-coil	23
	1B	D164(c)	-	K171(c)	1B	0	0	1	0	Intra-chain	10.5	11.9	α-helix in heptad coiled-coil	24
	1B	E178(c)	-	K181(f)	1B	0	0	1	0	Intra-chain	4.5	5.8	α-helix in heptad coiled-coil	25
Coil-1B C-term	1B	T199(c)	-	E202(f)	1B	0	0	1	0	Intra-chain	4.5	5.8	α-helix in heptad coiled-coil	26
	1B	T199(c)	-	E203(g)	1B	0	0	1	0	Intra-chain	6	6.9	α-helix in heptad coiled-coil	27
	1B	T199(c)	-	D205(b)	1B-hend	0.0816464	0	0.918354	0	Intra-chain	9	11.1	α-helix irregularity?	28
	1B-hend	D205(b)	-	Y211(h)	1B-hend	0	0.0324545	0.967545	0.0324545	Intra-chain	9	16.7	α-helix irregularity?	29
Coil-2	2	K341(d)	-	E344(g)	2	0.514334	0	0.485666	0	Intra-chain	4.5	5.9	α-helix in heptad coiled-coil	30
	Coiled coil intra-/inter-chain cross-links between adjecent residues (Fig. 6a, Supplementary Fig. 3)
Cross-linked domains	Rod segment	Residue	-	Residue	Rod segment	F(Inter-dimer)	F(Intra-dimer+Inter-chain)	F(Intra-dimer+Intra-chain)	R=FInter-chain normalised to Intra-dimer = F/(1-F)	Predominantly Intra-chain or inter-chain when within dimer or both	Straight rod Cα-Cα distance along the rod axis (Å, 1.5Å per residue in α-helical domains)	SAS Cβ-Cβ distance (Å, Xwalk)	Structural annotation	#
Coil-1B N-term	1B	E84(g)	-	K90(f)	1B	0	0.277925	0.722075	0.277925	Both	9	14.8/22.2	Intra-chain: α-helix irregularity? Inter-chain: alternative chain twisting?	31
	Inter-chain cross-links between distal residues within coiled-coil segments: not fitting predicted linear rod structure (Fig. 6a, Suplementary Fig. 3)
Cross-linked domains	Rod segment	Residue	-	Residue	Rod segment	FInter-dimeric	FInter-chain	FIntra-chain	R=FInter-chain normalised to Intra-dimer = F/(1-F)	Predominantly Intra-chain or inter-chain when within dimer or both	Straight rod Cα-Cα distance along the rod axis (Å, 1.5Å per residue in α-helical domains)	SAS Cβ-Cβ distance (Å, Xwalk)	Structural annotation	#
Coil-2 after PH	2	S282(e)	-	E290(f)	2	0.676646	0.323354	0	1	Inter-chain	12	24	L3 Z-folding or smaller transition irregularity	32
	2	S282(e)	-	E291(g)	2	0.636363	0.336491	0.0271453	0.925351	Inter-chain	13.5	19.7	L3 Z-folding or smaller transition irregularity	33
	Intra- and intra-/inter-chain cross-links between distal residues within coiled coil segments: not fitting predicted linear rod structure (Fig. 6a)
Cross-linked domains	Rod segment	Residue	-	Residue	Rod segment	FInter-dimeric	FInter-chain	FIntra-chain	R=FInter-chain normalised to Intra-dimer = F/(1-F)	Predominantly Intra-chain or inter-chain when within dimer or both	Straight rod Cα-Cα distance along the rod axis (Å, 1.5Å per residue in α-helical domains)	SAS Cβ-Cβ distance (Å, Xwalk)	Structural annotation	#
Coil-1A	1A	K32(e)	-	D47(f)	1A	0.0587274	0.00764725	0.933625	0.00812437	Intra-chain	22.5	27.3	flexible coil-1A N-terminus?	34
	1A	K32(e)	-	E53(e)	1A	0.165428	0.167449	0.667123	0.200641	Both	31.5	-	flexible coil-1A N-terminus?	35
Coil-1B N-term	1B	E82(e)	-	T91(g)	1B	0.382035	0.424484	0.193481	0.686906	Both	13.5	23.6/21.0	flexible coil-1B N-terminus?	36
	1B	E84(g)	-	T91(g)	1B	0.526401	0	0.473599	0	Intra-chain	10.5	11.7	flexible coil-1B N-terminus?	37
	1B	E84(g)	-	K97(f)	1B	0.0694878	0	0.930512	0	Intra-chain	19.5	25.8	flexible coil-1B N-terminus?	38
Coil-1B	1B	T157(c)	-	E173(e)	1B	0.120588	0	0.879412	0	Intra-chain	24	-	kink in coil 1B?	39
	1B	E159(e)	-	K171(c)	1B	0	0	1	0	Intra-chain	18	24.3	kink in coil 1B?	40
	1B	E161(g)	-	K171(c)	1B	0	0	1	0	Intra-chain	15	18.1	kink in coil 1B?	41
Coil-1B C-term	1B	T199(c)	-	E214(k)	1B-hend	0.170826	0	0.829174	0	Intra-chain	22.5	25.5	flexible coil-1B C-terminus?	42
	1B	K201(e)	-	E217(c)	1B	0.285335	0	0.714665	0	Intra-chain	24	29.9	flexible coil-1B C-terminus?	43
	1B	E202(f)	-	S212(i)	1B-hend	0.307843	0.205878	0.486279	0.297444	Both	15	19.2/25.5	flexible coil-1B C-terminus?	44
	1B	E202(f)	-	T218(d)	1B	0.184426	0.112519	0.703056	0.137962	Intra-chain	24	-	flexible coil-1B C-terminus?	45
	1B	E202(f)	-	K219(e)	1B	0.192442	0.143524	0.664034	0.177726	Intra-chain	25.5	-	flexible coil-1B C-terminus?	46
	1B	E203(g)	-	S212(i)	1B-hend	0.217607	0.165021	0.617372	0.210918	Both	13.5	26.5/19.5	flexible coil-1B C-terminus?	47
	1B	E203(g)	-	T218(d)	1B	0.278962	0.228371	0.492666	0.316726	Both	22.5	26.9/29.6	flexible coil-1B C-terminus?	48
	1B	E203(g)	-	K219(e)	1B	0.281832	0	0.718168	0	Intra-chain	24	-	flexible coil-1B C-terminus?	49
Coil-2 C-term	2	D364(f)	-	Y376(d)	2	0	0	1	0	Intra-chain	18	25.3	flexible coil-2B C-terminus?	50
	Linker L1 cross-links (Fig. 6b, Supplementary Fig. 4)
Cross-linked domains	Rod segment	Residue	-	Residue	Rod segment	FInter-dimeric	FInter-chain	FIntra-chain	R=FInter-chain normalised to Intra-dimer = F/(1-F)	Predominantly Intra-chain or inter-chain when within dimer or both	Straight rod Cα-Cα distance along the rod axis (Å, 1.5Å per residue in α-helical domains)	SAS Cβ-Cβ distance (Å, Xwalk)	Structural annotation	#
Coil-1A to L1	1A	E53(e)	-	S75	L1	0.348228	0.194569	0.457202	0.298524	Both	33	32.7/35.6	L1 Z-folding	1
	1A	E65(c)	-	S75	L1	0.270676	0.194574	0.534749	0.266787	Both	15	19.0/22.7	L1 Z-folding	2
L1 to L1	L1	E68	-	S75	L1	0.285177	0.254409	0.460414	0.355904	Both	10.5	11.3/26.2	L1 Z-folding	3
L1 to Coil-1B	L1	E67	-	K78(a)	1B	0.252459	0.326749	0.420792	0.437099	Both	16.5	21.2/24.6	L1 Z-folding	4
	L1	E67	-	K90(f)	1B	0.269987	0.325162	0.404851	0.445419	Both	34.5	-	L1 Z-folding	5
	L1	E67	-	K97(f)	1B	0	0.492249	0.507751	0.492249	Both	45	-	L1 Z-folding	6
	L1	E68	-	K78(a)	1B	0.237462	0.302124	0.460414	0.396208	Both	15	21.0/24.9	L1 Z-folding	7
	L1	E68	-	K90(f)	1B	0.333918	0.28301	0.383072	0.424888	Both	33	-	L1 Z-folding	8
	L1	E68	-	T91(g)	1B	0.333918	0.0539764	0.612106	0.0810356	Intra-chain	34.5	-	L1 Z-folding	9
	L1	E68	-	K97(f)	1B	0.147596	0.495159	0.357245	0.580897	Both	43.5	-	L1 Z-folding	10
	L1	E73	-	Y81(d)	1B	0.319151	0.680849	0	1	Inter-chain	12	14.2	L1 Z-folding	11
	L1	E73	-	T91(g)	1B	0.214115	0.139945	0.64594	0.178073	Intra-chain	27	-	L1 Z-folding	12
	L1	S75	-	E82(e)	1B	0.643981	0	0.356019	0	Intra-chain	10.5	13.3	L1 Z-folding	13
	L1	S75	-	E84(g)	1B	0.100248	0.899752	0	1	Inter-chain	13.5	23.5/21.8	L1 Z-folding	14
Coil-1A to Coil-1B	1A	E53(e)	-	K78(a)	1B	0.347053	0.38163	0.271317	0.584474	Both	37.5	-	L1 Z-folding	15
	1A	E55(g)	-	K78(a)	1B	0.171142	0.328308	0.50055	0.396097	Both	34.5	-	L1 Z-folding	16
	1A	E55(g)	-	Y81(d)	1B	0.525036	0.255703	0.219261	0.538362	Both	39	-	L1 Z-folding	17
	1A	E65(c)	-	K78(a)	1B	0.278139	0.519818	0.202044	0.720107	Both	19.5	28.0/24.8	L1 Z-folding	18
	1A	E65(c)	-	Y81(d)	1B	0.286787	0.517638	0.195576	0.725782	Both	24	29.8/-	L1 Z-folding	19
	1A	E65(c)	-	K97(f)	1B	0	0.586926	0.413074	0.586926	Both	48	-	L1 Z-folding	20
	Linker L12 cross-links (Fig. 6b, Supplementary Fig. 5a)
Cross-linked domains	Rod segment	Residue	-	Residue	Rod segment	FInter-dimeric	FInter-chain	FIntra-chain	R=FInter-chain normalised to Intra-dimer = F/(1-F)	Predominantly Intra-chain or inter-chain when within dimer or both	Straight rod Cα-Cα distance along the rod axis(Å, 1.5Å per residue in α-helical domains). Braketed are distances w/o 18Å of the L12		Structural annotation	#
Coil-1B to L12	1B	E203(g)	-	K233	L12	0.592096	0.259939	0.147965	0.637255	Both	-		L12 Z-folding	21
	1B	K219(e)	-	E228	L12	0.445293	0.245992	0.308715	0.443463	Both	-		L12 Z-folding	22
L12 to PH	L12	K233	-	D243(j)	PH	0.0166755	0	0.983325	0	Intra-chain	-		L12 Z-folding	23
	L12	K233	-	E247(c)	PH	0.320429	0.277225	0.402346	0.407941	Both	-		L12 Z-folding	24
Coil-1B to PH	1B-hend	Y211(h)	-	D243(j)	PH	0.698517	0.00786735	0.293615	0.0260955	Intra-chain	37.5(19.5)	n/d	L12 Z-folding	25
	1B	T218(d)	-	D243(j)	PH	0.560949	0.401581	0.0374707	0.914655	Inter-chain	27(9)	n/d	L12 Z-folding	26
	1B	T218(d)	-	E253(i)	PH	0.206691	0.284138	0.509171	0.358169	Both	42(24)	n/d	L12 Z-folding	27
	1B	T218(d)	-	D254(j)	PH	0.448401	0.230087	0.321511	0.417128	Both	43.5(25.5)	n/d	L12 Z-folding	28
	1B	K219(e)	-	D243(j)	PH	0.518718	0.302299	0.178984	0.628111	Both	25.5(7.5)	n/d	L12 Z-folding	29
	1B	K219(e)	-	E247(c)	PH	0.46603	0.0938793	0.44009	0.175814	Intra-chain	31.5(12.5)	n/d	L12 Z-folding	30
	1B	K219(e)	-	D254(j)	PH	0.5035	0.0212	0.4753	0.0426989	Intra-chain	42(24)	n/d	L12 Z-folding	31
	Linker L2(putative) cross-links. Hendcad sequence [256-266] was previously annotated to contain L2 and was assumed as putative linker (Fig. 6b, Supplementary Fig. 5b)
Cross-linked domains	Rod segment	Residue	-	Residue	Rod segment	FInter-dimeric	FInter-chain	FIntra-chain	R=FInter-chain normalised to Intra-dimer = F/(1-F)	Predominantly Intra-chain or inter-chain when within dimer or both	Straight rod Cα-Cα distance along the rod axis (Å, 1.5Å per residue in α-helical domains)	SAS Cβ-Cβ distance (Å, Xwalk)	Structural annotation	#
PH N-terminus to (L2)	PH	D243(j)	-	Y259(d)	PH(L2)	0	0	1	0	Intra-chain	24	-	L2 Z-folding	32
	PH	D243(j)	-	T266(k)	PH(L2)	0.23622	0.141262	0.622518	0.184951	Intra-chain	34.5	-	L2 Z-folding	33
	PH	E247(c)	-	Y259(d)	PH(L2)	0.0551973	0	0.944803	0	Intra-chain	18	24.6	L2 Z-folding	34
	PH	E247(c)	-	K261(f)	PH(L2)	0.0938992	0.222453	0.683648	0.245505	Both	21	23.5/-	L2 Z-folding	35
	PH	D254(j)	-	K265(j)	PH(L2)	0.199806	0.159227	0.640967	0.198985	Intra-chain	16.5	18	L2 Z-folding	36
(L2) to PH C-terminus	PH(L2)	E257(b)	-	K270(d)	PH	0.440174	0	0.559826	0	Intra-chain	19.5	28.6	L2 Z-folding	37
PH N-terminus to PH C-terminus	PH	D243(j)	-	S268(b)	PH	0.470313	0.0848263	0.44486	0.160144	Intra-chain	37.5	-	L2 Z-folding	38
	PH	D243(j)	-	K270(d)	PH	0.458481	0.221912	0.319606	0.409796	Both	40.5	-	L2 Z-folding	39
	PH	E247(c)	-	K270(d)	PH	0.528035	0.326092	0.145873	0.690925	Both	34.5	-	L2 Z-folding	40
	PH	E253(i)	-	S268(b)	PH	0.246419	0.157952	0.595628	0.209602	Both	22.5	24	L2 Z-folding	41
	Linker L3(putative) cross-links. Residues [278-288] containing the hendecad to heptad transition were assumed as putative linker L3 (Fig. 6b, Supplementary Fig. 4d)
Cross-linked domains	Rod segment	Residue	-	Residue	Rod segment	FInter-dimeric	FInter-chain	FIntra-chain	R=FInter-chain normalised to Intra-dimer = F/(1-F)	Predominantly Intra-chain or inter-chain when within dimer or both	Straight rod Cα-Cα distance along the rod axis (Å, 1.5Å per residue in α-helical domains)	SAS Cβ-Cβ distance (Å, Xwalk)	Structural annotation	#
(L3) to Coil-2	(L3)	S282(e)	-	E290(f)	2	0.676646	0.323354	0	1	Inter-chain	12	25.5	L3 Z-folding	54 (32)
	(L3)	S282(e)	-	E291(g)	2	0.636363	0.336491	0.0271453	0.925351	Inter-chain	13.5	19.7	L3 Z-folding	55 (33)
PH to rest of Coil-2	PH	K260(e)	-	E291(g)	2	0.247221	0.345643	0.407135	0.459156	Both	46.5	24	L3 Z-folding	42
	PH	K261(f)	-	E290(f)	2	0.32675	0.136268	0.536981	0.202404	Both	43.5	-	L3 Z-folding	43
	PH	E264(i)	-	S301(c)	2	0.374287	0.265266	0.360446	0.423942	Both	55.5	-	L3 Z-folding	44
	PH	K265(j)	-	E290(f)	2	0.362803	0.177717	0.45948	0.278904	Both	37.5	-	L3 Z-folding	45
	PH	K265(j)	-	E291(g)	2	0.422409	0.353083	0.224508	0.611303	Both	39	-	L3 Z-folding	46
	PH	K265(j)	-	D300(b)	2	0.311343	0.320772	0.367884	0.465794	Both	52.5	-	L3 Z-folding	47
	PH	T266(k)	-	E290(f)	2	0.353774	0.372133	0.274092	0.575857	Both	36	-	L3 Z-folding	48
	PH	T266(k)	-	D300(b)	2	0.300106	0.418508	0.281386	0.597959	Both	51	-	L3 Z-folding	49
	PH	S268(b)	-	E290(f)	2	0.283414	0.268918	0.447668	0.375277	Both	33	-	L3 Z-folding	50
	PH	S268(b)	-	D300(b)	2	0.585688	0.191606	0.222707	0.462467	Both	48	-	L3 Z-folding	51
	PH	K270(d)	-	E290(f)	2	0.295554	0.412025	0.292421	0.584892	Both	30	-	L3 Z-folding	52
	PH	K270(d)	-	E291(g)	2	0.251781	0.372116	0.376103	0.497335	Both	31.5	-	L3 Z-folding	53
	Other cross-links between distal residues from different coiled coil segments (Fig. 5b)
Cross-linked domains	Rod segment	Residue	-	Residue	Rod segment	FInter-dimeric	FInter-chain	FIntra-chain	R=FInter-chain normalised to Intra-dimer = F/(1-F)	Predominantly Intra-chain or inter-chain when within dimer or both	Straight rod Cα-Cα distance along the rod axis (Å, 1.5Å per residue in α-helical domains)		Structural annotation	#
1B-2	1B	K135(b)	-	D322(c)	2	0.271717	0	0.728283	0	Intra-chain	252	n/d	dimer folding in-half?	54
1B-2	1B	K135(b)	-	D325(f)	2	0.336184	0.11286	0.550956	0.170017	Intra-chain	256.5	n/d	dimer folding in-half?	55
1B-2	1B	D136(c)	-	S326(g)	2	0.264455	0	0.735545	0	Intra-chain	256.5	n/d	dimer folding in-half?	56
1B-PH	1B	D164(c)	-	K270(d)	PH	0.357333	0.42477	0.217897	0.660949	Both	130.5	n/d	dimer folding in-half?	57
1B-PH	1B	E173(e)	-	K261(f)	PH	0.419092	0.236154	0.344755	0.406525	Both	103.5	n/d	dimer folding in-half?	58
1B-PH	1B	E173(e)	-	K265(j)	PH	0.28474	0.197994	0.517267	0.276813	Both	109.5	n/d	dimer folding in-half?	59
1B-PH	1B	E173(e)	-	T266(k)	PH	0.436647	0.322189	0.241163	0.571914	Both	111	n/d	dimer folding in-half?	60
1B-PH	1B	E173(e)	-	S268(b)	PH	0.25542	0.605967	0.138612	0.813838	Inter-chain	114	n/d	dimer folding in-half?	61
1B-PH	1B	E173(e)	-	K270(d)	PH	0.338032	0.261105	0.400862	0.394438	Both	117	n/d	dimer folding in-half?	62
1B-PH	1B	E178(c)	-	K270(d)	PH	0.579654	0.244461	0.175886	0.58157	Both	109.5	n/d	dimer folding in-half?	63
1B-2	1B	K181(f)	-	E290(f)	2	0.4434	0.286993	0.269607	0.515618	Both	135	n/d	dimer folding in-half?	64
1B-PH	1B	D192(c)	-	K270(d)	PH	0.529836	0.23057	0.239594	0.490403	Both	88.5	n/d	dimer folding in-half?	65
1B-PH	1B	E202(f)	-	K260(e)	PH	0.456825	0.372951	0.170225	0.686611	Both	58.5	n/d	dimer folding in-half?	66
1B-PH	1B	E202(f)	-	S268(b)	PH	0.204604	0.35731	0.438086	0.449223	Both	70.5	n/d	dimer folding in-half?	67
1B-PH	1B	E202(f)	-	K270(d)	PH	0.218377	0.151561	0.630062	0.193905	Intra-chain	73.5	n/d	dimer folding in-half?	68
1B-PH	1B	E203(g)	-	K260(e)	PH	0.577321	0.203718	0.218961	0.481969	Both	57	n/d	dimer folding in-half?	69
1B-PH	1B	E203(g)	-	S268(b)	PH	0.240887	0.219169	0.539944	0.288717	Both	69	n/d	dimer folding in-half?	70
1B-PH	1B	E203(g)	-	K270(d)	PH	0.216924	0.280704	0.502372	0.358463	Both	72	n/d	dimer folding in-half?	71
(1B-hend)-PH	1B-hend	D205(b)	-	K270(d)	PH	0.27274	0.224888	0.502372	0.309226	Both	69	n/d	dimer folding in-half?	72
1B-2	1B	T218(d)	-	D322(c)	2	0.567142	0.161464	0.271395	0.373017	Both	127.5	n/d	dimer folding in-half?	73
1B-2	1B	T218(d)	-	E324(e)	2	0.408381	0.396939	0.194681	0.670936	Both	130.5	n/d	dimer folding in-half?	74
1B-2	1B	K219(e)	-	E290(f)	2	0.423176	0.376557	0.200267	0.65281	Both	78	n/d	dimer folding in-half?	75
1B-2	1B	K219(e)	-	D322(c)	2	0.633135	0.173393	0.193472	0.472635	Both	126	n/d	dimer folding in-half?	76
