# Supplementary material for: Lamin A molecular compression and sliding as mechanisms behind nucleoskeleton elasticity
Source: Nat Commun. 2019 Jul 11;10:3056. doi: 10.1038/s41467-019-11063-6 (PMC6624373; doi:10.1038/s41467-019-11063-6)
Supplement: Supplementary file 9 — Supplementary Data 6 [file 41467_2019_11063_MOESM9_ESM.xlsx]

## Sheet: Fig. 3 Head&Tail folding
	Supplementary Data 6. List of all cross-links involving at least one residue outside the rod domain in dimeric bands 1-3 and tetrameric band 4 (Fig. 5, 8). Given are cross-linked residue position, residue type, lamin A domain allocation, heptad/hendecad position where applicable as well as frequency of occurrence as inter-dimeric and intra-/inter-chain and a brief annotation.
	Head folding onto the rod: Head-to-Coil-1A cross-links
Bands	Spectral count	Rod segment	Residue	-	Residue	Rod segment	FInter-dimeric	FInter-chain	FIntra-chain	R=FInter-chain normalised to Intra-dimer = F/(1-F)	Predominantly Intra-chain or inter-chain when within dimer or both
Dimeric bands 1-3	6	Head	M1	-	E31(d)	1A	0.798046	0	0.201954	0	Intra-chain
	4	Head	M1	-	E37(c)	1A	0	0.147811	0.852189	0.147811	Intra-chain
	14	Head	M1	-	D47(f)	1A	0.453147	0.369177	0.177676	0.675094	Both
	3	Head	M1	-	E53(e)	1A	0.532461	0.385355	0.0821835	0.824221	Inter-chain
	3	Head	M1	-	E65(c)	1A	0.460225	0.398327	0.141448	0.73795	Both
	9	Head	M1	-	E67	L1	0.797372	0.0772522	0.125375	0.381252	Both
	7	Head	M1	-	E68	L1	0.650123	0.234836	0.11504	0.671197	Both
total spectra	46
Tetrameric band 4	3	Head	M1	-	E37(c)	1A	0.207044
	2	Head	M1	-	D47(f)	1A	0.346097
	1	Head	M1	-	E65(c)	1A	0.400498
	2	Head	M1	-	E68	L1	0.617974
total spectra	8
	Tail folding onto the rod: Tail-to-Coil-2 cross-links.
	Bands 1-3 cross-links are coloured to match Fig. 8c. (2B-α.hel.ext) stands for residues [382-386] that were resolved to adopt α-helical geometry by X-ray
Bands	Spectral count	Rod segment	Residue	-	Residue	Rod segment	FInter-dimeric	FInter-chain	FIntra-chain	R=FInter-chain normalised to Intra-dimer = F/(1-F)	Predominantly Intra-chain or inter-chain when within dimer or both
Dimeric bands 1-3	3	2	D357(f)	-	K420(NLS)	Tail-N	0.407253	0.348327	0.24442	0.587648	Both
	16	2	E358(g)	-	S403	Tail-N	0.651709	0.26073	0.0875616	0.748596	Both
	9	2	E358(g)	-	S404	Tail-N	0.618128	0.264442	0.117429	0.69249	Both
	13	2	E358(g)	-	S407	Tail-N	0.589893	0.315674	0.0944327	0.769736	Both
	12	2	E358(g)	-	T416	Tail-N	0.525112	0.240869	0.234019	0.507213	Both
	11	2	E358(g)	-	K417(NLS)	Tail-N	0.541981	0.254009	0.20401	0.554581	Both
	10	2	E358(g)	-	K420(NLS)	Tail-N	0.500872	0.298704	0.200424	0.598452	Both
	8	2	E358(g)	-	S428	Tail-N	0.433953	0.202893	0.363154	0.358438	Both
	3	2	E358(g)	-	S429	Tail-N	0.439338	0.193582	0.367081	0.345273	Both
	3	2	E358(g)	-	S431	Ig	0.414454	0.237619	0.347927	0.405807	Both
	7	2	Y359(a)	-	E422	Tail-N	0.454305	0.0870915	0.458603	0.159597	Intra-chain
	11	2	E361(c)	-	S403	Tail-N	0.578748	0.325066	0.0961867	0.771665	Both
	4	2	E361(c)	-	S404	Tail-N	0.59863	0.200922	0.200448	0.50059	Both
	4	2	E361(c)	-	S407	Tail-N	0.629501	0.270783	0.0997164	0.730859	Both
	4	2	E361(c)	-	T409	Tail-N	0.578325	0.337924	0.0837503	0.801387	Inter-chain
	2	2	E361(c)	-	K417(NLS)	Tail-N	0.585794	0.264716	0.14949	0.639093	Both
	9	2	E361(c)	-	K420(NLS)	Tail-N	0.459524	0.331901	0.208575	0.61409	Both
	3	2	E361(c)	-	S423	Tail-N	0.455831	0.215065	0.329104	0.395217	Both
	5	2	E361(c)	-	S428	Tail-N	0.394693	0.321511	0.283795	0.531155	Both
	5	2	E361(c)	-	S431	Ig	0.433239	0.243291	0.32347	0.429266	Both
	3	2	D364(f)	-	S403	Tail-N	0.690527	0.168584	0.140889	0.544745	Both
	4	2	D364(f)	-	T416	Tail-N	0.43628	0.401103	0.162617	0.711528	Both
	2	2	D364(f)	-	K417(NLS)	Tail-N	0.643114	0.178971	0.177914	0.501481	Both
	5	2	D364(f)	-	K418(NLS)	Tail-N	0.50652	0.30817	0.18531	0.624483	Both
	2	2	D364(f)	-	K420(NLS)	Tail-N	0.367204	0.363254	0.269542	0.574046	Both
	2	2	D364(f)	-	S423	Tail-N	0.510588	0.251934	0.237477	0.51477	Both
	3	2	K378(f)	-	E422	Tail-N	0.578212	0.0200286	0.401759	0.0474851	Intra-chain
	4	2	E381(b)	-	K418(NLS)	Tail-N	0.216721	0.392311	0.390968	0.500858	Both
	8	2	E381(b)	-	K420(NLS)	Tail-N	0.325868	0.0542956	0.619837	0.0805415	Intra-chain
	8	2	E381(b)	-	S423	Tail-N	0.335394	0.0839223	0.580684	0.126274	Intra-chain
	4	2	E381(b)	-	T424	Tail-N	0.355838	0.194817	0.449345	0.302435	Both
	3	(2-α.hel.ext)	E383	-	S390	Tail-N	0.0367576	0.198166	0.765077	0.205728	Both
	2	(2-α.hel.ext)	E383	-	S392	Tail-N	0.0337271	0.00566497	0.960608	0.0058627	Intra-chain
	10	(2-α.hel.ext)	E383	-	S403	Tail-N	0.260127	0.155465	0.584408	0.210124	Both
	8	(2-α.hel.ext)	E383	-	S404	Tail-N	0.314519	0.149906	0.535575	0.218687	Both
	4	(2-α.hel.ext)	E383	-	S406	Tail-N	0.383572	0	0.616428	0	Intra-chain
	11	(2-α.hel.ext)	E383	-	S407	Tail-N	0.309498	0	0.690502	0	Intra-chain
	3	(2-α.hel.ext)	E383	-	K420(NLS)	Tail-N	0.248445	0.296388	0.455167	0.394366	Both
	7	(2-α.hel.ext)	E384	-	S392	Tail-N	0.234297	0.0967037	0.668999	0.126294	Intra-chain
	3	(2-α.hel.ext)	E384	-	T394	Tail-N	0.167855	0.20922	0.622925	0.251422	Both
	4	(2-α.hel.ext)	E384	-	S403	Tail-N	0.262155	0	0.737845	0	Intra-chain
	4	(2-α.hel.ext)	E384	-	S404	Tail-N	0.268625	0.153052	0.578323	0.209266	Both
	16	(2-α.hel.ext)	E384	-	S407	Tail-N	0.251603	0.225733	0.522665	0.301622	Both
	5	(2-α.hel.ext)	E384	-	T409	Tail-N	0.413993	0.207643	0.378364	0.354336	Both
	2	(2-α.hel.ext)	E384	-	T416	Tail-N	0.310618	0.239151	0.450231	0.346907	Both
	3	(2-α.hel.ext)	E384	-	K420(NLS)	Tail-N	0.302448	0.146473	0.551079	0.209982	Both
	2	(2-α.hel.ext)	E385	-	S392	Tail-N	0.182778	0.094417	0.722805	0.115534	Intra-chain
	6	(2-α.hel.ext)	E385	-	S403	Tail-N	0.179328	0.111506	0.709166	0.135871	Intra-chain
	9	(2-α.hel.ext)	E385	-	S404	Tail-N	0.191613	0.216449	0.591938	0.267754	Both
	4	(2-α.hel.ext)	E385	-	S406	Tail-N	0.243044	0.0271728	0.729783	0.0358974	Intra-chain
	20	(2-α.hel.ext)	E385	-	S407	Tail-N	0.207739	0.0902768	0.701984	0.113948	Intra-chain
	3	(2-α.hel.ext)	E385	-	T416	Tail-N	0.291454	0.22957	0.478975	0.324002	Both
	6	(2-α.hel.ext)	E385	-	K417(NLS)	Tail-N	0.336025	0.182408	0.481567	0.274721	Both
	3	(2-α.hel.ext)	E385	-	K418(NLS)	Tail-N	0.216561	0.109093	0.674346	0.139249	Intra-chain
	3	(2-α.hel.ext)	E385	-	K420(NLS)	Tail-N	0.322047	0.181638	0.496316	0.26792	Both
total spectra	328
Tetrameric band 4	2	2	E358(g)	-	S404	Tail-N	0.521191
	1	2	E361(c)	-	S407	Tail-N	0.540918
	1	2	E361(c)	-	T409	Tail-N	0.569515
	1	2	E361(c)	-	K420(NLS)	Tail-N	0.533605
	1	2	E361(c)	-	S429	Tail-N	0.384789
	1	2	D364(f)	-	S404	Tail-N	0.54252
	1	2	E381(b)	-	T424	Tail-N	0.29448
	1	(2-α.hel.ext)	E384	-	S404	Tail-N	0.1227
	1	(2-α.hel.ext)	E384	-	K420(NLS)	Tail-N	0.352443
	1	(2-α.hel.ext)	E385	-	S404	Tail-N	0.133853
	1	(2-α.hel.ext)	E385	-	S407	Tail-N	0.143239
	1	(2-α.hel.ext)	E385	-	K417(NLS)	Tail-N	0.288685
total spectra	13
		Head-to-Coil-2 and Tail-to-Coil-1A/L1/Coil-1B cross-links
Bands	Spectral count	Rod segment	Residue	-	Residue	Rod segment	FInter-dimeric	FInter-chain	FIntra-chain	R=FInter-chain normalised to Intra-dimer = F/(1-F)	Predominantly Intra-chain or inter-chain when within dimer or both	Straight rod Cα-Cα distance (Å, 1.5Å per residue in α-helical domains)	Structural annotation
Dimeric bands 1-3	2	1A	E37(c)	-	S406	Tail-N	1	0	0	Inter-dimeric	-	553.5	head-to-tail or rod bend in half
	6	1A	E37(c)	-	S407	Tail-N	0.805662	0.0929956	0.101342	Inter-dimeric	-	555	head-to-tail or rod bend in half
	3	1A	E65(c)	-	S403	Tail-N	0.733919	0	0.266081	0	Intra-chain	507	head-to-tail or rod bend in half
	4	L1	E67	-	S404	Tail-N	0.700803	0	0.299197	0	Intra-chain	505.5	head-to-tail or rod bend in half
	8	L1	E67	-	S407	Tail-N	0.74793	0	0.25207	0	Intra-chain	510	head-to-tail or rod bend in half
	2	L1	E68	-	S406	Tail-N	0.881609	0.0601627	0.0582278	Inter-dimeric	-	507	head-to-tail or rod bend in half
	8	L1	E68	-	S407	Tail-N	0.7522	0.0183463	0.229454	0.0740366	Intra-chain	508.5	head-to-tail or rod bend in half
	9	1B	E84(g)	-	S404	Tail-N	0.465994	0	0.534006	0	Intra-chain	480	head-to-tail or rod bend in half
	15	1B	E84(g)	-	S407	Tail-N	0.523417	0	0.476583	0	Intra-chain	484.5	head-to-tail or rod bend in half
total spectra	57
Tetrameric band 4	2	Head	M1	-	E358(g)	2	0.995356
	1	1A	E33(f)	-	S403	Tail-N	0.988886
	2	1A	E33(f)	-	S404	Tail-N	0.988886
	1	1A	E33(f)	-	S407	Tail-N	1
	1	1A	D34(g)	-	S407	Tail-N	0.965007
	1	1A	D34(g)	-	T409	Tail-N	1
	1	1A	E37(c)	-	S392	Tail-N	0.986863
	1	1A	E37(c)	-	T394	Tail-N	0.986863
	1	1A	E37(c)	-	S403	Tail-N	0.945643
	1	1A	E37(c)	-	S404	Tail-N	0.949553
	1	1A	E37(c)	-	K418(NLS)	Tail-N	1
	1	1A	D40(f)	-	S404	Tail-N	1
	1	1A	D47(f)	-	K417(NLS)	Tail-N	0.832773
	1	1A	D47(f)	-	S423	Tail-N	0.889824
	1	1A	E55(g)	-	K418(NLS)	Tail-N	1
	1	1A	T64(b)	-	E422	Tail-N	0.823358
	1	1A	E65(c)	-	K378(f)	2B	0.885505	Coil-1A interaction with Coil-2, cross-link suggests full coil-1A overlap
	2	1A	E65(c)	-	S403	Tail-N	0.949853
	2	1A	E65(c)	-	S404	Tail-N	1
	1	1A	E65(c)	-	S406	Tail-N	0.982436
	3	1A	E65(c)	-	S407	Tail-N	1
	1	1A	E65(c)	-	K417(NLS)	Tail-N	0.981397
	2	1A	E65(c)	-	K420(NLS)	Tail-N	0.968964
	2	L1	E67	-	S403	Tail-N	0.910162
	1	L1	E67	-	S406	Tail-N	0.879217
	4	L1	E67	-	S407	Tail-N	0.951172
	2	L1	E67	-	T409	Tail-N	0.903766
	1	L1	E67	-	T416	Tail-N	1
	1	L1	E67	-	K418(NLS)	Tail-N	0.967951
	2	L1	E67	-	K420(NLS)	Tail-N	0.964916
	1	L1	E68	-	S406	Tail-N	0.879217
	2	L1	E68	-	S407	Tail-N	0.938787
	2	L1	E68	-	T409	Tail-N	0.931048
	1	L1	E68	-	T416	Tail-N	0.927507
	2	L1	E68	-	K417(NLS)	Tail-N	0.94108
	1	L1	E68	-	K418(NLS)	Tail-N	0.988598
	2	L1	E68	-	S429	Tail-N	1
	1	L1	E68	-	S431	Ig	1
	1	1B	Y81(d)	-	E422	Tail-N	1
	1	1B	E82(e)	-	K418(NLS)	Tail-N	0.972787
	1	1B	E82(e)	-	K420(NLS)	Tail-N	1
	1	1B	E84(g)	-	S406	Tail-N	0.877256
	4	1B	E84(g)	-	S407	Tail-N	0.888948
	3	1B	E84(g)	-	T416	Tail-N	0.942221
	3	1B	E84(g)	-	K418(NLS)	Tail-N	0.942221
	2	1B	E84(g)	-	K420(NLS)	Tail-N	0.958731
	1	1B	E84(g)	-	T424	Tail-N	0.896112
	1	1B	D87(c)	-	K418(NLS)	Tail-N	0.980327
	1	1B	D87(c)	-	K420(NLS)	Tail-N	0.905306
total spectra	73
Other cross-links with one or more residue outside of the rod domain: between the rod and the tail domain and within the tail domain
Bands	Spectral count	Rod segment	Residue	-	Residue	Rod segment	FInter-dimeric	FInter-chain	FIntra-chain	R=FInter-chain normalised to Intra-dimer = F/(1-F)
Dimeric bands 1-3	4	PH	E257(b)	-	S599	Tail-C	0	0	1	0
	3	2	E358(g)	-	S431	Ig	0.414454	0.237619	0.347927	0.405807
	4	2	E358(g)	-	K486	Ig	0.605067	0	0.394933	0
	5	2	E358(g)	-	T488	Ig	0.476228	0.334734	0.189038	0.639084
	5	2	E361(c)	-	S431	Ig	0.433239	0.243291	0.32347	0.429266
	4	2	E361(c)	-	K486	Ig	0.482075	0.263302	0.254623	0.508379
	7	2	E361(c)	-	T488	Ig	0.491496	0.0129845	0.495519	0.0255348
	2	2	K378(f)	-	D475	Ig	0.383767	0.0523025	0.56393	0.0848746
	6	2	K378(f)	-	E536	Ig	0	0.664604	0.335396	0.664604
	4	2	K378(f)	-	E537	Ig	0.42182	0.16896	0.40922	0.292227
	3	2	E381(b)	-	T534	Ig	0.430369	0.160411	0.40922	0.281604
	4	(2-α.hel.ext)	E385	-	S431	Ig	0.356384	0.215985	0.427631	0.335581
	2	Tail-N	S403	-	E444	Ig	0.143659	0	0.856341	0
	4	Tail-N	S404	-	E444	Ig	0.105248	0.221079	0.673673	0.247084
	8	Tail-N	S407	-	E444	Ig	0.157345	0.280626	0.562029	0.333026
	9	Tail-N	T416	-	E422	Tail-N	0	0	1	0
	3	Tail-N	T416	-	E448	Ig	0	0.0675918	0.932408	0.0675918
	12	Tail-N	K417(NLS)	-	E422	Tail-N	0	0	1	0
	5	Tail-N	K417(NLS)	-	E448	Ig	0	0.0812382	0.918762	0.0812382
	2	Tail-N	K418(NLS)	-	E422	Tail-N	0	0.0355575	0.964442	0.0355575
	3	Tail-N	K418(NLS)	-	E448	Ig	0	0.0455004	0.9545	0.0455004
	2	Tail-N	K420(NLS)	-	E447	Ig	0	0.0812151	0.918785	0.0812151
	9	Tail-N	E422	-	S428	Tail-N	0	0.0176322	0.982368	0.0176322
	2	Tail-N	E422	-	S431	Ig	0	0.246874	0.753126	0.246874
	2	Tail-N	S423	-	E448	Ig	0.0220641	0.0718636	0.906072	0.073485
	2	Tail-N	T424	-	E444	Ig	0	0.028724	0.971276	0.028724
	6	Tail-N	E425	-	S428	Tail-N	0	0	1	0
	2	Tail-N	S428	-	D446	Ig	0	0.124948	0.875052	0.124948
	2	Tail-N	S428	-	E447	Ig	0	0.192945	0.807055	0.192945
	4	Tail-N	S428	-	E536	Ig	0.0922534	0	0.907747	0
	2	Tail-N	S429	-	E443	Ig	0.190181	0	0.809819	0
	2	Tail-N	S429	-	E444	Ig	0	0.0611587	0.938841	0.0611587
	4	Ig	S431	-	E444	Ig	0.0621251	0.035767	0.902108	0.0381362
	2	Ig	S431	-	E447	Ig	0	0.172022	0.827978	0.172022
	3	Ig	E448	-	K450	Ig	0.130685	0.85543	0.0138849	0.984028
	2	Ig	K450	-	D476	Ig	0.253965	0.726873	0.0191622	0.974315
total spectra	145
