# Supplementary material for: Lamin A molecular compression and sliding as mechanisms behind nucleoskeleton elasticity
Source: Nat Commun. 2019 Jul 11;10:3056. doi: 10.1038/s41467-019-11063-6 (PMC6624373; doi:10.1038/s41467-019-11063-6)
Supplement: Supplementary file 10 — Supplementary Data 7 [file 41467_2019_11063_MOESM10_ESM.xlsx]

## Sheet: TandemStagger Constrained runs
Supplementary Data 7. Summary of cross-link-guided Rosetta molecular modelling runs. Given are input cross-links used for each of the suspect tandem staggers (residue type, number and chain), total number of models in which such a cross-link was satisfied, best and average Interface scores (I_sc), minimal, maximal and average rod shortenning. Values are highlighted in red when a cross-link was on…
				Tandem stagger models
Cross-link #	1: ResType/ResNum-Chain		2: ResType/ResNum-Chain	No. of models satisfying cross-link	Best model I_sc	Average I_sc	Average rod shortenning Δ (Å)	Min Δ (Å)	Max Δ (Å)	by symmetry with cross-link #:
L1: [46-66]-L1-[78-102]				total number of models: 224; total number of models with stable interfaces (I_sc < -5.0): 221
1	E55-A	-	K78-A	14	-7.54703	-6.09099	35.2389	29.305	39.423
2	E55-A	-	K78-B	10	-7.6897	-6.07126	35.3167	26.762	42.338
3	E55-B	-	K78-A	14	-7.04178	-6.26713	34.8654	31.384	37.749
4	E55-B	-	K78-B	5	-8.18363	-6.53337	33.542	28.73	37.749
5	E65-A	-	K97-A	23	-9.96266	-6.45729	40.7433	36.551	45.142
6	E65-A	-	K97-B	32	-8.13882	-6.7562	41.5448	35.341	51.52
7	E65-B	-	K97-A	39	-7.77859	-6.22439	40.9294	32.97	50.39
8	E65-B	-	K97-B	40	-7.12979	-6.10938	40.6133	33.395	50.842
9	E53-A	-	K78-A	12	-8.05991	-6.68935	34.7237	29.048	45.734
10	E53-A	-	K78-B	11	-8.05991	-6.78877	36.474	31.226	41.098
11	E53-B	-	K78-A	18	-7.2294	-6.07151	35.7393	28.511	42.31
12	E53-B	-	K78-B	11	-6.85944	-5.92253	35.5575	30.743	43.808
13	E55-A	-	Y81-A	9	-7.58297	-6.21002	38.4909	33.572	42.338
14	E55-A	-	Y81-B	7	-7.54703	-5.59598	37.0539	32.637	41.636
15	E55-B	-	Y81-A	7	-6.64393	-6.22865	38.8083	35.951	40.364
16	E55-B	-	Y81-B	6	-8.00028	-6.67158	37.9952	34.415	40.922
17	E65-A	-	K78-A	1	-5.85419	-5.85419	30.837	30.837	30.837	20	in red are cross-links only satisfyied by symmetry
18	E65-A	-	K78-B	-	-	-	-	-	-
19	E65-B	-	K78-A	-	-	-	-	-	-
20	E65-B	-	K78-B	1	-5.85419	-5.85419	30.837	30.837	30.837
21	E65-A	-	Y81-A	-	-	-	-	-	-
22	E65-A	-	Y81-B	-	-	-	-	-	-
23	E65-B	-	Y81-A	-	-	-	-	-	-
24	E65-B	-	Y81-B	-	-	-	-	-	-
L12: [201-219]-L12-[240-260]				total number of models: 5; total number of models with stable interfaces (I_sc < -5.0): 4
1	Y211-A	-	D243-A	-	-	-	-	-	-
2	Y211-B	-	D243-B	-	-	-	-	-	-
3	K219-A	-	D254-A	1	-6.7738	-6.7738	36.804	36.804	36.804	4
4	K219-B	-	D254-B	1	-6.7738	-6.7738	36.804	36.804	36.804
5	T218-A	-	D243-B	-	-	-	-	-	-
6	T218-B	-	D243-A	-	-	-	-	-	-
7	T218-A	-	E253-A	2	-7.78508	-6.72	38.8415	37.806	39.877	10
8	T218-A	-	E253-B	1	-7.78508	-7.79	37.806	37.806	37.806	.
9	T218-B	-	E253-A	1	-7.78508	-7.79	37.806	37.806	37.806	8
10	T218-B	-	E253-B	2	-7.78508	-6.72	38.8415	37.806	39.877
11	T218-A	-	D254-A	1	-7.86339	-7.86339	34.775	34.775	34.775
12	T218-A	-	D254-B	1	-7.86339	-7.86339	34.775	34.775	34.775	13
13	T218-B	-	D254-A	1	-7.86339	-7.86339	34.775	34.775	34.775
14	T218-B	-	D254-B	1	-7.86339	-7.86339	34.775	34.775	34.775	11
15	K219-A	-	D243-A	-	-	-	-	-	-
16	K219-B	-	D243-B	-	-	-	-	-	-
17	K219-A	-	E247-A	-	-	-	-	-	-
18	K219-A	-	E247-B	-	-	-	-	-	-
19	K219-B	-	E247-A	-	-	-	-	-	-
20	K219-B	-	E247-B	-	-	-	-	-	-
L2: [241-254]-(L2)-[267-291]				total number of models with stable interfaces (I_sc < -5.0): 1
1	D243-A	-	S268-A	-	-	-	-	-	-
2	D243-B	-	S268-B	-	-	-	-	-	-
3	D243-A	-	K270-A	1	-5.13736	-5.14	41.764	41.764	41.764
4	D243-A	-	K270-B	-	-	-	-	-	-
5	D243-B	-	K270-A	-	-	-	-	-	-
6	D243-B	-	K270-B	1	-5.13736	-5.14	41.764	41.764	41.764	3
7	E247-A	-	K270-A	-	-	-	-	-	-
8	E247-A	-	K270-B	-	-	-	-	-	-
9	E247-B	-	K270-A	-	-	-	-	-	-
10	E247-B	-	K270-B	-	-	-	-	-	-
11	E253-A	-	S268-A	-	-	-	-	-	-
12	E253-A	-	S268-B	-	-	-	-	-	-
13	E253-B	-	S268-A	-	-	-	-	-	-
14	E253-B	-	S268-B	-	-	-	-	-	-
L3: [256-276]-(L3)-[289-310]				total number of models with stable interfaces (I_sc < -5.0): 60
1	K260-A	-	E291-A	9	-7.33261	-5.90828	42.5359	37.537	48.406
2	K260-A	-	E291-B	9	-6.90672	-6.08221	43.1299	39.238	46.603
3	K260-B	-	E291-A	3	-5.1066	-5.06074	43.562	39.164	50.443
4	K260-B	-	E291-B	3	-6.01288	-5.67581	40.002	38.532	42.464
5	K261-A	-	E290-A	4	-7.33261	-6.39675	43.388	39.469	48.406
6	K261-A	-	E290-B	11	-8.00714	-6.49264	39.848	34.496	46.229
7	K261-B	-	E290-A	6	-5.24984	-5.14214	42.136	34.968	50.443
8	K261-B	-	E290-B	2	-5.31181	-5.25104	40.5855	38.532	42.639
9	E264-A	-	S301-A	1	-5.22017	-5.22017	48.2	48.2	48.2
10	E264-A	-	S301-B	2	-6.30328	-6.05498	46.94	44.799	49.081
11	E264-B	-	S301-A	2	-6.30328	-6.05498	46.94	44.799	49.081	10
12	E264-B	-	S301-B	1	-6.15267	-6.15267	50.406	50.406	50.406
13	K265-A	-	E290-A	3	-6.0669	-5.82111	39.7987	37.705	40.851
14	K265-A	-	E290-B	2	-8.00714	-7.7714	36.4035	35.752	37.055
15	K265-B	-	E290-A	2	-5.22017	-5.20517	41.584	34.968	48.2
16	K265-B	-	E290-B	1	-5.80667	-5.80667	44.799	44.799	44.799
17	K265-A	-	E291-A	3	-6.75466	-6.21517	38.586	37.202	40.851
18	K265-A	-	E291-B	1	-7.53567	-7.53567	37.055	37.055	37.055
19	K265-B	-	E291-A	1	-5.19017	-5.19017	34.968	34.968	34.968
20	K265-B	-	E291-B	3	-6.29225	-5.70359	39.5277	35.347	44.799
21	K265-A	-	D300-A	5	-8.47855	-6.69579	43.8438	40.972	50.406
22	K265-A	-	D300-B	5	-7.26511	-6.04423	43.1246	38.119	47.387
23	K265-B	-	D300-A	4	-6.2292	-5.6852	45.2105	42.222	49.522
24	K265-B	-	D300-B	3	-7.33261	-6.18085	45.766	44.608	47.864
25	T266-A	-	E290-A	1	-6.29225	-6.29225	35.347	35.347	35.347	28
26	T266-A	-	E290-B	1	-7.53567	-7.53567	37.055	37.055	37.055
27	T266-B	-	E290-A	1	-6.00236	-6.00236	40.924	40.924	40.924
28	T266-B	-	E290-B	1	-6.29225	-6.29225	35.347	35.347	35.347
29	T266-A	-	D300-A	1	-6.04899	-6.04899	44.054	44.054	44.054
30	T266-A	-	D300-B	3	-7.26511	-6.37468	45.2497	43.085	47.387
31	T266-B	-	D300-A	2	-6.05857	-5.53843	44.549	34.496	46.603
32	T266-B	-	D300-B	4	-7.24341	-5.96794	46.3745	44.608	48.246
33	S268-A	-	E290-A	-	-	-	-	-	-
34	S268-A	-	E290-B	-	-	-	-	-	-
35	S268-B	-	E290-A	-	-	-	-	-	-
36	S268-B	-	E290-B	-	-	-	-	-	-
37	S268-A	-	D300-A	2	-7.09599	-6.92476	40.9315	40.54	41.323
38	S268-A	-	D300-B	4	-6.93739	-6.44987	42.8807	40.851	45.945
39	S268-B	-	D300-A	4	-6.93739	-6.44987	42.8807	40.851	45.945	38
40	S268-B	-	D300-B	1	-5.07148	-5.07148	39.164	39.164	39.164
41	K270-A	-	E290-A	1	-6.29225	-6.29225	35.347	35.347	35.347	44
42	K270-A	-	E290-B	-	-	-	-	-	-
43	K270-B	-	E290-A	-	-	-	-	-	-
44	K270-B	-	E290-B	1	-6.29225	-6.29225	35.347	35.347	35.347
45	K270-A	-	E291-A	2	-6.29225	-5.84485	34.77	34.193	35.347	48
46	K270-A	-	E291-B	1	-5.71336	-5.71336	33.178	33.178	33.178
47	K270-B	-	E291-A	1	-5.71336	-5.71336	33.178	33.178	33.178	46
48	K270-B	-	E291-B	2	-6.29225	-5.84485	34.77	34.193	35.347
