# Supplementary material for: Lamin A molecular compression and sliding as mechanisms behind nucleoskeleton elasticity
Source: Nat Commun. 2019 Jul 11;10:3056. doi: 10.1038/s41467-019-11063-6 (PMC6624373; doi:10.1038/s41467-019-11063-6)
Supplement: Supplementary file 11 — Supplementary Data 8 [file 41467_2019_11063_MOESM11_ESM.xlsx]

## Sheet: L1
Supplementary Data 8. List of tandem stagger models from cross-link guided Rosetta molecular modelling satisfying cross-links across linker L1. Given are model names, number of satisfied cross-links, satisfied cross-links, Interface score (I_sc), angle between the docked dimeric fragments and rod shortening conveyed by each model.
Model	Cross-links satisfied (count)	Cross-links (IDs)	I_sc	Angle	Shortenning		Cross-link IDs	Cross-link (ResidueType/ResiduePosition/Chain)			Number of Models
92_L1_dock_0002_04330_local_refine_0001.pdb	1	5	-9.96266	7.41	42.668		1	E55-A	-	K78-A	14
1451_L1_dock_0002_09402_local_refine_0001.pdb	1	4	-8.18363	37.48	34.091		2	E55-A	-	K78-B	10
264_L1_dock_0002_07570_local_refine_0001.pdb	1	6	-8.13882	31.99	39.24		3	E55-B	-	K78-A	14
464_L1_dock_0002_11106_local_refine_0001.pdb	2	10; 9	-8.05991	34.71	34.763		4	E55-B	-	K78-B	5
778_L1_dock_0002_12393_local_refine_0001.pdb	1	16	-8.00028	19.77	34.415		5	E65-A	-	K97-A	23
111_L1_dock_0002_05690_local_refine_0001.pdb	1	10	-7.97843	34.71	41.098		6	E65-A	-	K97-B	32
692_L1_dock_0002_11663_local_refine_0001.pdb	1	7	-7.77859	46.31	38.57		7	E65-B	-	K97-A	39
331_L1_dock_0002_11458_local_refine_0001.pdb	1	7	-7.71402	47.95	42.121		8	E65-B	-	K97-B	40
228_L1_dock_0002_04599_local_refine_0001.pdb	1	6	-7.713	23.72	41.489		9	E53-A	-	K78-A	12
213_L1_dock_0002_06450_local_refine_0001.pdb	1	5	-7.70127	8.43	37.332		10	E53-A	-	K78-B	11
204_L1_dock_0002_06195_local_refine_0001.pdb	2	6; 2	-7.6897	21.83	38.826		11	E53-B	-	K78-A	18
203_L1_dock_0002_09068_local_refine_0001.pdb	1	6	-7.66236	22.37	46.907		12	E53-B	-	K78-B	11
523_L1_dock_0002_00803_local_refine_0001.pdb	1	9	-7.64523	18.46	33.734		13	E55-A	-	Y81-A	9
729_L1_dock_0002_07494_local_refine_0001.pdb	2	13; 2	-7.58297	22.74	36.901		14	E55-A	-	Y81-B	7
201_L1_dock_0002_11943_local_refine_0001.pdb	1	6	-7.58043	20.94	47.248		15	E55-B	-	Y81-A	7
259_L1_dock_0002_09676_local_refine_0001.pdb	2	14; 1	-7.54703	30.75	35.126		16	E55-B	-	Y81-B	6
427_L1_dock_0002_09234_local_refine_0001.pdb	1	6	-7.54277	51.18	45.252		17	E65-A	-	K78-A	1	by symmetry with # 20
1479_L1_dock_0002_12496_local_refine_0001.pdb	1	1	-7.39137	26.53	29.305		18	E65-A	-	K78-B	-
108_L1_dock_0002_04372_local_refine_0001.pdb	1	9	-7.34641	53.1	45.734		19	E65-B	-	K78-A	-
1501_L1_dock_0002_09375_local_refine_0001.pdb	1	2	-7.34206	33.55	33.256		20	E65-B	-	K78-B	1
1352_L1_dock_0002_01424_local_refine_0001.pdb	1	6	-7.32512	51.03	41.083		21	E65-A	-	Y81-A	-
1405_L1_dock_0002_11257_local_refine_0001.pdb	1	5	-7.25575	29.79	42.624		22	E65-A	-	Y81-B	-
2002_L1_dock_0002_11675_local_refine_0001.pdb	1	10	-7.24191	24.38	38.605		23	E65-B	-	Y81-A	-
1158_L1_dock_0002_11956_local_refine_0001.pdb	1	9	-7.23963	14.78	31.344		24	E65-B	-	Y81-B	-
38_L1_dock_0002_11085_local_refine_0001.pdb	3	13; 14; 11	-7.2294	46.49	41.636
398_L1_dock_0002_00254_local_refine_0001.pdb	1	6	-7.22823	41.03	40.817
345_L1_dock_0002_11508_local_refine_0001.pdb	1	13	-7.21346	33.88	36.119
735_L1_dock_0002_11383_local_refine_0001.pdb	2	11; 5	-7.20158	30.86	39.431
467_L1_dock_0002_11543_local_refine_0001.pdb	1	10	-7.19067	38.8	36.92
637_L1_dock_0002_05141_local_refine_0001.pdb	1	6	-7.13589	39.75	41.835
172_L1_dock_0002_01775_local_refine_0001.pdb	1	8	-7.12979	34.84	36.096
465_L1_dock_0002_01572_local_refine_0001.pdb	1	9	-7.11661	10.48	33.98
1238_L1_dock_0002_01504_local_refine_0001.pdb	1	5	-7.1067	33.33	38.38
486_L1_dock_0002_12231_local_refine_0001.pdb	1	6	-7.07998	42.62	42.482
869_L1_dock_0002_11695_local_refine_0001.pdb	1	3	-7.04178	14.59	33.802
693_L1_dock_0002_08764_local_refine_0001.pdb	1	7	-7.03434	52.5	48.007
1473_L1_dock_0002_01578_local_refine_0001.pdb	1	8	-6.99656	41.17	33.936
684_L1_dock_0002_01258_local_refine_0001.pdb	1	6	-6.93504	39.01	40.08
1394_L1_dock_0002_06021_local_refine_0001.pdb	1	6	-6.9322	15.69	39.971
217_L1_dock_0002_04741_local_refine_0001.pdb	1	8	-6.91248	24.35	37.839
791_L1_dock_0002_11956_local_refine_0001.pdb	1	7	-6.91086	12.15	40.46
657_L1_dock_0002_01503_local_refine_0001.pdb	1	5	-6.89063	25.99	39.837
1588_L1_dock_0002_06102_local_refine_0001.pdb	1	12	-6.85944	6.52	35.939
1625_L1_dock_0002_08203_local_refine_0001.pdb	1	2	-6.83315	18.72	33.556
1225_L1_dock_0002_07519_local_refine_0001.pdb	1	11	-6.7927	16.83	32.025
1124_L1_dock_0002_08741_local_refine_0001.pdb	1	8	-6.78852	32.24	39.858
1469_L1_dock_0002_10308_local_refine_0001.pdb	1	7	-6.7872	10.72	39.936
1641_L1_dock_0002_03992_local_refine_0001.pdb	1	7	-6.78329	9.29	40.853
1169_L1_dock_0002_11189_local_refine_0001.pdb	1	6	-6.7824	27.19	40.747
1227_L1_dock_0002_03960_local_refine_0001.pdb	1	8	-6.76527	23.46	37.826
2141_L1_dock_0002_01001_local_refine_0001.pdb	1	6	-6.74235	48.36	39.624
592_L1_dock_0002_09990_local_refine_0001.pdb	1	6	-6.73973	47.89	48.772
1153_L1_dock_0002_00845_local_refine_0001.pdb	1	6	-6.72853	26.92	43.105
1807_L1_dock_0002_01923_local_refine_0001.pdb	1	8	-6.72325	4.4	41.5
1645_L1_dock_0002_01014_local_refine_0001.pdb	1	10	-6.7209	19.65	37.765
104_L1_dock_0002_09027_local_refine_0001.pdb	1	8	-6.70436	30.6	45.958
907_L1_dock_0002_08245_local_refine_0001.pdb	2	3; 16	-6.68305	41.37	36.809
644_L1_dock_0002_07501_local_refine_0001.pdb	1	11	-6.67248	13.5	35.008
1820_L1_dock_0002_02758_local_refine_0001.pdb	1	6	-6.66994	33.64	35.341
375_L1_dock_0002_03066_local_refine_0001.pdb	1	7	-6.64566	45.98	45.309
476_L1_dock_0002_09176_local_refine_0001.pdb	1	15	-6.64393	40.55	39.795
703_L1_dock_0002_07007_local_refine_0001.pdb	1	7	-6.62047	45.02	46.011
993_L1_dock_0002_02405_local_refine_0001.pdb	1	2	-6.61864	22.46	26.762
1717_L1_dock_0002_07301_local_refine_0001.pdb	1	9	-6.6101	20.07	34.433
648_L1_dock_0002_02142_local_refine_0001.pdb	1	8	-6.60554	52.02	48.34
630_L1_dock_0002_04076_local_refine_0001.pdb	1	5	-6.60551	16.54	38.889
1910_L1_dock_0002_06360_local_refine_0001.pdb	1	7	-6.60207	12.85	39.322
568_L1_dock_0002_01193_local_refine_0001.pdb	1	8	-6.58029	47.68	47.973
1710_L1_dock_0002_01889_local_refine_0001.pdb	1	8	-6.57806	11.82	41.526
581_L1_dock_0002_01027_local_refine_0001.pdb	1	7	-6.57498	18.83	45.398
1228_L1_dock_0002_01129_local_refine_0001.pdb	1	10	-6.57496	4.64	31.226
1367_L1_dock_0002_02436_local_refine_0001.pdb	2	11; 1	-6.57042	7.94	32.007
1706_L1_dock_0002_04132_local_refine_0001.pdb	4	16; 15; 4; 3	-6.55284	23.2	37.712
1223_L1_dock_0002_04465_local_refine_0001.pdb	1	7	-6.55206	37.12	35.089
149_L1_dock_0002_00746_local_refine_0001.pdb	1	16	-6.53798	40.03	40.922
1078_L1_dock_0002_03677_local_refine_0001.pdb	1	6	-6.52035	48.87	38.714
623_L1_dock_0002_03011_local_refine_0001.pdb	1	3	-6.51875	29.63	36.432
519_L1_dock_0002_10399_local_refine_0001.pdb	1	8	-6.51744	47.82	50.842
2153_L1_dock_0002_05949_local_refine_0001.pdb	1	8	-6.51018	6.3	39.091
1413_L1_dock_0002_11957_local_refine_0001.pdb	1	5	-6.5101	38.91	39.206
353_L1_dock_0002_12406_local_refine_0001.pdb	1	7	-6.50391	44.67	37.453
689_L1_dock_0002_11856_local_refine_0001.pdb	4	2; 13; 14; 1	-6.49649	48.95	36.822
970_L1_dock_0002_05309_local_refine_0001.pdb	2	6; 12	-6.49573	41.79	41.05
987_L1_dock_0002_04514_local_refine_0001.pdb	1	3	-6.49321	43.35	31.488
1073_L1_dock_0002_06209_local_refine_0001.pdb	1	6	-6.48934	20.62	38.706
1110_L1_dock_0002_01286_local_refine_0001.pdb	1	6	-6.48367	23.26	35.726
1127_L1_dock_0002_05186_local_refine_0001.pdb	1	7	-6.45704	38.49	39.27
1002_L1_dock_0002_08420_local_refine_0001.pdb	1	10	-6.45398	25.12	36.498
696_L1_dock_0002_01177_local_refine_0001.pdb	1	5	-6.44836	20.16	39.363
1292_L1_dock_0002_03427_local_refine_0001.pdb	1	10	-6.44783	12.81	32.638
497_L1_dock_0002_00753_local_refine_0001.pdb	1	8	-6.43576	45.92	37.08
1072_L1_dock_0002_11809_local_refine_0001.pdb	1	1	-6.42616	26.55	29.781
1723_L1_dock_0002_06727_local_refine_0001.pdb	1	5	-6.42589	14.57	41.793
1168_L1_dock_0002_06578_local_refine_0001.pdb	1	6	-6.42572	35.7	38.146
1467_L1_dock_0002_09060_local_refine_0001.pdb	1	3	-6.41909	40.84	37.659
1063_L1_dock_0002_07101_local_refine_0001.pdb	1	3	-6.40684	28.78	32.616
2418_L1_dock_0002_02449_local_refine_0001.pdb	1	11	-6.40642	10.23	34.348
2194_L1_dock_0002_07647_local_refine_0001.pdb	1	5	-6.40424	7.85	36.551
1103_L1_dock_0002_09508_local_refine_0001.pdb	1	6	-6.40155	27.97	41.278
1264_L1_dock_0002_06882_local_refine_0001.pdb	1	7	-6.39835	26.34	35.789
828_L1_dock_0002_12342_local_refine_0001.pdb	1	7	-6.3763	54.46	39.75
336_L1_dock_0002_12196_local_refine_0001.pdb	1	6	-6.3603	16.02	41.905
1230_L1_dock_0002_07279_local_refine_0001.pdb	1	6	-6.35483	8.26	41.859
588_L1_dock_0002_08540_local_refine_0001.pdb	1	6	-6.31769	52.75	51.52
335_L1_dock_0002_07242_local_refine_0001.pdb	1	11	-6.30599	38.24	37.891
412_L1_dock_0002_09958_local_refine_0001.pdb	1	7	-6.28687	11.76	38.3
221_L1_dock_0002_07713_local_refine_0001.pdb	1	15	-6.28306	38.8	39.967
1104_L1_dock_0002_11800_local_refine_0001.pdb	1	8	-6.26905	4.39	39.596
1162_L1_dock_0002_10290_local_refine_0001.pdb	1	7	-6.25793	37.82	38.184
990_L1_dock_0002_09462_local_refine_0001.pdb	1	7	-6.2579	44.65	43.521
1313_L1_dock_0002_04666_local_refine_0001.pdb	1	8	-6.24321	41.28	41.407
260_L1_dock_0002_06575_local_refine_0001.pdb	1	11	-6.23748	41.13	38.529
193_L1_dock_0002_02499_local_refine_0001.pdb	1	8	-6.23026	13.33	39.705
1067_L1_dock_0002_03931_local_refine_0001.pdb	1	7	-6.21786	21.62	43.14
411_L1_dock_0002_05422_local_refine_0001.pdb	1	12	-6.21033	52.91	43.808
1044_L1_dock_0002_04803_local_refine_0001.pdb	1	8	-6.18557	40.12	42.881
1265_L1_dock_0002_06241_local_refine_0001.pdb	1	5	-6.17564	36.05	45.142
1190_L1_dock_0002_08762_local_refine_0001.pdb	1	9	-6.17464	14.14	33.808
391_L1_dock_0002_11966_local_refine_0001.pdb	4	16; 4; 15; 3	-6.17104	25.51	37.749
1084_L1_dock_0002_10950_local_refine_0001.pdb	1	3	-6.15799	22.34	33.175
825_L1_dock_0002_10584_local_refine_0001.pdb	1	6	-6.15177	43.85	38.69
699_L1_dock_0002_12311_local_refine_0001.pdb	1	12	-6.14841	5.47	37.697
1337_L1_dock_0002_12234_local_refine_0001.pdb	1	7	-6.14583	48.84	35.863
969_L1_dock_0002_10474_local_refine_0001.pdb	1	7	-6.14462	22.78	43.742
1529_L1_dock_0002_01195_local_refine_0001.pdb	1	9	-6.13246	15.64	36.295
2388_L1_dock_0002_06152_local_refine_0001.pdb	1	10	-6.12921	16.93	34.37
200_L1_dock_0002_02381_local_refine_0001.pdb	1	8	-6.11683	31.01	35.984
1834_L1_dock_0002_06917_local_refine_0001.pdb	1	8	-6.1033	34.8	36.468
1091_L1_dock_0002_00844_local_refine_0001.pdb	1	8	-6.1031	8.83	37.61
1023_L1_dock_0002_03941_local_refine_0001.pdb	1	13	-6.08931	25.76	39.446
420_L1_dock_0002_04135_local_refine_0001.pdb	2	15; 16	-6.08429	48.39	40.364
1655_L1_dock_0002_08798_local_refine_0001.pdb	1	9	-6.08332	21.29	29.048
2400_L1_dock_0002_07346_local_refine_0001.pdb	1	8	-6.05377	50.7	39.612
1499_L1_dock_0002_08532_local_refine_0001.pdb	1	5	-6.04758	34.86	43.076
762_L1_dock_0002_10968_local_refine_0001.pdb	1	4	-6.0469	26.69	29.428
1831_L1_dock_0002_00570_local_refine_0001.pdb	1	3	-6.04434	32.65	36.477
1440_L1_dock_0002_08975_local_refine_0001.pdb	1	7	-6.03016	40.9	32.97
655_L1_dock_0002_10815_local_refine_0001.pdb	1	15	-6.02652	27.83	35.951
794_L1_dock_0002_02251_local_refine_0001.pdb	1	7	-6.02129	30.91	42.5
1832_L1_dock_0002_01084_local_refine_0001.pdb	2	3; 9	-6.00794	53.46	37.003
1795_L1_dock_0002_10083_local_refine_0001.pdb	1	10	-6.00791	29.54	39.066
1790_L1_dock_0002_11217_local_refine_0001.pdb	1	9	-6.00576	36.47	35.158
1602_L1_dock_0002_06646_local_refine_0001.pdb	1	7	-5.98966	46.32	40.469
2025_L1_dock_0002_09395_local_refine_0001.pdb	1	6	-5.97424	54	41.356
1455_L1_dock_0002_07959_local_refine_0001.pdb	1	8	-5.96574	30.83	33.395
1200_L1_dock_0002_04056_local_refine_0001.pdb	1	1	-5.96564	50.19	36.525
1677_L1_dock_0002_08005_local_refine_0001.pdb	1	1	-5.96469	40.43	38.693
1524_L1_dock_0002_07217_local_refine_0001.pdb	1	6	-5.96209	41.63	46.443
1700_L1_dock_0002_10677_local_refine_0001.pdb	1	8	-5.95087	46.15	34.98
1185_L1_dock_0002_08001_local_refine_0001.pdb	1	1	-5.93941	51.77	38.492
1331_L1_dock_0002_07032_local_refine_0001.pdb	1	7	-5.93306	40.78	37.547
1493_L1_dock_0002_11520_local_refine_0001.pdb	1	6	-5.93229	27	40.624
667_L1_dock_0002_03767_local_refine_0001.pdb	1	7	-5.91545	48.42	43.806
413_L1_dock_0002_08522_local_refine_0001.pdb	1	8	-5.90474	47.48	44.919
2006_L1_dock_0002_09574_local_refine_0001.pdb	1	5	-5.89042	52.05	42.458
1494_L1_dock_0002_11223_local_refine_0001.pdb	1	7	-5.88618	23.55	42.746
1849_L1_dock_0002_08453_local_refine_0001.pdb	1	7	-5.88187	30.31	37.989
2029_L1_dock_0002_07736_local_refine_0001.pdb	1	10	-5.87071	15.49	38.265
1923_L1_dock_0002_06271_local_refine_0001.pdb	1	1	-5.87054	36.37	34.399
1154_L1_dock_0002_08406_local_refine_0001.pdb	1	8	-5.86704	53.83	48.934
658_L1_dock_0002_01902_local_refine_0001.pdb	1	7	-5.85427	50.8	43.205
1607_L1_dock_0002_11164_local_refine_0001.pdb	1	20	-5.85419	51.26	30.837
2078_L1_dock_0002_12025_local_refine_0001.pdb	1	6	-5.85371	27.06	41.171
2034_L1_dock_0002_03352_local_refine_0001.pdb	1	5	-5.8517	49.08	42.109
2077_L1_dock_0002_06744_local_refine_0001.pdb	1	5	-5.85159	10.34	39.947
1120_L1_dock_0002_08145_local_refine_0001.pdb	2	9; 3	-5.85022	14.17	31.384
2081_L1_dock_0002_03350_local_refine_0001.pdb	1	6	-5.84866	22.84	39.428
1673_L1_dock_0002_08471_local_refine_0001.pdb	1	8	-5.84378	33.17	40.909
1685_L1_dock_0002_11892_local_refine_0001.pdb	1	15	-5.83888	38.59	40.12
1679_L1_dock_0002_09932_local_refine_0001.pdb	1	8	-5.83528	49.97	38.014
2123_L1_dock_0002_04885_local_refine_0001.pdb	1	5	-5.82464	16.46	39.78
211_L1_dock_0002_05110_local_refine_0001.pdb	1	5	-5.80066	51.05	44.21
1962_L1_dock_0002_07851_local_refine_0001.pdb	1	7	-5.78558	10.07	42.961
2085_L1_dock_0002_01352_local_refine_0001.pdb	1	5	-5.7764	31.7	40.789
842_L1_dock_0002_12459_local_refine_0001.pdb	1	7	-5.76303	31	45.557
2208_L1_dock_0002_03334_local_refine_0001.pdb	1	5	-5.7629	22.74	43.451
1033_L1_dock_0002_01262_local_refine_0001.pdb	1	7	-5.76083	53.48	50.39
1362_L1_dock_0002_01293_local_refine_0001.pdb	1	7	-5.75776	28.71	35.599
597_L1_dock_0002_06910_local_refine_0001.pdb	1	12	-5.75772	30.36	37.395
2036_L1_dock_0002_03306_local_refine_0001.pdb	1	8	-5.75181	30.79	37.795
1123_L1_dock_0002_06433_local_refine_0001.pdb	1	11	-5.74115	17.53	31.5
1400_L1_dock_0002_08643_local_refine_0001.pdb	1	8	-5.73786	9.81	41.715
2249_L1_dock_0002_10358_local_refine_0001.pdb	1	5	-5.73747	28.85	38.767
816_L1_dock_0002_06115_local_refine_0001.pdb	1	3	-5.73624	13.17	34.343
2246_L1_dock_0002_07362_local_refine_0001.pdb	1	5	-5.73336	13.9	39.796
1973_L1_dock_0002_04277_local_refine_0001.pdb	1	7	-5.73242	21.62	34.033
296_L1_dock_0002_06248_local_refine_0001.pdb	1	4	-5.71245	15.51	28.73
2134_L1_dock_0002_00712_local_refine_0001.pdb	1	8	-5.70231	46.94	42.943
528_L1_dock_0002_09962_local_refine_0001.pdb	1	12	-5.66479	1.38	33.535
1515_L1_dock_0002_06025_local_refine_0001.pdb	1	3	-5.65651	26.82	31.467
2218_L1_dock_0002_00218_local_refine_0001.pdb	1	8	-5.65403	40.41	39.704
1608_L1_dock_0002_06333_local_refine_0001.pdb	1	7	-5.65183	44.08	40.067
672_L1_dock_0002_09717_local_refine_0001.pdb	1	11	-5.64917	10.84	37.34
1896_L1_dock_0002_02223_local_refine_0001.pdb	1	12	-5.64545	2.98	31.332
1109_L1_dock_0002_05857_local_refine_0001.pdb	1	11	-5.64517	16.22	37.795
1485_L1_dock_0002_09068_local_refine_0001.pdb	1	12	-5.6425	17.68	30.743
2226_L1_dock_0002_02782_local_refine_0001.pdb	1	8	-5.64204	39.35	36.949
1288_L1_dock_0002_09562_local_refine_0001.pdb	1	7	-5.64108	15.43	36.621
1620_L1_dock_0002_07843_local_refine_0001.pdb	1	7	-5.64021	52.19	44.661
2120_L1_dock_0002_05019_local_refine_0001.pdb	1	8	-5.63832	23.98	37.405
253_L1_dock_0002_09779_local_refine_0001.pdb	3	11; 1; 12	-5.63218	14.85	32.702
732_L1_dock_0002_02642_local_refine_0001.pdb	1	11	-5.63063	3.73	28.511
1988_L1_dock_0002_02363_local_refine_0001.pdb	1	11	-5.62941	9.52	36.458
19_L1_dock_0002_08468_local_refine_0001.pdb	1	8	-5.62102	39.61	50.459
1359_L1_dock_0002_03670_local_refine_0001.pdb	1	8	-5.61342	37.25	42.864
1559_L1_dock_0002_03226_local_refine_0001.pdb	1	7	-5.61138	14.47	41.83
1705_L1_dock_0002_03789_local_refine_0001.pdb	1	1	-5.60895	43.91	38.001
1508_L1_dock_0002_04042_local_refine_0001.pdb	1	12	-5.60369	21.93	33.225
1300_L1_dock_0002_04692_local_refine_0001.pdb	1	8	-5.59692	5.7	40.168
701_L1_dock_0002_00977_local_refine_0001.pdb	1	8	-5.58294	29.4	39.162
2183_L1_dock_0002_00550_local_refine_0001.pdb	1	11	-5.58011	22.68	32.686
1032_L1_dock_0002_02983_local_refine_0001.pdb	2	13; 2	-5.56551	54.88	42.338
1305_L1_dock_0002_08542_local_refine_0001.pdb	1	5	-5.55253	51.48	41.496
652_L1_dock_0002_01283_local_refine_0001.pdb	1	8	-5.54634	46.44	39.946
1522_L1_dock_0002_03777_local_refine_0001.pdb	1	8	-5.50761	16.02	42.511
363_L1_dock_0002_09932_local_refine_0001.pdb	2	12; 11	-5.48759	20.09	33.707
795_L1_dock_0002_08835_local_refine_0001.pdb	2	11; 1	-5.46293	35.58	39.423
1656_L1_dock_0002_03628_local_refine_0001.pdb	1	11	-5.41233	33.35	42.31
386_L1_dock_0002_10222_local_refine_0001.pdb	2	14; 13	-5.31491	45.03	41.087
836_L1_dock_0002_03782_local_refine_0001.pdb	4	2; 13; 14; 1	-5.25863	54.38	38.497
833_L1_dock_0002_06514_local_refine_0001.pdb	4	2; 14; 13; 1	-5.13946	30.01	33.572
