# Supplementary material for: Lamin A molecular compression and sliding as mechanisms behind nucleoskeleton elasticity
Source: Nat Commun. 2019 Jul 11;10:3056. doi: 10.1038/s41467-019-11063-6 (PMC6624373; doi:10.1038/s41467-019-11063-6)
Supplement: Supplementary file 12 — Supplementary Data 9 [file 41467_2019_11063_MOESM12_ESM.xlsx]

## Sheet: L12
Supplementary Data 9. List of tandem stagger models from cross-link guided Rosetta molecular modelling satisfying cross-links across linker L12. Given are model names, number of satisfied cross-links, satisfied cross-links, Interface score (I_sc), angle between the docked dimeric fragments and rod shortening conveyed by each model.
Model	Cross-links satisfied (count)	Cross-links (IDs)	I_sc	Angle	Shortenning		Cross-link IDs	Cross-link (ResidueType/ResiduePosition/Chain)			Number of Models
240-260-CD_to_201-219-AB_random_decoupled_10949_local_refine_0001.pdb	2	11; 13	-7.86339	34.5	34.775		1	Y211-A	-	D243-A
240-260-CD_to_201-219-AB_random_decoupled_02638_local_refine_0001.pdb	2	8; 10	-7.78508	41.24	37.806		2	Y211-B	-	D243-B
240-260-CD_to_201-219-AB_random_decoupled_11282_local_refine_0001.pdb	1	4	-6.7738	9.18	36.804		3	K219-A	-	D254-A	1	by symmetry with # 14
240-260-CD_to_201-219-AB_random_decoupled_01405_local_refine_0001.pdb	1	10	-5.66306	50.19	39.877		4	K219-B	-	D254-B	1
							5	T218-A	-	D243-B
							6	T218-B	-	D243-A
							7	T218-A	-	E253-A	2	by symmetry with # 10
							8	T218-A	-	E253-B	1
							9	T218-B	-	E253-A	1	by symmetry with # 8
							10	T218-B	-	E253-B	2
							11	T218-A	-	D254-A	2
							12	T218-A	-	D254-B	1	by symmetry with # 12
							13	T218-B	-	D254-A	1
							14	T218-B	-	D254-B	2	by symmetry with # 11
							15	K219-A	-	D243-A
							16	K219-A	-	D243-B
							17	K219-B	-	D243-A
							18	K219-B	-	D243-B
							19	K219-A	-	E247-A
							20	K219-A	-	E247-B
							21	K219-B	-	E247-A
							22	K219-B	-	E247-B
