# Supplementary material for: Lamin A molecular compression and sliding as mechanisms behind nucleoskeleton elasticity
Source: Nat Commun. 2019 Jul 11;10:3056. doi: 10.1038/s41467-019-11063-6 (PMC6624373; doi:10.1038/s41467-019-11063-6)
Supplement: Supplementary file 13 — Supplementary Data 10 [file 41467_2019_11063_MOESM13_ESM.xlsx]

## Sheet: L2
Supplementary Data 10. List of tandem stagger models from cross-link guided Rosetta molecular modelling satisfying cross-links across linker L2. Given are model names, number of satisfied cross-links, satisfied cross-links, Interface score (I_sc), angle between the docked dimeric fragments and rod shortening conveyed by each model.
Model	Cross-links satisfied (count)	Cross-links (IDs)	I_sc	Angle	Shortenning		Cross-link IDs	Cross-link (ResidueType/ResiduePosition/Chain)			Number of Models
run_7_PB1_267-291CDm_241-254AB_swm_05909_local_refine_0001.pdb	1	3	-5.13736	10.18	41.764		1	D243-A	-	S268-A
							2	D243-B	-	S268-B
							3	D243-A	-	K270-A	1
							4	D243-A	-	K270-B
							5	D243-B	-	K270-A
							6	D243-B	-	K270-B	1	by symmetry with # 3
							7	E247-A	-	K270-A
							8	E247-A	-	K270-B
							9	E247-B	-	K270-A
							10	E247-B	-	K270-B
							11	E253-A	-	S268-A
							12	E253-A	-	S268-B
							13	E253-B	-	S268-A
							14	E253-B	-	S268-B
