# Supplementary material for: Lamin A molecular compression and sliding as mechanisms behind nucleoskeleton elasticity
Source: Nat Commun. 2019 Jul 11;10:3056. doi: 10.1038/s41467-019-11063-6 (PMC6624373; doi:10.1038/s41467-019-11063-6)
Supplement: Supplementary file 14 — Supplementary Data 11 [file 41467_2019_11063_MOESM14_ESM.xlsx]

## Sheet: L3
Supplementary Data 11. List of tandem stagger models from cross-link guided Rosetta molecular modelling satisfying cross-links across linker L3. Given are model names, number of satisfied cross-links, satisfied cross-links, Interface score (I_sc), angle between the docked dimeric fragments and rod shortening conveyed by each model.
Model	Cross-links satisfied (count)	Cross-links (IDs)	I_sc	Angle	Shortenning		Cross-link IDs	Cross-link (ResidueType/ResiduePosition/Chain)			Number of Models
run_1_PB2_256-276AB_289-310CDm_03107_local_refine_0001.pdb	1	21	-8.47855	38.4	40.972		1	K260-A	-	E291-A	9
run_8_PB2_256-276AB_289-310CDm_12101_local_refine_0001.pdb	2	14; 6	-8.00714	7.45	35.752		2	K260-A	-	E291-B	9
run_4_PB2_256-276AB_289-310CDm_03230_local_refine_0001.pdb	3	18; 26; 14	-7.53567	22.32	37.055		3	K260-B	-	E291-A	3
run_7_PB2_256-276AB_289-310CDm_11982_local_refine_0001.pdb	1	6	-7.37109	14.52	37.855		4	K260-B	-	E291-B	3
run_4_PB2_256-276AB_289-310CDm_10736_local_refine_0001.pdb	3	5; 1; 24	-7.33261	24.06	44.826		5	K261-A	-	E290-A	4
run_1_PB2_256-276AB_289-310CDm_01032_local_refine_0001.pdb	2	30; 22	-7.26511	30.8	47.387		6	K261-A	-	E290-B	11
run_8_PB2_256-276AB_289-310CDm_05113_local_refine_0001.pdb	1	32	-7.24341	14.48	44.78		7	K261-B	-	E290-A	6
run_5_PB2_256-276AB_289-310CDm_03298_local_refine_0001.pdb	2	37; 21	-7.09599	41.69	41.323		8	K261-B	-	E290-B	2
run_4_PB2_256-276AB_289-310CDm_00130_local_refine_0001.pdb	1	38	-6.93739	30.78	42.404		9	E264-A	-	S301-A	1
run_2_PB2_256-276AB_289-310CDm_08682_local_refine_0001.pdb	1	2	-6.90672	27.28	45.523		10	E264-A	-	S301-B	2
run_7_PB2_256-276AB_289-310CDm_02181_local_refine_0001.pdb	1	17	-6.75466	19.94	37.202		11	E264-B	-	S301-A	2	by symmetry with # 11
run_6_PB2_256-276AB_289-310CDm_09902_local_refine_0001.pdb	2	37; 2	-6.75353	19.17	40.54		12	E264-B	-	S301-B	1
run_2_PB2_256-276AB_289-310CDm_09091_local_refine_0001.pdb	2	30; 6	-6.71916	5.15	43.085		13	K265-A	-	E290-A	3
run_1_PB2_256-276AB_289-310CDm_08376_local_refine_0001.pdb	2	5; 1	-6.6695	4.66	39.469		14	K265-A	-	E290-B	2
run_5_PB2_256-276AB_289-310CDm_08711_local_refine_0001.pdb	1	6	-6.57087	35.56	35.851		15	K265-B	-	E290-A	2
run_1_PB2_256-276AB_289-310CDm_02321_local_refine_0001.pdb	1	38	-6.52751	38.88	45.945		16	K265-B	-	E290-B	1
run_6_PB2_256-276AB_289-310CDm_07605_local_refine_0001.pdb	1	38	-6.51064	51.27	42.323		17	K265-A	-	E291-A	3
run_8_PB2_256-276AB_289-310CDm_07080_local_refine_0001.pdb	1	6	-6.4505	36.08	41.552		18	K265-A	-	E291-B	1
run_8_PB2_256-276AB_289-310CDm_01731_local_refine_0001.pdb	2	6; 22	-6.38825	13.45	38.119		19	K265-B	-	E291-A	1
run_1_PB2_256-276AB_289-310CDm_08355_local_refine_0001.pdb	1	6	-6.37195	33.64	40.07		20	K265-B	-	E291-B	3
run_1_PB2_256-276AB_289-310CDm_08592_local_refine_0001.pdb	2	2; 6	-6.31789	15.82	40.917		21	K265-A	-	D300-A	5
run_3_PB2_256-276AB_289-310CDm_05884_local_refine_0001.pdb	1	10	-6.30328	32.08	49.081		22	K265-A	-	D300-B	5
run_3_PB2_256-276AB_289-310CDm_00119_local_refine_0001.pdb	4	28; 48; 44; 20	-6.29225	44.39	35.347		23	K265-B	-	D300-A	4
run_7_PB2_256-276AB_289-310CDm_10223_local_refine_0001.pdb	2	2; 23	-6.2292	32	42.222		24	K265-B	-	D300-B	3
run_1_PB2_256-276AB_289-310CDm_01520_local_refine_0001.pdb	3	1; 32; 24	-6.18355	7.5	47.864		25	T266-A	-	E290-A	1	by symmetry with # 28
run_4_PB2_256-276AB_289-310CDm_08370_local_refine_0001.pdb	2	12; 21	-6.15267	14.63	50.406		26	T266-A	-	E290-B	1
run_3_PB2_256-276AB_289-310CDm_12055_local_refine_0001.pdb	3	17; 1; 13	-6.0669	11.44	37.705		27	T266-B	-	E290-A	1
run_3_PB2_256-276AB_289-310CDm_00557_local_refine_0001.pdb	3	31; 2; 23	-6.05857	10.76	42.495		28	T266-B	-	E290-B	1
run_3_PB2_256-276AB_289-310CDm_03491_local_refine_0001.pdb	2	29; 21	-6.04899	45.6	44.054		29	T266-A	-	D300-A	1
run_1_PB2_256-276AB_289-310CDm_06960_local_refine_0001.pdb	1	4	-6.01288	6.31	39.01		30	T266-A	-	D300-B	3
run_5_PB2_256-276AB_289-310CDm_02280_local_refine_0001.pdb	1	27	-6.00236	46.34	40.924		31	T266-B	-	D300-A	2
run_1_PB2_256-276AB_289-310CDm_02289_local_refine_0001.pdb	2	2; 6	-5.99895	37.38	46.229		32	T266-B	-	D300-B	4
run_4_PB2_256-276AB_289-310CDm_04560_local_refine_0001.pdb	2	2; 6	-5.88916	7.42	44.402		33	S268-A	-	E290-A
run_3_PB2_256-276AB_289-310CDm_05763_local_refine_0001.pdb	5	17; 38; 5; 22; 13	-5.82394	24.51	40.851		34	S268-A	-	E290-B
run_4_PB2_256-276AB_289-310CDm_05992_local_refine_0001.pdb	3	10; 20; 16	-5.80667	48.57	44.799		35	S268-B	-	E290-A
run_1_PB2_256-276AB_289-310CDm_07630_local_refine_0001.pdb	2	1; 5	-5.76095	36.2	48.406		36	S268-B	-	E290-B
run_2_PB2_256-276AB_289-310CDm_09644_local_refine_0001.pdb	1	46	-5.71336	8	33.178		37	S268-A	-	D300-A	2
run_3_PB2_256-276AB_289-310CDm_00190_local_refine_0001.pdb	2	21; 4	-5.70274	36.99	42.464		38	S268-A	-	D300-B	4
run_4_PB2_256-276AB_289-310CDm_01253_local_refine_0001.pdb	1	22	-5.60411	12.74	43.989		39	S268-B	-	D300-A	0
run_4_PB2_256-276AB_289-310CDm_12434_local_refine_0001.pdb	2	1; 13	-5.5725	27.09	40.84		40	S268-B	-	D300-B	1
run_4_PB2_256-276AB_289-310CDm_05191_local_refine_0001.pdb	1	2	-5.56756	5.02	39.238		41	K270-A	-	E290-A	1	by symmetry with # 44
run_1_PB2_256-276AB_289-310CDm_04872_local_refine_0001.pdb	1	23	-5.43474	41.79	49.522		42	K270-A	-	E290-B
run_8_PB2_256-276AB_289-310CDm_07858_local_refine_0001.pdb	1	32	-5.41843	33	48.246		43	K270-B	-	E290-A
run_3_PB2_256-276AB_289-310CDm_01744_local_refine_0001.pdb	1	1	-5.40842	29.84	41.568		44	K270-B	-	E290-B	1
run_8_PB2_256-276AB_289-310CDm_08948_local_refine_0001.pdb	1	48	-5.39746	8.5	34.193		45	K270-A	-	E291-A	2	by symmetry with # 48
run_1_PB2_256-276AB_289-310CDm_09282_local_refine_0001.pdb	1	6	-5.33403	26.74	34.496		46	K270-A	-	E291-B	1
run_3_PB2_256-276AB_289-310CDm_10403_local_refine_0001.pdb	2	4; 8	-5.31181	4.5	38.532		47	K270-B	-	E291-A	1	by symmetry with # 46
run_4_PB2_256-276AB_289-310CDm_04825_local_refine_0001.pdb	1	7	-5.24984	17.65	42.255		48	K270-B	-	E291-B	2
run_1_PB2_256-276AB_289-310CDm_03452_local_refine_0001.pdb	3	9; 7; 15	-5.22017	51.01	48.2
run_3_PB2_256-276AB_289-310CDm_01850_local_refine_0001.pdb	1	8	-5.19027	28.13	42.639
run_6_PB2_256-276AB_289-310CDm_07909_local_refine_0001.pdb	3	19; 15; 7	-5.19017	33.21	34.968
run_2_PB2_256-276AB_289-310CDm_02072_local_refine_0001.pdb	1	1	-5.15375	10.04	37.537
run_1_PB2_256-276AB_289-310CDm_03888_local_refine_0001.pdb	2	30; 22	-5.13976	41.95	45.277
run_5_PB2_256-276AB_289-310CDm_01914_local_refine_0001.pdb	1	7	-5.11706	32.9	37.786
run_5_PB2_256-276AB_289-310CDm_05437_local_refine_0001.pdb	1	3	-5.1066	27.17	41.079
run_8_PB2_256-276AB_289-310CDm_03556_local_refine_0001.pdb	3	40; 7; 3	-5.07148	29.86	39.164
run_1_PB2_256-276AB_289-310CDm_11423_local_refine_0001.pdb	3	32; 1; 24	-5.02638	34.17	44.608
run_3_PB2_256-276AB_289-310CDm_01604_local_refine_0001.pdb	3	23; 31; 2	-5.01828	36.52	46.603
run_5_PB2_256-276AB_289-310CDm_08531_local_refine_0001.pdb	1	20	-5.01186	44.81	38.437
run_5_PB2_256-276AB_289-310CDm_09391_local_refine_0001.pdb	2	3; 7	-5.00414	44.34	50.443
