# Supplementary material for: Lamin A molecular compression and sliding as mechanisms behind nucleoskeleton elasticity
Source: Nat Commun. 2019 Jul 11;10:3056. doi: 10.1038/s41467-019-11063-6 (PMC6624373; doi:10.1038/s41467-019-11063-6)
Supplement: Supplementary file 15 — Supplementary Data 12 [file 41467_2019_11063_MOESM15_ESM.xlsx]

## Sheet: L1
Supplementary Data 12. List of tandem stagger models from unconstrained Rosetta molecular modelling satisfying cross-links across linker L1. Given are model names, number of satisfied cross-links, satisfied cross-links, Interface score (I_sc), angle between the docked dimeric fragments.
Stable tandem stagger models: 794
Stable non-parallel models: 3042
Model	Cross-links satisfied (count)	Cross-links (IDs)	I_sc	Angle			Cross-link IDs	Cross-link (ResidueType/ResiduePosition/Chain)			Number of Models
run_1-L1_dock_0002_00224_local_refine.pdb	2	2; 13	-6.29757	21.72			1	E55-A	-	K78-A	34
run_1-L1_dock_0002_00310_local_refine.pdb	1	2	-6.65844	36.1			2	E55-A	-	K78-B	38
run_1-L1_dock_0002_00376_local_refine.pdb	1	6	-7.46582	49.54			3	E55-B	-	K78-A	28
run_1-L1_dock_0002_00525_local_refine.pdb	1	14	-6.07899	22.62			4	E55-B	-	K78-B	21
run_1-L1_dock_0002_00846_local_refine.pdb	1	8	-6.27809	46.41			5	E65-A	-	K97-A	30
run_1-L1_dock_0002_00848_local_refine.pdb	1	19	-6.2824	32.66			6	E65-A	-	K97-B	52
run_1-L1_dock_0002_01199_local_refine.pdb	1	11	-5.73434	44.77			7	E65-B	-	K97-A	26
run_1-L1_dock_0002_01307_local_refine.pdb	1	24	-6.19885	48.03			8	E65-B	-	K97-B	26
run_1-L1_dock_0002_01438_local_refine.pdb	1	6	-6.79306	20.84			9	E53-A	-	K78-A	39
run_1-L1_dock_0002_01506_local_refine.pdb	1	19	-6.33382	51.71			10	E53-A	-	K78-B	34
run_1-L1_dock_0002_01621_local_refine.pdb	1	7	-6.78336	26.29			11	E53-B	-	K78-A	47
run_1-L1_dock_0002_01745_local_refine.pdb	1	3	-6.02087	51.4			12	E53-B	-	K78-B	58
run_1-L1_dock_0002_01915_local_refine.pdb	1	3	-6.10186	24.9			13	E55-A	-	Y81-A	25
run_1-L1_dock_0002_02324_local_refine.pdb	1	2	-5.9373	33.48			14	E55-A	-	Y81-B	14
run_1-L1_dock_0002_02330_local_refine.pdb	1	12	-6.59431	25.69			15	E55-B	-	Y81-A	18
run_1-L1_dock_0002_02337_local_refine.pdb	1	9	-7.29531	27.11			16	E55-B	-	Y81-B	23
run_1-L1_dock_0002_02367_local_refine.pdb	1	12	-5.64052	44.81			17	E65-A	-	K78-A	64
run_1-L1_dock_0002_02423_local_refine.pdb	1	6	-7.8955	28.32			18	E65-A	-	K78-B	52
run_1-L1_dock_0002_02442_local_refine.pdb	1	11	-5.25145	26.16			19	E65-B	-	K78-A	46
run_1-L1_dock_0002_02503_local_refine.pdb	1	13	-6.82241	34.95			20	E65-B	-	K78-B	52
run_1-L1_dock_0002_02711_local_refine.pdb	1	6	-9.28672	27.11			21	E65-A	-	Y81-A	16
run_1-L1_dock_0002_02795_local_refine.pdb	1	9	-6.99141	43.44			22	E65-A	-	Y81-B	19
run_1-L1_dock_0002_02888_local_refine.pdb	1	3	-5.94778	32.68			23	E65-B	-	Y81-A	13
run_1-L1_dock_0002_02977_local_refine.pdb	1	6	-7.45984	43.19			24	E65-B	-	Y81-B	19
run_1-L1_dock_0002_03000_local_refine.pdb	1	7	-5.77115	43.52
run_1-L1_dock_0002_03035_local_refine.pdb	1	11	-5.69508	41.35
run_1-L1_dock_0002_03078_local_refine.pdb	1	12	-5.53749	23.89
run_1-L1_dock_0002_03115_local_refine.pdb	1	16	-5.91312	39.81
run_1-L1_dock_0002_03252_local_refine.pdb	1	20	-5.64847	37.35
run_1-L1_dock_0002_03278_local_refine.pdb	1	17	-7.02582	50.17
run_1-L1_dock_0002_03552_local_refine.pdb	2	20; 23	-5.64742	42.58
run_1-L1_dock_0002_03724_local_refine.pdb	1	5	-5.99474	41.07
run_1-L1_dock_0002_03779_local_refine.pdb	1	17	-5.87931	9.16
run_1-L1_dock_0002_03965_local_refine.pdb	1	10	-9.00228	40.38
run_1-L1_dock_0002_04100_local_refine.pdb	1	14	-6.37206	11.61
run_1-L1_dock_0002_04226_local_refine.pdb	1	17	-6.6372	32.92
run_1-L1_dock_0002_04324_local_refine.pdb	1	19	-5.68652	33.9
run_1-L1_dock_0002_04417_local_refine.pdb	1	4	-6.28288	13.68
run_1-L1_dock_0002_04513_local_refine.pdb	1	18	-5.95747	38.77
run_1-L1_dock_0002_04644_local_refine.pdb	1	20	-5.65744	31.62
run_1-L1_dock_0002_04672_local_refine.pdb	1	18	-5.69576	42.52
run_1-L1_dock_0002_04717_local_refine.pdb	1	11	-6.48914	32.74
run_1-L1_dock_0002_04724_local_refine.pdb	1	2	-6.80591	24.03
run_1-L1_dock_0002_04994_local_refine.pdb	1	7	-7.09871	34.56
run_1-L1_dock_0002_05044_local_refine.pdb	1	9	-6.82942	48.39
run_1-L1_dock_0002_05447_local_refine.pdb	1	6	-6.64382	38.41
run_1-L1_dock_0002_05453_local_refine.pdb	1	5	-8.14589	31.59
run_1-L1_dock_0002_05830_local_refine.pdb	1	11	-6.42191	51.01
run_1-L1_dock_0002_05985_local_refine.pdb	1	16	-6.27385	40.47
run_1-L1_dock_0002_05988_local_refine.pdb	1	17	-6.0376	53.88
run_1-L1_dock_0002_06128_local_refine.pdb	1	18	-6.40305	33.97
run_1-L1_dock_0002_06268_local_refine.pdb	1	18	-6.49309	50.87
run_1-L1_dock_0002_06507_local_refine.pdb	1	7	-5.90883	39.6
run_1-L1_dock_0002_06509_local_refine.pdb	1	12	-5.50499	46.72
run_1-L1_dock_0002_06540_local_refine.pdb	1	8	-5.6454	38.34
run_1-L1_dock_0002_06596_local_refine.pdb	1	11	-6.71279	51.06
run_1-L1_dock_0002_06611_local_refine.pdb	1	10	-7.27826	21.74
run_1-L1_dock_0002_06659_local_refine.pdb	1	19	-5.6636	24.27
run_1-L1_dock_0002_06660_local_refine.pdb	1	2	-8.39343	42.09
run_1-L1_dock_0002_06783_local_refine.pdb	1	4	-6.61607	51.34
run_1-L1_dock_0002_06852_local_refine.pdb	1	1	-5.55381	48.77
run_1-L1_dock_0002_06910_local_refine.pdb	1	16	-5.64199	19.06
run_1-L1_dock_0002_06963_local_refine.pdb	1	4	-6.89721	50.79
run_1-L1_dock_0002_06985_local_refine.pdb	1	7	-7.0374	37.21
run_1-L1_dock_0002_07139_local_refine.pdb	2	1; 11	-6.11461	24.21
run_1-L1_dock_0002_07369_local_refine.pdb	1	12	-5.98898	48.14
run_1-L1_dock_0002_07410_local_refine.pdb	1	18	-6.11456	24.57
run_1-L1_dock_0002_07461_local_refine.pdb	1	5	-6.24921	40.82
run_1-L1_dock_0002_07544_local_refine.pdb	1	1	-6.68573	24.56
run_1-L1_dock_0002_07703_local_refine.pdb	1	6	-8.69788	21.54
run_1-L1_dock_0002_07893_local_refine.pdb	1	9	-7.35336	43.5
run_1-L1_dock_0002_07895_local_refine.pdb	1	1	-7.36289	45.29
run_1-L1_dock_0002_08180_local_refine.pdb	1	1	-5.76242	54.87
run_1-L1_dock_0002_08307_local_refine.pdb	1	1	-6.49194	49.04
run_1-L1_dock_0002_08472_local_refine.pdb	1	19	-6.02703	41.66
run_1-L1_dock_0002_08624_local_refine.pdb	1	4	-7.60136	47.26
run_1-L1_dock_0002_08787_local_refine.pdb	2	3; 16	-6.53667	23.93
run_1-L1_dock_0002_09138_local_refine.pdb	1	15	-6.78591	42.37
run_1-L1_dock_0002_09321_local_refine.pdb	1	7	-7.06561	45.77
run_1-L1_dock_0002_09376_local_refine.pdb	1	11	-5.43599	5.94
run_1-L1_dock_0002_09685_local_refine.pdb	2	3; 16	-6.99031	43.64
run_1-L1_dock_0002_09840_local_refine.pdb	1	18	-6.47604	24.64
run_1-L1_dock_0002_09874_local_refine.pdb	1	1	-7.96379	46.71
run_1-L1_dock_0002_09921_local_refine.pdb	1	17	-5.85762	19.65
run_1-L1_dock_0002_10068_local_refine.pdb	1	20	-6.23817	17.71
run_1-L1_dock_0002_10311_local_refine.pdb	1	12	-6.0727	30.34
run_1-L1_dock_0002_10361_local_refine.pdb	1	6	-8.0815	43.62
run_1-L1_dock_0002_10411_local_refine.pdb	1	17	-6.84679	11.28
run_1-L1_dock_0002_10600_local_refine.pdb	1	14	-6.13269	35.69
run_1-L1_dock_0002_10601_local_refine.pdb	1	6	-8.59706	50.3
run_1-L1_dock_0002_10649_local_refine.pdb	1	22	-6.35656	25.28
run_1-L1_dock_0002_10684_local_refine.pdb	1	20	-5.52494	24.91
run_1-L1_dock_0002_10802_local_refine.pdb	1	7	-7.15932	41.01
run_1-L1_dock_0002_10809_local_refine.pdb	1	5	-7.61729	40.41
run_1-L1_dock_0002_10863_local_refine.pdb	1	12	-6.33096	47.76
run_1-L1_dock_0002_11081_local_refine.pdb	1	15	-6.58336	49.49
run_1-L1_dock_0002_11187_local_refine.pdb	1	12	-5.56475	16.34
run_1-L1_dock_0002_11335_local_refine.pdb	1	8	-6.37305	50.85
run_1-L1_dock_0002_11382_local_refine.pdb	1	20	-5.7357	52.31
run_1-L1_dock_0002_11412_local_refine.pdb	1	12	-5.67253	45.12
run_1-L1_dock_0002_11446_local_refine.pdb	1	10	-6.40155	48.96
run_1-L1_dock_0002_11461_local_refine.pdb	1	7	-5.72743	30.01
run_1-L1_dock_0002_11472_local_refine.pdb	1	17	-6.43291	6.43
run_1-L1_dock_0002_11487_local_refine.pdb	1	18	-7.25932	47.27
run_1-L1_dock_0002_11644_local_refine.pdb	1	3	-5.32727	47.47
run_1-L1_dock_0002_11929_local_refine.pdb	1	6	-7.52211	33.75
run_1-L1_dock_0002_12237_local_refine.pdb	1	2	-6.77212	41.38
run_2-L1_dock_0002_00136_local_refine.pdb	1	2	-5.50898	54.48
run_2-L1_dock_0002_00138_local_refine.pdb	1	19	-6.32833	50.99
run_2-L1_dock_0002_00285_local_refine.pdb	1	2	-6.75524	47.51
run_2-L1_dock_0002_00617_local_refine.pdb	1	8	-6.66161	28.39
run_2-L1_dock_0002_00646_local_refine.pdb	1	9	-7.39072	38.18
run_2-L1_dock_0002_00966_local_refine.pdb	1	10	-6.9206	27.39
run_2-L1_dock_0002_01136_local_refine.pdb	1	1	-6.18537	51.57
run_2-L1_dock_0002_01184_local_refine.pdb	1	6	-9.11303	26.37
run_2-L1_dock_0002_01478_local_refine.pdb	1	3	-7.33739	42.64
run_2-L1_dock_0002_01550_local_refine.pdb	1	12	-6.10272	31.79
run_2-L1_dock_0002_01631_local_refine.pdb	2	20; 23	-5.81666	38.87
run_2-L1_dock_0002_01926_local_refine.pdb	1	5	-7.86696	41.87
run_2-L1_dock_0002_02273_local_refine.pdb	1	11	-5.55026	26.93
run_2-L1_dock_0002_02291_local_refine.pdb	1	2	-8.07263	14.9
run_2-L1_dock_0002_02354_local_refine.pdb	1	13	-6.76682	9.67
run_2-L1_dock_0002_02664_local_refine.pdb	1	10	-5.91741	50.99
run_2-L1_dock_0002_02673_local_refine.pdb	2	19; 24	-5.90035	53.39
run_2-L1_dock_0002_02739_local_refine.pdb	1	12	-6.08597	40.65
run_2-L1_dock_0002_02761_local_refine.pdb	1	15	-6.4817	31.55
run_2-L1_dock_0002_02999_local_refine.pdb	1	12	-5.63995	40.76
run_2-L1_dock_0002_03547_local_refine.pdb	1	10	-6.86708	51.67
run_2-L1_dock_0002_03609_local_refine.pdb	1	14	-6.43818	53.11
run_2-L1_dock_0002_03615_local_refine.pdb	1	12	-5.5277	50.99
run_2-L1_dock_0002_03985_local_refine.pdb	1	12	-5.63403	40.67
run_2-L1_dock_0002_04006_local_refine.pdb	1	3	-5.91396	53.9
run_2-L1_dock_0002_04229_local_refine.pdb	1	20	-6.25056	16.01
run_2-L1_dock_0002_04397_local_refine.pdb	1	13	-6.58997	32.1
run_2-L1_dock_0002_04525_local_refine.pdb	1	2	-6.82033	25.96
run_2-L1_dock_0002_04700_local_refine.pdb	1	17	-5.95563	43.95
run_2-L1_dock_0002_04701_local_refine.pdb	1	19	-5.67125	37.19
run_2-L1_dock_0002_04796_local_refine.pdb	2	9; 16	-6.1181	45.52
run_2-L1_dock_0002_04814_local_refine.pdb	1	19	-5.65758	23.17
run_2-L1_dock_0002_04887_local_refine.pdb	2	4; 9	-7.46273	49.82
run_2-L1_dock_0002_04950_local_refine.pdb	1	17	-5.71866	19.53
run_2-L1_dock_0002_05201_local_refine.pdb	1	4	-6.58304	12.83
run_2-L1_dock_0002_05307_local_refine.pdb	1	1	-6.12209	40.7
run_2-L1_dock_0002_05391_local_refine.pdb	1	13	-6.01799	48.02
run_2-L1_dock_0002_05436_local_refine.pdb	1	18	-6.36256	40.77
run_2-L1_dock_0002_05508_local_refine.pdb	1	7	-5.9995	34.83
run_2-L1_dock_0002_05568_local_refine.pdb	1	19	-6.29034	48.02
run_2-L1_dock_0002_06001_local_refine.pdb	1	1	-7.35383	26.89
run_2-L1_dock_0002_06032_local_refine.pdb	1	21	-7.05161	51.44
run_2-L1_dock_0002_06162_local_refine.pdb	1	1	-6.75407	34.03
run_2-L1_dock_0002_06249_local_refine.pdb	1	5	-6.82501	11.78
run_2-L1_dock_0002_06854_local_refine.pdb	1	4	-6.0546	23.52
run_2-L1_dock_0002_06965_local_refine.pdb	1	8	-5.71659	16.64
run_2-L1_dock_0002_07118_local_refine.pdb	1	11	-5.56087	48.45
run_2-L1_dock_0002_07121_local_refine.pdb	1	19	-5.66618	43.59
run_2-L1_dock_0002_07191_local_refine.pdb	1	13	-6.79521	40.36
run_2-L1_dock_0002_07307_local_refine.pdb	1	3	-6.1167	49.69
run_2-L1_dock_0002_07326_local_refine.pdb	1	18	-7.13636	7.74
run_2-L1_dock_0002_07462_local_refine.pdb	1	21	-6.55379	50.22
run_2-L1_dock_0002_07507_local_refine.pdb	1	18	-7.1209	36.92
run_2-L1_dock_0002_07686_local_refine.pdb	1	8	-6.33989	26.25
run_2-L1_dock_0002_07852_local_refine.pdb	1	5	-8.82197	4.15
run_2-L1_dock_0002_07931_local_refine.pdb	1	9	-6.87531	52.08
run_2-L1_dock_0002_07969_local_refine.pdb	1	9	-7.04382	45.6
run_2-L1_dock_0002_08096_local_refine.pdb	1	7	-5.98015	53.39
run_2-L1_dock_0002_08287_local_refine.pdb	1	17	-6.23877	26.4
run_2-L1_dock_0002_08346_local_refine.pdb	1	6	-6.73882	49.57
run_2-L1_dock_0002_08538_local_refine.pdb	1	15	-5.80067	40.58
run_2-L1_dock_0002_08718_local_refine.pdb	2	10; 16	-6.88282	46.46
run_2-L1_dock_0002_08842_local_refine.pdb	1	1	-6.71732	47.35
run_2-L1_dock_0002_08922_local_refine.pdb	2	4; 15	-6.95975	37.84
run_2-L1_dock_0002_09099_local_refine.pdb	1	19	-6.14913	38.65
run_2-L1_dock_0002_09173_local_refine.pdb	1	19	-5.64607	37.42
run_2-L1_dock_0002_09369_local_refine.pdb	1	11	-5.88491	33.16
run_2-L1_dock_0002_09424_local_refine.pdb	1	7	-6.18426	29.76
run_2-L1_dock_0002_09499_local_refine.pdb	1	20	-6.48217	51.65
run_2-L1_dock_0002_09553_local_refine.pdb	1	2	-8.22878	53.71
run_2-L1_dock_0002_09741_local_refine.pdb	1	22	-7.16576	50.82
run_2-L1_dock_0002_09812_local_refine.pdb	1	12	-7.71969	24.62
run_2-L1_dock_0002_09883_local_refine.pdb	1	11	-6.4185	54.25
run_2-L1_dock_0002_09991_local_refine.pdb	2	4; 9	-7.01869	53.24
run_2-L1_dock_0002_10001_local_refine.pdb	1	1	-5.48844	50.1
run_2-L1_dock_0002_10348_local_refine.pdb	1	24	-5.70239	15.84
run_2-L1_dock_0002_10472_local_refine.pdb	1	12	-5.57712	21.55
run_2-L1_dock_0002_10476_local_refine.pdb	1	18	-6.92319	36.32
run_2-L1_dock_0002_10544_local_refine.pdb	1	11	-7.73952	42.93
run_2-L1_dock_0002_10703_local_refine.pdb	1	19	-5.64538	34.56
run_2-L1_dock_0002_11009_local_refine.pdb	1	10	-5.59556	37.61
run_2-L1_dock_0002_11028_local_refine.pdb	1	2	-7.23563	54.59
run_2-L1_dock_0002_11082_local_refine.pdb	1	20	-5.63254	24.6
run_2-L1_dock_0002_11089_local_refine.pdb	1	5	-7.25955	31.88
run_2-L1_dock_0002_11140_local_refine.pdb	1	17	-6.04177	23.9
run_2-L1_dock_0002_11357_local_refine.pdb	1	6	-7.53712	23.59
run_2-L1_dock_0002_11467_local_refine.pdb	1	19	-5.64064	47.02
run_2-L1_dock_0002_11486_local_refine.pdb	1	13	-5.68146	20.5
run_2-L1_dock_0002_11487_local_refine.pdb	1	6	-6.80119	44.5
run_2-L1_dock_0002_11571_local_refine.pdb	1	20	-5.65294	42.91
run_2-L1_dock_0002_11575_local_refine.pdb	1	6	-6.73567	53.11
run_2-L1_dock_0002_11691_local_refine.pdb	2	19; 20	-6.21563	18.89
run_2-L1_dock_0002_11889_local_refine.pdb	1	5	-8.25253	45
run_2-L1_dock_0002_12032_local_refine.pdb	1	6	-7.95533	40.64
run_2-L1_dock_0002_12044_local_refine.pdb	1	12	-5.66477	51.83
run_2-L1_dock_0002_12090_local_refine.pdb	1	12	-5.1437	39.5
run_2-L1_dock_0002_12106_local_refine.pdb	1	5	-9.68778	26.38
run_2-L1_dock_0002_12160_local_refine.pdb	1	3	-6.01797	23.21
run_2-L1_dock_0002_12233_local_refine.pdb	1	1	-6.57905	46.66
run_2-L1_dock_0002_12373_local_refine.pdb	1	19	-5.66146	43.12
run_3-L1_dock_0002_00030_local_refine.pdb	1	11	-5.53871	39.53
run_3-L1_dock_0002_00071_local_refine.pdb	1	17	-6.61768	50.67
run_3-L1_dock_0002_00415_local_refine.pdb	1	19	-5.75765	20.52
run_3-L1_dock_0002_00495_local_refine.pdb	1	18	-6.21419	48.29
run_3-L1_dock_0002_00702_local_refine.pdb	1	20	-5.66283	25.24
run_3-L1_dock_0002_00718_local_refine.pdb	1	10	-7.0685	38.34
run_3-L1_dock_0002_00741_local_refine.pdb	1	19	-5.65748	54.4
run_3-L1_dock_0002_00744_local_refine.pdb	1	6	-7.22166	18.71
run_3-L1_dock_0002_00847_local_refine.pdb	1	8	-5.81067	24.01
run_3-L1_dock_0002_00896_local_refine.pdb	1	2	-5.89915	51.49
run_3-L1_dock_0002_00906_local_refine.pdb	1	5	-8.68315	30.74
run_3-L1_dock_0002_00938_local_refine.pdb	1	11	-5.65894	54.94
run_3-L1_dock_0002_00967_local_refine.pdb	1	12	-5.60837	54.29
run_3-L1_dock_0002_01123_local_refine.pdb	1	2	-6.84886	44.77
run_3-L1_dock_0002_01158_local_refine.pdb	1	12	-6.35833	51
run_3-L1_dock_0002_01346_local_refine.pdb	1	18	-6.05767	20.63
run_3-L1_dock_0002_01434_local_refine.pdb	1	7	-6.30884	53.23
run_3-L1_dock_0002_01520_local_refine.pdb	1	23	-5.66352	20.31
run_3-L1_dock_0002_01772_local_refine.pdb	1	2	-6.22776	41.52
run_3-L1_dock_0002_02092_local_refine.pdb	1	18	-6.9322	44.49
run_3-L1_dock_0002_02168_local_refine.pdb	1	6	-7.508	45.81
run_3-L1_dock_0002_02201_local_refine.pdb	1	12	-5.23658	51.48
run_3-L1_dock_0002_02417_local_refine.pdb	2	4; 10	-6.8622	54.13
run_3-L1_dock_0002_02504_local_refine.pdb	1	2	-8.08968	34.01
run_3-L1_dock_0002_02598_local_refine.pdb	1	12	-5.70339	47.65
run_3-L1_dock_0002_02682_local_refine.pdb	1	18	-5.9358	43.82
run_3-L1_dock_0002_02851_local_refine.pdb	1	22	-7.23634	41.95
run_3-L1_dock_0002_02858_local_refine.pdb	1	3	-6.39767	49.4
run_3-L1_dock_0002_02971_local_refine.pdb	1	12	-5.43927	32.54
run_3-L1_dock_0002_03049_local_refine.pdb	1	18	-6.49501	24.38
run_3-L1_dock_0002_03165_local_refine.pdb	1	9	-7.24611	45.46
run_3-L1_dock_0002_03266_local_refine.pdb	1	12	-5.56578	42.25
run_3-L1_dock_0002_03349_local_refine.pdb	1	17	-6.59166	54.29
run_3-L1_dock_0002_03358_local_refine.pdb	1	19	-5.92185	54.08
run_3-L1_dock_0002_03673_local_refine.pdb	1	1	-6.96017	51.36
run_3-L1_dock_0002_03744_local_refine.pdb	1	2	-5.6609	30.79
run_3-L1_dock_0002_03822_local_refine.pdb	1	11	-5.92926	14.93
run_3-L1_dock_0002_03909_local_refine.pdb	1	19	-5.56808	46.5
run_3-L1_dock_0002_03913_local_refine.pdb	2	1; 12	-5.63287	45.07
run_3-L1_dock_0002_03934_local_refine.pdb	1	20	-6.13636	50.06
run_3-L1_dock_0002_04020_local_refine.pdb	1	17	-7.06927	4.04
run_3-L1_dock_0002_04124_local_refine.pdb	1	23	-5.76259	27.56
run_3-L1_dock_0002_04186_local_refine.pdb	2	12; 13	-7.08639	35.25
run_3-L1_dock_0002_04202_local_refine.pdb	1	20	-5.69633	48.22
run_3-L1_dock_0002_04535_local_refine.pdb	1	4	-6.74615	50.56
run_3-L1_dock_0002_04814_local_refine.pdb	1	2	-5.61585	36.79
run_3-L1_dock_0002_04899_local_refine.pdb	1	18	-6.82977	42.38
run_3-L1_dock_0002_05044_local_refine.pdb	1	10	-7.90763	47.29
run_3-L1_dock_0002_05232_local_refine.pdb	1	19	-5.65937	38.04
run_3-L1_dock_0002_05628_local_refine.pdb	1	18	-6.12466	19.85
run_3-L1_dock_0002_05668_local_refine.pdb	2	18; 21	-6.68058	35.13
run_3-L1_dock_0002_05975_local_refine.pdb	1	22	-6.3352	49.43
run_3-L1_dock_0002_06346_local_refine.pdb	1	19	-5.66725	30.38
run_3-L1_dock_0002_06445_local_refine.pdb	1	6	-7.04622	51.42
run_3-L1_dock_0002_06864_local_refine.pdb	1	18	-6.04318	42.55
run_3-L1_dock_0002_07191_local_refine.pdb	1	7	-6.53817	25.75
run_3-L1_dock_0002_07270_local_refine.pdb	1	17	-5.959	26.74
run_3-L1_dock_0002_07337_local_refine.pdb	2	17; 22	-6.49228	5.85
run_3-L1_dock_0002_07425_local_refine.pdb	1	24	-5.71357	47.95
run_3-L1_dock_0002_07436_local_refine.pdb	1	4	-7.10344	29.9
run_3-L1_dock_0002_07541_local_refine.pdb	1	17	-5.99662	5.09
run_3-L1_dock_0002_07662_local_refine.pdb	1	2	-6.66998	35.24
run_3-L1_dock_0002_07723_local_refine.pdb	1	7	-6.45266	41.72
run_3-L1_dock_0002_07838_local_refine.pdb	1	1	-6.52375	32.31
run_3-L1_dock_0002_07856_local_refine.pdb	1	12	-5.78267	38.03
run_3-L1_dock_0002_07959_local_refine.pdb	1	17	-6.72915	54.4
run_3-L1_dock_0002_07989_local_refine.pdb	1	17	-6.19631	47.23
run_3-L1_dock_0002_08096_local_refine.pdb	1	9	-8.66326	15.46
run_3-L1_dock_0002_08223_local_refine.pdb	1	9	-6.51037	47.11
run_3-L1_dock_0002_08297_local_refine.pdb	1	23	-6.15288	38.58
run_3-L1_dock_0002_08310_local_refine.pdb	1	8	-7.01329	17.19
run_3-L1_dock_0002_08320_local_refine.pdb	1	1	-6.50114	50.79
run_3-L1_dock_0002_08335_local_refine.pdb	1	18	-6.55509	39.71
run_3-L1_dock_0002_08391_local_refine.pdb	2	10; 15	-7.22611	24.9
run_3-L1_dock_0002_08805_local_refine.pdb	1	19	-5.69298	29.84
run_3-L1_dock_0002_08873_local_refine.pdb	1	12	-6.22665	51.84
run_3-L1_dock_0002_08876_local_refine.pdb	1	1	-7.10528	43.07
run_3-L1_dock_0002_08919_local_refine.pdb	1	13	-7.6946	22.59
run_3-L1_dock_0002_08950_local_refine.pdb	1	19	-6.67358	39.28
run_3-L1_dock_0002_09027_local_refine.pdb	1	8	-6.87818	32.71
run_3-L1_dock_0002_09044_local_refine.pdb	1	10	-6.79663	54.51
run_3-L1_dock_0002_09145_local_refine.pdb	1	21	-6.87066	51.32
run_3-L1_dock_0002_09249_local_refine.pdb	1	13	-9.38525	33.64
run_3-L1_dock_0002_09382_local_refine.pdb	1	20	-5.78959	53.38
run_3-L1_dock_0002_09457_local_refine.pdb	1	9	-5.69814	42.12
run_3-L1_dock_0002_09492_local_refine.pdb	1	5	-8.47651	40.59
run_3-L1_dock_0002_09776_local_refine.pdb	1	1	-5.74511	34.38
run_3-L1_dock_0002_09858_local_refine.pdb	1	3	-6.42886	42.69
run_3-L1_dock_0002_10178_local_refine.pdb	1	24	-5.83858	44.27
run_3-L1_dock_0002_10419_local_refine.pdb	1	6	-8.02064	43.13
run_3-L1_dock_0002_10475_local_refine.pdb	2	19; 24	-5.82981	47.58
run_3-L1_dock_0002_10554_local_refine.pdb	1	11	-5.7163	27.29
run_3-L1_dock_0002_10633_local_refine.pdb	1	19	-5.6496	28.19
run_3-L1_dock_0002_10722_local_refine.pdb	1	24	-6.0074	19.77
run_3-L1_dock_0002_11017_local_refine.pdb	1	11	-5.41843	14.45
run_3-L1_dock_0002_11031_local_refine.pdb	1	9	-5.9459	43.35
run_3-L1_dock_0002_11153_local_refine.pdb	1	10	-7.92494	26.74
run_3-L1_dock_0002_11198_local_refine.pdb	1	6	-6.44025	29.19
run_3-L1_dock_0002_11276_local_refine.pdb	1	17	-6.34107	38.45
run_3-L1_dock_0002_11437_local_refine.pdb	1	17	-6.5808	53.15
run_3-L1_dock_0002_11674_local_refine.pdb	1	6	-7.79754	44.52
run_3-L1_dock_0002_11840_local_refine.pdb	1	3	-5.90032	29.06
run_3-L1_dock_0002_12100_local_refine.pdb	1	4	-6.43502	43.67
run_3-L1_dock_0002_12465_local_refine.pdb	1	7	-6.846	48.68
run_4-L1_dock_0002_00262_local_refine.pdb	1	9	-6.83986	49.64
run_4-L1_dock_0002_00283_local_refine.pdb	1	6	-7.20029	50.04
run_4-L1_dock_0002_00334_local_refine.pdb	1	4	-6.40224	41.54
run_4-L1_dock_0002_00346_local_refine.pdb	1	20	-5.78772	39.61
run_4-L1_dock_0002_00435_local_refine.pdb	1	23	-5.64938	41.27
run_4-L1_dock_0002_00678_local_refine.pdb	1	6	-7.67742	44.42
run_4-L1_dock_0002_01064_local_refine.pdb	1	2	-7.64463	48.47
run_4-L1_dock_0002_01186_local_refine.pdb	1	8	-6.08061	21.91
run_4-L1_dock_0002_01239_local_refine.pdb	1	23	-5.64707	19.01
run_4-L1_dock_0002_01305_local_refine.pdb	1	20	-6.00208	34.74
run_4-L1_dock_0002_01537_local_refine.pdb	1	20	-5.64735	34.33
run_4-L1_dock_0002_01728_local_refine.pdb	1	12	-5.42833	28.16
run_4-L1_dock_0002_01831_local_refine.pdb	1	6	-7.25122	19.93
run_4-L1_dock_0002_01840_local_refine.pdb	1	12	-5.94969	30.02
run_4-L1_dock_0002_01849_local_refine.pdb	1	12	-5.66497	7.66
run_4-L1_dock_0002_02109_local_refine.pdb	1	20	-5.63956	37.32
run_4-L1_dock_0002_02339_local_refine.pdb	1	17	-6.24824	33.42
run_4-L1_dock_0002_02477_local_refine.pdb	1	17	-7.12583	54.8
run_4-L1_dock_0002_02558_local_refine.pdb	1	20	-5.65009	27.49
run_4-L1_dock_0002_02701_local_refine.pdb	1	8	-6.01393	49.87
run_4-L1_dock_0002_02708_local_refine.pdb	1	7	-5.65685	12.23
run_4-L1_dock_0002_02749_local_refine.pdb	1	11	-5.69569	51.14
run_4-L1_dock_0002_02806_local_refine.pdb	1	20	-5.66232	32.47
run_4-L1_dock_0002_02861_local_refine.pdb	1	20	-5.59305	54.38
run_4-L1_dock_0002_02899_local_refine.pdb	1	18	-6.21945	52.82
run_4-L1_dock_0002_02941_local_refine.pdb	1	6	-6.59297	43.63
run_4-L1_dock_0002_03036_local_refine.pdb	1	12	-5.5291	49.38
run_4-L1_dock_0002_03040_local_refine.pdb	1	18	-5.93231	20.49
run_4-L1_dock_0002_03177_local_refine.pdb	1	17	-6.65143	38.1
run_4-L1_dock_0002_03661_local_refine.pdb	1	24	-6.01969	41.59
run_4-L1_dock_0002_03686_local_refine.pdb	1	11	-5.46833	27.71
run_4-L1_dock_0002_03963_local_refine.pdb	1	9	-7.41965	20.75
run_4-L1_dock_0002_04160_local_refine.pdb	2	12; 13	-6.55659	18.83
run_4-L1_dock_0002_04526_local_refine.pdb	1	2	-6.4127	50.52
run_4-L1_dock_0002_04622_local_refine.pdb	1	19	-5.77288	12.15
run_4-L1_dock_0002_04828_local_refine.pdb	1	6	-8.15305	27.48
run_4-L1_dock_0002_05029_local_refine.pdb	1	5	-7.01871	50.2
run_4-L1_dock_0002_05073_local_refine.pdb	1	18	-6.9962	42.54
run_4-L1_dock_0002_05204_local_refine.pdb	1	6	-7.65576	7.87
run_4-L1_dock_0002_05348_local_refine.pdb	1	12	-5.73829	24.43
run_4-L1_dock_0002_05380_local_refine.pdb	1	3	-7.62458	46.08
run_4-L1_dock_0002_05445_local_refine.pdb	1	10	-7.71801	45.47
run_4-L1_dock_0002_05562_local_refine.pdb	1	9	-7.35049	48.02
run_4-L1_dock_0002_05633_local_refine.pdb	1	20	-5.65667	28.18
run_4-L1_dock_0002_05671_local_refine.pdb	1	6	-8.81035	43.75
run_4-L1_dock_0002_05981_local_refine.pdb	1	17	-6.13269	50.39
run_4-L1_dock_0002_06061_local_refine.pdb	1	1	-5.76022	42.65
run_4-L1_dock_0002_06184_local_refine.pdb	1	10	-7.10196	51.43
run_4-L1_dock_0002_06626_local_refine.pdb	1	10	-7.43191	10.07
run_4-L1_dock_0002_06811_local_refine.pdb	1	6	-6.92729	47.23
run_4-L1_dock_0002_06862_local_refine.pdb	1	19	-6.52688	47.72
run_4-L1_dock_0002_07529_local_refine.pdb	1	6	-6.56512	52.28
run_4-L1_dock_0002_07551_local_refine.pdb	1	11	-5.6817	39.18
run_4-L1_dock_0002_07657_local_refine.pdb	1	19	-5.65236	36.07
run_4-L1_dock_0002_07684_local_refine.pdb	1	24	-5.64727	40.84
run_4-L1_dock_0002_07739_local_refine.pdb	1	14	-6.64609	36.8
run_4-L1_dock_0002_07780_local_refine.pdb	1	2	-6.23572	11.9
run_4-L1_dock_0002_07812_local_refine.pdb	1	12	-5.8645	16.58
run_4-L1_dock_0002_07818_local_refine.pdb	1	11	-6.16537	37.03
run_4-L1_dock_0002_07970_local_refine.pdb	1	4	-6.20131	7.29
run_4-L1_dock_0002_08110_local_refine.pdb	1	6	-8.63076	40.02
run_4-L1_dock_0002_08361_local_refine.pdb	1	17	-6.86522	33.26
run_4-L1_dock_0002_08439_local_refine.pdb	1	8	-7.09188	40.86
run_4-L1_dock_0002_08508_local_refine.pdb	1	3	-5.88283	53.16
run_4-L1_dock_0002_08588_local_refine.pdb	1	7	-5.80473	19.81
run_4-L1_dock_0002_08855_local_refine.pdb	1	17	-6.6469	35.97
run_4-L1_dock_0002_08860_local_refine.pdb	1	12	-6.13224	45.23
run_4-L1_dock_0002_08989_local_refine.pdb	1	15	-7.24952	49.54
run_4-L1_dock_0002_09002_local_refine.pdb	1	17	-6.25418	55
run_4-L1_dock_0002_09114_local_refine.pdb	1	20	-5.68549	54.86
run_4-L1_dock_0002_09257_local_refine.pdb	1	18	-5.83805	24.09
run_4-L1_dock_0002_09416_local_refine.pdb	1	22	-7.75678	21.24
run_4-L1_dock_0002_09620_local_refine.pdb	1	18	-7.21492	38.37
run_4-L1_dock_0002_09791_local_refine.pdb	1	20	-5.59754	47.52
run_4-L1_dock_0002_10068_local_refine.pdb	1	12	-5.71845	26.91
run_4-L1_dock_0002_10108_local_refine.pdb	1	21	-6.64307	52.81
run_4-L1_dock_0002_10117_local_refine.pdb	1	4	-8.29653	39.4
run_4-L1_dock_0002_10270_local_refine.pdb	1	6	-7.63601	32.04
run_4-L1_dock_0002_10297_local_refine.pdb	1	3	-7.49495	47.93
run_4-L1_dock_0002_10435_local_refine.pdb	1	2	-7.29366	54.64
run_4-L1_dock_0002_10485_local_refine.pdb	1	18	-6.53632	50.07
run_4-L1_dock_0002_10543_local_refine.pdb	1	9	-7.1902	42.93
run_4-L1_dock_0002_10655_local_refine.pdb	1	20	-5.64911	48.15
run_4-L1_dock_0002_10735_local_refine.pdb	1	21	-6.88835	48.61
run_4-L1_dock_0002_10784_local_refine.pdb	1	17	-6.08406	38.76
run_4-L1_dock_0002_10884_local_refine.pdb	1	8	-5.5766	46.51
run_4-L1_dock_0002_10903_local_refine.pdb	1	9	-6.90389	39.56
run_4-L1_dock_0002_11261_local_refine.pdb	1	23	-5.72518	52.68
run_4-L1_dock_0002_11277_local_refine.pdb	1	17	-6.72406	34.07
run_4-L1_dock_0002_11374_local_refine.pdb	1	13	-6.94653	40.01
run_4-L1_dock_0002_11606_local_refine.pdb	1	10	-6.15323	29.97
run_4-L1_dock_0002_11796_local_refine.pdb	1	12	-5.57611	8.67
run_4-L1_dock_0002_12035_local_refine.pdb	1	22	-6.38423	42.01
run_4-L1_dock_0002_12124_local_refine.pdb	1	18	-6.0025	27.1
run_4-L1_dock_0002_12139_local_refine.pdb	1	5	-7.61751	41.14
run_5-L1_dock_0002_00157_local_refine.pdb	1	20	-5.52359	51.74
run_5-L1_dock_0002_00309_local_refine.pdb	2	4; 15	-7.47306	47.82
run_5-L1_dock_0002_00367_local_refine.pdb	1	8	-6.82449	33.87
run_5-L1_dock_0002_00439_local_refine.pdb	1	17	-6.18123	28.34
run_5-L1_dock_0002_00647_local_refine.pdb	1	11	-7.17996	9.08
run_5-L1_dock_0002_00858_local_refine.pdb	1	2	-7.01562	53.61
run_5-L1_dock_0002_01011_local_refine.pdb	1	5	-8.77287	41.9
run_5-L1_dock_0002_01398_local_refine.pdb	1	6	-5.84132	49.6
run_5-L1_dock_0002_01550_local_refine.pdb	1	18	-6.02348	45.61
run_5-L1_dock_0002_01620_local_refine.pdb	1	7	-6.01575	23.72
run_5-L1_dock_0002_01868_local_refine.pdb	2	3; 16	-6.55668	32.72
run_5-L1_dock_0002_01973_local_refine.pdb	1	14	-7.75404	24.93
run_5-L1_dock_0002_02001_local_refine.pdb	1	13	-5.82665	29.59
run_5-L1_dock_0002_02098_local_refine.pdb	1	4	-6.92978	53.8
run_5-L1_dock_0002_02141_local_refine.pdb	1	15	-5.64524	44.17
run_5-L1_dock_0002_02156_local_refine.pdb	2	18; 21	-7.09911	28.78
run_5-L1_dock_0002_02220_local_refine.pdb	2	2; 13	-7.61916	35.3
run_5-L1_dock_0002_02359_local_refine.pdb	1	24	-6.3424	36.38
run_5-L1_dock_0002_02796_local_refine.pdb	1	6	-6.56254	46.58
run_5-L1_dock_0002_02878_local_refine.pdb	1	20	-5.64967	31.09
run_5-L1_dock_0002_02915_local_refine.pdb	1	6	-6.94172	51.5
run_5-L1_dock_0002_03044_local_refine.pdb	1	18	-6.70269	49.85
run_5-L1_dock_0002_03402_local_refine.pdb	1	12	-5.76391	49.72
run_5-L1_dock_0002_03422_local_refine.pdb	1	13	-5.38264	42.8
run_5-L1_dock_0002_03483_local_refine.pdb	1	14	-6.58052	47.22
run_5-L1_dock_0002_03520_local_refine.pdb	1	18	-7.15347	24.05
run_5-L1_dock_0002_03531_local_refine.pdb	1	1	-5.59066	30.26
run_5-L1_dock_0002_03662_local_refine.pdb	1	12	-5.66849	43.16
run_5-L1_dock_0002_03723_local_refine.pdb	1	6	-7.86081	6.07
run_5-L1_dock_0002_03796_local_refine.pdb	1	3	-5.74884	34.8
run_5-L1_dock_0002_03874_local_refine.pdb	1	17	-6.23016	51.23
run_5-L1_dock_0002_04173_local_refine.pdb	1	18	-6.15987	7.9
run_5-L1_dock_0002_04401_local_refine.pdb	1	19	-5.869	54.83
run_5-L1_dock_0002_04629_local_refine.pdb	1	9	-6.51968	28.98
run_5-L1_dock_0002_04717_local_refine.pdb	2	18; 21	-7.00102	41.21
run_5-L1_dock_0002_04868_local_refine.pdb	1	3	-6.11321	42.16
run_5-L1_dock_0002_05044_local_refine.pdb	1	12	-6.59556	35.82
run_5-L1_dock_0002_05062_local_refine.pdb	1	22	-6.58244	47.31
run_5-L1_dock_0002_05178_local_refine.pdb	1	1	-5.64848	49.8
run_5-L1_dock_0002_05182_local_refine.pdb	1	7	-6.02942	14.07
run_5-L1_dock_0002_05290_local_refine.pdb	1	2	-6.84009	47.4
run_5-L1_dock_0002_05412_local_refine.pdb	1	21	-6.61674	12
run_5-L1_dock_0002_05421_local_refine.pdb	1	18	-7.15572	46.09
run_5-L1_dock_0002_05504_local_refine.pdb	1	12	-6.03619	48.86
run_5-L1_dock_0002_05643_local_refine.pdb	1	18	-7.55495	34.77
run_5-L1_dock_0002_05752_local_refine.pdb	1	7	-6.02634	39.65
run_5-L1_dock_0002_05763_local_refine.pdb	1	5	-6.28376	48.75
run_5-L1_dock_0002_05929_local_refine.pdb	1	11	-5.86887	46.64
run_5-L1_dock_0002_05930_local_refine.pdb	1	3	-6.78139	4.81
run_5-L1_dock_0002_05944_local_refine.pdb	2	19; 24	-6.04343	33.45
run_5-L1_dock_0002_06060_local_refine.pdb	1	17	-5.83132	19.44
run_5-L1_dock_0002_06185_local_refine.pdb	1	17	-6.47402	38.82
run_5-L1_dock_0002_06268_local_refine.pdb	1	15	-6.73192	42.18
run_5-L1_dock_0002_06330_local_refine.pdb	1	20	-6.43293	46.6
run_5-L1_dock_0002_06402_local_refine.pdb	1	6	-7.34903	46.34
run_5-L1_dock_0002_06585_local_refine.pdb	1	9	-7.08535	48.33
run_5-L1_dock_0002_06658_local_refine.pdb	1	3	-6.20454	36.37
run_5-L1_dock_0002_06680_local_refine.pdb	1	18	-6.02091	54.67
run_5-L1_dock_0002_06922_local_refine.pdb	1	20	-6.40466	11.4
run_5-L1_dock_0002_07207_local_refine.pdb	1	19	-5.65286	16.64
run_5-L1_dock_0002_07308_local_refine.pdb	1	10	-6.21571	44.44
run_5-L1_dock_0002_07477_local_refine.pdb	1	8	-6.51628	34.48
run_5-L1_dock_0002_07628_local_refine.pdb	1	6	-6.51175	34.75
run_5-L1_dock_0002_07737_local_refine.pdb	1	19	-5.99184	47.99
run_5-L1_dock_0002_07813_local_refine.pdb	1	19	-5.72688	53.87
run_5-L1_dock_0002_07870_local_refine.pdb	1	13	-8.55747	24.16
run_5-L1_dock_0002_07969_local_refine.pdb	1	5	-7.06585	40.54
run_5-L1_dock_0002_08230_local_refine.pdb	1	17	-6.48503	17.18
run_5-L1_dock_0002_08300_local_refine.pdb	1	4	-6.15766	50.81
run_5-L1_dock_0002_08324_local_refine.pdb	1	11	-5.54953	30.74
run_5-L1_dock_0002_08491_local_refine.pdb	1	8	-6.02944	27.54
run_5-L1_dock_0002_08543_local_refine.pdb	1	19	-5.76391	40.19
run_5-L1_dock_0002_08606_local_refine.pdb	2	19; 20	-6.66689	19.15
run_5-L1_dock_0002_08639_local_refine.pdb	1	12	-7.18658	52.41
run_5-L1_dock_0002_08735_local_refine.pdb	1	20	-6.59481	44.66
run_5-L1_dock_0002_08859_local_refine.pdb	2	2; 13	-8.0284	32.93
run_5-L1_dock_0002_09869_local_refine.pdb	2	2; 13	-6.16941	37.33
run_5-L1_dock_0002_10171_local_refine.pdb	1	13	-6.06754	33.15
run_5-L1_dock_0002_10187_local_refine.pdb	1	6	-6.89486	22.14
run_5-L1_dock_0002_10380_local_refine.pdb	1	18	-6.07781	47.29
run_5-L1_dock_0002_10660_local_refine.pdb	1	1	-5.88853	32.3
run_5-L1_dock_0002_10786_local_refine.pdb	1	8	-5.87479	52.13
run_5-L1_dock_0002_10815_local_refine.pdb	1	9	-7.64044	40.8
run_5-L1_dock_0002_11112_local_refine.pdb	1	17	-6.59788	43.45
run_5-L1_dock_0002_11146_local_refine.pdb	1	1	-8.23238	4.15
run_5-L1_dock_0002_11211_local_refine.pdb	2	4; 15	-6.72061	23.1
run_5-L1_dock_0002_11286_local_refine.pdb	1	17	-6.11891	32.67
run_5-L1_dock_0002_11392_local_refine.pdb	1	12	-5.77835	42.18
run_5-L1_dock_0002_11556_local_refine.pdb	1	16	-6.1966	12.7
run_5-L1_dock_0002_11720_local_refine.pdb	1	19	-6.41801	12.47
run_5-L1_dock_0002_11937_local_refine.pdb	1	5	-6.81364	42.91
run_5-L1_dock_0002_12032_local_refine.pdb	1	5	-6.89481	47
run_5-L1_dock_0002_12059_local_refine.pdb	1	12	-5.61881	46.61
run_5-L1_dock_0002_12319_local_refine.pdb	1	19	-5.64611	51.58
run_5-L1_dock_0002_12346_local_refine.pdb	1	6	-7.59604	49.31
run_5-L1_dock_0002_12391_local_refine.pdb	1	13	-8.11631	38.14
run_6-L1_dock_0002_00041_local_refine.pdb	1	2	-7.05027	46.59
run_6-L1_dock_0002_00063_local_refine.pdb	1	6	-7.61098	41.06
run_6-L1_dock_0002_00208_local_refine.pdb	1	17	-5.93768	32.85
run_6-L1_dock_0002_00260_local_refine.pdb	2	4; 15	-7.09326	43.86
run_6-L1_dock_0002_00482_local_refine.pdb	1	17	-6.12138	44.62
run_6-L1_dock_0002_00722_local_refine.pdb	1	20	-5.84882	44.48
run_6-L1_dock_0002_00761_local_refine.pdb	1	8	-7.75586	37.7
run_6-L1_dock_0002_00796_local_refine.pdb	2	4; 15	-6.37014	15.18
run_6-L1_dock_0002_00900_local_refine.pdb	1	2	-6.46684	14.73
run_6-L1_dock_0002_01157_local_refine.pdb	1	15	-6.62204	30.55
run_6-L1_dock_0002_01773_local_refine.pdb	1	16	-6.17751	42.18
run_6-L1_dock_0002_02060_local_refine.pdb	2	20; 23	-5.64566	14.92
run_6-L1_dock_0002_02114_local_refine.pdb	1	17	-6.24814	29.31
run_6-L1_dock_0002_02646_local_refine.pdb	1	10	-7.02859	35.44
run_6-L1_dock_0002_02676_local_refine.pdb	2	12; 13	-8.42912	19.52
run_6-L1_dock_0002_02837_local_refine.pdb	1	10	-6.72301	31.96
run_6-L1_dock_0002_03331_local_refine.pdb	1	10	-7.7092	47.38
run_6-L1_dock_0002_03536_local_refine.pdb	1	14	-5.7602	34.09
run_6-L1_dock_0002_03867_local_refine.pdb	1	9	-6.85159	44.53
run_6-L1_dock_0002_04008_local_refine.pdb	1	17	-6.11471	36.71
run_6-L1_dock_0002_04214_local_refine.pdb	1	10	-7.50942	37.07
run_6-L1_dock_0002_04472_local_refine.pdb	1	10	-6.76825	51.22
run_6-L1_dock_0002_04543_local_refine.pdb	1	5	-8.51672	25.53
run_6-L1_dock_0002_04621_local_refine.pdb	1	11	-5.62964	32.66
run_6-L1_dock_0002_04700_local_refine.pdb	1	22	-8.04753	31.3
run_6-L1_dock_0002_04838_local_refine.pdb	1	21	-5.72794	27.89
run_6-L1_dock_0002_05303_local_refine.pdb	1	12	-5.73281	13.81
run_6-L1_dock_0002_05331_local_refine.pdb	1	8	-5.58415	21.35
run_6-L1_dock_0002_05444_local_refine.pdb	1	17	-6.48933	22.42
run_6-L1_dock_0002_05448_local_refine.pdb	1	19	-5.64445	50.3
run_6-L1_dock_0002_05486_local_refine.pdb	1	2	-5.68919	37.67
run_6-L1_dock_0002_05503_local_refine.pdb	1	5	-6.88205	42.05
run_6-L1_dock_0002_05554_local_refine.pdb	1	20	-5.65641	51.37
run_6-L1_dock_0002_05592_local_refine.pdb	1	17	-6.3966	21.81
run_6-L1_dock_0002_05613_local_refine.pdb	1	13	-6.91668	42.56
run_6-L1_dock_0002_05742_local_refine.pdb	1	11	-5.63155	21.57
run_6-L1_dock_0002_05777_local_refine.pdb	1	14	-7.83679	43.31
run_6-L1_dock_0002_05832_local_refine.pdb	1	5	-7.16188	52.3
run_6-L1_dock_0002_06195_local_refine.pdb	1	4	-6.78543	10.37
run_6-L1_dock_0002_06395_local_refine.pdb	1	11	-5.4414	48.48
run_6-L1_dock_0002_06456_local_refine.pdb	1	16	-6.52169	36.37
run_6-L1_dock_0002_06733_local_refine.pdb	1	17	-6.90416	21.1
run_6-L1_dock_0002_06924_local_refine.pdb	1	20	-6.5043	20.24
run_6-L1_dock_0002_07371_local_refine.pdb	1	10	-6.92921	43.58
run_6-L1_dock_0002_07478_local_refine.pdb	1	22	-6.51168	48.13
run_6-L1_dock_0002_07715_local_refine.pdb	1	20	-5.6535	40.69
run_6-L1_dock_0002_07747_local_refine.pdb	1	18	-6.89691	31.08
run_6-L1_dock_0002_07980_local_refine.pdb	1	14	-7.01395	25.36
run_6-L1_dock_0002_08015_local_refine.pdb	1	24	-5.65725	48.76
run_6-L1_dock_0002_08258_local_refine.pdb	1	24	-5.64862	46.53
run_6-L1_dock_0002_08320_local_refine.pdb	1	9	-7.08499	48.98
run_6-L1_dock_0002_08325_local_refine.pdb	1	19	-5.65084	38.41
run_6-L1_dock_0002_08339_local_refine.pdb	1	24	-5.83826	7.07
run_6-L1_dock_0002_08366_local_refine.pdb	1	10	-7.16487	24.04
run_6-L1_dock_0002_08434_local_refine.pdb	1	9	-7.97325	35.23
run_6-L1_dock_0002_08454_local_refine.pdb	1	17	-6.28143	29.71
run_6-L1_dock_0002_08505_local_refine.pdb	1	21	-5.68701	40.91
run_6-L1_dock_0002_08537_local_refine.pdb	2	19; 24	-6.679	38.5
run_6-L1_dock_0002_08721_local_refine.pdb	1	1	-6.95338	47.07
run_6-L1_dock_0002_08781_local_refine.pdb	1	20	-5.6485	5.52
run_6-L1_dock_0002_08907_local_refine.pdb	1	12	-5.42704	23.09
run_6-L1_dock_0002_09201_local_refine.pdb	1	20	-6.34483	37.43
run_6-L1_dock_0002_09235_local_refine.pdb	1	3	-7.53284	39.99
run_6-L1_dock_0002_09397_local_refine.pdb	1	12	-5.86245	46.35
run_6-L1_dock_0002_09542_local_refine.pdb	1	2	-7.99204	49.82
run_6-L1_dock_0002_09664_local_refine.pdb	1	18	-6.76688	25.45
run_6-L1_dock_0002_09723_local_refine.pdb	1	14	-7.49061	38.71
run_6-L1_dock_0002_09740_local_refine.pdb	1	13	-5.87532	54.3
run_6-L1_dock_0002_10106_local_refine.pdb	1	20	-5.79981	33.76
run_6-L1_dock_0002_10276_local_refine.pdb	1	20	-5.6625	46.49
run_6-L1_dock_0002_10635_local_refine.pdb	1	12	-5.78546	29.38
run_6-L1_dock_0002_10649_local_refine.pdb	1	17	-6.97426	54.83
run_6-L1_dock_0002_10696_local_refine.pdb	1	10	-6.21056	11.63
run_6-L1_dock_0002_10700_local_refine.pdb	1	4	-6.49081	51.54
run_6-L1_dock_0002_10750_local_refine.pdb	1	6	-8.04169	5.85
run_6-L1_dock_0002_10799_local_refine.pdb	1	1	-7.41999	44.55
run_6-L1_dock_0002_11096_local_refine.pdb	1	24	-6.25887	46.17
run_6-L1_dock_0002_11251_local_refine.pdb	1	12	-5.55875	49.54
run_6-L1_dock_0002_11270_local_refine.pdb	1	2	-7.26482	42.58
run_6-L1_dock_0002_11281_local_refine.pdb	1	15	-6.65729	14.11
run_6-L1_dock_0002_11389_local_refine.pdb	1	20	-5.6592	51.86
run_6-L1_dock_0002_11654_local_refine.pdb	1	3	-6.43769	25.04
run_6-L1_dock_0002_11674_local_refine.pdb	1	6	-7.70945	37.05
run_6-L1_dock_0002_11681_local_refine.pdb	1	9	-6.29664	53.61
run_6-L1_dock_0002_11684_local_refine.pdb	1	18	-5.99285	13.05
run_6-L1_dock_0002_11754_local_refine.pdb	3	3; 9; 16	-6.9391	49.26
run_6-L1_dock_0002_12123_local_refine.pdb	1	8	-5.68101	43.93
run_6-L1_dock_0002_12352_local_refine.pdb	1	10	-5.4996	39.12
run_6-L1_dock_0002_12370_local_refine.pdb	1	18	-6.31106	26.86
run_6-L1_dock_0002_12449_local_refine.pdb	1	3	-6.57691	29.6
run_7-L1_dock_0002_00005_local_refine.pdb	1	6	-10.3874	27.19
run_7-L1_dock_0002_00006_local_refine.pdb	1	12	-5.78662	45.59
run_7-L1_dock_0002_00014_local_refine.pdb	3	3; 9; 16	-6.77514	27.95
run_7-L1_dock_0002_00303_local_refine.pdb	1	8	-5.9282	39
run_7-L1_dock_0002_00428_local_refine.pdb	1	17	-6.3609	31.43
run_7-L1_dock_0002_00523_local_refine.pdb	1	6	-8.97527	46.78
run_7-L1_dock_0002_00860_local_refine.pdb	1	5	-8.72577	32.35
run_7-L1_dock_0002_00910_local_refine.pdb	1	10	-7.5109	42.51
run_7-L1_dock_0002_01001_local_refine.pdb	1	4	-6.9025	31.02
run_7-L1_dock_0002_01555_local_refine.pdb	1	17	-6.28143	42.89
run_7-L1_dock_0002_01668_local_refine.pdb	1	5	-7.56179	14.19
run_7-L1_dock_0002_02052_local_refine.pdb	2	3; 16	-7.00164	43.72
run_7-L1_dock_0002_02064_local_refine.pdb	1	10	-7.47644	48.02
run_7-L1_dock_0002_02137_local_refine.pdb	1	17	-6.28226	51.29
run_7-L1_dock_0002_02279_local_refine.pdb	1	22	-6.71012	54.26
run_7-L1_dock_0002_02521_local_refine.pdb	2	1; 14	-8.78	0.87
run_7-L1_dock_0002_02849_local_refine.pdb	1	12	-5.57572	28.01
run_7-L1_dock_0002_02881_local_refine.pdb	1	22	-6.70968	54.75
run_7-L1_dock_0002_03282_local_refine.pdb	1	22	-7.12773	32.66
run_7-L1_dock_0002_03384_local_refine.pdb	1	19	-6.33477	28.98
run_7-L1_dock_0002_03518_local_refine.pdb	1	19	-5.70882	40.15
run_7-L1_dock_0002_03604_local_refine.pdb	2	4; 15	-6.08106	22.92
run_7-L1_dock_0002_03974_local_refine.pdb	1	12	-6.30441	28.07
run_7-L1_dock_0002_04151_local_refine.pdb	1	19	-5.74166	43.63
run_7-L1_dock_0002_04162_local_refine.pdb	1	4	-7.91526	43.68
run_7-L1_dock_0002_04197_local_refine.pdb	1	12	-5.93369	33.58
run_7-L1_dock_0002_04510_local_refine.pdb	1	17	-6.32406	47.57
run_7-L1_dock_0002_04686_local_refine.pdb	1	17	-5.7983	53.73
run_7-L1_dock_0002_04709_local_refine.pdb	1	7	-6.95849	34.49
run_7-L1_dock_0002_04799_local_refine.pdb	1	17	-6.2204	30.98
run_7-L1_dock_0002_04949_local_refine.pdb	1	20	-5.65109	51.4
run_7-L1_dock_0002_05290_local_refine.pdb	1	8	-6.928	43.79
run_7-L1_dock_0002_05460_local_refine.pdb	1	14	-7.88135	34.33
run_7-L1_dock_0002_05481_local_refine.pdb	1	22	-6.02798	51.6
run_7-L1_dock_0002_05759_local_refine.pdb	1	9	-6.76044	35.27
run_7-L1_dock_0002_05853_local_refine.pdb	1	8	-5.98123	34.39
run_7-L1_dock_0002_05882_local_refine.pdb	1	9	-6.88414	37.84
run_7-L1_dock_0002_05956_local_refine.pdb	1	19	-5.6482	37.09
run_7-L1_dock_0002_06038_local_refine.pdb	1	23	-5.74628	30.47
run_7-L1_dock_0002_06233_local_refine.pdb	1	14	-5.97868	31.21
run_7-L1_dock_0002_06270_local_refine.pdb	1	4	-6.09064	23.88
run_7-L1_dock_0002_06389_local_refine.pdb	1	8	-6.02666	18.2
run_7-L1_dock_0002_06437_local_refine.pdb	2	2; 11	-5.45089	49.25
run_7-L1_dock_0002_06475_local_refine.pdb	1	18	-6.17547	45.04
run_7-L1_dock_0002_06618_local_refine.pdb	1	16	-7.416	23.16
run_7-L1_dock_0002_06746_local_refine.pdb	1	12	-6.25912	53.08
run_7-L1_dock_0002_06826_local_refine.pdb	1	18	-6.81153	14.24
run_7-L1_dock_0002_07009_local_refine.pdb	1	10	-6.67654	43.28
run_7-L1_dock_0002_07297_local_refine.pdb	1	12	-7.31791	52.06
run_7-L1_dock_0002_07317_local_refine.pdb	1	22	-7.32411	42.64
run_7-L1_dock_0002_07339_local_refine.pdb	1	19	-5.90378	38.14
run_7-L1_dock_0002_07411_local_refine.pdb	1	24	-6.98165	23.38
run_7-L1_dock_0002_07429_local_refine.pdb	1	8	-6.60003	17
run_7-L1_dock_0002_07711_local_refine.pdb	1	6	-7.55158	53.82
run_7-L1_dock_0002_07727_local_refine.pdb	1	7	-5.75721	40.16
run_7-L1_dock_0002_07864_local_refine.pdb	1	9	-6.17042	52.23
run_7-L1_dock_0002_07893_local_refine.pdb	1	5	-7.47268	25.5
run_7-L1_dock_0002_08175_local_refine.pdb	1	4	-8.37267	33.29
run_7-L1_dock_0002_08178_local_refine.pdb	1	2	-7.16182	50.45
run_7-L1_dock_0002_08329_local_refine.pdb	1	11	-5.61288	47.76
run_7-L1_dock_0002_08409_local_refine.pdb	1	3	-6.25948	53.25
run_7-L1_dock_0002_08674_local_refine.pdb	1	18	-6.65076	39.97
run_7-L1_dock_0002_08858_local_refine.pdb	1	11	-5.71917	44.38
run_7-L1_dock_0002_08863_local_refine.pdb	1	17	-6.3876	29.95
run_7-L1_dock_0002_09101_local_refine.pdb	1	11	-6.56048	21.69
run_7-L1_dock_0002_09205_local_refine.pdb	1	2	-5.69999	41.4
run_7-L1_dock_0002_09332_local_refine.pdb	1	8	-6.62524	32.33
run_7-L1_dock_0002_09346_local_refine.pdb	1	9	-7.49066	43.19
run_7-L1_dock_0002_09377_local_refine.pdb	1	22	-6.88255	44.11
run_7-L1_dock_0002_09422_local_refine.pdb	2	19; 20	-5.64655	52.55
run_7-L1_dock_0002_09731_local_refine.pdb	1	3	-5.937	42.91
run_7-L1_dock_0002_09790_local_refine.pdb	1	9	-7.28123	13.01
run_7-L1_dock_0002_09810_local_refine.pdb	1	11	-5.49176	50.77
run_7-L1_dock_0002_09952_local_refine.pdb	1	17	-6.24905	52.83
run_7-L1_dock_0002_10082_local_refine.pdb	1	6	-6.22429	52.51
run_7-L1_dock_0002_10232_local_refine.pdb	1	11	-5.81645	40.33
run_7-L1_dock_0002_10234_local_refine.pdb	1	7	-6.30117	50.28
run_7-L1_dock_0002_10479_local_refine.pdb	1	16	-6.62854	41.14
run_7-L1_dock_0002_10587_local_refine.pdb	1	23	-5.56823	49.18
run_7-L1_dock_0002_10821_local_refine.pdb	1	2	-6.47369	52.4
run_7-L1_dock_0002_11199_local_refine.pdb	1	9	-6.88675	38.57
run_7-L1_dock_0002_11246_local_refine.pdb	1	19	-5.65205	45.17
run_7-L1_dock_0002_11363_local_refine.pdb	1	9	-7.40054	41.04
run_7-L1_dock_0002_11568_local_refine.pdb	1	17	-6.63586	37.4
run_7-L1_dock_0002_11684_local_refine.pdb	1	17	-6.47737	50.2
run_7-L1_dock_0002_11738_local_refine.pdb	1	6	-7.08807	19
run_7-L1_dock_0002_11890_local_refine.pdb	1	20	-5.62261	38.16
run_7-L1_dock_0002_11977_local_refine.pdb	1	16	-8.08673	23.95
run_7-L1_dock_0002_12013_local_refine.pdb	1	10	-7.481	18.58
run_7-L1_dock_0002_12287_local_refine.pdb	1	1	-7.63881	39.66
run_7-L1_dock_0002_12442_local_refine.pdb	1	3	-6.46456	46.49
run_7-L1_dock_0002_12453_local_refine.pdb	1	18	-6.24276	34.57
run_8-L1_dock_0002_00163_local_refine.pdb	1	1	-6.94487	38.81
run_8-L1_dock_0002_00203_local_refine.pdb	1	11	-6.23799	16.5
run_8-L1_dock_0002_00400_local_refine.pdb	1	19	-5.98313	21.17
run_8-L1_dock_0002_00595_local_refine.pdb	1	9	-7.06421	17.71
run_8-L1_dock_0002_00855_local_refine.pdb	3	2; 12; 13	-9.21772	24.37
run_8-L1_dock_0002_00864_local_refine.pdb	1	20	-5.66286	37.91
run_8-L1_dock_0002_01041_local_refine.pdb	1	19	-5.76975	34.16
run_8-L1_dock_0002_01054_local_refine.pdb	2	4; 9	-7.00659	50.55
run_8-L1_dock_0002_01530_local_refine.pdb	1	20	-6.34654	54.48
run_8-L1_dock_0002_01612_local_refine.pdb	1	11	-6.71482	41.27
run_8-L1_dock_0002_01634_local_refine.pdb	1	10	-7.37512	9.78
run_8-L1_dock_0002_02099_local_refine.pdb	1	12	-5.48522	31.51
run_8-L1_dock_0002_02230_local_refine.pdb	1	3	-6.40858	35.78
run_8-L1_dock_0002_02357_local_refine.pdb	1	17	-6.17302	22.39
run_8-L1_dock_0002_02440_local_refine.pdb	1	20	-5.65171	48.02
run_8-L1_dock_0002_02613_local_refine.pdb	1	21	-6.51014	47.6
run_8-L1_dock_0002_02653_local_refine.pdb	1	15	-6.26927	41.91
run_8-L1_dock_0002_02721_local_refine.pdb	1	23	-5.64313	34.27
run_8-L1_dock_0002_02805_local_refine.pdb	1	10	-6.75697	42.15
run_8-L1_dock_0002_02984_local_refine.pdb	1	5	-7.9066	38.84
run_8-L1_dock_0002_03120_local_refine.pdb	2	18; 21	-6.33111	51.16
run_8-L1_dock_0002_03182_local_refine.pdb	1	5	-7.59843	44.81
run_8-L1_dock_0002_03201_local_refine.pdb	1	18	-6.14811	41.81
run_8-L1_dock_0002_03431_local_refine.pdb	1	18	-6.32275	39.71
run_8-L1_dock_0002_03788_local_refine.pdb	1	17	-6.23362	26.47
run_8-L1_dock_0002_03912_local_refine.pdb	1	17	-5.9753	31.47
run_8-L1_dock_0002_03978_local_refine.pdb	1	12	-5.71057	18.27
run_8-L1_dock_0002_04043_local_refine.pdb	1	1	-5.95557	39.26
run_8-L1_dock_0002_04134_local_refine.pdb	1	11	-5.81193	48.25
run_8-L1_dock_0002_04225_local_refine.pdb	1	17	-6.29962	45.03
run_8-L1_dock_0002_04268_local_refine.pdb	1	5	-6.8981	1.17
run_8-L1_dock_0002_04383_local_refine.pdb	1	20	-5.77335	54.98
run_8-L1_dock_0002_04510_local_refine.pdb	1	11	-6.15602	38.43
run_8-L1_dock_0002_04804_local_refine.pdb	1	22	-6.19261	53.59
run_8-L1_dock_0002_04806_local_refine.pdb	1	7	-6.40445	41.44
run_8-L1_dock_0002_04880_local_refine.pdb	1	2	-6.66011	30.81
run_8-L1_dock_0002_04974_local_refine.pdb	1	20	-5.71843	22.8
run_8-L1_dock_0002_05023_local_refine.pdb	1	21	-6.5183	37.92
run_8-L1_dock_0002_05035_local_refine.pdb	1	9	-6.16892	24.93
run_8-L1_dock_0002_05206_local_refine.pdb	2	4; 10	-8.87822	54.53
run_8-L1_dock_0002_05274_local_refine.pdb	1	17	-6.79598	40.73
run_8-L1_dock_0002_05499_local_refine.pdb	1	18	-6.27679	25.86
run_8-L1_dock_0002_05502_local_refine.pdb	1	16	-6.86342	9.58
run_8-L1_dock_0002_05638_local_refine.pdb	1	10	-6.34649	11.74
run_8-L1_dock_0002_05773_local_refine.pdb	1	2	-6.82712	28.16
run_8-L1_dock_0002_05785_local_refine.pdb	1	11	-5.41624	51.38
run_8-L1_dock_0002_05927_local_refine.pdb	1	22	-5.8087	38.59
run_8-L1_dock_0002_05979_local_refine.pdb	1	24	-6.44193	50.41
run_8-L1_dock_0002_05993_local_refine.pdb	1	6	-7.5407	34.45
run_8-L1_dock_0002_06036_local_refine.pdb	1	11	-6.17664	13.59
run_8-L1_dock_0002_06221_local_refine.pdb	1	17	-6.076	22.75
run_8-L1_dock_0002_06402_local_refine.pdb	1	17	-6.97273	42.82
run_8-L1_dock_0002_06420_local_refine.pdb	1	21	-6.58847	31.21
run_8-L1_dock_0002_06763_local_refine.pdb	1	19	-5.74312	22.71
run_8-L1_dock_0002_06842_local_refine.pdb	1	11	-6.23459	5.2
run_8-L1_dock_0002_07028_local_refine.pdb	1	17	-6.36783	19.15
run_8-L1_dock_0002_07278_local_refine.pdb	1	16	-6.57594	21
run_8-L1_dock_0002_07328_local_refine.pdb	1	19	-6.38171	2.96
run_8-L1_dock_0002_07601_local_refine.pdb	2	4; 15	-7.14657	40.92
run_8-L1_dock_0002_07645_local_refine.pdb	1	16	-7.02199	37.93
run_8-L1_dock_0002_07674_local_refine.pdb	1	1	-6.36851	49.43
run_8-L1_dock_0002_07935_local_refine.pdb	1	9	-7.03462	26.33
run_8-L1_dock_0002_07953_local_refine.pdb	1	11	-5.6589	26.06
run_8-L1_dock_0002_08175_local_refine.pdb	1	20	-6.40655	16.46
run_8-L1_dock_0002_08189_local_refine.pdb	1	5	-7.20482	23.81
run_8-L1_dock_0002_08241_local_refine.pdb	1	11	-5.7479	45.3
run_8-L1_dock_0002_08294_local_refine.pdb	1	11	-6.82338	27.95
run_8-L1_dock_0002_08335_local_refine.pdb	1	18	-6.20357	17.26
run_8-L1_dock_0002_08568_local_refine.pdb	1	1	-8.29611	15.47
run_8-L1_dock_0002_08573_local_refine.pdb	1	12	-5.71189	26.21
run_8-L1_dock_0002_08694_local_refine.pdb	1	20	-6.71128	28.05
run_8-L1_dock_0002_08867_local_refine.pdb	1	22	-6.76483	44.35
run_8-L1_dock_0002_09104_local_refine.pdb	1	21	-5.88518	47.01
run_8-L1_dock_0002_09145_local_refine.pdb	1	7	-6.10927	41.8
run_8-L1_dock_0002_09153_local_refine.pdb	1	11	-5.97282	50.61
run_8-L1_dock_0002_09195_local_refine.pdb	1	1	-7.20545	53.73
run_8-L1_dock_0002_09273_local_refine.pdb	1	16	-6.50429	49.81
run_8-L1_dock_0002_09328_local_refine.pdb	1	2	-7.91079	13.8
run_8-L1_dock_0002_09339_local_refine.pdb	1	1	-5.62154	50.11
run_8-L1_dock_0002_09437_local_refine.pdb	1	9	-7.29855	51.27
run_8-L1_dock_0002_09546_local_refine.pdb	1	16	-6.5777	51.06
run_8-L1_dock_0002_09658_local_refine.pdb	1	18	-6.78499	22.01
run_8-L1_dock_0002_09841_local_refine.pdb	1	3	-8.55884	42.19
run_8-L1_dock_0002_10114_local_refine.pdb	1	2	-8.94782	45.39
run_8-L1_dock_0002_10180_local_refine.pdb	1	16	-5.35136	30.13
run_8-L1_dock_0002_10272_local_refine.pdb	1	18	-6.51206	20.34
run_8-L1_dock_0002_10351_local_refine.pdb	1	18	-5.79469	24.78
run_8-L1_dock_0002_10479_local_refine.pdb	1	3	-6.66406	52.11
run_8-L1_dock_0002_10522_local_refine.pdb	1	11	-6.72871	49.73
run_8-L1_dock_0002_10574_local_refine.pdb	1	3	-6.77023	45.15
run_8-L1_dock_0002_10769_local_refine.pdb	1	18	-6.83696	45.82
run_8-L1_dock_0002_10792_local_refine.pdb	1	18	-6.86251	54.09
run_8-L1_dock_0002_11221_local_refine.pdb	1	24	-6.01656	33.01
run_8-L1_dock_0002_11566_local_refine.pdb	1	17	-6.00592	26.4
run_8-L1_dock_0002_11590_local_refine.pdb	1	7	-6.10688	43.04
run_8-L1_dock_0002_11599_local_refine.pdb	2	4; 9	-6.84902	47.73
run_8-L1_dock_0002_11734_local_refine.pdb	1	1	-6.92317	37.28
run_8-L1_dock_0002_11811_local_refine.pdb	1	6	-7.9968	41.44
run_8-L1_dock_0002_11820_local_refine.pdb	1	4	-6.66817	39.8
run_8-L1_dock_0002_11836_local_refine.pdb	1	5	-6.87924	35.44
run_8-L1_dock_0002_11847_local_refine.pdb	2	2; 12	-5.94813	47.92
run_8-L1_dock_0002_11892_local_refine.pdb	1	20	-5.6538	32.69
run_8-L1_dock_0002_11958_local_refine.pdb	1	23	-5.65121	29.36
run_8-L1_dock_0002_12067_local_refine.pdb	1	11	-5.78979	23.79
run_8-L1_dock_0002_12095_local_refine.pdb	1	20	-6.48292	54.83
run_8-L1_dock_0002_12140_local_refine.pdb	1	2	-5.90204	38.47
run_8-L1_dock_0002_12172_local_refine.pdb	1	2	-6.9428	43.68
run_8-L1_dock_0002_12341_local_refine.pdb	1	6	-7.06227	45.45
run_8-L1_dock_0002_12349_local_refine.pdb	1	1	-6.62851	50.26
run_8-L1_dock_0002_12373_local_refine.pdb	1	13	-7.81298	27.52
run_1-L1_dock_0002_00004_local_refine.pdb	1	7	-6.4727	124
run_1-L1_dock_0002_00020_local_refine.pdb	1	6	-7.55389	82.42
run_1-L1_dock_0002_00051_local_refine.pdb	1	7	-7.16117	72.26
run_1-L1_dock_0002_00059_local_refine.pdb	1	2	-7.22063	130.92
run_1-L1_dock_0002_00062_local_refine.pdb	1	20	-5.70584	139.18
run_1-L1_dock_0002_00067_local_refine.pdb	1	11	-5.69974	134.82
run_1-L1_dock_0002_00094_local_refine.pdb	1	2	-5.66388	78.14
run_1-L1_dock_0002_00100_local_refine.pdb	1	4	-6.85303	121.76
run_1-L1_dock_0002_00108_local_refine.pdb	1	9	-6.91542	86.85
run_1-L1_dock_0002_00111_local_refine.pdb	1	11	-5.99843	116.4
run_1-L1_dock_0002_00254_local_refine.pdb	1	17	-8.44761	124.65
run_1-L1_dock_0002_00324_local_refine.pdb	1	7	-6.64841	108.63
run_1-L1_dock_0002_00329_local_refine.pdb	1	19	-6.49055	59.51
run_1-L1_dock_0002_00359_local_refine.pdb	1	9	-7.06391	58.32
run_1-L1_dock_0002_00360_local_refine.pdb	1	23	-7.98623	153.22
run_1-L1_dock_0002_00394_local_refine.pdb	1	17	-6.46498	83.99
run_1-L1_dock_0002_00407_local_refine.pdb	1	10	-6.87027	79.82
run_1-L1_dock_0002_00458_local_refine.pdb	1	14	-7.16755	134
run_1-L1_dock_0002_00460_local_refine.pdb	1	21	-7.21125	125.17
run_1-L1_dock_0002_00538_local_refine.pdb	1	17	-5.93947	115.6
run_1-L1_dock_0002_00557_local_refine.pdb	1	11	-5.70257	99.86
run_1-L1_dock_0002_00590_local_refine.pdb	1	9	-6.47313	87.35
run_1-L1_dock_0002_00609_local_refine.pdb	1	1	-6.79741	94.69
run_1-L1_dock_0002_00633_local_refine.pdb	1	7	-5.92275	143.91
run_1-L1_dock_0002_00677_local_refine.pdb	1	18	-7.79978	88.03
run_1-L1_dock_0002_00711_local_refine.pdb	2	1; 14	-5.74617	58.96
run_1-L1_dock_0002_00794_local_refine.pdb	1	5	-8.67092	59.54
run_1-L1_dock_0002_00812_local_refine.pdb	1	20	-5.93658	132.74
run_1-L1_dock_0002_00929_local_refine.pdb	1	7	-6.01253	147.44
run_1-L1_dock_0002_00934_local_refine.pdb	1	18	-9.40962	171.4
run_1-L1_dock_0002_00972_local_refine.pdb	1	17	-7.25793	126.84
run_1-L1_dock_0002_01009_local_refine.pdb	1	18	-6.0216	77.52
run_1-L1_dock_0002_01014_local_refine.pdb	1	12	-6.33388	133.94
run_1-L1_dock_0002_01020_local_refine.pdb	1	19	-5.64317	159.82
run_1-L1_dock_0002_01061_local_refine.pdb	1	3	-7.25347	111.14
run_1-L1_dock_0002_01115_local_refine.pdb	1	4	-6.97312	59.39
run_1-L1_dock_0002_01139_local_refine.pdb	1	18	-7.42873	117.53
run_1-L1_dock_0002_01143_local_refine.pdb	1	13	-7.24598	134.16
run_1-L1_dock_0002_01162_local_refine.pdb	1	7	-5.97245	94.62
run_1-L1_dock_0002_01163_local_refine.pdb	1	1	-5.73897	81.96
run_1-L1_dock_0002_01173_local_refine.pdb	1	20	-5.64828	96.04
run_1-L1_dock_0002_01232_local_refine.pdb	1	19	-5.96964	107.64
run_1-L1_dock_0002_01233_local_refine.pdb	2	3; 9	-5.87271	76.84
run_1-L1_dock_0002_01260_local_refine.pdb	1	12	-6.88909	59.11
run_1-L1_dock_0002_01278_local_refine.pdb	1	8	-5.92223	96.41
run_1-L1_dock_0002_01291_local_refine.pdb	1	5	-6.08062	114.11
run_1-L1_dock_0002_01292_local_refine.pdb	1	18	-7.32321	100.16
run_1-L1_dock_0002_01309_local_refine.pdb	1	6	-8.13686	99.03
run_1-L1_dock_0002_01326_local_refine.pdb	1	6	-6.45205	142.83
run_1-L1_dock_0002_01397_local_refine.pdb	1	15	-5.85732	92.13
run_1-L1_dock_0002_01401_local_refine.pdb	1	24	-6.38294	129.98
run_1-L1_dock_0002_01413_local_refine.pdb	1	11	-5.522	107.3
run_1-L1_dock_0002_01439_local_refine.pdb	1	4	-6.62149	63.84
run_1-L1_dock_0002_01441_local_refine.pdb	1	18	-6.27747	121.37
run_1-L1_dock_0002_01474_local_refine.pdb	1	19	-5.64827	97.19
run_1-L1_dock_0002_01478_local_refine.pdb	1	11	-5.73942	143.37
run_1-L1_dock_0002_01500_local_refine.pdb	1	24	-5.64264	120.79
run_1-L1_dock_0002_01535_local_refine.pdb	1	10	-6.82611	65.07
run_1-L1_dock_0002_01613_local_refine.pdb	1	20	-7.39692	67.12
run_1-L1_dock_0002_01623_local_refine.pdb	1	1	-5.75322	109.56
run_1-L1_dock_0002_01669_local_refine.pdb	1	6	-6.64789	71.44
run_1-L1_dock_0002_01736_local_refine.pdb	1	20	-6.65962	69.65
run_1-L1_dock_0002_01741_local_refine.pdb	1	7	-5.64827	162.87
run_1-L1_dock_0002_01810_local_refine.pdb	1	8	-5.64946	152.49
run_1-L1_dock_0002_01856_local_refine.pdb	1	8	-5.69046	84.69
run_1-L1_dock_0002_01919_local_refine.pdb	1	23	-5.74824	114.22
run_1-L1_dock_0002_02073_local_refine.pdb	1	2	-5.65572	78.23
run_1-L1_dock_0002_02079_local_refine.pdb	1	24	-6.00477	143.37
run_1-L1_dock_0002_02083_local_refine.pdb	1	18	-5.93887	67.01
run_1-L1_dock_0002_02112_local_refine.pdb	1	20	-5.64846	103.81
run_1-L1_dock_0002_02143_local_refine.pdb	1	3	-7.11336	71.9
run_1-L1_dock_0002_02238_local_refine.pdb	1	19	-6.54293	124.33
run_1-L1_dock_0002_02267_local_refine.pdb	1	11	-6.83895	135.21
run_1-L1_dock_0002_02325_local_refine.pdb	1	20	-5.65422	109.71
run_1-L1_dock_0002_02386_local_refine.pdb	1	24	-5.58019	105.82
run_1-L1_dock_0002_02460_local_refine.pdb	1	19	-6.72937	94.14
run_1-L1_dock_0002_02565_local_refine.pdb	1	2	-6.60205	102.65
run_1-L1_dock_0002_02572_local_refine.pdb	1	14	-7.33225	166.1
run_1-L1_dock_0002_02616_local_refine.pdb	2	20; 23	-5.86545	137.38
run_1-L1_dock_0002_02623_local_refine.pdb	1	2	-6.63443	80.79
run_1-L1_dock_0002_02628_local_refine.pdb	1	10	-6.15292	88.39
run_1-L1_dock_0002_02652_local_refine.pdb	1	8	-7.1518	83.24
run_1-L1_dock_0002_02689_local_refine.pdb	1	20	-6.05433	65.38
run_1-L1_dock_0002_02700_local_refine.pdb	1	11	-5.75901	97.71
run_1-L1_dock_0002_02715_local_refine.pdb	1	20	-5.65582	108.84
run_1-L1_dock_0002_02728_local_refine.pdb	1	1	-6.59736	139.26
run_1-L1_dock_0002_02745_local_refine.pdb	1	8	-5.69148	114.39
run_1-L1_dock_0002_02753_local_refine.pdb	1	1	-7.78005	136.72
run_1-L1_dock_0002_02780_local_refine.pdb	1	17	-8.00108	122.24
run_1-L1_dock_0002_02813_local_refine.pdb	1	24	-5.68541	156.68
run_1-L1_dock_0002_02842_local_refine.pdb	1	19	-7.18287	110.25
run_1-L1_dock_0002_02861_local_refine.pdb	2	17; 22	-8.09215	135.5
run_1-L1_dock_0002_02960_local_refine.pdb	1	6	-6.43697	121.17
run_1-L1_dock_0002_03047_local_refine.pdb	1	17	-7.64013	102.92
run_1-L1_dock_0002_03111_local_refine.pdb	1	10	-6.64192	93.03
run_1-L1_dock_0002_03138_local_refine.pdb	1	20	-7.73943	117.13
run_1-L1_dock_0002_03150_local_refine.pdb	1	20	-6.6546	94.72
run_1-L1_dock_0002_03189_local_refine.pdb	1	11	-5.43359	100.3
run_1-L1_dock_0002_03192_local_refine.pdb	1	11	-6.76031	134.55
run_1-L1_dock_0002_03248_local_refine.pdb	1	10	-6.5495	117.29
run_1-L1_dock_0002_03304_local_refine.pdb	1	13	-6.95106	107.66
run_1-L1_dock_0002_03331_local_refine.pdb	1	1	-6.73454	78.33
run_1-L1_dock_0002_03350_local_refine.pdb	1	23	-6.10057	103.61
run_1-L1_dock_0002_03353_local_refine.pdb	1	16	-6.67641	118.96
run_1-L1_dock_0002_03391_local_refine.pdb	1	11	-6.64237	71.53
run_1-L1_dock_0002_03394_local_refine.pdb	1	10	-6.1327	69.12
run_1-L1_dock_0002_03416_local_refine.pdb	1	1	-6.02685	77.4
run_1-L1_dock_0002_03477_local_refine.pdb	2	4; 10	-6.69296	78.69
run_1-L1_dock_0002_03480_local_refine.pdb	1	3	-6.45239	137.34
run_1-L1_dock_0002_03495_local_refine.pdb	1	20	-6.41931	87.63
run_1-L1_dock_0002_03546_local_refine.pdb	1	18	-6.80796	70.53
run_1-L1_dock_0002_03580_local_refine.pdb	1	12	-5.70629	95.59
run_1-L1_dock_0002_03590_local_refine.pdb	1	17	-6.07048	87.34
run_1-L1_dock_0002_03649_local_refine.pdb	1	5	-6.11094	75.51
run_1-L1_dock_0002_03680_local_refine.pdb	1	3	-7.15126	55.22
run_1-L1_dock_0002_03685_local_refine.pdb	1	15	-6.15775	65.5
run_1-L1_dock_0002_03719_local_refine.pdb	1	7	-6.63168	169.4
run_1-L1_dock_0002_03767_local_refine.pdb	1	18	-6.2286	57.31
run_1-L1_dock_0002_03768_local_refine.pdb	1	4	-8.46769	79.18
run_1-L1_dock_0002_03788_local_refine.pdb	1	11	-5.8059	80.16
run_1-L1_dock_0002_03864_local_refine.pdb	1	7	-5.65202	154.34
run_1-L1_dock_0002_03946_local_refine.pdb	1	23	-6.33319	131.81
run_1-L1_dock_0002_03975_local_refine.pdb	1	11	-6.42729	136.25
run_1-L1_dock_0002_04003_local_refine.pdb	1	16	-5.36918	72.42
run_1-L1_dock_0002_04019_local_refine.pdb	1	20	-7.28858	128.9
run_1-L1_dock_0002_04043_local_refine.pdb	2	4; 9	-5.97093	65.14
run_1-L1_dock_0002_04093_local_refine.pdb	1	16	-5.94072	156.22
run_1-L1_dock_0002_04095_local_refine.pdb	2	18; 21	-6.55439	65.57
run_1-L1_dock_0002_04124_local_refine.pdb	1	19	-5.86656	122.69
run_1-L1_dock_0002_04137_local_refine.pdb	1	24	-6.10163	106.91
run_1-L1_dock_0002_04161_local_refine.pdb	1	11	-6.43438	140.4
run_1-L1_dock_0002_04167_local_refine.pdb	1	4	-5.85925	80.13
run_1-L1_dock_0002_04201_local_refine.pdb	1	17	-7.02833	87.75
run_1-L1_dock_0002_04214_local_refine.pdb	1	23	-5.67579	56.03
run_1-L1_dock_0002_04218_local_refine.pdb	1	17	-9.05347	172.76
run_1-L1_dock_0002_04268_local_refine.pdb	1	2	-6.2741	92.69
run_1-L1_dock_0002_04321_local_refine.pdb	1	5	-5.84277	132.76
run_1-L1_dock_0002_04347_local_refine.pdb	1	18	-6.12157	68.02
run_1-L1_dock_0002_04367_local_refine.pdb	1	11	-6.75201	67.8
run_1-L1_dock_0002_04385_local_refine.pdb	1	18	-6.53176	89.91
run_1-L1_dock_0002_04420_local_refine.pdb	1	17	-8.90559	164.97
run_1-L1_dock_0002_04454_local_refine.pdb	1	24	-5.62407	97.29
run_1-L1_dock_0002_04536_local_refine.pdb	1	12	-5.64829	105.32
run_1-L1_dock_0002_04578_local_refine.pdb	1	6	-5.89808	74.37
run_1-L1_dock_0002_04616_local_refine.pdb	1	17	-6.9538	134.85
run_1-L1_dock_0002_04622_local_refine.pdb	1	23	-6.28775	83.37
run_1-L1_dock_0002_04696_local_refine.pdb	2	19; 20	-5.64222	94.67
run_1-L1_dock_0002_04719_local_refine.pdb	1	8	-7.13449	56
run_1-L1_dock_0002_04978_local_refine.pdb	1	16	-5.30345	85.09
run_1-L1_dock_0002_05001_local_refine.pdb	1	20	-5.6587	67.19
run_1-L1_dock_0002_05004_local_refine.pdb	1	20	-6.26173	116.27
run_1-L1_dock_0002_05015_local_refine.pdb	1	22	-7.00306	113.33
run_1-L1_dock_0002_05039_local_refine.pdb	1	20	-6.72814	59.06
run_1-L1_dock_0002_05058_local_refine.pdb	1	12	-5.41244	82.37
run_1-L1_dock_0002_05071_local_refine.pdb	1	7	-6.62049	139.54
run_1-L1_dock_0002_05123_local_refine.pdb	1	21	-6.62292	114.36
run_1-L1_dock_0002_05126_local_refine.pdb	1	23	-5.67875	117.35
run_1-L1_dock_0002_05153_local_refine.pdb	1	15	-7.25128	116.31
run_1-L1_dock_0002_05225_local_refine.pdb	1	19	-5.65951	128.62
run_1-L1_dock_0002_05235_local_refine.pdb	1	12	-7.03328	105.99
run_1-L1_dock_0002_05253_local_refine.pdb	1	19	-6.00349	156.73
run_1-L1_dock_0002_05256_local_refine.pdb	1	17	-6.00882	62.14
run_1-L1_dock_0002_05258_local_refine.pdb	1	12	-7.08998	65.95
run_1-L1_dock_0002_05287_local_refine.pdb	1	18	-8.28604	166.58
run_1-L1_dock_0002_05316_local_refine.pdb	1	18	-7.83741	110.48
run_1-L1_dock_0002_05370_local_refine.pdb	1	24	-5.73307	88.76
run_1-L1_dock_0002_05417_local_refine.pdb	1	22	-6.56268	120.47
run_1-L1_dock_0002_05426_local_refine.pdb	2	2; 12	-5.76278	111.76
run_1-L1_dock_0002_05433_local_refine.pdb	1	7	-5.69211	92.05
run_1-L1_dock_0002_05440_local_refine.pdb	1	20	-5.64933	119.12
run_1-L1_dock_0002_05499_local_refine.pdb	1	16	-7.17005	93.52
run_1-L1_dock_0002_05505_local_refine.pdb	1	8	-5.66904	82.65
run_1-L1_dock_0002_05515_local_refine.pdb	1	20	-6.76049	137.48
run_1-L1_dock_0002_05541_local_refine.pdb	1	5	-7.82517	147.55
run_1-L1_dock_0002_05574_local_refine.pdb	1	21	-6.31994	121
run_1-L1_dock_0002_05581_local_refine.pdb	1	17	-6.69959	96.37
run_1-L1_dock_0002_05589_local_refine.pdb	1	9	-7.04371	113.84
run_1-L1_dock_0002_05614_local_refine.pdb	1	6	-8.56885	144.42
run_1-L1_dock_0002_05668_local_refine.pdb	1	17	-6.60057	60.94
run_1-L1_dock_0002_05707_local_refine.pdb	1	7	-6.08905	58.79
run_1-L1_dock_0002_05760_local_refine.pdb	1	24	-5.69254	130.64
run_1-L1_dock_0002_05766_local_refine.pdb	2	4; 10	-6.55268	77.58
run_1-L1_dock_0002_05771_local_refine.pdb	1	23	-6.2274	168.49
run_1-L1_dock_0002_05786_local_refine.pdb	1	11	-5.81581	85.46
run_1-L1_dock_0002_05789_local_refine.pdb	1	18	-7.122	146.35
run_1-L1_dock_0002_05819_local_refine.pdb	1	1	-6.4067	65.9
run_1-L1_dock_0002_05900_local_refine.pdb	1	19	-7.5237	88.12
run_1-L1_dock_0002_05906_local_refine.pdb	1	21	-8.42581	141.21
run_1-L1_dock_0002_05924_local_refine.pdb	1	18	-6.53554	108.54
run_1-L1_dock_0002_05946_local_refine.pdb	1	3	-6.12851	74.93
run_1-L1_dock_0002_05977_local_refine.pdb	1	20	-5.85298	123.96
run_1-L1_dock_0002_06006_local_refine.pdb	1	22	-6.59466	111.17
run_1-L1_dock_0002_06051_local_refine.pdb	1	16	-5.76461	65.93
run_1-L1_dock_0002_06155_local_refine.pdb	1	5	-7.77965	148.52
run_1-L1_dock_0002_06173_local_refine.pdb	1	6	-6.78835	98.02
run_1-L1_dock_0002_06220_local_refine.pdb	1	13	-7.35622	106.92
run_1-L1_dock_0002_06249_local_refine.pdb	1	17	-7.01848	129.76
run_1-L1_dock_0002_06279_local_refine.pdb	1	15	-6.66118	149.56
run_1-L1_dock_0002_06292_local_refine.pdb	1	1	-6.14572	133.42
run_1-L1_dock_0002_06294_local_refine.pdb	1	8	-6.89154	95.68
run_1-L1_dock_0002_06307_local_refine.pdb	1	22	-6.9855	93.16
run_1-L1_dock_0002_06326_local_refine.pdb	1	17	-6.29508	84.28
run_1-L1_dock_0002_06370_local_refine.pdb	1	4	-6.67994	126.46
run_1-L1_dock_0002_06440_local_refine.pdb	1	23	-5.72128	98.71
run_1-L1_dock_0002_06469_local_refine.pdb	1	18	-9.20334	155.7
run_1-L1_dock_0002_06487_local_refine.pdb	1	17	-7.20858	135.47
run_1-L1_dock_0002_06524_local_refine.pdb	1	8	-6.70424	58.42
run_1-L1_dock_0002_06531_local_refine.pdb	1	8	-5.95659	114.32
run_1-L1_dock_0002_06674_local_refine.pdb	1	6	-8.02454	129.12
run_1-L1_dock_0002_06706_local_refine.pdb	1	10	-7.23574	94.68
run_1-L1_dock_0002_06849_local_refine.pdb	1	18	-7.06176	78.07
run_1-L1_dock_0002_06871_local_refine.pdb	1	18	-6.11898	67.6
run_1-L1_dock_0002_06886_local_refine.pdb	1	22	-8.30999	140.61
run_1-L1_dock_0002_06936_local_refine.pdb	1	1	-5.57667	140.49
run_1-L1_dock_0002_06975_local_refine.pdb	1	5	-6.69673	73.74
run_1-L1_dock_0002_06979_local_refine.pdb	1	22	-8.9246	129.64
run_1-L1_dock_0002_06984_local_refine.pdb	1	24	-6.48263	111.63
run_1-L1_dock_0002_06987_local_refine.pdb	1	3	-6.72999	130.37
run_1-L1_dock_0002_07005_local_refine.pdb	1	6	-6.83913	72.67
run_1-L1_dock_0002_07030_local_refine.pdb	1	22	-7.49855	138.51
run_1-L1_dock_0002_07082_local_refine.pdb	1	12	-6.44052	101.95
run_1-L1_dock_0002_07096_local_refine.pdb	1	17	-5.94325	76.2
run_1-L1_dock_0002_07134_local_refine.pdb	1	5	-6.40967	135.54
run_1-L1_dock_0002_07140_local_refine.pdb	1	24	-5.9844	90.26
run_1-L1_dock_0002_07141_local_refine.pdb	1	18	-7.36384	144.81
run_1-L1_dock_0002_07163_local_refine.pdb	1	10	-7.70876	102.75
run_1-L1_dock_0002_07196_local_refine.pdb	1	17	-9.66981	174.71
run_1-L1_dock_0002_07198_local_refine.pdb	1	18	-6.58808	163.91
run_1-L1_dock_0002_07218_local_refine.pdb	1	20	-6.26121	84.7
run_1-L1_dock_0002_07243_local_refine.pdb	1	1	-5.67033	79.89
run_1-L1_dock_0002_07300_local_refine.pdb	1	24	-5.66373	123.02
run_1-L1_dock_0002_07301_local_refine.pdb	1	10	-8.56504	161.27
run_1-L1_dock_0002_07315_local_refine.pdb	1	18	-9.81216	164.39
run_1-L1_dock_0002_07317_local_refine.pdb	1	9	-6.72738	72.96
run_1-L1_dock_0002_07344_local_refine.pdb	1	20	-5.66979	68.16
run_1-L1_dock_0002_07358_local_refine.pdb	1	10	-6.24356	127.94
run_1-L1_dock_0002_07361_local_refine.pdb	1	6	-6.57227	127.66
run_1-L1_dock_0002_07364_local_refine.pdb	1	10	-7.43744	93.75
run_1-L1_dock_0002_07448_local_refine.pdb	1	4	-6.04619	111.48
run_1-L1_dock_0002_07502_local_refine.pdb	1	10	-6.48012	89.11
run_1-L1_dock_0002_07644_local_refine.pdb	1	7	-6.0296	112.47
run_1-L1_dock_0002_07755_local_refine.pdb	1	17	-7.24961	156.8
run_1-L1_dock_0002_07835_local_refine.pdb	1	11	-6.631	70.53
run_1-L1_dock_0002_07846_local_refine.pdb	1	19	-6.28637	157.23
run_1-L1_dock_0002_07869_local_refine.pdb	1	13	-7.2736	116.19
run_1-L1_dock_0002_07914_local_refine.pdb	1	17	-6.88871	104.23
run_1-L1_dock_0002_07916_local_refine.pdb	1	11	-5.70488	87.36
run_1-L1_dock_0002_07948_local_refine.pdb	1	12	-6.31804	82.94
run_1-L1_dock_0002_07950_local_refine.pdb	1	9	-8.08296	116.08
run_1-L1_dock_0002_07956_local_refine.pdb	1	4	-6.41746	66.24
run_1-L1_dock_0002_07976_local_refine.pdb	1	19	-5.79169	67.47
run_1-L1_dock_0002_07989_local_refine.pdb	1	23	-5.64856	66.08
run_1-L1_dock_0002_07997_local_refine.pdb	1	14	-5.66213	75.44
run_1-L1_dock_0002_08038_local_refine.pdb	1	23	-5.69427	169.72
run_1-L1_dock_0002_08128_local_refine.pdb	1	6	-6.53072	152.04
run_1-L1_dock_0002_08146_local_refine.pdb	1	3	-6.79617	151.76
run_1-L1_dock_0002_08195_local_refine.pdb	1	20	-6.16989	76.1
run_1-L1_dock_0002_08227_local_refine.pdb	1	4	-5.86919	115.41
run_1-L1_dock_0002_08290_local_refine.pdb	1	6	-6.57302	65.42
run_1-L1_dock_0002_08315_local_refine.pdb	1	2	-5.60511	111.43
run_1-L1_dock_0002_08336_local_refine.pdb	1	18	-6.37998	107.7
run_1-L1_dock_0002_08369_local_refine.pdb	1	21	-7.31959	106.09
run_1-L1_dock_0002_08380_local_refine.pdb	1	1	-5.92935	92.52
run_1-L1_dock_0002_08395_local_refine.pdb	1	3	-7.73955	91.42
run_1-L1_dock_0002_08401_local_refine.pdb	1	21	-6.39656	131.56
run_1-L1_dock_0002_08415_local_refine.pdb	1	19	-5.61522	116.61
run_1-L1_dock_0002_08433_local_refine.pdb	1	7	-7.03489	57.88
run_1-L1_dock_0002_08496_local_refine.pdb	1	1	-5.75315	109.74
run_1-L1_dock_0002_08535_local_refine.pdb	1	4	-6.86386	69.37
run_1-L1_dock_0002_08543_local_refine.pdb	1	3	-5.39255	111.15
run_1-L1_dock_0002_08598_local_refine.pdb	1	17	-7.32425	124.52
run_1-L1_dock_0002_08634_local_refine.pdb	1	20	-5.64545	99.81
run_1-L1_dock_0002_08729_local_refine.pdb	1	20	-6.32454	95.28
run_1-L1_dock_0002_08777_local_refine.pdb	1	21	-8.16707	150.55
run_1-L1_dock_0002_08791_local_refine.pdb	1	9	-7.35621	115.01
run_1-L1_dock_0002_08798_local_refine.pdb	1	20	-5.64351	95.89
run_1-L1_dock_0002_08816_local_refine.pdb	2	4; 9	-7.22164	98.12
run_1-L1_dock_0002_08859_local_refine.pdb	1	9	-6.39635	67.57
run_1-L1_dock_0002_08880_local_refine.pdb	1	6	-8.0713	140.16
run_1-L1_dock_0002_08881_local_refine.pdb	1	18	-7.92821	114.26
run_1-L1_dock_0002_08934_local_refine.pdb	2	20; 23	-6.76496	99.28
run_1-L1_dock_0002_08954_local_refine.pdb	1	6	-7.21279	140
run_1-L1_dock_0002_08958_local_refine.pdb	1	12	-7.4679	81.71
run_1-L1_dock_0002_08992_local_refine.pdb	1	12	-6.02404	130.02
run_1-L1_dock_0002_09055_local_refine.pdb	1	18	-6.43434	78.32
run_1-L1_dock_0002_09088_local_refine.pdb	1	3	-5.67099	91.1
run_1-L1_dock_0002_09090_local_refine.pdb	1	11	-6.22721	124.68
run_1-L1_dock_0002_09114_local_refine.pdb	1	11	-5.65998	84.63
run_1-L1_dock_0002_09194_local_refine.pdb	1	11	-7.78072	111.55
run_1-L1_dock_0002_09225_local_refine.pdb	1	18	-6.00975	70.01
run_1-L1_dock_0002_09238_local_refine.pdb	1	22	-5.92438	55.81
run_1-L1_dock_0002_09253_local_refine.pdb	1	11	-5.7118	77.27
run_1-L1_dock_0002_09287_local_refine.pdb	1	6	-7.02981	162.76
run_1-L1_dock_0002_09294_local_refine.pdb	2	2; 12	-5.71645	129.79
run_1-L1_dock_0002_09355_local_refine.pdb	1	11	-5.77849	87.25
run_1-L1_dock_0002_09408_local_refine.pdb	1	22	-6.04037	114.75
run_1-L1_dock_0002_09462_local_refine.pdb	1	10	-6.2273	159.11
run_1-L1_dock_0002_09535_local_refine.pdb	1	20	-6.60515	150.67
run_1-L1_dock_0002_09559_local_refine.pdb	1	9	-8.30002	139.08
run_1-L1_dock_0002_09571_local_refine.pdb	2	2; 11	-7.10876	97.87
run_1-L1_dock_0002_09615_local_refine.pdb	1	19	-5.91627	121.23
run_1-L1_dock_0002_09695_local_refine.pdb	1	17	-7.37309	90.62
run_1-L1_dock_0002_09753_local_refine.pdb	1	5	-8.24212	90.34
run_1-L1_dock_0002_09760_local_refine.pdb	1	18	-8.43865	162.65
run_1-L1_dock_0002_09822_local_refine.pdb	1	16	-7.75542	127.69
run_1-L1_dock_0002_09860_local_refine.pdb	1	10	-6.73582	95.8
run_1-L1_dock_0002_09898_local_refine.pdb	1	22	-6.5125	92.68
run_1-L1_dock_0002_09911_local_refine.pdb	2	4; 10	-7.54114	91.09
run_1-L1_dock_0002_09914_local_refine.pdb	1	7	-6.9993	161.22
run_1-L1_dock_0002_09933_local_refine.pdb	1	22	-6.61733	102.54
run_1-L1_dock_0002_09964_local_refine.pdb	1	22	-7.54708	165.8
run_1-L1_dock_0002_09973_local_refine.pdb	1	14	-6.09345	139.66
run_1-L1_dock_0002_09980_local_refine.pdb	2	10; 15	-6.56465	79.73
run_1-L1_dock_0002_10141_local_refine.pdb	1	20	-5.65417	131.1
run_1-L1_dock_0002_10155_local_refine.pdb	1	2	-7.37064	163.74
run_1-L1_dock_0002_10213_local_refine.pdb	1	19	-7.38722	104.39
run_1-L1_dock_0002_10230_local_refine.pdb	1	18	-6.819	133.63
run_1-L1_dock_0002_10238_local_refine.pdb	1	1	-5.61437	115.54
run_1-L1_dock_0002_10241_local_refine.pdb	1	16	-7.29073	126.44
run_1-L1_dock_0002_10252_local_refine.pdb	1	8	-5.7022	121.76
run_1-L1_dock_0002_10296_local_refine.pdb	1	22	-6.67017	80.05
run_1-L1_dock_0002_10318_local_refine.pdb	1	8	-5.76289	151.29
run_1-L1_dock_0002_10356_local_refine.pdb	1	17	-6.66026	86.23
run_1-L1_dock_0002_10431_local_refine.pdb	1	17	-6.35867	111.05
run_1-L1_dock_0002_10436_local_refine.pdb	2	1; 2	-6.99104	64.83
run_1-L1_dock_0002_10489_local_refine.pdb	1	17	-6.23128	102.1
run_1-L1_dock_0002_10517_local_refine.pdb	2	2; 13	-8.14956	161.73
run_1-L1_dock_0002_10532_local_refine.pdb	1	20	-5.97861	164.3
run_1-L1_dock_0002_10576_local_refine.pdb	1	9	-6.47598	55.05
run_1-L1_dock_0002_10578_local_refine.pdb	1	19	-6.60245	69.51
run_1-L1_dock_0002_10616_local_refine.pdb	1	22	-7.10303	116.37
run_1-L1_dock_0002_10678_local_refine.pdb	1	17	-7.65186	137.94
run_1-L1_dock_0002_10708_local_refine.pdb	1	19	-5.88815	79.04
run_1-L1_dock_0002_10715_local_refine.pdb	1	19	-5.6511	86.76
run_1-L1_dock_0002_10751_local_refine.pdb	1	19	-5.6204	88.32
run_1-L1_dock_0002_10850_local_refine.pdb	1	7	-5.6552	62.1
run_1-L1_dock_0002_10869_local_refine.pdb	1	24	-5.97274	67.91
run_1-L1_dock_0002_10945_local_refine.pdb	1	17	-7.12244	125.86
run_1-L1_dock_0002_10981_local_refine.pdb	1	17	-7.62192	110.92
run_1-L1_dock_0002_11000_local_refine.pdb	1	24	-5.66556	147.05
run_1-L1_dock_0002_11024_local_refine.pdb	1	5	-8.50283	104.92
run_1-L1_dock_0002_11051_local_refine.pdb	1	10	-6.17232	138.39
run_1-L1_dock_0002_11077_local_refine.pdb	1	20	-5.6399	59.05
run_1-L1_dock_0002_11115_local_refine.pdb	1	2	-6.20127	75.4
run_1-L1_dock_0002_11205_local_refine.pdb	1	2	-7.0253	141.64
run_1-L1_dock_0002_11218_local_refine.pdb	2	4; 9	-7.00788	85.35
run_1-L1_dock_0002_11223_local_refine.pdb	1	20	-6.23745	68.91
run_1-L1_dock_0002_11224_local_refine.pdb	1	19	-6.149	63.98
run_1-L1_dock_0002_11255_local_refine.pdb	1	10	-7.92275	115.8
run_1-L1_dock_0002_11260_local_refine.pdb	1	20	-5.6561	118.02
run_1-L1_dock_0002_11296_local_refine.pdb	1	19	-5.64379	99.96
run_1-L1_dock_0002_11347_local_refine.pdb	1	17	-6.45417	85.38
run_1-L1_dock_0002_11352_local_refine.pdb	1	19	-6.86529	122.62
run_1-L1_dock_0002_11425_local_refine.pdb	1	8	-6.41177	84.14
run_1-L1_dock_0002_11462_local_refine.pdb	1	1	-6.36224	106.75
run_1-L1_dock_0002_11560_local_refine.pdb	1	24	-5.77212	78.65
run_1-L1_dock_0002_11578_local_refine.pdb	1	19	-6.08914	78.18
run_1-L1_dock_0002_11692_local_refine.pdb	1	13	-9.44065	107.59
run_1-L1_dock_0002_11697_local_refine.pdb	1	11	-5.61624	78.58
run_1-L1_dock_0002_11742_local_refine.pdb	1	19	-5.76137	113.16
run_1-L1_dock_0002_11751_local_refine.pdb	1	1	-6.24347	136.5
run_1-L1_dock_0002_11826_local_refine.pdb	1	11	-6.82703	103.45
run_1-L1_dock_0002_11913_local_refine.pdb	1	10	-6.50084	132.65
run_1-L1_dock_0002_11930_local_refine.pdb	1	15	-6.72873	111.8
run_1-L1_dock_0002_11945_local_refine.pdb	1	18	-7.90113	152.81
run_1-L1_dock_0002_11990_local_refine.pdb	1	23	-5.71139	100.63
run_1-L1_dock_0002_12155_local_refine.pdb	1	19	-5.64304	103.68
run_1-L1_dock_0002_12206_local_refine.pdb	1	24	-5.81288	145.58
run_1-L1_dock_0002_12255_local_refine.pdb	1	6	-6.40494	106.17
run_1-L1_dock_0002_12401_local_refine.pdb	1	24	-5.7567	80.66
run_1-L1_dock_0002_12470_local_refine.pdb	2	2; 11	-5.7565	79.03
run_1-L1_dock_0002_12482_local_refine.pdb	1	17	-7.41231	122.15
run_1-L1_dock_0002_12483_local_refine.pdb	1	3	-6.09145	122.21
run_1-L1_dock_0002_12485_local_refine.pdb	1	8	-5.82039	139.21
run_1-L1_dock_0002_12498_local_refine.pdb	1	14	-7.07865	108.04
run_2-L1_dock_0002_00011_local_refine.pdb	1	18	-7.77141	164.44
run_2-L1_dock_0002_00049_local_refine.pdb	1	4	-5.85065	81.9
run_2-L1_dock_0002_00067_local_refine.pdb	2	20; 23	-5.64531	119.87
run_2-L1_dock_0002_00077_local_refine.pdb	1	6	-7.01097	125.88
run_2-L1_dock_0002_00102_local_refine.pdb	1	13	-6.95258	93.14
run_2-L1_dock_0002_00131_local_refine.pdb	1	5	-7.39311	133.67
run_2-L1_dock_0002_00170_local_refine.pdb	1	20	-5.64527	85.75
run_2-L1_dock_0002_00245_local_refine.pdb	1	10	-6.82616	73.24
run_2-L1_dock_0002_00268_local_refine.pdb	1	17	-8.14528	123.86
run_2-L1_dock_0002_00307_local_refine.pdb	1	13	-9.18289	92.78
run_2-L1_dock_0002_00351_local_refine.pdb	1	18	-7.2521	116.09
run_2-L1_dock_0002_00419_local_refine.pdb	1	11	-5.92831	58.66
run_2-L1_dock_0002_00469_local_refine.pdb	1	9	-6.53016	114.01
run_2-L1_dock_0002_00487_local_refine.pdb	1	20	-5.98402	158.1
run_2-L1_dock_0002_00558_local_refine.pdb	1	21	-7.87537	108.54
run_2-L1_dock_0002_00590_local_refine.pdb	1	8	-6.93757	78.91
run_2-L1_dock_0002_00592_local_refine.pdb	1	7	-5.73553	90.91
run_2-L1_dock_0002_00630_local_refine.pdb	1	19	-6.84099	116.78
run_2-L1_dock_0002_00631_local_refine.pdb	1	23	-6.93965	120.91
run_2-L1_dock_0002_00632_local_refine.pdb	1	5	-6.50816	150.7
run_2-L1_dock_0002_00642_local_refine.pdb	1	18	-6.17332	59.34
run_2-L1_dock_0002_00648_local_refine.pdb	1	8	-5.67374	82.78
run_2-L1_dock_0002_00668_local_refine.pdb	1	10	-6.35181	74.4
run_2-L1_dock_0002_00679_local_refine.pdb	1	13	-6.9627	78.29
run_2-L1_dock_0002_00694_local_refine.pdb	1	19	-5.65556	59.17
run_2-L1_dock_0002_00714_local_refine.pdb	1	12	-5.65752	106.46
run_2-L1_dock_0002_00748_local_refine.pdb	2	11; 14	-7.02343	88.71
run_2-L1_dock_0002_00757_local_refine.pdb	1	13	-7.34847	161.73
run_2-L1_dock_0002_00869_local_refine.pdb	1	3	-6.42743	65.85
run_2-L1_dock_0002_00884_local_refine.pdb	1	4	-6.39106	55.38
run_2-L1_dock_0002_00950_local_refine.pdb	2	4; 15	-8.78438	81.67
run_2-L1_dock_0002_00976_local_refine.pdb	1	6	-7.33552	153.96
run_2-L1_dock_0002_00999_local_refine.pdb	1	20	-7.32163	167.16
run_2-L1_dock_0002_01028_local_refine.pdb	1	12	-6.50409	101.03
run_2-L1_dock_0002_01058_local_refine.pdb	2	19; 20	-5.97851	128.45
run_2-L1_dock_0002_01137_local_refine.pdb	1	22	-7.26805	112.52
run_2-L1_dock_0002_01168_local_refine.pdb	1	19	-5.69017	67.71
run_2-L1_dock_0002_01209_local_refine.pdb	1	20	-5.64506	63.18
run_2-L1_dock_0002_01326_local_refine.pdb	1	21	-7.16427	131.39
run_2-L1_dock_0002_01331_local_refine.pdb	1	11	-5.73391	102.3
run_2-L1_dock_0002_01355_local_refine.pdb	1	11	-6.05954	84.89
run_2-L1_dock_0002_01372_local_refine.pdb	1	17	-8.13919	154.03
run_2-L1_dock_0002_01436_local_refine.pdb	1	19	-5.64803	85.44
run_2-L1_dock_0002_01476_local_refine.pdb	1	22	-7.80674	160.99
run_2-L1_dock_0002_01523_local_refine.pdb	1	10	-7.80842	138.17
run_2-L1_dock_0002_01545_local_refine.pdb	1	14	-8.05609	60.69
run_2-L1_dock_0002_01583_local_refine.pdb	1	20	-5.81038	158.72
run_2-L1_dock_0002_01594_local_refine.pdb	1	6	-6.59177	87.48
run_2-L1_dock_0002_01660_local_refine.pdb	1	16	-7.12558	149.6
run_2-L1_dock_0002_01707_local_refine.pdb	1	18	-6.65881	151.97
run_2-L1_dock_0002_01711_local_refine.pdb	1	20	-5.97231	57.4
run_2-L1_dock_0002_01725_local_refine.pdb	1	11	-6.31804	128.17
run_2-L1_dock_0002_01742_local_refine.pdb	1	7	-5.65591	111.15
run_2-L1_dock_0002_01752_local_refine.pdb	1	19	-5.64514	68.38
run_2-L1_dock_0002_01775_local_refine.pdb	1	10	-6.1128	150.85
run_2-L1_dock_0002_01787_local_refine.pdb	1	15	-5.89595	74.2
run_2-L1_dock_0002_01807_local_refine.pdb	1	18	-6.4283	97.35
run_2-L1_dock_0002_01809_local_refine.pdb	1	9	-6.86425	58.65
run_2-L1_dock_0002_01817_local_refine.pdb	1	4	-5.76081	84.95
run_2-L1_dock_0002_01887_local_refine.pdb	1	19	-5.9551	157.23
run_2-L1_dock_0002_02027_local_refine.pdb	1	24	-6.0229	97.24
run_2-L1_dock_0002_02028_local_refine.pdb	1	18	-6.22465	72.16
run_2-L1_dock_0002_02032_local_refine.pdb	1	4	-6.16302	90.41
run_2-L1_dock_0002_02133_local_refine.pdb	1	19	-6.53551	141.77
run_2-L1_dock_0002_02162_local_refine.pdb	1	2	-7.25469	79.68
run_2-L1_dock_0002_02203_local_refine.pdb	1	24	-5.7674	62.04
run_2-L1_dock_0002_02359_local_refine.pdb	1	12	-6.75909	107.62
run_2-L1_dock_0002_02365_local_refine.pdb	1	1	-5.48411	115.19
run_2-L1_dock_0002_02370_local_refine.pdb	1	16	-5.96699	91.58
run_2-L1_dock_0002_02377_local_refine.pdb	1	12	-6.66179	110.44
run_2-L1_dock_0002_02488_local_refine.pdb	1	18	-7.08076	112.96
run_2-L1_dock_0002_02539_local_refine.pdb	1	13	-7.94205	93.28
run_2-L1_dock_0002_02543_local_refine.pdb	1	19	-5.64779	130.08
run_2-L1_dock_0002_02569_local_refine.pdb	1	18	-9.80711	172.38
run_2-L1_dock_0002_02616_local_refine.pdb	1	21	-7.19442	105.85
run_2-L1_dock_0002_02668_local_refine.pdb	1	24	-5.69215	151.61
run_2-L1_dock_0002_02741_local_refine.pdb	1	3	-6.6015	76.35
run_2-L1_dock_0002_02771_local_refine.pdb	1	23	-6.74698	130.95
run_2-L1_dock_0002_02841_local_refine.pdb	1	17	-7.17448	86.07
run_2-L1_dock_0002_02939_local_refine.pdb	1	4	-6.697	146.44
run_2-L1_dock_0002_03011_local_refine.pdb	1	6	-8.53696	89.16
run_2-L1_dock_0002_03022_local_refine.pdb	1	19	-6.54203	122.09
run_2-L1_dock_0002_03058_local_refine.pdb	1	18	-8.63971	159.74
run_2-L1_dock_0002_03109_local_refine.pdb	1	15	-6.3733	69.3
run_2-L1_dock_0002_03133_local_refine.pdb	1	23	-5.80282	118.09
run_2-L1_dock_0002_03163_local_refine.pdb	1	18	-5.96614	76.12
run_2-L1_dock_0002_03180_local_refine.pdb	1	6	-7.44558	106.66
run_2-L1_dock_0002_03246_local_refine.pdb	1	8	-5.91712	93.63
run_2-L1_dock_0002_03256_local_refine.pdb	1	12	-5.42573	145.13
run_2-L1_dock_0002_03333_local_refine.pdb	1	1	-6.75623	110.77
run_2-L1_dock_0002_03336_local_refine.pdb	2	1; 11	-5.48111	89.14
run_2-L1_dock_0002_03391_local_refine.pdb	1	12	-5.4874	71.92
run_2-L1_dock_0002_03401_local_refine.pdb	1	6	-7.17451	91.46
run_2-L1_dock_0002_03459_local_refine.pdb	1	13	-7.66022	164.83
run_2-L1_dock_0002_03489_local_refine.pdb	1	7	-6.98164	82.76
run_2-L1_dock_0002_03628_local_refine.pdb	1	9	-6.60668	77.08
run_2-L1_dock_0002_03705_local_refine.pdb	1	7	-6.48923	102.69
run_2-L1_dock_0002_03737_local_refine.pdb	1	1	-6.5152	119.43
run_2-L1_dock_0002_03772_local_refine.pdb	1	6	-9.0853	87.47
run_2-L1_dock_0002_03785_local_refine.pdb	1	8	-6.19117	78.48
run_2-L1_dock_0002_03826_local_refine.pdb	1	5	-6.2184	57.53
run_2-L1_dock_0002_03842_local_refine.pdb	1	18	-7.50829	107.18
run_2-L1_dock_0002_03860_local_refine.pdb	2	9; 16	-6.34258	74.81
run_2-L1_dock_0002_03877_local_refine.pdb	1	20	-6.47142	94.12
run_2-L1_dock_0002_03927_local_refine.pdb	1	18	-6.80911	88.06
run_2-L1_dock_0002_03955_local_refine.pdb	1	2	-6.63678	62.6
run_2-L1_dock_0002_03978_local_refine.pdb	1	24	-5.696	98.25
run_2-L1_dock_0002_03997_local_refine.pdb	1	4	-5.89219	61.02
run_2-L1_dock_0002_04020_local_refine.pdb	1	17	-5.96876	68.25
run_2-L1_dock_0002_04022_local_refine.pdb	1	5	-7.61386	76.6
run_2-L1_dock_0002_04066_local_refine.pdb	1	24	-5.90553	69.46
run_2-L1_dock_0002_04079_local_refine.pdb	1	17	-6.34521	60.02
run_2-L1_dock_0002_04173_local_refine.pdb	1	9	-7.4286	131.85
run_2-L1_dock_0002_04222_local_refine.pdb	1	20	-5.64183	119.2
run_2-L1_dock_0002_04265_local_refine.pdb	1	15	-6.59998	110.22
run_2-L1_dock_0002_04295_local_refine.pdb	1	8	-7.07501	64.51
run_2-L1_dock_0002_04364_local_refine.pdb	2	1; 18	-7.19897	109.66
run_2-L1_dock_0002_04455_local_refine.pdb	1	8	-5.60087	99.1
run_2-L1_dock_0002_04515_local_refine.pdb	1	10	-7.01672	83.23
run_2-L1_dock_0002_04545_local_refine.pdb	1	17	-8.51473	137.77
run_2-L1_dock_0002_04581_local_refine.pdb	1	11	-5.68078	120.28
run_2-L1_dock_0002_04583_local_refine.pdb	1	22	-6.35403	85.5
run_2-L1_dock_0002_04647_local_refine.pdb	1	11	-6.32119	144.47
run_2-L1_dock_0002_04664_local_refine.pdb	1	6	-6.18733	149.45
run_2-L1_dock_0002_04680_local_refine.pdb	1	24	-5.77863	163.72
run_2-L1_dock_0002_04732_local_refine.pdb	1	17	-7.79144	126.85
run_2-L1_dock_0002_04775_local_refine.pdb	1	10	-6.95768	126.28
run_2-L1_dock_0002_04851_local_refine.pdb	1	20	-6.10916	93.99
run_2-L1_dock_0002_04902_local_refine.pdb	1	4	-6.61956	74.75
run_2-L1_dock_0002_05004_local_refine.pdb	2	3; 9	-6.93401	88.23
run_2-L1_dock_0002_05006_local_refine.pdb	1	12	-6.15489	102.17
run_2-L1_dock_0002_05024_local_refine.pdb	1	8	-5.65873	76.37
run_2-L1_dock_0002_05036_local_refine.pdb	1	4	-6.14374	73.08
run_2-L1_dock_0002_05094_local_refine.pdb	2	10; 15	-6.32031	74.9
run_2-L1_dock_0002_05115_local_refine.pdb	1	6	-6.93352	56.43
run_2-L1_dock_0002_05221_local_refine.pdb	1	11	-5.95931	131.7
run_2-L1_dock_0002_05235_local_refine.pdb	1	10	-6.42817	93.29
run_2-L1_dock_0002_05254_local_refine.pdb	1	15	-6.31168	111.18
run_2-L1_dock_0002_05273_local_refine.pdb	1	18	-7.3149	151.11
run_2-L1_dock_0002_05331_local_refine.pdb	1	17	-6.19175	92.13
run_2-L1_dock_0002_05355_local_refine.pdb	1	19	-5.74126	144.82
run_2-L1_dock_0002_05357_local_refine.pdb	1	1	-8.12004	88.75
run_2-L1_dock_0002_05380_local_refine.pdb	2	18; 21	-7.45943	169.21
run_2-L1_dock_0002_05401_local_refine.pdb	1	18	-6.33114	61.3
run_2-L1_dock_0002_05416_local_refine.pdb	1	7	-6.49845	97.78
run_2-L1_dock_0002_05478_local_refine.pdb	1	18	-6.13152	64.9
run_2-L1_dock_0002_05497_local_refine.pdb	1	12	-5.76592	156.14
run_2-L1_dock_0002_05501_local_refine.pdb	1	19	-6.48661	109.69
run_2-L1_dock_0002_05531_local_refine.pdb	1	15	-6.25993	78.62
run_2-L1_dock_0002_05556_local_refine.pdb	1	20	-5.6567	128.46
run_2-L1_dock_0002_05684_local_refine.pdb	1	3	-6.60706	58.4
run_2-L1_dock_0002_05694_local_refine.pdb	1	22	-6.4068	75.23
run_2-L1_dock_0002_05711_local_refine.pdb	1	9	-7.35922	171.91
run_2-L1_dock_0002_05729_local_refine.pdb	1	14	-7.10178	152.59
run_2-L1_dock_0002_05732_local_refine.pdb	1	19	-5.65309	56.33
run_2-L1_dock_0002_05764_local_refine.pdb	1	17	-6.9559	102.72
run_2-L1_dock_0002_05797_local_refine.pdb	1	12	-6.07489	106.78
run_2-L1_dock_0002_05808_local_refine.pdb	1	5	-6.3313	121.52
run_2-L1_dock_0002_05846_local_refine.pdb	1	11	-5.68721	100.66
run_2-L1_dock_0002_05851_local_refine.pdb	1	10	-6.80245	57.79
run_2-L1_dock_0002_05879_local_refine.pdb	1	18	-7.04467	132.88
run_2-L1_dock_0002_05881_local_refine.pdb	1	5	-6.28464	65.05
run_2-L1_dock_0002_05885_local_refine.pdb	1	4	-6.76135	66.3
run_2-L1_dock_0002_05922_local_refine.pdb	1	7	-6.18158	150.66
run_2-L1_dock_0002_05953_local_refine.pdb	1	3	-7.11983	148.45
run_2-L1_dock_0002_05970_local_refine.pdb	1	19	-6.23055	68.54
run_2-L1_dock_0002_06108_local_refine.pdb	1	12	-6.26386	100.77
run_2-L1_dock_0002_06186_local_refine.pdb	1	8	-6.21394	75.14
run_2-L1_dock_0002_06205_local_refine.pdb	1	20	-5.72023	115.7
run_2-L1_dock_0002_06281_local_refine.pdb	1	18	-7.07604	148.11
run_2-L1_dock_0002_06310_local_refine.pdb	1	19	-5.95135	142.39
run_2-L1_dock_0002_06311_local_refine.pdb	1	15	-6.54457	84.27
run_2-L1_dock_0002_06324_local_refine.pdb	1	3	-6.41764	114.56
run_2-L1_dock_0002_06338_local_refine.pdb	1	19	-5.64325	133.38
run_2-L1_dock_0002_06345_local_refine.pdb	1	20	-6.36901	85.44
run_2-L1_dock_0002_06347_local_refine.pdb	1	20	-5.65297	134.88
run_2-L1_dock_0002_06406_local_refine.pdb	1	19	-5.90767	159.81
run_2-L1_dock_0002_06507_local_refine.pdb	1	3	-5.78631	92.14
run_2-L1_dock_0002_06533_local_refine.pdb	1	19	-5.59494	82
run_2-L1_dock_0002_06556_local_refine.pdb	1	11	-6.46975	64.75
run_2-L1_dock_0002_06562_local_refine.pdb	1	18	-7.28761	119.94
run_2-L1_dock_0002_06569_local_refine.pdb	1	17	-6.61399	76.65
run_2-L1_dock_0002_06593_local_refine.pdb	1	14	-6.72241	95.71
run_2-L1_dock_0002_06634_local_refine.pdb	1	2	-7.6602	105.52
run_2-L1_dock_0002_06648_local_refine.pdb	1	1	-5.84701	152.78
run_2-L1_dock_0002_06710_local_refine.pdb	1	8	-6.14192	144.87
run_2-L1_dock_0002_06713_local_refine.pdb	1	12	-6.94841	73.65
run_2-L1_dock_0002_06717_local_refine.pdb	1	24	-5.6972	92.41
run_2-L1_dock_0002_06734_local_refine.pdb	1	12	-5.81095	76.29
run_2-L1_dock_0002_06751_local_refine.pdb	1	6	-6.6431	102.01
run_2-L1_dock_0002_06752_local_refine.pdb	1	23	-5.70375	132.32
run_2-L1_dock_0002_06765_local_refine.pdb	1	11	-5.6602	72.28
run_2-L1_dock_0002_06788_local_refine.pdb	1	12	-7.77918	112.7
run_2-L1_dock_0002_06801_local_refine.pdb	1	17	-6.65959	91.76
run_2-L1_dock_0002_06809_local_refine.pdb	1	8	-6.15095	130.32
run_2-L1_dock_0002_06845_local_refine.pdb	1	9	-6.06716	105.96
run_2-L1_dock_0002_06864_local_refine.pdb	1	3	-6.32761	73.44
run_2-L1_dock_0002_06983_local_refine.pdb	1	17	-6.18579	76.53
run_2-L1_dock_0002_07003_local_refine.pdb	1	19	-6.13386	61.92
run_2-L1_dock_0002_07024_local_refine.pdb	2	4; 9	-5.6628	99.46
run_2-L1_dock_0002_07068_local_refine.pdb	1	23	-5.64485	62.74
run_2-L1_dock_0002_07079_local_refine.pdb	1	11	-6.3244	76.25
run_2-L1_dock_0002_07093_local_refine.pdb	1	8	-5.79811	144.11
run_2-L1_dock_0002_07119_local_refine.pdb	1	19	-5.94166	126.47
run_2-L1_dock_0002_07198_local_refine.pdb	1	10	-8.67809	82.81
run_2-L1_dock_0002_07210_local_refine.pdb	1	1	-6.15196	71.19
run_2-L1_dock_0002_07225_local_refine.pdb	1	12	-5.82142	82.34
run_2-L1_dock_0002_07244_local_refine.pdb	1	10	-5.28518	108.48
run_2-L1_dock_0002_07289_local_refine.pdb	3	4; 9; 15	-6.53189	98.49
run_2-L1_dock_0002_07334_local_refine.pdb	1	22	-8.47609	139.99
run_2-L1_dock_0002_07350_local_refine.pdb	1	11	-5.64058	152.47
run_2-L1_dock_0002_07389_local_refine.pdb	1	4	-6.32846	111.46
run_2-L1_dock_0002_07414_local_refine.pdb	1	13	-6.7528	103.64
run_2-L1_dock_0002_07459_local_refine.pdb	1	10	-6.14292	146.13
run_2-L1_dock_0002_07470_local_refine.pdb	1	4	-6.44292	60.66
run_2-L1_dock_0002_07624_local_refine.pdb	1	13	-7.31908	160.41
run_2-L1_dock_0002_07641_local_refine.pdb	1	2	-5.518	117.34
run_2-L1_dock_0002_07647_local_refine.pdb	1	16	-5.77334	100.21
run_2-L1_dock_0002_07666_local_refine.pdb	1	4	-5.90731	77.81
run_2-L1_dock_0002_07667_local_refine.pdb	1	23	-7.19374	142.2
run_2-L1_dock_0002_07670_local_refine.pdb	1	7	-6.01542	86.89
run_2-L1_dock_0002_07717_local_refine.pdb	1	10	-7.1882	132.57
run_2-L1_dock_0002_07723_local_refine.pdb	1	22	-6.20788	124.58
run_2-L1_dock_0002_07778_local_refine.pdb	1	4	-6.69647	92.48
run_2-L1_dock_0002_07824_local_refine.pdb	1	18	-6.31483	138.52
run_2-L1_dock_0002_07890_local_refine.pdb	1	8	-5.55409	104.02
run_2-L1_dock_0002_07960_local_refine.pdb	1	18	-6.19287	77.17
run_2-L1_dock_0002_07981_local_refine.pdb	1	17	-8.08727	145.3
run_2-L1_dock_0002_08011_local_refine.pdb	1	6	-6.81176	148.89
run_2-L1_dock_0002_08125_local_refine.pdb	1	6	-8.36171	129.34
run_2-L1_dock_0002_08149_local_refine.pdb	1	8	-5.91182	60.6
run_2-L1_dock_0002_08194_local_refine.pdb	1	1	-6.41267	94.74
run_2-L1_dock_0002_08198_local_refine.pdb	1	5	-6.17984	141.95
run_2-L1_dock_0002_08213_local_refine.pdb	1	14	-6.57509	67.73
run_2-L1_dock_0002_08239_local_refine.pdb	1	19	-6.73868	98.13
run_2-L1_dock_0002_08241_local_refine.pdb	1	19	-5.65874	116.29
run_2-L1_dock_0002_08249_local_refine.pdb	1	13	-5.93013	87.49
run_2-L1_dock_0002_08293_local_refine.pdb	1	1	-5.84911	94.25
run_2-L1_dock_0002_08304_local_refine.pdb	1	1	-8.34914	105.02
run_2-L1_dock_0002_08335_local_refine.pdb	1	14	-6.98998	149.52
run_2-L1_dock_0002_08365_local_refine.pdb	1	17	-7.49043	121.73
run_2-L1_dock_0002_08374_local_refine.pdb	1	10	-7.91611	115.99
run_2-L1_dock_0002_08376_local_refine.pdb	1	24	-6.03468	104.86
run_2-L1_dock_0002_08384_local_refine.pdb	1	1	-8.25669	118.19
run_2-L1_dock_0002_08422_local_refine.pdb	1	8	-5.74483	79.18
run_2-L1_dock_0002_08474_local_refine.pdb	1	5	-6.27512	89.8
run_2-L1_dock_0002_08606_local_refine.pdb	1	18	-6.95827	129.62
run_2-L1_dock_0002_08663_local_refine.pdb	1	3	-6.38839	85.97
run_2-L1_dock_0002_08678_local_refine.pdb	1	4	-8.7638	115.32
run_2-L1_dock_0002_08721_local_refine.pdb	1	23	-5.63548	140.54
run_2-L1_dock_0002_08739_local_refine.pdb	1	18	-7.00655	132.68
run_2-L1_dock_0002_08769_local_refine.pdb	1	22	-7.80425	131.62
run_2-L1_dock_0002_08869_local_refine.pdb	1	22	-6.62092	56.58
run_2-L1_dock_0002_08963_local_refine.pdb	2	9; 16	-6.07751	97.12
run_2-L1_dock_0002_08969_local_refine.pdb	1	1	-6.13247	106.66
run_2-L1_dock_0002_09076_local_refine.pdb	1	22	-6.9362	81.24
run_2-L1_dock_0002_09098_local_refine.pdb	1	8	-6.05943	66.97
run_2-L1_dock_0002_09147_local_refine.pdb	1	18	-7.47483	71.28
run_2-L1_dock_0002_09158_local_refine.pdb	1	15	-6.36016	80.49
run_2-L1_dock_0002_09292_local_refine.pdb	1	20	-5.56164	143.6
run_2-L1_dock_0002_09328_local_refine.pdb	1	1	-5.84171	80.06
run_2-L1_dock_0002_09361_local_refine.pdb	1	3	-5.98136	122.04
run_2-L1_dock_0002_09399_local_refine.pdb	1	10	-7.16436	82.03
run_2-L1_dock_0002_09417_local_refine.pdb	1	21	-7.06957	76.17
run_2-L1_dock_0002_09451_local_refine.pdb	1	18	-6.23351	55.37
run_2-L1_dock_0002_09505_local_refine.pdb	1	14	-6.32376	85.47
run_2-L1_dock_0002_09525_local_refine.pdb	1	4	-6.79027	108.89
run_2-L1_dock_0002_09594_local_refine.pdb	1	18	-6.47219	108.75
run_2-L1_dock_0002_09604_local_refine.pdb	1	8	-6.03199	62.37
run_2-L1_dock_0002_09635_local_refine.pdb	1	17	-6.72662	69.86
run_2-L1_dock_0002_09638_local_refine.pdb	1	19	-6.62741	82.86
run_2-L1_dock_0002_09650_local_refine.pdb	1	16	-6.08605	64.94
run_2-L1_dock_0002_09652_local_refine.pdb	1	23	-7.24798	131.08
run_2-L1_dock_0002_09692_local_refine.pdb	1	9	-6.81	63.97
run_2-L1_dock_0002_09697_local_refine.pdb	1	23	-5.64822	94.05
run_2-L1_dock_0002_09716_local_refine.pdb	1	17	-5.9386	64.23
run_2-L1_dock_0002_09724_local_refine.pdb	1	20	-6.55268	87.38
run_2-L1_dock_0002_09725_local_refine.pdb	1	5	-5.9393	88.75
run_2-L1_dock_0002_09733_local_refine.pdb	1	2	-6.41858	75.28
run_2-L1_dock_0002_09734_local_refine.pdb	1	17	-6.54146	166.2
run_2-L1_dock_0002_09752_local_refine.pdb	1	3	-6.69349	132.66
run_2-L1_dock_0002_09759_local_refine.pdb	1	9	-6.56059	63.83
run_2-L1_dock_0002_09860_local_refine.pdb	1	19	-5.64791	62.45
run_2-L1_dock_0002_09931_local_refine.pdb	2	19; 24	-5.64368	106.28
run_2-L1_dock_0002_09967_local_refine.pdb	1	2	-7.32178	78.37
run_2-L1_dock_0002_10028_local_refine.pdb	1	17	-6.66532	112.15
run_2-L1_dock_0002_10061_local_refine.pdb	1	6	-7.37109	96.52
run_2-L1_dock_0002_10067_local_refine.pdb	1	17	-6.85767	129.11
run_2-L1_dock_0002_10075_local_refine.pdb	1	8	-7.16446	58.92
run_2-L1_dock_0002_10135_local_refine.pdb	1	13	-6.66496	110.13
run_2-L1_dock_0002_10153_local_refine.pdb	1	20	-6.4172	160.27
run_2-L1_dock_0002_10162_local_refine.pdb	1	19	-6.50468	90.61
run_2-L1_dock_0002_10179_local_refine.pdb	1	15	-6.98846	82.72
run_2-L1_dock_0002_10183_local_refine.pdb	1	5	-8.05784	92.12
run_2-L1_dock_0002_10216_local_refine.pdb	1	18	-6.4075	131
run_2-L1_dock_0002_10273_local_refine.pdb	1	8	-6.49622	86.94
run_2-L1_dock_0002_10281_local_refine.pdb	1	22	-6.94498	101.17
run_2-L1_dock_0002_10291_local_refine.pdb	1	7	-5.8511	91.94
run_2-L1_dock_0002_10308_local_refine.pdb	1	16	-5.70235	92.64
run_2-L1_dock_0002_10310_local_refine.pdb	1	8	-6.35623	73.44
run_2-L1_dock_0002_10314_local_refine.pdb	1	13	-6.78853	81.27
run_2-L1_dock_0002_10350_local_refine.pdb	1	11	-5.73417	97.79
run_2-L1_dock_0002_10373_local_refine.pdb	1	22	-7.51801	139.24
run_2-L1_dock_0002_10384_local_refine.pdb	1	18	-7.725	145.09
run_2-L1_dock_0002_10387_local_refine.pdb	1	17	-7.00857	167.49
run_2-L1_dock_0002_10427_local_refine.pdb	1	10	-6.24925	126.84
run_2-L1_dock_0002_10463_local_refine.pdb	1	18	-6.78481	93.07
run_2-L1_dock_0002_10479_local_refine.pdb	2	3; 16	-5.77161	99.13
run_2-L1_dock_0002_10497_local_refine.pdb	2	2; 11	-6.01116	90.25
run_2-L1_dock_0002_10510_local_refine.pdb	1	14	-6.48352	105.67
run_2-L1_dock_0002_10533_local_refine.pdb	1	20	-6.18954	102.85
run_2-L1_dock_0002_10551_local_refine.pdb	2	9; 16	-6.84462	71.52
run_2-L1_dock_0002_10556_local_refine.pdb	1	17	-6.27416	71.82
run_2-L1_dock_0002_10576_local_refine.pdb	1	8	-5.65549	139.48
run_2-L1_dock_0002_10589_local_refine.pdb	2	3; 16	-6.78138	67.41
run_2-L1_dock_0002_10665_local_refine.pdb	1	20	-5.64592	91.78
run_2-L1_dock_0002_10678_local_refine.pdb	1	8	-5.64961	155.9
run_2-L1_dock_0002_10705_local_refine.pdb	1	16	-7.75433	150.92
run_2-L1_dock_0002_10719_local_refine.pdb	1	6	-6.88618	88.52
run_2-L1_dock_0002_10822_local_refine.pdb	1	5	-6.71595	95.19
run_2-L1_dock_0002_10848_local_refine.pdb	1	17	-6.80949	74.4
run_2-L1_dock_0002_10863_local_refine.pdb	2	1; 12	-5.75932	70.19
run_2-L1_dock_0002_10987_local_refine.pdb	1	11	-6.35763	107.49
run_2-L1_dock_0002_11012_local_refine.pdb	1	4	-6.06602	169.01
run_2-L1_dock_0002_11124_local_refine.pdb	2	9; 16	-5.78967	106.93
run_2-L1_dock_0002_11165_local_refine.pdb	1	8	-5.64256	152.58
run_2-L1_dock_0002_11189_local_refine.pdb	2	1; 11	-6.73305	84.59
run_2-L1_dock_0002_11199_local_refine.pdb	1	9	-7.04187	66.94
run_2-L1_dock_0002_11234_local_refine.pdb	2	4; 10	-6.71502	78.81
run_2-L1_dock_0002_11257_local_refine.pdb	1	11	-7.182	80.61
run_2-L1_dock_0002_11287_local_refine.pdb	1	14	-6.41193	97.42
run_2-L1_dock_0002_11309_local_refine.pdb	1	19	-5.64697	138.29
run_2-L1_dock_0002_11333_local_refine.pdb	1	13	-6.01692	74.43
run_2-L1_dock_0002_11346_local_refine.pdb	1	1	-6.0891	75.32
run_2-L1_dock_0002_11360_local_refine.pdb	1	10	-5.88228	109.6
run_2-L1_dock_0002_11366_local_refine.pdb	1	5	-7.08809	75.32
run_2-L1_dock_0002_11410_local_refine.pdb	1	1	-6.31884	89.5
run_2-L1_dock_0002_11452_local_refine.pdb	1	23	-5.65661	153.57
run_2-L1_dock_0002_11456_local_refine.pdb	1	20	-5.99819	133.74
run_2-L1_dock_0002_11471_local_refine.pdb	1	6	-8.24303	156.9
run_2-L1_dock_0002_11517_local_refine.pdb	1	3	-6.1217	128.32
run_2-L1_dock_0002_11528_local_refine.pdb	1	17	-7.35425	158.64
run_2-L1_dock_0002_11633_local_refine.pdb	1	19	-5.63902	108.23
run_2-L1_dock_0002_11706_local_refine.pdb	1	9	-6.3283	100.78
run_2-L1_dock_0002_11709_local_refine.pdb	1	8	-5.64244	98.81
run_2-L1_dock_0002_11726_local_refine.pdb	1	17	-7.72303	163.06
run_2-L1_dock_0002_11735_local_refine.pdb	1	9	-7.65047	78.15
run_2-L1_dock_0002_11781_local_refine.pdb	1	7	-6.14185	102.98
run_2-L1_dock_0002_11783_local_refine.pdb	1	9	-7.08815	168.5
run_2-L1_dock_0002_11827_local_refine.pdb	1	6	-8.04817	142.11
run_2-L1_dock_0002_11913_local_refine.pdb	1	21	-7.63263	121.5
run_2-L1_dock_0002_11919_local_refine.pdb	1	18	-7.42532	134.94
run_2-L1_dock_0002_11930_local_refine.pdb	1	24	-5.64261	91.82
run_2-L1_dock_0002_11945_local_refine.pdb	1	17	-8.19815	165.68
run_2-L1_dock_0002_11953_local_refine.pdb	1	20	-5.69651	107
run_2-L1_dock_0002_11971_local_refine.pdb	1	19	-6.79071	115.38
run_2-L1_dock_0002_12011_local_refine.pdb	1	23	-5.64935	109.52
run_2-L1_dock_0002_12025_local_refine.pdb	1	10	-6.65258	60.98
run_2-L1_dock_0002_12036_local_refine.pdb	1	20	-5.7374	91.88
run_2-L1_dock_0002_12038_local_refine.pdb	1	5	-6.45083	78.77
run_2-L1_dock_0002_12039_local_refine.pdb	1	11	-6.2451	99.57
run_2-L1_dock_0002_12063_local_refine.pdb	1	20	-6.11949	131.88
run_2-L1_dock_0002_12081_local_refine.pdb	1	23	-6.9348	80.94
run_2-L1_dock_0002_12113_local_refine.pdb	1	12	-6.19284	146.27
run_2-L1_dock_0002_12146_local_refine.pdb	1	3	-6.11786	144.11
run_2-L1_dock_0002_12164_local_refine.pdb	1	17	-6.09087	145.87
run_2-L1_dock_0002_12165_local_refine.pdb	1	5	-7.95467	92.6
run_2-L1_dock_0002_12197_local_refine.pdb	1	22	-7.83099	83.22
run_2-L1_dock_0002_12232_local_refine.pdb	1	12	-5.67894	124.13
run_2-L1_dock_0002_12254_local_refine.pdb	1	18	-6.94284	95.3
run_2-L1_dock_0002_12350_local_refine.pdb	1	17	-7.58579	116.61
run_2-L1_dock_0002_12418_local_refine.pdb	1	24	-5.70023	159.19
run_3-L1_dock_0002_00043_local_refine.pdb	1	2	-6.38709	60.74
run_3-L1_dock_0002_00119_local_refine.pdb	1	8	-6.7064	85.21
run_3-L1_dock_0002_00132_local_refine.pdb	1	18	-8.75462	161.69
run_3-L1_dock_0002_00146_local_refine.pdb	1	4	-6.54104	95.64
run_3-L1_dock_0002_00201_local_refine.pdb	1	13	-6.50819	76.11
run_3-L1_dock_0002_00255_local_refine.pdb	1	17	-6.84281	101.76
run_3-L1_dock_0002_00258_local_refine.pdb	1	3	-5.77461	97.53
run_3-L1_dock_0002_00266_local_refine.pdb	1	11	-6.47316	138.78
run_3-L1_dock_0002_00300_local_refine.pdb	1	22	-6.17026	64.3
run_3-L1_dock_0002_00312_local_refine.pdb	1	1	-5.67307	74.3
run_3-L1_dock_0002_00462_local_refine.pdb	1	20	-6.43456	135.73
run_3-L1_dock_0002_00482_local_refine.pdb	1	5	-8.73284	69.8
run_3-L1_dock_0002_00489_local_refine.pdb	1	11	-8.41146	80.86
run_3-L1_dock_0002_00490_local_refine.pdb	1	20	-5.54725	139.33
run_3-L1_dock_0002_00528_local_refine.pdb	1	19	-6.47914	159.5
run_3-L1_dock_0002_00558_local_refine.pdb	1	19	-6.15454	111.54
run_3-L1_dock_0002_00595_local_refine.pdb	1	15	-5.73086	82.16
run_3-L1_dock_0002_00617_local_refine.pdb	1	13	-7.2088	72.8
run_3-L1_dock_0002_00634_local_refine.pdb	2	1; 14	-6.85253	103.18
run_3-L1_dock_0002_00750_local_refine.pdb	1	9	-6.33837	77.25
run_3-L1_dock_0002_00821_local_refine.pdb	1	22	-8.99103	158.77
run_3-L1_dock_0002_00854_local_refine.pdb	1	20	-6.68012	89.9
run_3-L1_dock_0002_00882_local_refine.pdb	1	8	-6.34587	104.15
run_3-L1_dock_0002_01007_local_refine.pdb	1	1	-5.71992	95.4
run_3-L1_dock_0002_01050_local_refine.pdb	1	5	-6.34141	77.98
run_3-L1_dock_0002_01085_local_refine.pdb	1	4	-6.34257	75.08
run_3-L1_dock_0002_01095_local_refine.pdb	1	15	-6.43471	144.99
run_3-L1_dock_0002_01119_local_refine.pdb	1	14	-6.903	117.5
run_3-L1_dock_0002_01134_local_refine.pdb	1	6	-6.1615	122.39
run_3-L1_dock_0002_01173_local_refine.pdb	1	4	-7.33132	63.75
run_3-L1_dock_0002_01195_local_refine.pdb	1	3	-6.74172	60.13
run_3-L1_dock_0002_01232_local_refine.pdb	1	11	-5.8689	64.91
run_3-L1_dock_0002_01246_local_refine.pdb	1	20	-6.51734	94.54
run_3-L1_dock_0002_01258_local_refine.pdb	1	10	-7.08383	123.37
run_3-L1_dock_0002_01267_local_refine.pdb	1	17	-6.50112	131.89
run_3-L1_dock_0002_01292_local_refine.pdb	1	16	-8.04469	90.07
run_3-L1_dock_0002_01319_local_refine.pdb	1	20	-6.49736	65
run_3-L1_dock_0002_01329_local_refine.pdb	1	11	-5.64463	115.37
run_3-L1_dock_0002_01340_local_refine.pdb	1	18	-7.57569	145.66
run_3-L1_dock_0002_01344_local_refine.pdb	1	3	-6.11912	141.68
run_3-L1_dock_0002_01354_local_refine.pdb	1	8	-5.75224	116.26
run_3-L1_dock_0002_01379_local_refine.pdb	1	17	-8.43896	165.89
run_3-L1_dock_0002_01401_local_refine.pdb	1	17	-6.56785	129.06
run_3-L1_dock_0002_01448_local_refine.pdb	1	20	-7.19814	164.57
run_3-L1_dock_0002_01493_local_refine.pdb	1	18	-6.83975	143.44
run_3-L1_dock_0002_01578_local_refine.pdb	1	10	-6.67676	94.46
run_3-L1_dock_0002_01589_local_refine.pdb	1	17	-8.36985	134.49
run_3-L1_dock_0002_01596_local_refine.pdb	1	11	-6.6023	61.02
run_3-L1_dock_0002_01631_local_refine.pdb	1	11	-6.4167	63.64
run_3-L1_dock_0002_01633_local_refine.pdb	1	23	-6.39938	120.42
run_3-L1_dock_0002_01634_local_refine.pdb	1	24	-6.9059	123.55
run_3-L1_dock_0002_01681_local_refine.pdb	1	23	-5.97118	69.34
run_3-L1_dock_0002_01718_local_refine.pdb	1	1	-5.49556	81.72
run_3-L1_dock_0002_01786_local_refine.pdb	1	8	-5.74798	68.73
run_3-L1_dock_0002_01808_local_refine.pdb	1	4	-5.15436	112.25
run_3-L1_dock_0002_01822_local_refine.pdb	1	10	-6.60488	78.31
run_3-L1_dock_0002_01826_local_refine.pdb	1	20	-5.82414	61.13
run_3-L1_dock_0002_01857_local_refine.pdb	1	22	-6.759	76.77
run_3-L1_dock_0002_01865_local_refine.pdb	1	18	-6.00924	56.88
run_3-L1_dock_0002_01880_local_refine.pdb	1	12	-6.63032	64.44
run_3-L1_dock_0002_01893_local_refine.pdb	1	11	-5.73932	161.95
run_3-L1_dock_0002_01896_local_refine.pdb	1	20	-6.78161	164.82
run_3-L1_dock_0002_02037_local_refine.pdb	1	10	-7.09699	106.21
run_3-L1_dock_0002_02043_local_refine.pdb	1	7	-5.64917	87.82
run_3-L1_dock_0002_02066_local_refine.pdb	1	24	-6.05628	149.09
run_3-L1_dock_0002_02105_local_refine.pdb	1	4	-6.851	85.98
run_3-L1_dock_0002_02135_local_refine.pdb	1	19	-6.56512	131.39
run_3-L1_dock_0002_02177_local_refine.pdb	1	9	-7.19006	136.41
run_3-L1_dock_0002_02185_local_refine.pdb	1	5	-6.52116	73.53
run_3-L1_dock_0002_02324_local_refine.pdb	2	3; 16	-5.99497	165.23
run_3-L1_dock_0002_02348_local_refine.pdb	1	15	-7.19343	122.59
run_3-L1_dock_0002_02374_local_refine.pdb	1	18	-6.72625	122.5
run_3-L1_dock_0002_02389_local_refine.pdb	1	17	-5.87921	77.72
run_3-L1_dock_0002_02425_local_refine.pdb	1	5	-6.71178	123.45
run_3-L1_dock_0002_02437_local_refine.pdb	1	3	-6.69594	57.32
run_3-L1_dock_0002_02451_local_refine.pdb	1	1	-5.87698	104.69
run_3-L1_dock_0002_02463_local_refine.pdb	1	22	-6.96232	88.13
run_3-L1_dock_0002_02475_local_refine.pdb	1	7	-5.58716	122.58
run_3-L1_dock_0002_02487_local_refine.pdb	1	3	-5.60607	100.92
run_3-L1_dock_0002_02494_local_refine.pdb	1	10	-6.42046	58.29
run_3-L1_dock_0002_02514_local_refine.pdb	1	6	-6.55614	122.63
run_3-L1_dock_0002_02560_local_refine.pdb	1	19	-5.95449	55.16
run_3-L1_dock_0002_02567_local_refine.pdb	1	9	-7.3296	81.11
run_3-L1_dock_0002_02597_local_refine.pdb	1	18	-6.75458	138.37
run_3-L1_dock_0002_02616_local_refine.pdb	1	12	-6.59697	92.71
run_3-L1_dock_0002_02649_local_refine.pdb	1	8	-5.80291	81.71
run_3-L1_dock_0002_02711_local_refine.pdb	1	2	-6.24252	66.05
run_3-L1_dock_0002_02855_local_refine.pdb	1	11	-5.92827	56.28
run_3-L1_dock_0002_02856_local_refine.pdb	1	24	-5.83326	79.91
run_3-L1_dock_0002_02861_local_refine.pdb	1	23	-6.11203	111.07
run_3-L1_dock_0002_02941_local_refine.pdb	1	22	-6.23537	82.12
run_3-L1_dock_0002_02957_local_refine.pdb	1	23	-5.84124	152.91
run_3-L1_dock_0002_03010_local_refine.pdb	1	24	-6.21552	99.37
run_3-L1_dock_0002_03026_local_refine.pdb	1	2	-5.99659	86.28
run_3-L1_dock_0002_03132_local_refine.pdb	1	1	-6.75625	85.01
run_3-L1_dock_0002_03147_local_refine.pdb	1	18	-6.54373	140.17
run_3-L1_dock_0002_03154_local_refine.pdb	1	24	-6.10596	96.28
run_3-L1_dock_0002_03170_local_refine.pdb	1	4	-5.79028	72.14
run_3-L1_dock_0002_03186_local_refine.pdb	1	14	-8.58295	58.48
run_3-L1_dock_0002_03199_local_refine.pdb	1	3	-6.449	112.67
run_3-L1_dock_0002_03225_local_refine.pdb	1	11	-6.99049	116.85
run_3-L1_dock_0002_03234_local_refine.pdb	1	22	-7.10681	106.27
run_3-L1_dock_0002_03283_local_refine.pdb	1	17	-6.4869	64.2
run_3-L1_dock_0002_03286_local_refine.pdb	1	12	-7.38039	74.09
run_3-L1_dock_0002_03289_local_refine.pdb	1	18	-8.31828	69.37
run_3-L1_dock_0002_03294_local_refine.pdb	1	18	-7.08033	65.65
run_3-L1_dock_0002_03305_local_refine.pdb	2	18; 21	-6.60926	173.45
run_3-L1_dock_0002_03366_local_refine.pdb	1	6	-7.84501	107.01
run_3-L1_dock_0002_03475_local_refine.pdb	1	7	-5.65619	109.57
run_3-L1_dock_0002_03507_local_refine.pdb	1	8	-5.64345	115.85
run_3-L1_dock_0002_03543_local_refine.pdb	1	5	-6.45903	132.97
run_3-L1_dock_0002_03555_local_refine.pdb	1	12	-6.39972	61.91
run_3-L1_dock_0002_03566_local_refine.pdb	1	17	-7.51313	92.55
run_3-L1_dock_0002_03568_local_refine.pdb	2	2; 11	-6.39586	108.88
run_3-L1_dock_0002_03599_local_refine.pdb	1	21	-8.57015	144.15
run_3-L1_dock_0002_03633_local_refine.pdb	1	3	-6.20631	94.92
run_3-L1_dock_0002_03654_local_refine.pdb	2	17; 22	-7.33909	68.48
run_3-L1_dock_0002_03667_local_refine.pdb	1	2	-6.86572	64.82
run_3-L1_dock_0002_03669_local_refine.pdb	1	10	-8.3515	177.29
run_3-L1_dock_0002_03812_local_refine.pdb	1	20	-6.47123	73.17
run_3-L1_dock_0002_03883_local_refine.pdb	1	21	-7.39415	89.7
run_3-L1_dock_0002_03906_local_refine.pdb	1	5	-5.91447	121.84
run_3-L1_dock_0002_03919_local_refine.pdb	1	20	-5.70479	171.71
run_3-L1_dock_0002_03920_local_refine.pdb	1	8	-5.66566	111.95
run_3-L1_dock_0002_03931_local_refine.pdb	1	2	-6.53067	87.08
run_3-L1_dock_0002_03951_local_refine.pdb	1	9	-8.10007	80.99
run_3-L1_dock_0002_03953_local_refine.pdb	1	18	-7.48649	102.12
run_3-L1_dock_0002_03980_local_refine.pdb	1	21	-6.87816	64.14
run_3-L1_dock_0002_04041_local_refine.pdb	2	18; 21	-6.42008	56.24
run_3-L1_dock_0002_04101_local_refine.pdb	1	10	-6.88221	144.82
run_3-L1_dock_0002_04103_local_refine.pdb	1	6	-7.75658	68.13
run_3-L1_dock_0002_04109_local_refine.pdb	1	19	-6.45651	106.13
run_3-L1_dock_0002_04127_local_refine.pdb	1	20	-6.64053	87.64
run_3-L1_dock_0002_04174_local_refine.pdb	1	20	-6.2179	101.04
run_3-L1_dock_0002_04215_local_refine.pdb	1	7	-6.36728	139.11
run_3-L1_dock_0002_04268_local_refine.pdb	1	14	-6.65993	93.32
run_3-L1_dock_0002_04280_local_refine.pdb	1	14	-7.21739	95.51
run_3-L1_dock_0002_04304_local_refine.pdb	1	20	-5.65273	81.32
run_3-L1_dock_0002_04310_local_refine.pdb	2	11; 14	-7.18314	61.5
run_3-L1_dock_0002_04330_local_refine.pdb	1	20	-7.09522	141.94
run_3-L1_dock_0002_04345_local_refine.pdb	1	17	-8.17907	147.12
run_3-L1_dock_0002_04356_local_refine.pdb	1	18	-6.50271	65.2
run_3-L1_dock_0002_04391_local_refine.pdb	1	14	-7.37821	128.84
run_3-L1_dock_0002_04456_local_refine.pdb	1	2	-7.65314	90.37
run_3-L1_dock_0002_04473_local_refine.pdb	1	8	-5.96286	77.93
run_3-L1_dock_0002_04477_local_refine.pdb	1	1	-6.41373	131.33
run_3-L1_dock_0002_04493_local_refine.pdb	1	17	-6.06763	89.44
run_3-L1_dock_0002_04501_local_refine.pdb	1	8	-6.18277	69.44
run_3-L1_dock_0002_04583_local_refine.pdb	1	13	-7.57346	106.18
run_3-L1_dock_0002_04586_local_refine.pdb	1	17	-5.48048	101.4
run_3-L1_dock_0002_04606_local_refine.pdb	1	2	-5.75205	93.41
run_3-L1_dock_0002_04647_local_refine.pdb	1	3	-8.66075	112.71
run_3-L1_dock_0002_04667_local_refine.pdb	1	19	-5.64331	81.01
run_3-L1_dock_0002_04748_local_refine.pdb	1	6	-6.56305	83.19
run_3-L1_dock_0002_04791_local_refine.pdb	1	17	-8.57319	171.53
run_3-L1_dock_0002_04803_local_refine.pdb	1	23	-5.64511	135.31
run_3-L1_dock_0002_04842_local_refine.pdb	2	20; 23	-6.61001	159.93
run_3-L1_dock_0002_04922_local_refine.pdb	1	11	-5.80842	133.65
run_3-L1_dock_0002_04939_local_refine.pdb	1	21	-7.56198	62.43
run_3-L1_dock_0002_04962_local_refine.pdb	1	4	-7.05483	91.74
run_3-L1_dock_0002_04971_local_refine.pdb	1	9	-6.79234	77.73
run_3-L1_dock_0002_05005_local_refine.pdb	1	11	-5.97173	163.43
run_3-L1_dock_0002_05058_local_refine.pdb	1	6	-7.93911	122.24
run_3-L1_dock_0002_05077_local_refine.pdb	2	2; 12	-5.63616	123.46
run_3-L1_dock_0002_05090_local_refine.pdb	1	1	-6.59893	77.43
run_3-L1_dock_0002_05092_local_refine.pdb	1	9	-7.82458	126.94
run_3-L1_dock_0002_05104_local_refine.pdb	1	17	-7.48678	87.59
run_3-L1_dock_0002_05112_local_refine.pdb	1	20	-5.81596	110.47
run_3-L1_dock_0002_05136_local_refine.pdb	1	19	-5.85213	116.66
run_3-L1_dock_0002_05268_local_refine.pdb	1	6	-6.64042	126.31
run_3-L1_dock_0002_05317_local_refine.pdb	1	13	-7.41997	113.38
run_3-L1_dock_0002_05319_local_refine.pdb	1	5	-6.54792	96.08
run_3-L1_dock_0002_05326_local_refine.pdb	1	5	-6.08339	75.18
run_3-L1_dock_0002_05373_local_refine.pdb	1	17	-5.85625	65.41
run_3-L1_dock_0002_05391_local_refine.pdb	1	8	-5.63942	72.73
run_3-L1_dock_0002_05432_local_refine.pdb	1	7	-5.67509	159.08
run_3-L1_dock_0002_05570_local_refine.pdb	1	23	-5.6483	82.89
run_3-L1_dock_0002_05584_local_refine.pdb	1	2	-7.88461	76.69
run_3-L1_dock_0002_05593_local_refine.pdb	1	9	-6.35433	100.84
run_3-L1_dock_0002_05696_local_refine.pdb	1	19	-5.65984	80.7
run_3-L1_dock_0002_05736_local_refine.pdb	1	12	-5.69623	106.99
run_3-L1_dock_0002_05817_local_refine.pdb	1	2	-5.7144	92.86
run_3-L1_dock_0002_05837_local_refine.pdb	1	11	-5.94831	89.51
run_3-L1_dock_0002_05843_local_refine.pdb	1	8	-5.65967	154.33
run_3-L1_dock_0002_05940_local_refine.pdb	1	19	-5.89943	92.27
run_3-L1_dock_0002_05948_local_refine.pdb	1	6	-6.72762	168.32
run_3-L1_dock_0002_05954_local_refine.pdb	1	12	-5.70901	149.64
run_3-L1_dock_0002_05964_local_refine.pdb	1	17	-6.56194	124.03
run_3-L1_dock_0002_05977_local_refine.pdb	1	2	-6.79221	84.47
run_3-L1_dock_0002_05978_local_refine.pdb	1	19	-6.55627	106.03
run_3-L1_dock_0002_05996_local_refine.pdb	1	12	-6.67914	76.38
run_3-L1_dock_0002_05999_local_refine.pdb	1	4	-6.97669	79.62
run_3-L1_dock_0002_06013_local_refine.pdb	2	2; 12	-6.80298	77.76
run_3-L1_dock_0002_06082_local_refine.pdb	1	4	-6.87243	153.07
run_3-L1_dock_0002_06232_local_refine.pdb	1	6	-7.8322	96.22
run_3-L1_dock_0002_06247_local_refine.pdb	1	24	-6.13541	145.2
run_3-L1_dock_0002_06279_local_refine.pdb	1	1	-6.62358	132.38
run_3-L1_dock_0002_06321_local_refine.pdb	1	4	-5.95663	124.8
run_3-L1_dock_0002_06335_local_refine.pdb	1	22	-7.81322	145.15
run_3-L1_dock_0002_06365_local_refine.pdb	1	17	-7.4509	89.21
run_3-L1_dock_0002_06400_local_refine.pdb	1	8	-5.74793	154.9
run_3-L1_dock_0002_06478_local_refine.pdb	2	3; 9	-6.93452	94.2
run_3-L1_dock_0002_06480_local_refine.pdb	1	8	-6.34237	106.11
run_3-L1_dock_0002_06484_local_refine.pdb	1	17	-6.34948	111.7
run_3-L1_dock_0002_06529_local_refine.pdb	1	21	-8.10734	135.01
run_3-L1_dock_0002_06543_local_refine.pdb	1	11	-6.10953	74.12
run_3-L1_dock_0002_06632_local_refine.pdb	1	20	-6.42878	159.85
run_3-L1_dock_0002_06695_local_refine.pdb	1	11	-5.49517	56.11
run_3-L1_dock_0002_06711_local_refine.pdb	1	20	-5.71888	159.11
run_3-L1_dock_0002_06714_local_refine.pdb	1	2	-5.90868	71.64
run_3-L1_dock_0002_06740_local_refine.pdb	1	23	-6.13467	77.29
run_3-L1_dock_0002_06748_local_refine.pdb	1	12	-6.41179	158.01
run_3-L1_dock_0002_06776_local_refine.pdb	1	10	-6.57988	88.73
run_3-L1_dock_0002_06802_local_refine.pdb	1	12	-6.44738	136.27
run_3-L1_dock_0002_06938_local_refine.pdb	1	7	-6.78841	126.21
run_3-L1_dock_0002_07052_local_refine.pdb	1	18	-6.45527	126.15
run_3-L1_dock_0002_07064_local_refine.pdb	1	4	-6.00137	101.13
run_3-L1_dock_0002_07065_local_refine.pdb	1	18	-6.77748	138.08
run_3-L1_dock_0002_07070_local_refine.pdb	1	10	-6.79525	98.48
run_3-L1_dock_0002_07072_local_refine.pdb	1	18	-7.78684	164.19
run_3-L1_dock_0002_07078_local_refine.pdb	1	9	-6.75787	70.12
run_3-L1_dock_0002_07110_local_refine.pdb	1	8	-6.8342	57.72
run_3-L1_dock_0002_07125_local_refine.pdb	1	12	-6.60829	84.9
run_3-L1_dock_0002_07133_local_refine.pdb	1	16	-6.5686	118.29
run_3-L1_dock_0002_07153_local_refine.pdb	1	2	-6.41117	65.64
run_3-L1_dock_0002_07196_local_refine.pdb	1	14	-5.68452	83.02
run_3-L1_dock_0002_07201_local_refine.pdb	1	11	-5.84603	58.28
run_3-L1_dock_0002_07243_local_refine.pdb	1	22	-7.29602	158.97
run_3-L1_dock_0002_07248_local_refine.pdb	1	6	-7.00627	118.64
run_3-L1_dock_0002_07262_local_refine.pdb	1	5	-7.60829	61.13
run_3-L1_dock_0002_07311_local_refine.pdb	1	5	-7.10666	138.76
run_3-L1_dock_0002_07317_local_refine.pdb	1	9	-7.37627	96.73
run_3-L1_dock_0002_07340_local_refine.pdb	1	19	-5.79331	117.66
run_3-L1_dock_0002_07350_local_refine.pdb	1	24	-5.75229	123.61
run_3-L1_dock_0002_07355_local_refine.pdb	2	9; 16	-7.26459	81.42
run_3-L1_dock_0002_07427_local_refine.pdb	1	14	-6.02739	142.72
run_3-L1_dock_0002_07431_local_refine.pdb	1	9	-6.11755	88.42
run_3-L1_dock_0002_07437_local_refine.pdb	1	23	-6.40874	135.64
run_3-L1_dock_0002_07451_local_refine.pdb	1	19	-5.65055	116.29
run_3-L1_dock_0002_07467_local_refine.pdb	2	1; 14	-6.54603	89.41
run_3-L1_dock_0002_07473_local_refine.pdb	2	3; 9	-7.57116	87.28
run_3-L1_dock_0002_07511_local_refine.pdb	1	1	-5.91974	132.69
run_3-L1_dock_0002_07512_local_refine.pdb	2	18; 21	-6.02147	61.39
run_3-L1_dock_0002_07565_local_refine.pdb	1	6	-8.7761	73.49
run_3-L1_dock_0002_07577_local_refine.pdb	1	8	-5.64905	122.64
run_3-L1_dock_0002_07632_local_refine.pdb	1	17	-6.72414	113.87
run_3-L1_dock_0002_07634_local_refine.pdb	1	15	-5.96032	160.68
run_3-L1_dock_0002_07644_local_refine.pdb	1	21	-7.89692	129.6
run_3-L1_dock_0002_07741_local_refine.pdb	1	11	-5.73097	93.34
run_3-L1_dock_0002_07783_local_refine.pdb	2	1; 12	-5.92122	58.93
run_3-L1_dock_0002_07815_local_refine.pdb	1	24	-5.692	168.7
run_3-L1_dock_0002_07839_local_refine.pdb	1	5	-8.00751	138.58
run_3-L1_dock_0002_07863_local_refine.pdb	1	21	-7.23727	83.22
run_3-L1_dock_0002_07871_local_refine.pdb	1	1	-6.22337	134.32
run_3-L1_dock_0002_07904_local_refine.pdb	1	8	-5.65371	147.99
run_3-L1_dock_0002_07950_local_refine.pdb	1	20	-5.65655	98.47
run_3-L1_dock_0002_07966_local_refine.pdb	1	2	-6.82432	65.32
run_3-L1_dock_0002_07971_local_refine.pdb	1	4	-5.75463	127.56
run_3-L1_dock_0002_08063_local_refine.pdb	1	20	-6.30398	60.08
run_3-L1_dock_0002_08073_local_refine.pdb	1	20	-7.13614	129.74
run_3-L1_dock_0002_08159_local_refine.pdb	1	12	-5.64304	121.33
run_3-L1_dock_0002_08178_local_refine.pdb	1	24	-5.72951	105.58
run_3-L1_dock_0002_08188_local_refine.pdb	1	1	-5.86715	108.53
run_3-L1_dock_0002_08209_local_refine.pdb	1	24	-6.57684	141.89
run_3-L1_dock_0002_08239_local_refine.pdb	1	8	-6.31422	57.7
run_3-L1_dock_0002_08281_local_refine.pdb	1	5	-7.94903	135.43
run_3-L1_dock_0002_08345_local_refine.pdb	1	1	-5.74301	104.92
run_3-L1_dock_0002_08363_local_refine.pdb	1	17	-6.66319	157.46
run_3-L1_dock_0002_08380_local_refine.pdb	1	3	-6.46536	140.74
run_3-L1_dock_0002_08395_local_refine.pdb	1	1	-6.61402	126.01
run_3-L1_dock_0002_08473_local_refine.pdb	1	7	-7.43802	77.07
run_3-L1_dock_0002_08482_local_refine.pdb	1	10	-7.46381	151.29
run_3-L1_dock_0002_08491_local_refine.pdb	1	7	-5.62154	150.06
run_3-L1_dock_0002_08494_local_refine.pdb	1	1	-6.59252	116.05
run_3-L1_dock_0002_08522_local_refine.pdb	1	19	-6.90032	129.2
run_3-L1_dock_0002_08549_local_refine.pdb	1	20	-5.90229	110.49
run_3-L1_dock_0002_08716_local_refine.pdb	1	5	-6.79101	141.47
run_3-L1_dock_0002_08846_local_refine.pdb	1	14	-6.74387	56.24
run_3-L1_dock_0002_08867_local_refine.pdb	1	19	-6.15486	109.15
run_3-L1_dock_0002_08893_local_refine.pdb	1	18	-5.90165	107.39
run_3-L1_dock_0002_08936_local_refine.pdb	1	11	-5.91589	80.14
run_3-L1_dock_0002_08947_local_refine.pdb	1	17	-6.63492	114.31
run_3-L1_dock_0002_08954_local_refine.pdb	1	20	-5.76503	94.54
run_3-L1_dock_0002_08976_local_refine.pdb	1	20	-6.95378	120.28
run_3-L1_dock_0002_09009_local_refine.pdb	2	19; 24	-5.9149	70.91
run_3-L1_dock_0002_09043_local_refine.pdb	1	21	-7.86956	91.18
run_3-L1_dock_0002_09055_local_refine.pdb	1	18	-6.2267	73.06
run_3-L1_dock_0002_09106_local_refine.pdb	1	1	-7.4029	119.11
run_3-L1_dock_0002_09112_local_refine.pdb	1	15	-6.6049	85.61
run_3-L1_dock_0002_09113_local_refine.pdb	1	5	-8.67028	94.86
run_3-L1_dock_0002_09150_local_refine.pdb	1	18	-5.90241	87
run_3-L1_dock_0002_09157_local_refine.pdb	1	18	-5.94017	59.15
run_3-L1_dock_0002_09167_local_refine.pdb	2	17; 18	-8.16249	139.74
run_3-L1_dock_0002_09190_local_refine.pdb	2	2; 13	-6.61296	103.89
run_3-L1_dock_0002_09239_local_refine.pdb	1	6	-6.17079	87.86
run_3-L1_dock_0002_09277_local_refine.pdb	1	16	-7.02815	128.56
run_3-L1_dock_0002_09310_local_refine.pdb	1	20	-5.66446	132.59
run_3-L1_dock_0002_09398_local_refine.pdb	1	20	-6.56044	121.68
run_3-L1_dock_0002_09402_local_refine.pdb	1	19	-5.85227	99.9
run_3-L1_dock_0002_09495_local_refine.pdb	1	23	-5.71204	89.37
run_3-L1_dock_0002_09572_local_refine.pdb	2	3; 10	-6.83154	89.79
run_3-L1_dock_0002_09579_local_refine.pdb	1	18	-6.16413	68.96
run_3-L1_dock_0002_09608_local_refine.pdb	1	12	-5.61542	92.44
run_3-L1_dock_0002_09667_local_refine.pdb	1	7	-5.61424	161.94
run_3-L1_dock_0002_09677_local_refine.pdb	1	24	-6.77392	107.33
run_3-L1_dock_0002_09687_local_refine.pdb	1	21	-6.11026	90.24
run_3-L1_dock_0002_09693_local_refine.pdb	2	19; 24	-6.27971	57.1
run_3-L1_dock_0002_09785_local_refine.pdb	2	17; 22	-7.37522	127.01
run_3-L1_dock_0002_09786_local_refine.pdb	1	1	-5.72741	110.87
run_3-L1_dock_0002_09794_local_refine.pdb	1	16	-6.41832	94.53
run_3-L1_dock_0002_09806_local_refine.pdb	1	16	-6.572	102.99
run_3-L1_dock_0002_09834_local_refine.pdb	1	18	-6.21167	127.93
run_3-L1_dock_0002_09888_local_refine.pdb	1	8	-6.8194	67.42
run_3-L1_dock_0002_09946_local_refine.pdb	1	12	-5.86895	96.44
run_3-L1_dock_0002_09962_local_refine.pdb	1	13	-6.69799	104.28
run_3-L1_dock_0002_09975_local_refine.pdb	1	15	-6.99916	81.42
run_3-L1_dock_0002_09991_local_refine.pdb	1	22	-7.08165	119.61
run_3-L1_dock_0002_10088_local_refine.pdb	1	22	-7.16809	158.86
run_3-L1_dock_0002_10108_local_refine.pdb	2	3; 9	-7.37264	90.72
run_3-L1_dock_0002_10132_local_refine.pdb	1	12	-5.72634	76.51
run_3-L1_dock_0002_10164_local_refine.pdb	1	13	-7.45544	126.63
run_3-L1_dock_0002_10239_local_refine.pdb	1	5	-7.50949	81.7
run_3-L1_dock_0002_10253_local_refine.pdb	1	23	-7.44014	144.17
run_3-L1_dock_0002_10285_local_refine.pdb	1	12	-6.765	69.81
run_3-L1_dock_0002_10297_local_refine.pdb	1	18	-6.3995	80.14
run_3-L1_dock_0002_10330_local_refine.pdb	1	18	-7.14837	114.1
run_3-L1_dock_0002_10331_local_refine.pdb	1	7	-6.41991	100.11
run_3-L1_dock_0002_10369_local_refine.pdb	1	22	-7.98545	144.01
run_3-L1_dock_0002_10403_local_refine.pdb	1	1	-7.22765	96.44
run_3-L1_dock_0002_10414_local_refine.pdb	1	19	-5.65117	97.14
run_3-L1_dock_0002_10420_local_refine.pdb	1	19	-6.14051	106.96
run_3-L1_dock_0002_10445_local_refine.pdb	1	11	-5.64905	62.19
run_3-L1_dock_0002_10457_local_refine.pdb	1	9	-7.14102	59.17
run_3-L1_dock_0002_10459_local_refine.pdb	1	24	-5.79869	161.94
run_3-L1_dock_0002_10486_local_refine.pdb	1	10	-6.08807	68.64
run_3-L1_dock_0002_10506_local_refine.pdb	1	17	-6.51956	82.89
run_3-L1_dock_0002_10507_local_refine.pdb	1	3	-6.2545	78.57
run_3-L1_dock_0002_10536_local_refine.pdb	1	21	-6.9435	78.21
run_3-L1_dock_0002_10563_local_refine.pdb	1	6	-8.71055	101.94
run_3-L1_dock_0002_10578_local_refine.pdb	1	4	-6.65487	133.09
run_3-L1_dock_0002_10579_local_refine.pdb	1	13	-8.13987	81.76
run_3-L1_dock_0002_10640_local_refine.pdb	1	12	-5.79786	109.88
run_3-L1_dock_0002_10643_local_refine.pdb	1	17	-7.20157	111.61
run_3-L1_dock_0002_10767_local_refine.pdb	1	18	-6.01149	89.23
run_3-L1_dock_0002_10779_local_refine.pdb	1	21	-6.98757	69.74
run_3-L1_dock_0002_10819_local_refine.pdb	1	4	-5.44579	91.41
run_3-L1_dock_0002_10845_local_refine.pdb	1	20	-5.64775	72.83
run_3-L1_dock_0002_10882_local_refine.pdb	1	22	-6.9404	132.79
run_3-L1_dock_0002_10911_local_refine.pdb	1	12	-6.67558	118.18
run_3-L1_dock_0002_10931_local_refine.pdb	1	20	-6.13273	102.63
run_3-L1_dock_0002_10974_local_refine.pdb	1	4	-5.89122	69.71
run_3-L1_dock_0002_10995_local_refine.pdb	1	18	-7.68101	134.99
run_3-L1_dock_0002_11070_local_refine.pdb	1	12	-5.85945	159.96
run_3-L1_dock_0002_11099_local_refine.pdb	1	4	-5.55798	81.12
run_3-L1_dock_0002_11102_local_refine.pdb	1	19	-5.65236	162.64
run_3-L1_dock_0002_11126_local_refine.pdb	1	15	-5.93571	135.23
run_3-L1_dock_0002_11206_local_refine.pdb	1	21	-8.23183	122.2
run_3-L1_dock_0002_11213_local_refine.pdb	1	11	-5.94459	93.6
run_3-L1_dock_0002_11267_local_refine.pdb	1	6	-6.00306	113.99
run_3-L1_dock_0002_11325_local_refine.pdb	1	9	-6.43118	106.42
run_3-L1_dock_0002_11332_local_refine.pdb	1	18	-6.10589	88.68
run_3-L1_dock_0002_11346_local_refine.pdb	1	11	-6.05982	63.52
run_3-L1_dock_0002_11451_local_refine.pdb	1	10	-6.02942	125.12
run_3-L1_dock_0002_11458_local_refine.pdb	1	4	-6.25824	151.1
run_3-L1_dock_0002_11473_local_refine.pdb	1	7	-6.31533	72.91
run_3-L1_dock_0002_11500_local_refine.pdb	2	9; 16	-6.12785	55.95
run_3-L1_dock_0002_11519_local_refine.pdb	1	19	-5.7461	102.35
run_3-L1_dock_0002_11562_local_refine.pdb	1	19	-5.64015	97.58
run_3-L1_dock_0002_11579_local_refine.pdb	1	24	-5.7569	97.66
run_3-L1_dock_0002_11591_local_refine.pdb	2	1; 12	-7.06933	95.99
run_3-L1_dock_0002_11613_local_refine.pdb	1	7	-6.33485	81.72
run_3-L1_dock_0002_11632_local_refine.pdb	1	20	-5.65906	71.06
run_3-L1_dock_0002_11637_local_refine.pdb	1	8	-6.57509	119.13
run_3-L1_dock_0002_11676_local_refine.pdb	1	13	-7.36359	107.99
run_3-L1_dock_0002_11702_local_refine.pdb	1	17	-6.63242	74.7
run_3-L1_dock_0002_11805_local_refine.pdb	1	7	-5.64403	96.81
run_3-L1_dock_0002_11841_local_refine.pdb	1	18	-6.61117	103.52
run_3-L1_dock_0002_11864_local_refine.pdb	1	11	-5.68591	73.5
run_3-L1_dock_0002_11965_local_refine.pdb	1	8	-7.52892	69.45
run_3-L1_dock_0002_12012_local_refine.pdb	1	7	-6.40285	146.61
run_3-L1_dock_0002_12055_local_refine.pdb	1	17	-7.26232	115.77
run_3-L1_dock_0002_12082_local_refine.pdb	1	18	-6.69379	62.46
run_3-L1_dock_0002_12088_local_refine.pdb	1	11	-5.57857	101.98
run_3-L1_dock_0002_12099_local_refine.pdb	2	1; 12	-6.63247	88.3
run_3-L1_dock_0002_12127_local_refine.pdb	1	16	-6.68608	103.08
run_3-L1_dock_0002_12133_local_refine.pdb	2	4; 15	-6.69536	130.54
run_3-L1_dock_0002_12135_local_refine.pdb	1	19	-5.6445	115.59
run_3-L1_dock_0002_12142_local_refine.pdb	1	7	-6.29081	68.71
run_3-L1_dock_0002_12219_local_refine.pdb	1	19	-6.80774	95.23
run_3-L1_dock_0002_12262_local_refine.pdb	2	12; 13	-7.44414	74.45
run_3-L1_dock_0002_12263_local_refine.pdb	1	24	-6.63945	150.21
run_3-L1_dock_0002_12295_local_refine.pdb	1	5	-6.07315	75.11
run_3-L1_dock_0002_12309_local_refine.pdb	2	3; 9	-5.82896	68.3
run_3-L1_dock_0002_12315_local_refine.pdb	1	20	-5.94615	137.34
run_3-L1_dock_0002_12354_local_refine.pdb	1	14	-8.87456	92.92
run_3-L1_dock_0002_12431_local_refine.pdb	1	10	-5.39432	66.8
run_4-L1_dock_0002_00095_local_refine.pdb	1	12	-5.64929	148.81
run_4-L1_dock_0002_00110_local_refine.pdb	1	21	-8.55331	125.52
run_4-L1_dock_0002_00163_local_refine.pdb	1	6	-7.19212	133.88
run_4-L1_dock_0002_00165_local_refine.pdb	1	5	-7.79247	97.29
run_4-L1_dock_0002_00246_local_refine.pdb	1	8	-6.91864	85.29
run_4-L1_dock_0002_00263_local_refine.pdb	1	18	-7.00525	80.26
run_4-L1_dock_0002_00322_local_refine.pdb	1	1	-6.67721	82.65
run_4-L1_dock_0002_00398_local_refine.pdb	1	4	-5.83929	55.82
run_4-L1_dock_0002_00424_local_refine.pdb	1	6	-8.13111	63.93
run_4-L1_dock_0002_00450_local_refine.pdb	1	18	-6.77348	79.11
run_4-L1_dock_0002_00616_local_refine.pdb	1	14	-5.56226	152.15
run_4-L1_dock_0002_00642_local_refine.pdb	1	16	-7.29297	62.57
run_4-L1_dock_0002_00675_local_refine.pdb	1	9	-6.98872	59.43
run_4-L1_dock_0002_00677_local_refine.pdb	1	12	-5.64755	99.97
run_4-L1_dock_0002_00692_local_refine.pdb	1	2	-7.06129	105.29
run_4-L1_dock_0002_00730_local_refine.pdb	1	17	-6.36316	68.1
run_4-L1_dock_0002_00753_local_refine.pdb	1	6	-7.18615	101.43
run_4-L1_dock_0002_00768_local_refine.pdb	1	8	-6.18375	84.68
run_4-L1_dock_0002_00773_local_refine.pdb	1	16	-6.51219	138.12
run_4-L1_dock_0002_00783_local_refine.pdb	1	11	-5.62094	62.04
run_4-L1_dock_0002_00788_local_refine.pdb	1	20	-5.57581	55.36
run_4-L1_dock_0002_00810_local_refine.pdb	1	16	-7.84627	121.89
run_4-L1_dock_0002_00833_local_refine.pdb	1	17	-6.24767	80.3
run_4-L1_dock_0002_00853_local_refine.pdb	1	17	-7.82569	144.2
run_4-L1_dock_0002_00900_local_refine.pdb	1	8	-5.55807	120.02
run_4-L1_dock_0002_00917_local_refine.pdb	1	5	-6.56055	78.61
run_4-L1_dock_0002_00947_local_refine.pdb	1	5	-7.386	158.27
run_4-L1_dock_0002_01137_local_refine.pdb	1	22	-6.17938	126.23
run_4-L1_dock_0002_01195_local_refine.pdb	1	18	-6.73311	139.17
run_4-L1_dock_0002_01215_local_refine.pdb	1	24	-5.64052	154.4
run_4-L1_dock_0002_01227_local_refine.pdb	1	23	-6.13616	151.95
run_4-L1_dock_0002_01250_local_refine.pdb	2	11; 14	-8.00789	60.87
run_4-L1_dock_0002_01252_local_refine.pdb	1	1	-5.90961	64.66
run_4-L1_dock_0002_01279_local_refine.pdb	1	17	-7.74778	165.76
run_4-L1_dock_0002_01290_local_refine.pdb	1	18	-8.28374	127.89
run_4-L1_dock_0002_01350_local_refine.pdb	1	12	-6.69636	88.84
run_4-L1_dock_0002_01352_local_refine.pdb	1	10	-6.17456	56.05
run_4-L1_dock_0002_01360_local_refine.pdb	1	4	-6.36332	92.02
run_4-L1_dock_0002_01364_local_refine.pdb	1	8	-5.70644	168.64
run_4-L1_dock_0002_01425_local_refine.pdb	1	23	-5.52926	130.4
run_4-L1_dock_0002_01429_local_refine.pdb	1	19	-5.65888	84.35
run_4-L1_dock_0002_01431_local_refine.pdb	1	11	-5.61295	153.07
run_4-L1_dock_0002_01493_local_refine.pdb	1	19	-5.85561	117.1
run_4-L1_dock_0002_01622_local_refine.pdb	1	15	-6.47747	56.48
run_4-L1_dock_0002_01648_local_refine.pdb	1	20	-5.89724	135.99
run_4-L1_dock_0002_01699_local_refine.pdb	1	21	-7.69548	89.09
run_4-L1_dock_0002_01822_local_refine.pdb	1	8	-6.41981	106.87
run_4-L1_dock_0002_01833_local_refine.pdb	2	3; 10	-5.93808	93.63
run_4-L1_dock_0002_01929_local_refine.pdb	1	11	-6.52536	100
run_4-L1_dock_0002_01941_local_refine.pdb	1	23	-5.73237	55.79
run_4-L1_dock_0002_02070_local_refine.pdb	1	8	-6.13876	133.17
run_4-L1_dock_0002_02152_local_refine.pdb	1	12	-7.14485	87.74
run_4-L1_dock_0002_02163_local_refine.pdb	1	10	-7.53059	60.13
run_4-L1_dock_0002_02178_local_refine.pdb	1	4	-6.00299	83.4
run_4-L1_dock_0002_02280_local_refine.pdb	1	11	-5.64956	70.01
run_4-L1_dock_0002_02290_local_refine.pdb	1	20	-5.82525	160.07
run_4-L1_dock_0002_02329_local_refine.pdb	1	8	-5.68861	96.55
run_4-L1_dock_0002_02349_local_refine.pdb	1	8	-6.56514	61.44
run_4-L1_dock_0002_02379_local_refine.pdb	1	5	-6.72629	121.99
[truncated: 1,840 more rows]
