# Supplementary material for: Lamin A molecular compression and sliding as mechanisms behind nucleoskeleton elasticity
Source: Nat Commun. 2019 Jul 11;10:3056. doi: 10.1038/s41467-019-11063-6 (PMC6624373; doi:10.1038/s41467-019-11063-6)
Supplement: Supplementary file 16 — Supplementary Data 13 [file 41467_2019_11063_MOESM16_ESM.xlsx]

## Sheet: L12
Supplementary Data 13. List of tandem stagger models from unconstrained Rosetta molecular modelling satisfying cross-links across linker L12. Given are model names, number of satisfied cross-links, satisfied cross-links, Interface score (I_sc), angle between the docked dimeric fragments.
Stable tandem stagger models: 506
Stable non-parallel models: 1955
Model	Cross-links satisfied (count)	Cross-links (IDs)	I_sc	Angle			Cross-link IDs	Cross-link (ResidueType/ResiduePosition/Chain)			Number of Models
run_1-240-260-CD_to_201-219-AB_random_decoupled_00453_local_refine.pdb	1	20	-6.65162	49.17			1	Y211-A	-	D243-A	14
run_1-240-260-CD_to_201-219-AB_random_decoupled_01099_local_refine.pdb	1	22	-6.32519	26.19			2	Y211-B	-	D243-B	2
run_1-240-260-CD_to_201-219-AB_random_decoupled_01115_local_refine.pdb	2	3; 17	-6.44038	39.93			3	K219-A	-	D254-A	111
run_1-240-260-CD_to_201-219-AB_random_decoupled_01363_local_refine.pdb	1	16	-5.10281	38.62			4	K219-B	-	D254-B	77
run_1-240-260-CD_to_201-219-AB_random_decoupled_01679_local_refine.pdb	1	3	-6.04348	34.84			5	T218-A	-	D243-B	5	by symmetry with 6
run_1-240-260-CD_to_201-219-AB_random_decoupled_01736_local_refine.pdb	1	10	-5.46494	22.13			6	T218-B	-	D243-A	5
run_1-240-260-CD_to_201-219-AB_random_decoupled_02013_local_refine.pdb	1	4	-7.516	6.13			7	T218-A	-	E253-A	14	by symmetry with 10
run_1-240-260-CD_to_201-219-AB_random_decoupled_02037_local_refine.pdb	1	1	-5.96221	54.12			8	T218-A	-	E253-B	1
run_1-240-260-CD_to_201-219-AB_random_decoupled_02139_local_refine.pdb	1	16	-5.07981	36.23			9	T218-B	-	E253-A	7
run_1-240-260-CD_to_201-219-AB_random_decoupled_02265_local_refine.pdb	1	22	-7.04647	20.63			10	T218-B	-	E253-B	14
run_1-240-260-CD_to_201-219-AB_random_decoupled_02515_local_refine.pdb	1	3	-6.86074	40.66			11	T218-A	-	D254-A	1
run_1-240-260-CD_to_201-219-AB_random_decoupled_03806_local_refine.pdb	1	19	-5.34823	48.46			12	T218-A	-	D254-B	2	by symmetry with 13
run_1-240-260-CD_to_201-219-AB_random_decoupled_04035_local_refine.pdb	1	20	-6.46885	23.52			13	T218-B	-	D254-A	2
run_1-240-260-CD_to_201-219-AB_random_decoupled_04421_local_refine.pdb	1	1	-5.67741	12.32			14	T218-B	-	D254-B	7
run_1-240-260-CD_to_201-219-AB_random_decoupled_04871_local_refine.pdb	1	4	-5.09761	46.99			15	K219-A	-	D243-A	39
run_1-240-260-CD_to_201-219-AB_random_decoupled_04942_local_refine.pdb	1	14	-5.91238	10.81			16	K219-A	-	D243-B	21
run_1-240-260-CD_to_201-219-AB_random_decoupled_04986_local_refine.pdb	1	20	-5.69446	41.79			17	K219-B	-	D243-A	26
run_1-240-260-CD_to_201-219-AB_random_decoupled_04990_local_refine.pdb	1	22	-5.258	22.23			18	K219-B	-	D243-B	39
run_1-240-260-CD_to_201-219-AB_random_decoupled_05119_local_refine.pdb	1	18	-5.82851	22.65			19	K219-A	-	E247-A	44
run_1-240-260-CD_to_201-219-AB_random_decoupled_05164_local_refine.pdb	1	20	-5.69549	39.12			20	K219-A	-	E247-B	86
run_1-240-260-CD_to_201-219-AB_random_decoupled_05247_local_refine.pdb	1	8	-6.08458	44.75			21	K219-B	-	E247-A	47
run_1-240-260-CD_to_201-219-AB_random_decoupled_05564_local_refine.pdb	1	22	-5.4544	54.75			22	K219-B	-	E247-B	77
run_1-240-260-CD_to_201-219-AB_random_decoupled_06029_local_refine.pdb	1	4	-5.28822	51.53
run_1-240-260-CD_to_201-219-AB_random_decoupled_06169_local_refine.pdb	1	3	-5.23888	52.06
run_1-240-260-CD_to_201-219-AB_random_decoupled_06526_local_refine.pdb	1	17	-5.17942	52.54
run_1-240-260-CD_to_201-219-AB_random_decoupled_06902_local_refine.pdb	1	17	-5.21279	52.25
run_1-240-260-CD_to_201-219-AB_random_decoupled_06942_local_refine.pdb	1	15	-5.85592	22.26
run_1-240-260-CD_to_201-219-AB_random_decoupled_06952_local_refine.pdb	1	3	-5.60484	53.85
run_1-240-260-CD_to_201-219-AB_random_decoupled_06981_local_refine.pdb	1	18	-5.12043	33.24
run_1-240-260-CD_to_201-219-AB_random_decoupled_07051_local_refine.pdb	1	4	-5.66332	20.24
run_1-240-260-CD_to_201-219-AB_random_decoupled_07227_local_refine.pdb	1	19	-6.06082	52.99
run_1-240-260-CD_to_201-219-AB_random_decoupled_07276_local_refine.pdb	1	4	-6.49368	41.01
run_1-240-260-CD_to_201-219-AB_random_decoupled_07377_local_refine.pdb	1	4	-5.2138	33.85
run_1-240-260-CD_to_201-219-AB_random_decoupled_07378_local_refine.pdb	1	3	-6.28073	39.61
run_1-240-260-CD_to_201-219-AB_random_decoupled_07854_local_refine.pdb	1	3	-5.15408	39.62
run_1-240-260-CD_to_201-219-AB_random_decoupled_07889_local_refine.pdb	1	4	-9.18133	5.32
run_1-240-260-CD_to_201-219-AB_random_decoupled_08011_local_refine.pdb	1	19	-7.33301	52.94
run_1-240-260-CD_to_201-219-AB_random_decoupled_08067_local_refine.pdb	1	4	-5.65801	48.19
run_1-240-260-CD_to_201-219-AB_random_decoupled_08214_local_refine.pdb	1	18	-5.48261	25.2
run_1-240-260-CD_to_201-219-AB_random_decoupled_08395_local_refine.pdb	1	18	-5.70089	33.61
run_1-240-260-CD_to_201-219-AB_random_decoupled_08575_local_refine.pdb	1	3	-6.59437	42.87
run_1-240-260-CD_to_201-219-AB_random_decoupled_08760_local_refine.pdb	1	21	-6.77587	18.62
run_1-240-260-CD_to_201-219-AB_random_decoupled_08902_local_refine.pdb	1	17	-5.28144	54.94
run_1-240-260-CD_to_201-219-AB_random_decoupled_08916_local_refine.pdb	1	17	-5.00475	48.13
run_1-240-260-CD_to_201-219-AB_random_decoupled_09154_local_refine.pdb	1	17	-5.73597	41.13
run_1-240-260-CD_to_201-219-AB_random_decoupled_09214_local_refine.pdb	1	21	-5.05696	41.27
run_1-240-260-CD_to_201-219-AB_random_decoupled_09618_local_refine.pdb	1	4	-5.9902	11.78
run_1-240-260-CD_to_201-219-AB_random_decoupled_09638_local_refine.pdb	1	18	-6.09523	44.35
run_1-240-260-CD_to_201-219-AB_random_decoupled_09825_local_refine.pdb	1	4	-6.73319	26.12
run_1-240-260-CD_to_201-219-AB_random_decoupled_10069_local_refine.pdb	1	3	-6.16687	51.5
run_1-240-260-CD_to_201-219-AB_random_decoupled_10258_local_refine.pdb	2	1; 9	-6.12643	15.04
run_1-240-260-CD_to_201-219-AB_random_decoupled_10565_local_refine.pdb	1	20	-5.49762	30.63
run_1-240-260-CD_to_201-219-AB_random_decoupled_10650_local_refine.pdb	1	18	-5.05691	30.56
run_1-240-260-CD_to_201-219-AB_random_decoupled_10673_local_refine.pdb	1	22	-6.40499	53.13
run_1-240-260-CD_to_201-219-AB_random_decoupled_10722_local_refine.pdb	1	22	-5.14728	53.39
run_1-240-260-CD_to_201-219-AB_random_decoupled_10999_local_refine.pdb	1	22	-5.573	30.95
run_1-240-260-CD_to_201-219-AB_random_decoupled_11354_local_refine.pdb	1	1	-5.86423	21.41
run_1-240-260-CD_to_201-219-AB_random_decoupled_11363_local_refine.pdb	1	18	-6.38502	47.63
run_1-240-260-CD_to_201-219-AB_random_decoupled_11621_local_refine.pdb	1	18	-5.70582	50.32
run_1-240-260-CD_to_201-219-AB_random_decoupled_12205_local_refine.pdb	1	20	-6.0185	37.88
run_1-240-260-CD_to_201-219-AB_random_decoupled_12336_local_refine.pdb	1	20	-5.48761	43.8
run_2-240-260-CD_to_201-219-AB_random_decoupled_00124_local_refine.pdb	1	3	-5.25563	32.13
run_2-240-260-CD_to_201-219-AB_random_decoupled_00654_local_refine.pdb	1	10	-6.40472	26.39
run_2-240-260-CD_to_201-219-AB_random_decoupled_00799_local_refine.pdb	1	17	-5.51164	38.99
run_2-240-260-CD_to_201-219-AB_random_decoupled_00822_local_refine.pdb	1	3	-5.35838	49.05
run_2-240-260-CD_to_201-219-AB_random_decoupled_00940_local_refine.pdb	1	19	-5.90737	49.22
run_2-240-260-CD_to_201-219-AB_random_decoupled_00946_local_refine.pdb	1	4	-6.678	20.77
run_2-240-260-CD_to_201-219-AB_random_decoupled_01104_local_refine.pdb	1	22	-6.3218	43.38
run_2-240-260-CD_to_201-219-AB_random_decoupled_01349_local_refine.pdb	1	13	-5.21569	49.14
run_2-240-260-CD_to_201-219-AB_random_decoupled_01648_local_refine.pdb	1	4	-5.57076	34.27
run_2-240-260-CD_to_201-219-AB_random_decoupled_02381_local_refine.pdb	1	19	-5.02108	14.59
run_2-240-260-CD_to_201-219-AB_random_decoupled_02408_local_refine.pdb	1	4	-5.15243	21.32
run_2-240-260-CD_to_201-219-AB_random_decoupled_02691_local_refine.pdb	1	4	-5.05016	23.09
run_2-240-260-CD_to_201-219-AB_random_decoupled_02838_local_refine.pdb	1	3	-5.58695	24.33
run_2-240-260-CD_to_201-219-AB_random_decoupled_02975_local_refine.pdb	1	3	-5.44061	47.39
run_2-240-260-CD_to_201-219-AB_random_decoupled_03160_local_refine.pdb	1	21	-5.95632	49.65
run_2-240-260-CD_to_201-219-AB_random_decoupled_03380_local_refine.pdb	1	19	-5.73955	16.06
run_2-240-260-CD_to_201-219-AB_random_decoupled_03423_local_refine.pdb	1	22	-6.76129	41.8
run_2-240-260-CD_to_201-219-AB_random_decoupled_03499_local_refine.pdb	1	20	-5.45971	38.74
run_2-240-260-CD_to_201-219-AB_random_decoupled_03568_local_refine.pdb	1	22	-5.3531	46.51
run_2-240-260-CD_to_201-219-AB_random_decoupled_03925_local_refine.pdb	1	21	-7.78406	8.99
run_2-240-260-CD_to_201-219-AB_random_decoupled_04102_local_refine.pdb	2	15; 22	-5.85202	37.27
run_2-240-260-CD_to_201-219-AB_random_decoupled_04335_local_refine.pdb	1	21	-5.07285	43.92
run_2-240-260-CD_to_201-219-AB_random_decoupled_04565_local_refine.pdb	1	3	-5.27272	50.95
run_2-240-260-CD_to_201-219-AB_random_decoupled_05150_local_refine.pdb	1	14	-5.00344	19.99
run_2-240-260-CD_to_201-219-AB_random_decoupled_05280_local_refine.pdb	1	3	-7.34623	29.35
run_2-240-260-CD_to_201-219-AB_random_decoupled_05303_local_refine.pdb	1	22	-5.25873	34.58
run_2-240-260-CD_to_201-219-AB_random_decoupled_05368_local_refine.pdb	1	15	-5.37265	29.98
run_2-240-260-CD_to_201-219-AB_random_decoupled_05868_local_refine.pdb	2	15; 22	-5.90706	52.51
run_2-240-260-CD_to_201-219-AB_random_decoupled_06048_local_refine.pdb	1	19	-7.62168	45.7
run_2-240-260-CD_to_201-219-AB_random_decoupled_06116_local_refine.pdb	1	21	-5.03136	9.46
run_2-240-260-CD_to_201-219-AB_random_decoupled_06121_local_refine.pdb	1	18	-7.25422	36.94
run_2-240-260-CD_to_201-219-AB_random_decoupled_06427_local_refine.pdb	1	20	-5.632	42.94
run_2-240-260-CD_to_201-219-AB_random_decoupled_06600_local_refine.pdb	1	22	-5.21948	21.23
run_2-240-260-CD_to_201-219-AB_random_decoupled_06641_local_refine.pdb	1	22	-6.23945	16.13
run_2-240-260-CD_to_201-219-AB_random_decoupled_06810_local_refine.pdb	1	21	-5.70296	52.96
run_2-240-260-CD_to_201-219-AB_random_decoupled_06985_local_refine.pdb	1	18	-5.27779	26.9
run_2-240-260-CD_to_201-219-AB_random_decoupled_07090_local_refine.pdb	1	4	-7.06903	3.35
run_2-240-260-CD_to_201-219-AB_random_decoupled_07138_local_refine.pdb	1	3	-5.0475	42.56
run_2-240-260-CD_to_201-219-AB_random_decoupled_07252_local_refine.pdb	1	22	-5.24888	43.45
run_2-240-260-CD_to_201-219-AB_random_decoupled_07412_local_refine.pdb	1	6	-5.74444	43.43
run_2-240-260-CD_to_201-219-AB_random_decoupled_07455_local_refine.pdb	1	4	-7.18744	27.63
run_2-240-260-CD_to_201-219-AB_random_decoupled_07563_local_refine.pdb	1	16	-5.27711	29.05
run_2-240-260-CD_to_201-219-AB_random_decoupled_07598_local_refine.pdb	1	3	-5.4716	52.52
run_2-240-260-CD_to_201-219-AB_random_decoupled_07767_local_refine.pdb	1	19	-6.22964	26.45
run_2-240-260-CD_to_201-219-AB_random_decoupled_07783_local_refine.pdb	1	3	-5.19855	38.83
run_2-240-260-CD_to_201-219-AB_random_decoupled_08174_local_refine.pdb	1	14	-7.03734	12.64
run_2-240-260-CD_to_201-219-AB_random_decoupled_08328_local_refine.pdb	1	3	-5.97442	48.39
run_2-240-260-CD_to_201-219-AB_random_decoupled_08564_local_refine.pdb	1	3	-6.1819	18.78
run_2-240-260-CD_to_201-219-AB_random_decoupled_08648_local_refine.pdb	1	18	-5.85242	38.22
run_2-240-260-CD_to_201-219-AB_random_decoupled_08827_local_refine.pdb	1	21	-5.95598	35.86
run_2-240-260-CD_to_201-219-AB_random_decoupled_09061_local_refine.pdb	1	22	-5.14665	53.11
run_2-240-260-CD_to_201-219-AB_random_decoupled_09127_local_refine.pdb	1	3	-6.60953	41.16
run_2-240-260-CD_to_201-219-AB_random_decoupled_09262_local_refine.pdb	1	3	-6.77546	26.67
run_2-240-260-CD_to_201-219-AB_random_decoupled_09353_local_refine.pdb	1	16	-5.40209	45.71
run_2-240-260-CD_to_201-219-AB_random_decoupled_09396_local_refine.pdb	1	4	-6.50542	39.99
run_2-240-260-CD_to_201-219-AB_random_decoupled_09512_local_refine.pdb	1	17	-6.88992	53.73
run_2-240-260-CD_to_201-219-AB_random_decoupled_09522_local_refine.pdb	1	1	-8.07099	19.41
run_2-240-260-CD_to_201-219-AB_random_decoupled_09776_local_refine.pdb	1	18	-7.09511	23.52
run_2-240-260-CD_to_201-219-AB_random_decoupled_09831_local_refine.pdb	1	19	-5.05026	44.02
run_2-240-260-CD_to_201-219-AB_random_decoupled_09951_local_refine.pdb	1	15	-5.58222	20.94
run_2-240-260-CD_to_201-219-AB_random_decoupled_10289_local_refine.pdb	1	15	-5.02672	20.12
run_2-240-260-CD_to_201-219-AB_random_decoupled_10455_local_refine.pdb	1	4	-6.03544	26.79
run_2-240-260-CD_to_201-219-AB_random_decoupled_10861_local_refine.pdb	1	3	-5.96788	47.67
run_2-240-260-CD_to_201-219-AB_random_decoupled_11013_local_refine.pdb	1	20	-5.34698	12.41
run_2-240-260-CD_to_201-219-AB_random_decoupled_11074_local_refine.pdb	1	10	-5.13836	19.52
run_2-240-260-CD_to_201-219-AB_random_decoupled_11360_local_refine.pdb	1	20	-5.99294	42.83
run_2-240-260-CD_to_201-219-AB_random_decoupled_11801_local_refine.pdb	1	19	-5.02846	42.54
run_2-240-260-CD_to_201-219-AB_random_decoupled_11892_local_refine.pdb	1	3	-5.63306	45.08
run_2-240-260-CD_to_201-219-AB_random_decoupled_12264_local_refine.pdb	1	10	-5.22481	53.25
run_2-240-260-CD_to_201-219-AB_random_decoupled_12412_local_refine.pdb	1	3	-6.61648	35.36
run_3-240-260-CD_to_201-219-AB_random_decoupled_00087_local_refine.pdb	1	3	-5.63856	25.47
run_3-240-260-CD_to_201-219-AB_random_decoupled_00347_local_refine.pdb	1	15	-5.6964	12.13
run_3-240-260-CD_to_201-219-AB_random_decoupled_00491_local_refine.pdb	1	2	-5.6649	32.89
run_3-240-260-CD_to_201-219-AB_random_decoupled_00500_local_refine.pdb	1	18	-5.27309	6.47
run_3-240-260-CD_to_201-219-AB_random_decoupled_00696_local_refine.pdb	1	19	-5.41115	50.32
run_3-240-260-CD_to_201-219-AB_random_decoupled_01025_local_refine.pdb	1	4	-5.51971	49.92
run_3-240-260-CD_to_201-219-AB_random_decoupled_01068_local_refine.pdb	1	19	-5.15401	52.68
run_3-240-260-CD_to_201-219-AB_random_decoupled_01208_local_refine.pdb	1	10	-5.80726	34.98
run_3-240-260-CD_to_201-219-AB_random_decoupled_01490_local_refine.pdb	1	20	-5.86037	29.44
run_3-240-260-CD_to_201-219-AB_random_decoupled_01769_local_refine.pdb	1	22	-5.92569	39.27
run_3-240-260-CD_to_201-219-AB_random_decoupled_01946_local_refine.pdb	1	3	-5.13314	15.21
run_3-240-260-CD_to_201-219-AB_random_decoupled_02180_local_refine.pdb	1	21	-5.03652	35.12
run_3-240-260-CD_to_201-219-AB_random_decoupled_03667_local_refine.pdb	1	21	-6.5763	30.37
run_3-240-260-CD_to_201-219-AB_random_decoupled_03680_local_refine.pdb	1	19	-6.66192	45.84
run_3-240-260-CD_to_201-219-AB_random_decoupled_03775_local_refine.pdb	1	18	-5.92168	20.14
run_3-240-260-CD_to_201-219-AB_random_decoupled_03893_local_refine.pdb	1	20	-6.0633	41.23
run_3-240-260-CD_to_201-219-AB_random_decoupled_03960_local_refine.pdb	1	13	-7.17944	38
run_3-240-260-CD_to_201-219-AB_random_decoupled_04232_local_refine.pdb	1	18	-5.42806	54.78
run_3-240-260-CD_to_201-219-AB_random_decoupled_04398_local_refine.pdb	1	4	-6.61247	37.1
run_3-240-260-CD_to_201-219-AB_random_decoupled_04841_local_refine.pdb	1	20	-5.03507	45.55
run_3-240-260-CD_to_201-219-AB_random_decoupled_05091_local_refine.pdb	1	3	-7.24606	40.23
run_3-240-260-CD_to_201-219-AB_random_decoupled_05123_local_refine.pdb	1	18	-6.09505	26.52
run_3-240-260-CD_to_201-219-AB_random_decoupled_05615_local_refine.pdb	1	21	-5.87182	47.21
run_3-240-260-CD_to_201-219-AB_random_decoupled_05925_local_refine.pdb	1	3	-6.60058	54.16
run_3-240-260-CD_to_201-219-AB_random_decoupled_06153_local_refine.pdb	1	3	-5.94195	47.55
run_3-240-260-CD_to_201-219-AB_random_decoupled_06208_local_refine.pdb	1	3	-6.35771	39.65
run_3-240-260-CD_to_201-219-AB_random_decoupled_06422_local_refine.pdb	1	4	-7.14459	41.5
run_3-240-260-CD_to_201-219-AB_random_decoupled_06479_local_refine.pdb	1	4	-5.03113	42.42
run_3-240-260-CD_to_201-219-AB_random_decoupled_06628_local_refine.pdb	1	20	-5.92062	25.19
run_3-240-260-CD_to_201-219-AB_random_decoupled_06780_local_refine.pdb	1	22	-5.64816	48.46
run_3-240-260-CD_to_201-219-AB_random_decoupled_06908_local_refine.pdb	1	20	-5.4858	41.52
run_3-240-260-CD_to_201-219-AB_random_decoupled_07000_local_refine.pdb	1	15	-5.15173	12.54
run_3-240-260-CD_to_201-219-AB_random_decoupled_07031_local_refine.pdb	1	20	-5.76906	45.87
run_3-240-260-CD_to_201-219-AB_random_decoupled_07081_local_refine.pdb	1	3	-5.61164	33.56
run_3-240-260-CD_to_201-219-AB_random_decoupled_07301_local_refine.pdb	1	4	-7.09389	4.91
run_3-240-260-CD_to_201-219-AB_random_decoupled_07535_local_refine.pdb	1	22	-5.05715	52.24
run_3-240-260-CD_to_201-219-AB_random_decoupled_07747_local_refine.pdb	1	20	-5.69676	29.81
run_3-240-260-CD_to_201-219-AB_random_decoupled_07781_local_refine.pdb	1	15	-5.87801	37.7
run_3-240-260-CD_to_201-219-AB_random_decoupled_08059_local_refine.pdb	1	15	-5.8641	18.34
run_3-240-260-CD_to_201-219-AB_random_decoupled_08287_local_refine.pdb	1	16	-5.66123	53.75
run_3-240-260-CD_to_201-219-AB_random_decoupled_08328_local_refine.pdb	1	22	-6.34803	49.8
run_3-240-260-CD_to_201-219-AB_random_decoupled_08426_local_refine.pdb	1	20	-5.59448	48.46
run_3-240-260-CD_to_201-219-AB_random_decoupled_08626_local_refine.pdb	1	22	-6.87462	49.26
run_3-240-260-CD_to_201-219-AB_random_decoupled_08674_local_refine.pdb	1	22	-5.25239	51.15
run_3-240-260-CD_to_201-219-AB_random_decoupled_08706_local_refine.pdb	1	15	-5.58868	38.67
run_3-240-260-CD_to_201-219-AB_random_decoupled_09022_local_refine.pdb	1	15	-6.0502	11.91
run_3-240-260-CD_to_201-219-AB_random_decoupled_09039_local_refine.pdb	1	4	-6.61634	18.02
run_3-240-260-CD_to_201-219-AB_random_decoupled_09046_local_refine.pdb	1	15	-5.40836	24.41
run_3-240-260-CD_to_201-219-AB_random_decoupled_09550_local_refine.pdb	1	20	-7.59329	29
run_3-240-260-CD_to_201-219-AB_random_decoupled_09703_local_refine.pdb	2	15; 22	-5.2567	33.88
run_3-240-260-CD_to_201-219-AB_random_decoupled_09724_local_refine.pdb	2	17; 19	-5.37672	46.62
run_3-240-260-CD_to_201-219-AB_random_decoupled_09827_local_refine.pdb	1	21	-5.08945	9.91
run_3-240-260-CD_to_201-219-AB_random_decoupled_09846_local_refine.pdb	1	19	-5.27922	45.09
run_3-240-260-CD_to_201-219-AB_random_decoupled_10132_local_refine.pdb	1	9	-5.08641	26.3
run_3-240-260-CD_to_201-219-AB_random_decoupled_10245_local_refine.pdb	1	3	-6.93749	10.73
run_3-240-260-CD_to_201-219-AB_random_decoupled_10432_local_refine.pdb	1	18	-5.57901	49.39
run_3-240-260-CD_to_201-219-AB_random_decoupled_10560_local_refine.pdb	1	3	-7.62779	36.52
run_3-240-260-CD_to_201-219-AB_random_decoupled_10816_local_refine.pdb	1	20	-5.65159	36.25
run_3-240-260-CD_to_201-219-AB_random_decoupled_11380_local_refine.pdb	2	16; 20	-5.15957	52.36
run_3-240-260-CD_to_201-219-AB_random_decoupled_11678_local_refine.pdb	1	18	-5.36814	26.45
run_3-240-260-CD_to_201-219-AB_random_decoupled_12088_local_refine.pdb	1	15	-5.94612	14.06
run_3-240-260-CD_to_201-219-AB_random_decoupled_12295_local_refine.pdb	1	3	-5.56003	32.33
run_3-240-260-CD_to_201-219-AB_random_decoupled_12409_local_refine.pdb	1	21	-5.27542	31
run_4-240-260-CD_to_201-219-AB_random_decoupled_00023_local_refine.pdb	1	3	-5.38228	50.05
run_4-240-260-CD_to_201-219-AB_random_decoupled_00047_local_refine.pdb	1	22	-5.17132	32.83
run_4-240-260-CD_to_201-219-AB_random_decoupled_00292_local_refine.pdb	1	22	-5.81983	43.29
run_4-240-260-CD_to_201-219-AB_random_decoupled_00304_local_refine.pdb	1	3	-7.71783	32.39
run_4-240-260-CD_to_201-219-AB_random_decoupled_00361_local_refine.pdb	1	21	-5.94723	50.14
run_4-240-260-CD_to_201-219-AB_random_decoupled_00542_local_refine.pdb	1	21	-5.16398	6.64
run_4-240-260-CD_to_201-219-AB_random_decoupled_00556_local_refine.pdb	1	16	-5.27976	36.09
run_4-240-260-CD_to_201-219-AB_random_decoupled_00580_local_refine.pdb	2	3; 21	-5.67545	38.24
run_4-240-260-CD_to_201-219-AB_random_decoupled_00694_local_refine.pdb	1	3	-5.43018	33.39
run_4-240-260-CD_to_201-219-AB_random_decoupled_00709_local_refine.pdb	1	14	-6.08289	17.22
run_4-240-260-CD_to_201-219-AB_random_decoupled_00751_local_refine.pdb	1	20	-5.84332	47.48
run_4-240-260-CD_to_201-219-AB_random_decoupled_01035_local_refine.pdb	1	20	-5.48053	53.7
run_4-240-260-CD_to_201-219-AB_random_decoupled_01175_local_refine.pdb	1	3	-5.77403	34.17
run_4-240-260-CD_to_201-219-AB_random_decoupled_01285_local_refine.pdb	1	20	-5.6778	38.07
run_4-240-260-CD_to_201-219-AB_random_decoupled_01938_local_refine.pdb	1	19	-5.64124	48.7
run_4-240-260-CD_to_201-219-AB_random_decoupled_02192_local_refine.pdb	1	19	-5.1527	44.06
run_4-240-260-CD_to_201-219-AB_random_decoupled_02203_local_refine.pdb	1	10	-6.1823	29.78
run_4-240-260-CD_to_201-219-AB_random_decoupled_02326_local_refine.pdb	1	4	-5.62029	17.44
run_4-240-260-CD_to_201-219-AB_random_decoupled_02567_local_refine.pdb	1	4	-5.75989	44.67
run_4-240-260-CD_to_201-219-AB_random_decoupled_02917_local_refine.pdb	1	20	-6.17267	36.15
run_4-240-260-CD_to_201-219-AB_random_decoupled_02957_local_refine.pdb	1	20	-6.98257	46.56
run_4-240-260-CD_to_201-219-AB_random_decoupled_02966_local_refine.pdb	1	20	-5.54642	33.97
run_4-240-260-CD_to_201-219-AB_random_decoupled_03059_local_refine.pdb	1	17	-5.21634	39.15
run_4-240-260-CD_to_201-219-AB_random_decoupled_03324_local_refine.pdb	1	21	-7.386	16.19
run_4-240-260-CD_to_201-219-AB_random_decoupled_03531_local_refine.pdb	1	22	-5.04611	33.94
run_4-240-260-CD_to_201-219-AB_random_decoupled_03614_local_refine.pdb	1	9	-5.07209	37.42
run_4-240-260-CD_to_201-219-AB_random_decoupled_03646_local_refine.pdb	1	19	-6.85779	51.74
run_4-240-260-CD_to_201-219-AB_random_decoupled_03699_local_refine.pdb	1	21	-5.70782	45.51
run_4-240-260-CD_to_201-219-AB_random_decoupled_03753_local_refine.pdb	1	20	-5.94274	22.83
run_4-240-260-CD_to_201-219-AB_random_decoupled_03862_local_refine.pdb	1	20	-5.30422	35.27
run_4-240-260-CD_to_201-219-AB_random_decoupled_04031_local_refine.pdb	1	20	-5.10385	13.77
run_4-240-260-CD_to_201-219-AB_random_decoupled_04812_local_refine.pdb	1	17	-5.38262	28.52
run_4-240-260-CD_to_201-219-AB_random_decoupled_05109_local_refine.pdb	1	22	-5.07616	52.39
run_4-240-260-CD_to_201-219-AB_random_decoupled_05270_local_refine.pdb	1	17	-5.78677	33.72
run_4-240-260-CD_to_201-219-AB_random_decoupled_05321_local_refine.pdb	1	15	-6.19137	24.45
run_4-240-260-CD_to_201-219-AB_random_decoupled_05405_local_refine.pdb	1	18	-5.44332	34.57
run_4-240-260-CD_to_201-219-AB_random_decoupled_05930_local_refine.pdb	1	20	-5.83562	44.97
run_4-240-260-CD_to_201-219-AB_random_decoupled_06063_local_refine.pdb	1	4	-6.53144	3.53
run_4-240-260-CD_to_201-219-AB_random_decoupled_06135_local_refine.pdb	1	20	-5.75462	49.38
run_4-240-260-CD_to_201-219-AB_random_decoupled_06163_local_refine.pdb	1	3	-6.86055	39.73
run_4-240-260-CD_to_201-219-AB_random_decoupled_06277_local_refine.pdb	1	3	-6.50326	46
run_4-240-260-CD_to_201-219-AB_random_decoupled_06402_local_refine.pdb	1	4	-5.31684	14.78
run_4-240-260-CD_to_201-219-AB_random_decoupled_06455_local_refine.pdb	1	3	-6.20461	52.69
run_4-240-260-CD_to_201-219-AB_random_decoupled_06525_local_refine.pdb	1	4	-5.74658	41.43
run_4-240-260-CD_to_201-219-AB_random_decoupled_06640_local_refine.pdb	1	21	-5.17445	17.82
run_4-240-260-CD_to_201-219-AB_random_decoupled_07139_local_refine.pdb	1	4	-5.14597	29.63
run_4-240-260-CD_to_201-219-AB_random_decoupled_07305_local_refine.pdb	1	15	-6.37519	19.65
run_4-240-260-CD_to_201-219-AB_random_decoupled_07363_local_refine.pdb	1	18	-5.26959	48.46
run_4-240-260-CD_to_201-219-AB_random_decoupled_07369_local_refine.pdb	1	19	-7.19083	48.21
run_4-240-260-CD_to_201-219-AB_random_decoupled_07596_local_refine.pdb	1	20	-5.82057	51.36
run_4-240-260-CD_to_201-219-AB_random_decoupled_07748_local_refine.pdb	1	22	-5.75981	41.03
run_4-240-260-CD_to_201-219-AB_random_decoupled_08100_local_refine.pdb	1	3	-6.59883	30.51
run_4-240-260-CD_to_201-219-AB_random_decoupled_08422_local_refine.pdb	1	3	-5.04554	51.33
run_4-240-260-CD_to_201-219-AB_random_decoupled_08899_local_refine.pdb	1	22	-5.26893	37.73
run_4-240-260-CD_to_201-219-AB_random_decoupled_08906_local_refine.pdb	1	1	-5.716	6.43
run_4-240-260-CD_to_201-219-AB_random_decoupled_09177_local_refine.pdb	1	19	-6.18692	52.73
run_4-240-260-CD_to_201-219-AB_random_decoupled_09770_local_refine.pdb	1	4	-5.1844	36.92
run_4-240-260-CD_to_201-219-AB_random_decoupled_09810_local_refine.pdb	1	14	-5.4679	44.88
run_4-240-260-CD_to_201-219-AB_random_decoupled_09856_local_refine.pdb	1	20	-6.66794	22.97
run_4-240-260-CD_to_201-219-AB_random_decoupled_09889_local_refine.pdb	1	21	-5.13706	19.71
run_4-240-260-CD_to_201-219-AB_random_decoupled_09953_local_refine.pdb	1	3	-5.44629	20.89
run_4-240-260-CD_to_201-219-AB_random_decoupled_10474_local_refine.pdb	1	21	-5.92846	44.35
run_4-240-260-CD_to_201-219-AB_random_decoupled_10477_local_refine.pdb	1	22	-5.41801	53.19
run_4-240-260-CD_to_201-219-AB_random_decoupled_10546_local_refine.pdb	1	19	-5.70685	24.65
run_4-240-260-CD_to_201-219-AB_random_decoupled_10702_local_refine.pdb	1	20	-5.25513	17.84
run_4-240-260-CD_to_201-219-AB_random_decoupled_10883_local_refine.pdb	1	3	-5.65193	41.53
run_4-240-260-CD_to_201-219-AB_random_decoupled_11072_local_refine.pdb	1	22	-5.34606	31.3
run_4-240-260-CD_to_201-219-AB_random_decoupled_11748_local_refine.pdb	1	17	-5.64906	19.46
run_4-240-260-CD_to_201-219-AB_random_decoupled_11878_local_refine.pdb	1	18	-5.67102	29.82
run_4-240-260-CD_to_201-219-AB_random_decoupled_12050_local_refine.pdb	1	15	-5.86829	28.15
run_4-240-260-CD_to_201-219-AB_random_decoupled_12287_local_refine.pdb	1	3	-6.06485	43.45
run_4-240-260-CD_to_201-219-AB_random_decoupled_12350_local_refine.pdb	1	17	-5.08764	54.98
run_4-240-260-CD_to_201-219-AB_random_decoupled_12380_local_refine.pdb	1	3	-7.3922	36.77
run_5-240-260-CD_to_201-219-AB_random_decoupled_00337_local_refine.pdb	1	20	-5.64555	54.74
run_5-240-260-CD_to_201-219-AB_random_decoupled_00556_local_refine.pdb	1	3	-6.79764	25.77
run_5-240-260-CD_to_201-219-AB_random_decoupled_00761_local_refine.pdb	1	20	-5.21262	26.84
run_5-240-260-CD_to_201-219-AB_random_decoupled_00949_local_refine.pdb	1	3	-6.31689	40.09
run_5-240-260-CD_to_201-219-AB_random_decoupled_01226_local_refine.pdb	1	22	-5.2524	33.73
run_5-240-260-CD_to_201-219-AB_random_decoupled_01311_local_refine.pdb	1	19	-5.26264	31.06
run_5-240-260-CD_to_201-219-AB_random_decoupled_01315_local_refine.pdb	1	19	-6.35392	50.04
run_5-240-260-CD_to_201-219-AB_random_decoupled_01610_local_refine.pdb	1	18	-5.2331	49.42
run_5-240-260-CD_to_201-219-AB_random_decoupled_01990_local_refine.pdb	1	4	-5.81648	20.82
run_5-240-260-CD_to_201-219-AB_random_decoupled_02048_local_refine.pdb	1	3	-5.80679	33.69
run_5-240-260-CD_to_201-219-AB_random_decoupled_02303_local_refine.pdb	1	20	-5.9061	37.99
run_5-240-260-CD_to_201-219-AB_random_decoupled_02464_local_refine.pdb	1	19	-7.04534	3.93
run_5-240-260-CD_to_201-219-AB_random_decoupled_02646_local_refine.pdb	1	3	-5.13969	13.25
run_5-240-260-CD_to_201-219-AB_random_decoupled_02746_local_refine.pdb	2	3; 17	-5.7826	45.36
run_5-240-260-CD_to_201-219-AB_random_decoupled_02925_local_refine.pdb	1	6	-5.71665	6.93
run_5-240-260-CD_to_201-219-AB_random_decoupled_02988_local_refine.pdb	1	20	-5.99694	46.56
run_5-240-260-CD_to_201-219-AB_random_decoupled_03188_local_refine.pdb	1	17	-5.98898	50.35
run_5-240-260-CD_to_201-219-AB_random_decoupled_03258_local_refine.pdb	1	3	-6.28778	51.75
run_5-240-260-CD_to_201-219-AB_random_decoupled_03506_local_refine.pdb	1	4	-5.47095	34.84
run_5-240-260-CD_to_201-219-AB_random_decoupled_03700_local_refine.pdb	1	3	-6.98309	38.89
run_5-240-260-CD_to_201-219-AB_random_decoupled_03940_local_refine.pdb	1	22	-6.32787	37.48
run_5-240-260-CD_to_201-219-AB_random_decoupled_04051_local_refine.pdb	1	22	-6.14178	43.99
run_5-240-260-CD_to_201-219-AB_random_decoupled_04197_local_refine.pdb	1	21	-5.12448	19.65
run_5-240-260-CD_to_201-219-AB_random_decoupled_04286_local_refine.pdb	1	19	-5.1634	29.32
run_5-240-260-CD_to_201-219-AB_random_decoupled_04392_local_refine.pdb	1	4	-7.7077	7.34
run_5-240-260-CD_to_201-219-AB_random_decoupled_04404_local_refine.pdb	1	16	-5.14091	33.46
run_5-240-260-CD_to_201-219-AB_random_decoupled_04455_local_refine.pdb	1	22	-6.75469	46.83
run_5-240-260-CD_to_201-219-AB_random_decoupled_04488_local_refine.pdb	1	3	-5.45771	35.19
run_5-240-260-CD_to_201-219-AB_random_decoupled_04571_local_refine.pdb	1	9	-5.54461	51.25
run_5-240-260-CD_to_201-219-AB_random_decoupled_04670_local_refine.pdb	1	20	-6.1243	46.47
run_5-240-260-CD_to_201-219-AB_random_decoupled_04904_local_refine.pdb	1	10	-5.30594	35.5
run_5-240-260-CD_to_201-219-AB_random_decoupled_05148_local_refine.pdb	1	20	-5.63772	36
run_5-240-260-CD_to_201-219-AB_random_decoupled_05257_local_refine.pdb	1	15	-5.57532	21.67
run_5-240-260-CD_to_201-219-AB_random_decoupled_05456_local_refine.pdb	1	22	-6.96856	32.4
run_5-240-260-CD_to_201-219-AB_random_decoupled_06147_local_refine.pdb	1	22	-5.62424	38.35
run_5-240-260-CD_to_201-219-AB_random_decoupled_06254_local_refine.pdb	1	17	-5.52511	51.64
run_5-240-260-CD_to_201-219-AB_random_decoupled_06268_local_refine.pdb	1	21	-6.63721	52.94
run_5-240-260-CD_to_201-219-AB_random_decoupled_06300_local_refine.pdb	1	19	-6.13314	42.37
run_5-240-260-CD_to_201-219-AB_random_decoupled_06710_local_refine.pdb	1	3	-5.08331	42.37
run_5-240-260-CD_to_201-219-AB_random_decoupled_06768_local_refine.pdb	1	21	-6.49255	28.12
run_5-240-260-CD_to_201-219-AB_random_decoupled_07332_local_refine.pdb	1	17	-5.47821	44.77
run_5-240-260-CD_to_201-219-AB_random_decoupled_07927_local_refine.pdb	1	18	-5.61394	31.58
run_5-240-260-CD_to_201-219-AB_random_decoupled_08407_local_refine.pdb	1	4	-6.63919	29.38
run_5-240-260-CD_to_201-219-AB_random_decoupled_08617_local_refine.pdb	1	20	-5.09458	38.33
run_5-240-260-CD_to_201-219-AB_random_decoupled_08688_local_refine.pdb	1	20	-7.83429	44.07
run_5-240-260-CD_to_201-219-AB_random_decoupled_08833_local_refine.pdb	1	11	-6.0028	38.82
run_5-240-260-CD_to_201-219-AB_random_decoupled_09007_local_refine.pdb	1	18	-5.25561	45.76
run_5-240-260-CD_to_201-219-AB_random_decoupled_09158_local_refine.pdb	1	4	-5.94473	39.23
run_5-240-260-CD_to_201-219-AB_random_decoupled_09181_local_refine.pdb	1	19	-5.70759	41.52
run_5-240-260-CD_to_201-219-AB_random_decoupled_09199_local_refine.pdb	1	4	-6.84369	42.27
run_5-240-260-CD_to_201-219-AB_random_decoupled_09722_local_refine.pdb	1	18	-5.38453	28.63
run_5-240-260-CD_to_201-219-AB_random_decoupled_09994_local_refine.pdb	1	3	-6.1174	15.95
run_5-240-260-CD_to_201-219-AB_random_decoupled_10013_local_refine.pdb	1	21	-5.57728	26.01
run_5-240-260-CD_to_201-219-AB_random_decoupled_10097_local_refine.pdb	1	16	-5.19471	37.54
run_5-240-260-CD_to_201-219-AB_random_decoupled_10249_local_refine.pdb	1	4	-8.08437	31.23
run_5-240-260-CD_to_201-219-AB_random_decoupled_10296_local_refine.pdb	1	20	-5.88364	34.44
run_5-240-260-CD_to_201-219-AB_random_decoupled_10471_local_refine.pdb	1	20	-5.53074	32.44
run_5-240-260-CD_to_201-219-AB_random_decoupled_10771_local_refine.pdb	1	15	-5.5116	28.24
run_5-240-260-CD_to_201-219-AB_random_decoupled_10955_local_refine.pdb	1	22	-6.73472	17.41
run_5-240-260-CD_to_201-219-AB_random_decoupled_11104_local_refine.pdb	1	14	-6.3996	19.92
run_5-240-260-CD_to_201-219-AB_random_decoupled_11629_local_refine.pdb	1	4	-6.96223	35.74
run_5-240-260-CD_to_201-219-AB_random_decoupled_11863_local_refine.pdb	1	16	-5.28596	35.59
run_5-240-260-CD_to_201-219-AB_random_decoupled_11910_local_refine.pdb	1	17	-5.41976	30.73
run_5-240-260-CD_to_201-219-AB_random_decoupled_12265_local_refine.pdb	1	20	-5.41052	10.6
run_5-240-260-CD_to_201-219-AB_random_decoupled_12393_local_refine.pdb	1	20	-5.48112	16.77
run_6-240-260-CD_to_201-219-AB_random_decoupled_00059_local_refine.pdb	1	20	-5.36257	39.24
run_6-240-260-CD_to_201-219-AB_random_decoupled_00129_local_refine.pdb	1	19	-5.74905	39.85
run_6-240-260-CD_to_201-219-AB_random_decoupled_00367_local_refine.pdb	1	4	-6.05407	2.39
run_6-240-260-CD_to_201-219-AB_random_decoupled_00372_local_refine.pdb	1	3	-5.67053	41.4
run_6-240-260-CD_to_201-219-AB_random_decoupled_00542_local_refine.pdb	1	1	-5.47504	10.43
run_6-240-260-CD_to_201-219-AB_random_decoupled_00600_local_refine.pdb	1	15	-6.23344	38.5
run_6-240-260-CD_to_201-219-AB_random_decoupled_03002_local_refine.pdb	1	10	-5.91394	50.56
run_6-240-260-CD_to_201-219-AB_random_decoupled_03124_local_refine.pdb	1	4	-5.80705	24.11
run_6-240-260-CD_to_201-219-AB_random_decoupled_03151_local_refine.pdb	1	3	-6.40069	48.06
run_6-240-260-CD_to_201-219-AB_random_decoupled_03205_local_refine.pdb	1	3	-6.71266	40.31
run_6-240-260-CD_to_201-219-AB_random_decoupled_03423_local_refine.pdb	1	18	-5.5075	39.68
run_6-240-260-CD_to_201-219-AB_random_decoupled_03711_local_refine.pdb	1	6	-5.8688	52.58
run_6-240-260-CD_to_201-219-AB_random_decoupled_04088_local_refine.pdb	1	3	-5.59143	48.05
run_6-240-260-CD_to_201-219-AB_random_decoupled_04307_local_refine.pdb	1	3	-5.66922	51.87
run_6-240-260-CD_to_201-219-AB_random_decoupled_04422_local_refine.pdb	1	4	-7.8736	26.56
run_6-240-260-CD_to_201-219-AB_random_decoupled_04496_local_refine.pdb	1	19	-5.77974	29.2
run_6-240-260-CD_to_201-219-AB_random_decoupled_04742_local_refine.pdb	1	20	-5.47988	34.18
run_6-240-260-CD_to_201-219-AB_random_decoupled_04958_local_refine.pdb	1	3	-7.28046	35.54
run_6-240-260-CD_to_201-219-AB_random_decoupled_05079_local_refine.pdb	1	22	-6.58915	16.07
run_6-240-260-CD_to_201-219-AB_random_decoupled_05203_local_refine.pdb	1	10	-6.26006	42.55
run_6-240-260-CD_to_201-219-AB_random_decoupled_05474_local_refine.pdb	1	21	-6.15157	44.86
run_6-240-260-CD_to_201-219-AB_random_decoupled_05588_local_refine.pdb	1	22	-5.06	50.91
run_6-240-260-CD_to_201-219-AB_random_decoupled_05615_local_refine.pdb	1	3	-6.07205	46.97
run_6-240-260-CD_to_201-219-AB_random_decoupled_05848_local_refine.pdb	1	20	-5.74656	45.29
run_6-240-260-CD_to_201-219-AB_random_decoupled_05992_local_refine.pdb	1	4	-7.10175	24.4
run_6-240-260-CD_to_201-219-AB_random_decoupled_06193_local_refine.pdb	1	4	-6.42443	36.19
run_6-240-260-CD_to_201-219-AB_random_decoupled_06251_local_refine.pdb	1	16	-5.34399	44.3
run_6-240-260-CD_to_201-219-AB_random_decoupled_06345_local_refine.pdb	1	21	-5.64953	9.26
run_6-240-260-CD_to_201-219-AB_random_decoupled_06486_local_refine.pdb	1	18	-5.72914	19.61
run_6-240-260-CD_to_201-219-AB_random_decoupled_06724_local_refine.pdb	1	20	-5.40877	13.2
run_6-240-260-CD_to_201-219-AB_random_decoupled_06824_local_refine.pdb	1	22	-6.83131	25.99
run_6-240-260-CD_to_201-219-AB_random_decoupled_07581_local_refine.pdb	1	9	-7.75999	33.71
run_6-240-260-CD_to_201-219-AB_random_decoupled_07587_local_refine.pdb	1	22	-5.09603	39.23
run_6-240-260-CD_to_201-219-AB_random_decoupled_07860_local_refine.pdb	1	20	-5.38451	48.92
run_6-240-260-CD_to_201-219-AB_random_decoupled_08031_local_refine.pdb	1	10	-5.99097	50.3
run_6-240-260-CD_to_201-219-AB_random_decoupled_08238_local_refine.pdb	1	1	-5.82997	9.95
run_6-240-260-CD_to_201-219-AB_random_decoupled_09073_local_refine.pdb	1	19	-7.68121	52.34
run_6-240-260-CD_to_201-219-AB_random_decoupled_09304_local_refine.pdb	1	20	-6.25826	43.65
run_6-240-260-CD_to_201-219-AB_random_decoupled_10444_local_refine.pdb	1	4	-6.26972	48.16
run_6-240-260-CD_to_201-219-AB_random_decoupled_10573_local_refine.pdb	1	3	-5.82216	46.18
run_6-240-260-CD_to_201-219-AB_random_decoupled_10674_local_refine.pdb	1	3	-7.10548	14.24
run_6-240-260-CD_to_201-219-AB_random_decoupled_10937_local_refine.pdb	1	15	-5.11664	52.72
run_6-240-260-CD_to_201-219-AB_random_decoupled_11041_local_refine.pdb	1	3	-5.14399	26.2
run_6-240-260-CD_to_201-219-AB_random_decoupled_11073_local_refine.pdb	1	19	-5.02935	46.17
run_6-240-260-CD_to_201-219-AB_random_decoupled_11232_local_refine.pdb	1	16	-5.72993	21.03
run_6-240-260-CD_to_201-219-AB_random_decoupled_11242_local_refine.pdb	1	20	-5.69511	12.49
run_6-240-260-CD_to_201-219-AB_random_decoupled_11587_local_refine.pdb	1	3	-8.39591	28.74
run_6-240-260-CD_to_201-219-AB_random_decoupled_11657_local_refine.pdb	1	1	-5.27336	40.36
run_6-240-260-CD_to_201-219-AB_random_decoupled_11933_local_refine.pdb	1	22	-6.46077	50.57
run_6-240-260-CD_to_201-219-AB_random_decoupled_12063_local_refine.pdb	1	3	-5.80008	43.84
run_6-240-260-CD_to_201-219-AB_random_decoupled_12244_local_refine.pdb	1	21	-5.09383	48.93
run_6-240-260-CD_to_201-219-AB_random_decoupled_12245_local_refine.pdb	1	3	-6.08843	52.02
run_7-240-260-CD_to_201-219-AB_random_decoupled_00079_local_refine.pdb	1	4	-6.13386	12.68
run_7-240-260-CD_to_201-219-AB_random_decoupled_00152_local_refine.pdb	1	22	-5.71615	34.19
run_7-240-260-CD_to_201-219-AB_random_decoupled_00921_local_refine.pdb	1	3	-6.96552	39.77
run_7-240-260-CD_to_201-219-AB_random_decoupled_00935_local_refine.pdb	1	18	-6.39679	23.51
run_7-240-260-CD_to_201-219-AB_random_decoupled_01364_local_refine.pdb	1	22	-6.05513	51.86
run_7-240-260-CD_to_201-219-AB_random_decoupled_01448_local_refine.pdb	2	15; 22	-5.80465	49.66
run_7-240-260-CD_to_201-219-AB_random_decoupled_01486_local_refine.pdb	1	1	-5.18332	6.56
run_7-240-260-CD_to_201-219-AB_random_decoupled_01929_local_refine.pdb	1	21	-6.40792	50.23
run_7-240-260-CD_to_201-219-AB_random_decoupled_02016_local_refine.pdb	1	22	-6.77924	13.51
run_7-240-260-CD_to_201-219-AB_random_decoupled_02086_local_refine.pdb	1	3	-5.18738	50.75
run_7-240-260-CD_to_201-219-AB_random_decoupled_02121_local_refine.pdb	1	19	-5.66778	42.01
run_7-240-260-CD_to_201-219-AB_random_decoupled_02128_local_refine.pdb	1	18	-5.42412	19.71
run_7-240-260-CD_to_201-219-AB_random_decoupled_02190_local_refine.pdb	1	4	-5.55497	8.54
run_7-240-260-CD_to_201-219-AB_random_decoupled_02616_local_refine.pdb	1	22	-6.62024	27.54
run_7-240-260-CD_to_201-219-AB_random_decoupled_02891_local_refine.pdb	1	20	-5.53136	48.57
run_7-240-260-CD_to_201-219-AB_random_decoupled_03145_local_refine.pdb	1	3	-6.03949	31.54
run_7-240-260-CD_to_201-219-AB_random_decoupled_03314_local_refine.pdb	1	1	-5.1959	18.06
run_7-240-260-CD_to_201-219-AB_random_decoupled_03834_local_refine.pdb	1	10	-5.00073	38.29
run_7-240-260-CD_to_201-219-AB_random_decoupled_03896_local_refine.pdb	1	16	-5.28032	51.74
run_7-240-260-CD_to_201-219-AB_random_decoupled_03904_local_refine.pdb	1	21	-5.31339	23.2
run_7-240-260-CD_to_201-219-AB_random_decoupled_03914_local_refine.pdb	1	9	-5.25942	50.34
run_7-240-260-CD_to_201-219-AB_random_decoupled_03936_local_refine.pdb	1	19	-7.3201	39.13
run_7-240-260-CD_to_201-219-AB_random_decoupled_03944_local_refine.pdb	1	15	-6.38819	28.07
run_7-240-260-CD_to_201-219-AB_random_decoupled_04369_local_refine.pdb	1	3	-5.20208	48.32
run_7-240-260-CD_to_201-219-AB_random_decoupled_04614_local_refine.pdb	1	3	-6.57925	25.48
run_7-240-260-CD_to_201-219-AB_random_decoupled_04809_local_refine.pdb	1	21	-7.03058	42.52
run_7-240-260-CD_to_201-219-AB_random_decoupled_04861_local_refine.pdb	1	20	-5.20936	32.05
run_7-240-260-CD_to_201-219-AB_random_decoupled_04889_local_refine.pdb	1	4	-5.04977	53.43
run_7-240-260-CD_to_201-219-AB_random_decoupled_04895_local_refine.pdb	1	19	-5.21348	46.64
run_7-240-260-CD_to_201-219-AB_random_decoupled_04965_local_refine.pdb	1	22	-6.74806	33.68
run_7-240-260-CD_to_201-219-AB_random_decoupled_05086_local_refine.pdb	1	3	-7.13949	42.14
run_7-240-260-CD_to_201-219-AB_random_decoupled_05159_local_refine.pdb	1	15	-6.46801	51.16
run_7-240-260-CD_to_201-219-AB_random_decoupled_05279_local_refine.pdb	1	3	-6.94882	44.87
run_7-240-260-CD_to_201-219-AB_random_decoupled_05645_local_refine.pdb	1	6	-5.59727	33.54
run_7-240-260-CD_to_201-219-AB_random_decoupled_05763_local_refine.pdb	1	3	-5.5552	8.97
run_7-240-260-CD_to_201-219-AB_random_decoupled_05789_local_refine.pdb	1	20	-5.42964	40.34
run_7-240-260-CD_to_201-219-AB_random_decoupled_05820_local_refine.pdb	1	20	-5.12642	40.15
run_7-240-260-CD_to_201-219-AB_random_decoupled_05931_local_refine.pdb	1	19	-5.08157	36.27
run_7-240-260-CD_to_201-219-AB_random_decoupled_06469_local_refine.pdb	1	22	-5.87895	37.03
run_7-240-260-CD_to_201-219-AB_random_decoupled_07080_local_refine.pdb	1	10	-6.56548	41.31
run_7-240-260-CD_to_201-219-AB_random_decoupled_07448_local_refine.pdb	1	18	-5.3701	31.94
run_7-240-260-CD_to_201-219-AB_random_decoupled_07655_local_refine.pdb	1	15	-7.08866	41.51
run_7-240-260-CD_to_201-219-AB_random_decoupled_07690_local_refine.pdb	1	18	-5.75562	30.5
run_7-240-260-CD_to_201-219-AB_random_decoupled_07758_local_refine.pdb	1	21	-5.29499	43.41
run_7-240-260-CD_to_201-219-AB_random_decoupled_07817_local_refine.pdb	1	20	-6.0149	31.77
run_7-240-260-CD_to_201-219-AB_random_decoupled_07844_local_refine.pdb	1	17	-5.12666	44.53
run_7-240-260-CD_to_201-219-AB_random_decoupled_07850_local_refine.pdb	1	15	-5.4284	36.34
run_7-240-260-CD_to_201-219-AB_random_decoupled_08453_local_refine.pdb	1	21	-6.83359	45.61
run_7-240-260-CD_to_201-219-AB_random_decoupled_08643_local_refine.pdb	1	4	-5.36172	2.81
run_7-240-260-CD_to_201-219-AB_random_decoupled_08734_local_refine.pdb	1	3	-6.54427	29.32
run_7-240-260-CD_to_201-219-AB_random_decoupled_09426_local_refine.pdb	1	3	-7.72684	49.74
run_7-240-260-CD_to_201-219-AB_random_decoupled_09438_local_refine.pdb	1	19	-5.13336	40.15
run_7-240-260-CD_to_201-219-AB_random_decoupled_09507_local_refine.pdb	1	18	-5.5392	36.72
run_7-240-260-CD_to_201-219-AB_random_decoupled_09856_local_refine.pdb	1	22	-7.17511	36.01
run_7-240-260-CD_to_201-219-AB_random_decoupled_09960_local_refine.pdb	1	16	-5.26501	36.98
run_7-240-260-CD_to_201-219-AB_random_decoupled_09968_local_refine.pdb	1	4	-5.63724	51.5
run_7-240-260-CD_to_201-219-AB_random_decoupled_10158_local_refine.pdb	1	22	-5.61653	41.37
run_7-240-260-CD_to_201-219-AB_random_decoupled_10299_local_refine.pdb	1	20	-5.72389	30.36
run_7-240-260-CD_to_201-219-AB_random_decoupled_10778_local_refine.pdb	1	22	-8.00702	23.69
run_7-240-260-CD_to_201-219-AB_random_decoupled_10896_local_refine.pdb	1	17	-5.878	52.18
run_7-240-260-CD_to_201-219-AB_random_decoupled_12192_local_refine.pdb	1	4	-5.60664	20.15
run_8-240-260-CD_to_201-219-AB_random_decoupled_00841_local_refine.pdb	1	20	-5.14985	24.12
run_8-240-260-CD_to_201-219-AB_random_decoupled_00845_local_refine.pdb	1	10	-5.25523	11
run_8-240-260-CD_to_201-219-AB_random_decoupled_01295_local_refine.pdb	1	4	-6.74068	30.06
run_8-240-260-CD_to_201-219-AB_random_decoupled_01428_local_refine.pdb	1	3	-6.4576	25.56
run_8-240-260-CD_to_201-219-AB_random_decoupled_01591_local_refine.pdb	1	17	-6.69697	24.4
run_8-240-260-CD_to_201-219-AB_random_decoupled_01868_local_refine.pdb	1	20	-5.98815	51.51
run_8-240-260-CD_to_201-219-AB_random_decoupled_02216_local_refine.pdb	1	21	-7.35149	42.35
run_8-240-260-CD_to_201-219-AB_random_decoupled_02219_local_refine.pdb	1	16	-5.03169	51.08
run_8-240-260-CD_to_201-219-AB_random_decoupled_02303_local_refine.pdb	1	15	-6.18877	44.62
run_8-240-260-CD_to_201-219-AB_random_decoupled_02433_local_refine.pdb	1	3	-7.32861	52.38
run_8-240-260-CD_to_201-219-AB_random_decoupled_02623_local_refine.pdb	1	3	-6.72668	39.19
run_8-240-260-CD_to_201-219-AB_random_decoupled_02849_local_refine.pdb	1	3	-7.97158	24.53
run_8-240-260-CD_to_201-219-AB_random_decoupled_03137_local_refine.pdb	1	20	-5.42769	50.42
run_8-240-260-CD_to_201-219-AB_random_decoupled_03280_local_refine.pdb	1	20	-6.19219	23.34
run_8-240-260-CD_to_201-219-AB_random_decoupled_03473_local_refine.pdb	1	3	-5.20116	43.92
run_8-240-260-CD_to_201-219-AB_random_decoupled_03489_local_refine.pdb	1	4	-6.25832	50.2
run_8-240-260-CD_to_201-219-AB_random_decoupled_03623_local_refine.pdb	1	18	-5.26714	36.58
run_8-240-260-CD_to_201-219-AB_random_decoupled_03845_local_refine.pdb	1	9	-5.16776	18.87
run_8-240-260-CD_to_201-219-AB_random_decoupled_04334_local_refine.pdb	1	4	-6.46441	37.55
run_8-240-260-CD_to_201-219-AB_random_decoupled_04411_local_refine.pdb	1	15	-6.38638	31.69
run_8-240-260-CD_to_201-219-AB_random_decoupled_04611_local_refine.pdb	1	20	-5.84563	22.1
run_8-240-260-CD_to_201-219-AB_random_decoupled_04625_local_refine.pdb	1	21	-5.11195	13.26
run_8-240-260-CD_to_201-219-AB_random_decoupled_04686_local_refine.pdb	1	17	-5.70926	35.97
run_8-240-260-CD_to_201-219-AB_random_decoupled_04860_local_refine.pdb	1	15	-5.27092	32.61
run_8-240-260-CD_to_201-219-AB_random_decoupled_05229_local_refine.pdb	1	3	-6.15117	52.9
run_8-240-260-CD_to_201-219-AB_random_decoupled_05239_local_refine.pdb	1	22	-5.17754	47.17
run_8-240-260-CD_to_201-219-AB_random_decoupled_05397_local_refine.pdb	1	21	-7.44638	29.64
run_8-240-260-CD_to_201-219-AB_random_decoupled_05450_local_refine.pdb	1	2	-5.78393	18.14
run_8-240-260-CD_to_201-219-AB_random_decoupled_05498_local_refine.pdb	1	19	-5.72324	34.99
run_8-240-260-CD_to_201-219-AB_random_decoupled_05559_local_refine.pdb	1	22	-5.69035	27.68
run_8-240-260-CD_to_201-219-AB_random_decoupled_05572_local_refine.pdb	1	20	-5.01167	35.94
run_8-240-260-CD_to_201-219-AB_random_decoupled_05987_local_refine.pdb	1	3	-5.79772	52.42
run_8-240-260-CD_to_201-219-AB_random_decoupled_06111_local_refine.pdb	1	4	-5.00551	34.48
run_8-240-260-CD_to_201-219-AB_random_decoupled_06204_local_refine.pdb	1	3	-5.00583	40.15
run_8-240-260-CD_to_201-219-AB_random_decoupled_06442_local_refine.pdb	1	3	-5.24862	46.22
run_8-240-260-CD_to_201-219-AB_random_decoupled_06460_local_refine.pdb	1	3	-6.21248	42.28
run_8-240-260-CD_to_201-219-AB_random_decoupled_06585_local_refine.pdb	1	22	-5.3235	51.19
run_8-240-260-CD_to_201-219-AB_random_decoupled_06844_local_refine.pdb	1	22	-5.03457	35.74
run_8-240-260-CD_to_201-219-AB_random_decoupled_06964_local_refine.pdb	1	4	-5.65046	52.27
run_8-240-260-CD_to_201-219-AB_random_decoupled_07293_local_refine.pdb	1	6	-5.8225	52.47
run_8-240-260-CD_to_201-219-AB_random_decoupled_07347_local_refine.pdb	1	3	-6.29003	54.15
run_8-240-260-CD_to_201-219-AB_random_decoupled_07349_local_refine.pdb	1	19	-5.60416	45.86
run_8-240-260-CD_to_201-219-AB_random_decoupled_08266_local_refine.pdb	1	3	-7.08529	48.44
run_8-240-260-CD_to_201-219-AB_random_decoupled_08427_local_refine.pdb	1	4	-7.34956	52.43
run_8-240-260-CD_to_201-219-AB_random_decoupled_08703_local_refine.pdb	1	4	-6.62487	53.95
run_8-240-260-CD_to_201-219-AB_random_decoupled_09197_local_refine.pdb	1	21	-5.80309	45.61
run_8-240-260-CD_to_201-219-AB_random_decoupled_09273_local_refine.pdb	1	15	-6.41761	26.41
run_8-240-260-CD_to_201-219-AB_random_decoupled_09346_local_refine.pdb	1	20	-6.33626	50.18
run_8-240-260-CD_to_201-219-AB_random_decoupled_09692_local_refine.pdb	1	19	-5.58191	50.2
run_8-240-260-CD_to_201-219-AB_random_decoupled_09777_local_refine.pdb	1	3	-7.9076	41.5
run_8-240-260-CD_to_201-219-AB_random_decoupled_10373_local_refine.pdb	1	18	-5.50201	8.36
run_8-240-260-CD_to_201-219-AB_random_decoupled_10470_local_refine.pdb	1	20	-5.43902	24.99
run_8-240-260-CD_to_201-219-AB_random_decoupled_11074_local_refine.pdb	1	3	-5.39524	29.79
run_8-240-260-CD_to_201-219-AB_random_decoupled_11318_local_refine.pdb	1	20	-5.003	21.73
run_8-240-260-CD_to_201-219-AB_random_decoupled_11829_local_refine.pdb	1	15	-5.89615	47.12
run_8-240-260-CD_to_201-219-AB_random_decoupled_11848_local_refine.pdb	1	1	-5.75933	36.08
run_8-240-260-CD_to_201-219-AB_random_decoupled_11871_local_refine.pdb	1	16	-5.60912	42.64
run_8-240-260-CD_to_201-219-AB_random_decoupled_12231_local_refine.pdb	1	3	-6.36471	43.4
run_8-240-260-CD_to_201-219-AB_random_decoupled_12244_local_refine.pdb	1	4	-6.45332	31.69
run_8-240-260-CD_to_201-219-AB_random_decoupled_12283_local_refine.pdb	1	20	-5.4173	54.08
run_8-240-260-CD_to_201-219-AB_random_decoupled_12285_local_refine.pdb	1	3	-5.64624	46.81
run_1-240-260-CD_to_201-219-AB_random_decoupled_00031_local_refine.pdb	1	19	-5.07908	108.98
run_1-240-260-CD_to_201-219-AB_random_decoupled_00100_local_refine.pdb	1	19	-5.0978	87.71
run_1-240-260-CD_to_201-219-AB_random_decoupled_00137_local_refine.pdb	1	16	-6.03808	154.57
run_1-240-260-CD_to_201-219-AB_random_decoupled_00178_local_refine.pdb	1	4	-5.6359	161.37
run_1-240-260-CD_to_201-219-AB_random_decoupled_00207_local_refine.pdb	1	3	-6.27836	102.2
run_1-240-260-CD_to_201-219-AB_random_decoupled_00257_local_refine.pdb	1	20	-7.09929	102.7
run_1-240-260-CD_to_201-219-AB_random_decoupled_00271_local_refine.pdb	1	21	-5.2892	62.11
run_1-240-260-CD_to_201-219-AB_random_decoupled_00381_local_refine.pdb	1	17	-6.94353	169.02
run_1-240-260-CD_to_201-219-AB_random_decoupled_00558_local_refine.pdb	1	16	-6.47382	107.47
run_1-240-260-CD_to_201-219-AB_random_decoupled_00670_local_refine.pdb	1	4	-6.10292	55.42
run_1-240-260-CD_to_201-219-AB_random_decoupled_00679_local_refine.pdb	1	20	-5.60657	147.91
run_1-240-260-CD_to_201-219-AB_random_decoupled_00682_local_refine.pdb	1	18	-7.39233	143.22
run_1-240-260-CD_to_201-219-AB_random_decoupled_00700_local_refine.pdb	1	4	-5.53657	77.45
run_1-240-260-CD_to_201-219-AB_random_decoupled_00710_local_refine.pdb	1	20	-6.67693	150.18
run_1-240-260-CD_to_201-219-AB_random_decoupled_00724_local_refine.pdb	1	16	-6.28934	111.77
run_1-240-260-CD_to_201-219-AB_random_decoupled_00736_local_refine.pdb	1	19	-5.95098	88.05
run_1-240-260-CD_to_201-219-AB_random_decoupled_00798_local_refine.pdb	1	20	-7.73177	162.04
run_1-240-260-CD_to_201-219-AB_random_decoupled_00849_local_refine.pdb	1	20	-7.66548	109.37
run_1-240-260-CD_to_201-219-AB_random_decoupled_00851_local_refine.pdb	1	22	-6.57223	56.83
run_1-240-260-CD_to_201-219-AB_random_decoupled_00915_local_refine.pdb	1	20	-5.42529	55.15
run_1-240-260-CD_to_201-219-AB_random_decoupled_00944_local_refine.pdb	1	19	-5.90423	120.31
run_1-240-260-CD_to_201-219-AB_random_decoupled_00955_local_refine.pdb	1	4	-5.00395	62.81
run_1-240-260-CD_to_201-219-AB_random_decoupled_01019_local_refine.pdb	1	22	-5.18627	126.42
run_1-240-260-CD_to_201-219-AB_random_decoupled_01059_local_refine.pdb	1	3	-6.43863	113.89
run_1-240-260-CD_to_201-219-AB_random_decoupled_01159_local_refine.pdb	1	3	-5.89297	109.23
run_1-240-260-CD_to_201-219-AB_random_decoupled_01350_local_refine.pdb	1	15	-5.12316	57.79
run_1-240-260-CD_to_201-219-AB_random_decoupled_01427_local_refine.pdb	1	16	-6.77233	78.51
run_1-240-260-CD_to_201-219-AB_random_decoupled_01453_local_refine.pdb	1	18	-6.8975	95.64
run_1-240-260-CD_to_201-219-AB_random_decoupled_01455_local_refine.pdb	1	3	-5.51019	57.86
run_1-240-260-CD_to_201-219-AB_random_decoupled_01549_local_refine.pdb	1	19	-5.81281	150.45
run_1-240-260-CD_to_201-219-AB_random_decoupled_01579_local_refine.pdb	1	17	-5.20042	71.84
run_1-240-260-CD_to_201-219-AB_random_decoupled_01611_local_refine.pdb	1	15	-7.5256	155.26
run_1-240-260-CD_to_201-219-AB_random_decoupled_01642_local_refine.pdb	1	3	-5.77495	57.26
run_1-240-260-CD_to_201-219-AB_random_decoupled_01669_local_refine.pdb	1	22	-5.22966	136.62
run_1-240-260-CD_to_201-219-AB_random_decoupled_01677_local_refine.pdb	1	20	-8.03098	118.04
run_1-240-260-CD_to_201-219-AB_random_decoupled_01687_local_refine.pdb	1	18	-5.16027	75.83
run_1-240-260-CD_to_201-219-AB_random_decoupled_01743_local_refine.pdb	1	3	-5.66262	115.25
run_1-240-260-CD_to_201-219-AB_random_decoupled_01787_local_refine.pdb	1	18	-5.22024	101.21
run_1-240-260-CD_to_201-219-AB_random_decoupled_01862_local_refine.pdb	1	21	-5.28333	56.48
run_1-240-260-CD_to_201-219-AB_random_decoupled_01948_local_refine.pdb	1	22	-5.49134	73.2
run_1-240-260-CD_to_201-219-AB_random_decoupled_01955_local_refine.pdb	1	21	-5.7479	109.95
run_1-240-260-CD_to_201-219-AB_random_decoupled_01956_local_refine.pdb	1	15	-6.26817	110.26
run_1-240-260-CD_to_201-219-AB_random_decoupled_01968_local_refine.pdb	1	21	-7.1252	155.09
run_1-240-260-CD_to_201-219-AB_random_decoupled_02029_local_refine.pdb	1	16	-5.63296	170.14
run_1-240-260-CD_to_201-219-AB_random_decoupled_02071_local_refine.pdb	1	17	-6.23402	139.99
run_1-240-260-CD_to_201-219-AB_random_decoupled_02110_local_refine.pdb	1	21	-5.18114	101.72
run_1-240-260-CD_to_201-219-AB_random_decoupled_02150_local_refine.pdb	1	18	-5.82249	55.48
run_1-240-260-CD_to_201-219-AB_random_decoupled_02157_local_refine.pdb	1	15	-5.35348	55.07
run_1-240-260-CD_to_201-219-AB_random_decoupled_02187_local_refine.pdb	1	22	-6.38217	94.86
run_1-240-260-CD_to_201-219-AB_random_decoupled_02266_local_refine.pdb	1	20	-5.73536	91.23
run_1-240-260-CD_to_201-219-AB_random_decoupled_02277_local_refine.pdb	1	19	-7.31321	145.53
run_1-240-260-CD_to_201-219-AB_random_decoupled_02284_local_refine.pdb	1	19	-5.34557	85.16
run_1-240-260-CD_to_201-219-AB_random_decoupled_02325_local_refine.pdb	1	3	-6.95212	79.36
run_1-240-260-CD_to_201-219-AB_random_decoupled_02338_local_refine.pdb	1	16	-7.356	155.67
run_1-240-260-CD_to_201-219-AB_random_decoupled_02405_local_refine.pdb	1	3	-7.35723	112.69
run_1-240-260-CD_to_201-219-AB_random_decoupled_02418_local_refine.pdb	2	4; 10	-5.72706	154.37
run_1-240-260-CD_to_201-219-AB_random_decoupled_02468_local_refine.pdb	1	19	-5.8658	119.74
run_1-240-260-CD_to_201-219-AB_random_decoupled_02499_local_refine.pdb	1	18	-6.40646	100.22
run_1-240-260-CD_to_201-219-AB_random_decoupled_02511_local_refine.pdb	1	20	-5.51374	71.6
run_1-240-260-CD_to_201-219-AB_random_decoupled_02697_local_refine.pdb	1	19	-6.08721	108.52
run_1-240-260-CD_to_201-219-AB_random_decoupled_02790_local_refine.pdb	1	19	-5.10969	140.17
run_1-240-260-CD_to_201-219-AB_random_decoupled_02892_local_refine.pdb	1	19	-6.90638	101.9
run_1-240-260-CD_to_201-219-AB_random_decoupled_02971_local_refine.pdb	1	17	-6.54975	132.25
run_1-240-260-CD_to_201-219-AB_random_decoupled_03157_local_refine.pdb	1	22	-6.3935	82.63
run_1-240-260-CD_to_201-219-AB_random_decoupled_03175_local_refine.pdb	1	15	-6.5793	56.32
run_1-240-260-CD_to_201-219-AB_random_decoupled_03177_local_refine.pdb	1	16	-5.36916	127.72
run_1-240-260-CD_to_201-219-AB_random_decoupled_03180_local_refine.pdb	1	3	-5.04546	165.95
run_1-240-260-CD_to_201-219-AB_random_decoupled_03184_local_refine.pdb	1	21	-6.64916	109.36
run_1-240-260-CD_to_201-219-AB_random_decoupled_03287_local_refine.pdb	1	15	-5.23538	153.64
run_1-240-260-CD_to_201-219-AB_random_decoupled_03296_local_refine.pdb	1	4	-5.43728	59.97
run_1-240-260-CD_to_201-219-AB_random_decoupled_03340_local_refine.pdb	1	19	-6.39121	56.22
run_1-240-260-CD_to_201-219-AB_random_decoupled_03353_local_refine.pdb	1	18	-5.60699	155.88
run_1-240-260-CD_to_201-219-AB_random_decoupled_03355_local_refine.pdb	1	16	-6.09013	171.01
run_1-240-260-CD_to_201-219-AB_random_decoupled_03395_local_refine.pdb	1	22	-5.47775	92.66
run_1-240-260-CD_to_201-219-AB_random_decoupled_03403_local_refine.pdb	1	16	-7.50699	162.13
run_1-240-260-CD_to_201-219-AB_random_decoupled_03502_local_refine.pdb	1	16	-7.46874	138.07
run_1-240-260-CD_to_201-219-AB_random_decoupled_03508_local_refine.pdb	1	19	-7.71289	74.34
run_1-240-260-CD_to_201-219-AB_random_decoupled_03573_local_refine.pdb	1	15	-5.99144	84.95
run_1-240-260-CD_to_201-219-AB_random_decoupled_03600_local_refine.pdb	1	15	-6.34922	149.1
run_1-240-260-CD_to_201-219-AB_random_decoupled_03605_local_refine.pdb	1	19	-5.1208	108.13
run_1-240-260-CD_to_201-219-AB_random_decoupled_03613_local_refine.pdb	1	15	-7.51515	153.02
run_1-240-260-CD_to_201-219-AB_random_decoupled_03629_local_refine.pdb	1	21	-5.48762	162.85
run_1-240-260-CD_to_201-219-AB_random_decoupled_03682_local_refine.pdb	1	16	-5.09624	94.66
run_1-240-260-CD_to_201-219-AB_random_decoupled_03727_local_refine.pdb	1	20	-5.25244	117.94
run_1-240-260-CD_to_201-219-AB_random_decoupled_03743_local_refine.pdb	1	18	-5.73019	74.38
run_1-240-260-CD_to_201-219-AB_random_decoupled_03804_local_refine.pdb	1	20	-7.11155	108.56
run_1-240-260-CD_to_201-219-AB_random_decoupled_03821_local_refine.pdb	1	17	-6.11862	143.71
run_1-240-260-CD_to_201-219-AB_random_decoupled_03880_local_refine.pdb	1	4	-6.66124	91.67
run_1-240-260-CD_to_201-219-AB_random_decoupled_03886_local_refine.pdb	1	18	-5.02248	158.51
run_1-240-260-CD_to_201-219-AB_random_decoupled_03916_local_refine.pdb	1	22	-6.3548	106.5
run_1-240-260-CD_to_201-219-AB_random_decoupled_03958_local_refine.pdb	1	18	-5.82615	170.17
run_1-240-260-CD_to_201-219-AB_random_decoupled_04082_local_refine.pdb	1	19	-5.84723	73.35
run_1-240-260-CD_to_201-219-AB_random_decoupled_04092_local_refine.pdb	1	20	-5.06027	151.05
run_1-240-260-CD_to_201-219-AB_random_decoupled_04298_local_refine.pdb	1	19	-5.67508	162.69
run_1-240-260-CD_to_201-219-AB_random_decoupled_04317_local_refine.pdb	1	20	-6.48078	163.78
run_1-240-260-CD_to_201-219-AB_random_decoupled_04327_local_refine.pdb	1	19	-6.82705	121.92
run_1-240-260-CD_to_201-219-AB_random_decoupled_04415_local_refine.pdb	1	3	-7.40693	93.53
run_1-240-260-CD_to_201-219-AB_random_decoupled_04436_local_refine.pdb	1	20	-5.16858	62.3
run_1-240-260-CD_to_201-219-AB_random_decoupled_04444_local_refine.pdb	1	20	-5.59961	130.9
run_1-240-260-CD_to_201-219-AB_random_decoupled_04480_local_refine.pdb	1	19	-5.46934	138.77
run_1-240-260-CD_to_201-219-AB_random_decoupled_04553_local_refine.pdb	1	3	-6.18524	114.63
run_1-240-260-CD_to_201-219-AB_random_decoupled_04583_local_refine.pdb	1	20	-5.35085	100.25
run_1-240-260-CD_to_201-219-AB_random_decoupled_04584_local_refine.pdb	1	9	-5.98287	164.08
run_1-240-260-CD_to_201-219-AB_random_decoupled_04590_local_refine.pdb	1	4	-5.01445	145.09
run_1-240-260-CD_to_201-219-AB_random_decoupled_04620_local_refine.pdb	1	20	-5.63049	93.09
run_1-240-260-CD_to_201-219-AB_random_decoupled_04640_local_refine.pdb	1	4	-6.00785	101.96
run_1-240-260-CD_to_201-219-AB_random_decoupled_04703_local_refine.pdb	1	4	-5.12472	99.26
run_1-240-260-CD_to_201-219-AB_random_decoupled_04832_local_refine.pdb	1	18	-6.24167	111.86
run_1-240-260-CD_to_201-219-AB_random_decoupled_04901_local_refine.pdb	2	3; 17	-5.18293	66.52
run_1-240-260-CD_to_201-219-AB_random_decoupled_04935_local_refine.pdb	1	13	-6.50738	116.81
run_1-240-260-CD_to_201-219-AB_random_decoupled_05012_local_refine.pdb	1	19	-5.94139	112.61
run_1-240-260-CD_to_201-219-AB_random_decoupled_05331_local_refine.pdb	1	4	-5.40094	138.09
run_1-240-260-CD_to_201-219-AB_random_decoupled_05352_local_refine.pdb	1	13	-5.22151	174.15
run_1-240-260-CD_to_201-219-AB_random_decoupled_05376_local_refine.pdb	1	19	-5.75502	72.38
run_1-240-260-CD_to_201-219-AB_random_decoupled_05380_local_refine.pdb	1	3	-6.27564	120.37
run_1-240-260-CD_to_201-219-AB_random_decoupled_05402_local_refine.pdb	1	16	-6.42427	109.14
run_1-240-260-CD_to_201-219-AB_random_decoupled_05411_local_refine.pdb	1	17	-5.71866	63.03
run_1-240-260-CD_to_201-219-AB_random_decoupled_05463_local_refine.pdb	1	19	-5.50245	89.16
run_1-240-260-CD_to_201-219-AB_random_decoupled_05588_local_refine.pdb	1	19	-6.95404	117.82
run_1-240-260-CD_to_201-219-AB_random_decoupled_05593_local_refine.pdb	1	16	-5.42335	84.73
run_1-240-260-CD_to_201-219-AB_random_decoupled_05706_local_refine.pdb	1	19	-5.82609	154.08
run_1-240-260-CD_to_201-219-AB_random_decoupled_05969_local_refine.pdb	1	19	-7.02167	102.06
run_1-240-260-CD_to_201-219-AB_random_decoupled_06002_local_refine.pdb	1	16	-5.88596	94.44
run_1-240-260-CD_to_201-219-AB_random_decoupled_06209_local_refine.pdb	1	20	-5.47767	137.37
run_1-240-260-CD_to_201-219-AB_random_decoupled_06232_local_refine.pdb	1	15	-5.69497	105.85
run_1-240-260-CD_to_201-219-AB_random_decoupled_06238_local_refine.pdb	1	20	-5.9978	145.4
run_1-240-260-CD_to_201-219-AB_random_decoupled_06306_local_refine.pdb	1	20	-5.57755	76.22
run_1-240-260-CD_to_201-219-AB_random_decoupled_06407_local_refine.pdb	1	4	-5.10534	146.04
run_1-240-260-CD_to_201-219-AB_random_decoupled_06442_local_refine.pdb	1	19	-5.09074	147.41
run_1-240-260-CD_to_201-219-AB_random_decoupled_06516_local_refine.pdb	1	16	-6.27429	85.01
run_1-240-260-CD_to_201-219-AB_random_decoupled_06533_local_refine.pdb	1	16	-5.07548	104.25
run_1-240-260-CD_to_201-219-AB_random_decoupled_06614_local_refine.pdb	1	22	-6.2679	99.75
run_1-240-260-CD_to_201-219-AB_random_decoupled_06622_local_refine.pdb	1	19	-5.64379	116.03
run_1-240-260-CD_to_201-219-AB_random_decoupled_06700_local_refine.pdb	1	15	-5.30255	151.91
run_1-240-260-CD_to_201-219-AB_random_decoupled_06706_local_refine.pdb	1	20	-7.29248	61.57
run_1-240-260-CD_to_201-219-AB_random_decoupled_06782_local_refine.pdb	1	19	-6.14865	73.59
run_1-240-260-CD_to_201-219-AB_random_decoupled_06848_local_refine.pdb	1	21	-6.17763	63.6
run_1-240-260-CD_to_201-219-AB_random_decoupled_06868_local_refine.pdb	1	19	-6.52768	172.72
run_1-240-260-CD_to_201-219-AB_random_decoupled_06895_local_refine.pdb	1	18	-6.19195	98.09
run_1-240-260-CD_to_201-219-AB_random_decoupled_06907_local_refine.pdb	1	20	-5.47331	132.93
run_1-240-260-CD_to_201-219-AB_random_decoupled_07005_local_refine.pdb	1	16	-5.16877	175.9
run_1-240-260-CD_to_201-219-AB_random_decoupled_07049_local_refine.pdb	1	19	-5.53859	174.51
run_1-240-260-CD_to_201-219-AB_random_decoupled_07066_local_refine.pdb	1	21	-5.24872	160.27
run_1-240-260-CD_to_201-219-AB_random_decoupled_07194_local_refine.pdb	1	18	-6.68072	131.21
run_1-240-260-CD_to_201-219-AB_random_decoupled_07292_local_refine.pdb	1	20	-5.45136	60.96
run_1-240-260-CD_to_201-219-AB_random_decoupled_07309_local_refine.pdb	1	18	-6.74134	152.66
run_1-240-260-CD_to_201-219-AB_random_decoupled_07323_local_refine.pdb	1	15	-5.87542	93.86
run_1-240-260-CD_to_201-219-AB_random_decoupled_07351_local_refine.pdb	1	16	-7.41352	155.07
run_1-240-260-CD_to_201-219-AB_random_decoupled_07369_local_refine.pdb	1	4	-5.64595	99.33
run_1-240-260-CD_to_201-219-AB_random_decoupled_07478_local_refine.pdb	1	21	-8.20419	71.69
run_1-240-260-CD_to_201-219-AB_random_decoupled_07494_local_refine.pdb	1	15	-5.32393	89.98
run_1-240-260-CD_to_201-219-AB_random_decoupled_07515_local_refine.pdb	1	17	-5.89537	149.01
run_1-240-260-CD_to_201-219-AB_random_decoupled_07593_local_refine.pdb	1	19	-5.45585	114.63
run_1-240-260-CD_to_201-219-AB_random_decoupled_07595_local_refine.pdb	1	19	-7.74335	104.78
run_1-240-260-CD_to_201-219-AB_random_decoupled_07596_local_refine.pdb	1	16	-8.22391	98.27
run_1-240-260-CD_to_201-219-AB_random_decoupled_07649_local_refine.pdb	1	18	-6.17348	87.69
run_1-240-260-CD_to_201-219-AB_random_decoupled_07698_local_refine.pdb	1	4	-5.03805	61.31
run_1-240-260-CD_to_201-219-AB_random_decoupled_07735_local_refine.pdb	1	19	-6.72052	85.92
run_1-240-260-CD_to_201-219-AB_random_decoupled_07789_local_refine.pdb	1	20	-5.55993	92.29
run_1-240-260-CD_to_201-219-AB_random_decoupled_07842_local_refine.pdb	1	15	-6.25999	76.29
run_1-240-260-CD_to_201-219-AB_random_decoupled_07845_local_refine.pdb	1	4	-5.95305	98.58
run_1-240-260-CD_to_201-219-AB_random_decoupled_07855_local_refine.pdb	1	18	-5.79402	118.12
run_1-240-260-CD_to_201-219-AB_random_decoupled_07877_local_refine.pdb	1	20	-7.14418	146.31
run_1-240-260-CD_to_201-219-AB_random_decoupled_07913_local_refine.pdb	1	19	-7.29095	112.58
run_1-240-260-CD_to_201-219-AB_random_decoupled_07961_local_refine.pdb	1	22	-5.55845	91.74
run_1-240-260-CD_to_201-219-AB_random_decoupled_07964_local_refine.pdb	1	22	-7.41304	84.86
run_1-240-260-CD_to_201-219-AB_random_decoupled_07974_local_refine.pdb	1	21	-6.39224	107.06
run_1-240-260-CD_to_201-219-AB_random_decoupled_08014_local_refine.pdb	2	3; 17	-5.29202	58.33
run_1-240-260-CD_to_201-219-AB_random_decoupled_08027_local_refine.pdb	1	22	-5.43262	122.77
run_1-240-260-CD_to_201-219-AB_random_decoupled_08151_local_refine.pdb	1	19	-6.08107	60.66
run_1-240-260-CD_to_201-219-AB_random_decoupled_08198_local_refine.pdb	1	21	-5.17925	108.03
run_1-240-260-CD_to_201-219-AB_random_decoupled_08249_local_refine.pdb	1	4	-5.71456	83.54
run_1-240-260-CD_to_201-219-AB_random_decoupled_08287_local_refine.pdb	1	19	-5.83648	114.55
run_1-240-260-CD_to_201-219-AB_random_decoupled_08387_local_refine.pdb	1	19	-5.78284	140.79
run_1-240-260-CD_to_201-219-AB_random_decoupled_08401_local_refine.pdb	1	20	-5.97392	131.49
run_1-240-260-CD_to_201-219-AB_random_decoupled_08457_local_refine.pdb	1	21	-5.80415	85.91
run_1-240-260-CD_to_201-219-AB_random_decoupled_08485_local_refine.pdb	1	18	-6.74461	76.49
run_1-240-260-CD_to_201-219-AB_random_decoupled_08520_local_refine.pdb	1	22	-5.2992	68.16
run_1-240-260-CD_to_201-219-AB_random_decoupled_08750_local_refine.pdb	1	15	-6.66834	175.69
run_1-240-260-CD_to_201-219-AB_random_decoupled_08771_local_refine.pdb	1	18	-5.68989	97.93
run_1-240-260-CD_to_201-219-AB_random_decoupled_08814_local_refine.pdb	1	16	-7.00036	124.62
run_1-240-260-CD_to_201-219-AB_random_decoupled_08817_local_refine.pdb	1	20	-6.15087	68.26
run_1-240-260-CD_to_201-219-AB_random_decoupled_08820_local_refine.pdb	1	21	-6.03351	105.08
run_1-240-260-CD_to_201-219-AB_random_decoupled_08827_local_refine.pdb	1	15	-5.68424	106.59
run_1-240-260-CD_to_201-219-AB_random_decoupled_08832_local_refine.pdb	1	19	-5.13473	145.75
run_1-240-260-CD_to_201-219-AB_random_decoupled_08885_local_refine.pdb	1	22	-5.382	133.27
run_1-240-260-CD_to_201-219-AB_random_decoupled_08997_local_refine.pdb	1	19	-5.80641	106.99
run_1-240-260-CD_to_201-219-AB_random_decoupled_09103_local_refine.pdb	1	20	-6.41857	92.37
run_1-240-260-CD_to_201-219-AB_random_decoupled_09269_local_refine.pdb	1	20	-6.01388	83.41
run_1-240-260-CD_to_201-219-AB_random_decoupled_09326_local_refine.pdb	1	22	-5.41233	71.79
run_1-240-260-CD_to_201-219-AB_random_decoupled_09362_local_refine.pdb	1	4	-5.57527	79.5
run_1-240-260-CD_to_201-219-AB_random_decoupled_09371_local_refine.pdb	1	18	-7.08417	127.05
run_1-240-260-CD_to_201-219-AB_random_decoupled_09570_local_refine.pdb	1	20	-6.5499	59.2
run_1-240-260-CD_to_201-219-AB_random_decoupled_09630_local_refine.pdb	1	19	-6.25987	67.81
run_1-240-260-CD_to_201-219-AB_random_decoupled_09663_local_refine.pdb	1	6	-5.24762	60.72
run_1-240-260-CD_to_201-219-AB_random_decoupled_09669_local_refine.pdb	1	20	-7.39554	138.59
run_1-240-260-CD_to_201-219-AB_random_decoupled_09680_local_refine.pdb	1	16	-5.49898	135.2
run_1-240-260-CD_to_201-219-AB_random_decoupled_09702_local_refine.pdb	1	6	-6.12129	80.51
run_1-240-260-CD_to_201-219-AB_random_decoupled_09757_local_refine.pdb	1	21	-5.48776	157.43
run_1-240-260-CD_to_201-219-AB_random_decoupled_09760_local_refine.pdb	1	21	-5.08243	91.27
run_1-240-260-CD_to_201-219-AB_random_decoupled_09873_local_refine.pdb	1	22	-5.7169	152.44
run_1-240-260-CD_to_201-219-AB_random_decoupled_09880_local_refine.pdb	1	18	-5.56891	78.79
run_1-240-260-CD_to_201-219-AB_random_decoupled_09913_local_refine.pdb	1	20	-5.99699	93.54
run_1-240-260-CD_to_201-219-AB_random_decoupled_09950_local_refine.pdb	1	16	-5.03391	115.96
run_1-240-260-CD_to_201-219-AB_random_decoupled_10105_local_refine.pdb	1	15	-6.75142	141.18
run_1-240-260-CD_to_201-219-AB_random_decoupled_10202_local_refine.pdb	1	20	-5.62811	70.66
run_1-240-260-CD_to_201-219-AB_random_decoupled_10309_local_refine.pdb	1	4	-5.10206	67.92
run_1-240-260-CD_to_201-219-AB_random_decoupled_10315_local_refine.pdb	1	20	-6.28648	91.42
run_1-240-260-CD_to_201-219-AB_random_decoupled_10540_local_refine.pdb	1	15	-6.39304	126.63
run_1-240-260-CD_to_201-219-AB_random_decoupled_10612_local_refine.pdb	1	3	-5.43994	64.66
run_1-240-260-CD_to_201-219-AB_random_decoupled_10671_local_refine.pdb	2	4; 16	-5.404	146.92
run_1-240-260-CD_to_201-219-AB_random_decoupled_10753_local_refine.pdb	1	3	-5.09115	67.95
run_1-240-260-CD_to_201-219-AB_random_decoupled_10975_local_refine.pdb	1	18	-5.57175	155.65
run_1-240-260-CD_to_201-219-AB_random_decoupled_10982_local_refine.pdb	1	4	-5.92812	101.1
run_1-240-260-CD_to_201-219-AB_random_decoupled_10994_local_refine.pdb	1	19	-6.25671	67.08
run_1-240-260-CD_to_201-219-AB_random_decoupled_11000_local_refine.pdb	1	3	-5.39089	112.94
run_1-240-260-CD_to_201-219-AB_random_decoupled_11137_local_refine.pdb	1	16	-5.30808	163.32
run_1-240-260-CD_to_201-219-AB_random_decoupled_11173_local_refine.pdb	1	6	-7.37235	120
run_1-240-260-CD_to_201-219-AB_random_decoupled_11235_local_refine.pdb	1	15	-5.65922	67.47
run_1-240-260-CD_to_201-219-AB_random_decoupled_11262_local_refine.pdb	1	22	-6.0767	147.25
run_1-240-260-CD_to_201-219-AB_random_decoupled_11369_local_refine.pdb	1	19	-6.24066	129.3
run_1-240-260-CD_to_201-219-AB_random_decoupled_11422_local_refine.pdb	1	18	-6.7093	57.55
run_1-240-260-CD_to_201-219-AB_random_decoupled_11470_local_refine.pdb	1	19	-6.12701	137.78
run_1-240-260-CD_to_201-219-AB_random_decoupled_11479_local_refine.pdb	1	19	-6.58464	154.34
run_1-240-260-CD_to_201-219-AB_random_decoupled_11488_local_refine.pdb	1	17	-5.90846	119.85
run_1-240-260-CD_to_201-219-AB_random_decoupled_11490_local_refine.pdb	1	20	-5.2808	103.36
run_1-240-260-CD_to_201-219-AB_random_decoupled_11505_local_refine.pdb	2	3; 21	-7.85506	59.37
run_1-240-260-CD_to_201-219-AB_random_decoupled_11665_local_refine.pdb	1	18	-7.65697	169.74
run_1-240-260-CD_to_201-219-AB_random_decoupled_11827_local_refine.pdb	1	21	-5.46019	120.6
run_1-240-260-CD_to_201-219-AB_random_decoupled_11976_local_refine.pdb	1	22	-5.60939	153.19
run_1-240-260-CD_to_201-219-AB_random_decoupled_12058_local_refine.pdb	1	16	-5.4707	107.96
run_1-240-260-CD_to_201-219-AB_random_decoupled_12096_local_refine.pdb	1	19	-5.27306	114.74
run_1-240-260-CD_to_201-219-AB_random_decoupled_12109_local_refine.pdb	1	3	-5.40177	103.22
run_1-240-260-CD_to_201-219-AB_random_decoupled_12115_local_refine.pdb	1	18	-5.32569	73.42
run_1-240-260-CD_to_201-219-AB_random_decoupled_12144_local_refine.pdb	1	15	-6.68992	160.49
run_1-240-260-CD_to_201-219-AB_random_decoupled_12196_local_refine.pdb	1	20	-5.71421	136.88
run_1-240-260-CD_to_201-219-AB_random_decoupled_12203_local_refine.pdb	1	17	-5.32241	159.98
run_1-240-260-CD_to_201-219-AB_random_decoupled_12228_local_refine.pdb	1	15	-5.31665	137.4
run_1-240-260-CD_to_201-219-AB_random_decoupled_12240_local_refine.pdb	1	4	-6.54198	65.17
run_1-240-260-CD_to_201-219-AB_random_decoupled_12241_local_refine.pdb	1	22	-7.46283	144.01
run_1-240-260-CD_to_201-219-AB_random_decoupled_12273_local_refine.pdb	1	4	-5.73483	80.6
run_1-240-260-CD_to_201-219-AB_random_decoupled_12327_local_refine.pdb	1	22	-5.14865	114.92
run_1-240-260-CD_to_201-219-AB_random_decoupled_12332_local_refine.pdb	1	3	-5.16011	148.13
run_1-240-260-CD_to_201-219-AB_random_decoupled_12486_local_refine.pdb	1	20	-5.84905	95.36
run_1-240-260-CD_to_201-219-AB_random_decoupled_12497_local_refine.pdb	1	15	-6.52883	133.55
run_1-240-260-CD_to_201-219-AB_random_decoupled_12500_local_refine.pdb	1	20	-5.16624	69.61
run_2-240-260-CD_to_201-219-AB_random_decoupled_00033_local_refine.pdb	1	16	-7.03286	170.32
run_2-240-260-CD_to_201-219-AB_random_decoupled_00093_local_refine.pdb	1	19	-6.15902	142.23
run_2-240-260-CD_to_201-219-AB_random_decoupled_00131_local_refine.pdb	1	19	-5.55192	111.63
run_2-240-260-CD_to_201-219-AB_random_decoupled_00184_local_refine.pdb	1	20	-5.20376	60.71
run_2-240-260-CD_to_201-219-AB_random_decoupled_00209_local_refine.pdb	1	19	-5.50318	92.69
run_2-240-260-CD_to_201-219-AB_random_decoupled_00229_local_refine.pdb	1	22	-5.67631	134.96
run_2-240-260-CD_to_201-219-AB_random_decoupled_00232_local_refine.pdb	1	9	-6.19063	151.74
run_2-240-260-CD_to_201-219-AB_random_decoupled_00241_local_refine.pdb	1	22	-6.88055	157.07
run_2-240-260-CD_to_201-219-AB_random_decoupled_00278_local_refine.pdb	1	3	-5.91902	111.5
run_2-240-260-CD_to_201-219-AB_random_decoupled_00364_local_refine.pdb	1	3	-6.75072	80.68
run_2-240-260-CD_to_201-219-AB_random_decoupled_00383_local_refine.pdb	1	15	-7.14498	168.23
run_2-240-260-CD_to_201-219-AB_random_decoupled_00397_local_refine.pdb	1	3	-7.36346	125.46
run_2-240-260-CD_to_201-219-AB_random_decoupled_00413_local_refine.pdb	1	20	-6.94423	132.42
run_2-240-260-CD_to_201-219-AB_random_decoupled_00428_local_refine.pdb	1	22	-5.5494	113.13
run_2-240-260-CD_to_201-219-AB_random_decoupled_00458_local_refine.pdb	1	9	-5.85501	163.88
run_2-240-260-CD_to_201-219-AB_random_decoupled_00471_local_refine.pdb	1	15	-5.43409	166.62
run_2-240-260-CD_to_201-219-AB_random_decoupled_00519_local_refine.pdb	1	22	-6.18979	164.81
run_2-240-260-CD_to_201-219-AB_random_decoupled_00562_local_refine.pdb	1	17	-5.28299	65.87
run_2-240-260-CD_to_201-219-AB_random_decoupled_00606_local_refine.pdb	1	19	-6.86355	147.84
run_2-240-260-CD_to_201-219-AB_random_decoupled_00609_local_refine.pdb	1	19	-7.84073	91.3
run_2-240-260-CD_to_201-219-AB_random_decoupled_00638_local_refine.pdb	1	19	-5.85125	56.12
run_2-240-260-CD_to_201-219-AB_random_decoupled_00748_local_refine.pdb	1	18	-5.73873	94.17
run_2-240-260-CD_to_201-219-AB_random_decoupled_00751_local_refine.pdb	1	22	-5.88985	73.06
run_2-240-260-CD_to_201-219-AB_random_decoupled_00866_local_refine.pdb	1	17	-5.50841	74.99
run_2-240-260-CD_to_201-219-AB_random_decoupled_00909_local_refine.pdb	1	3	-7.3123	88.55
run_2-240-260-CD_to_201-219-AB_random_decoupled_00919_local_refine.pdb	1	15	-6.54389	172.17
run_2-240-260-CD_to_201-219-AB_random_decoupled_00994_local_refine.pdb	1	19	-6.29012	145.66
run_2-240-260-CD_to_201-219-AB_random_decoupled_01099_local_refine.pdb	1	21	-6.88426	169.34
run_2-240-260-CD_to_201-219-AB_random_decoupled_01110_local_refine.pdb	1	16	-5.73048	170.85
run_2-240-260-CD_to_201-219-AB_random_decoupled_01131_local_refine.pdb	1	22	-6.15309	59.97
run_2-240-260-CD_to_201-219-AB_random_decoupled_01161_local_refine.pdb	1	19	-6.66397	96.72
run_2-240-260-CD_to_201-219-AB_random_decoupled_01164_local_refine.pdb	1	15	-8.72548	174.06
run_2-240-260-CD_to_201-219-AB_random_decoupled_01183_local_refine.pdb	1	3	-5.32512	73.65
run_2-240-260-CD_to_201-219-AB_random_decoupled_01231_local_refine.pdb	1	18	-6.13801	69.57
run_2-240-260-CD_to_201-219-AB_random_decoupled_01245_local_refine.pdb	1	16	-7.15089	155.3
run_2-240-260-CD_to_201-219-AB_random_decoupled_01268_local_refine.pdb	1	3	-5.68668	83.46
run_2-240-260-CD_to_201-219-AB_random_decoupled_01289_local_refine.pdb	1	22	-5.38899	99.65
run_2-240-260-CD_to_201-219-AB_random_decoupled_01352_local_refine.pdb	1	15	-7.88357	154.48
run_2-240-260-CD_to_201-219-AB_random_decoupled_01423_local_refine.pdb	1	19	-6.99827	120.61
run_2-240-260-CD_to_201-219-AB_random_decoupled_01441_local_refine.pdb	1	4	-5.40991	79.6
run_2-240-260-CD_to_201-219-AB_random_decoupled_01476_local_refine.pdb	1	17	-5.812	88.7
run_2-240-260-CD_to_201-219-AB_random_decoupled_01518_local_refine.pdb	1	4	-5.44215	165.8
run_2-240-260-CD_to_201-219-AB_random_decoupled_01545_local_refine.pdb	1	22	-5.41956	169.68
run_2-240-260-CD_to_201-219-AB_random_decoupled_01565_local_refine.pdb	1	18	-6.33553	118.11
run_2-240-260-CD_to_201-219-AB_random_decoupled_01699_local_refine.pdb	1	22	-5.49559	156.74
run_2-240-260-CD_to_201-219-AB_random_decoupled_01713_local_refine.pdb	1	22	-6.12963	157.09
run_2-240-260-CD_to_201-219-AB_random_decoupled_01747_local_refine.pdb	1	16	-6.3708	133.13
run_2-240-260-CD_to_201-219-AB_random_decoupled_01751_local_refine.pdb	1	18	-5.92906	114.71
run_2-240-260-CD_to_201-219-AB_random_decoupled_01781_local_refine.pdb	1	17	-5.71338	67.25
run_2-240-260-CD_to_201-219-AB_random_decoupled_01815_local_refine.pdb	1	3	-5.17536	93.1
run_2-240-260-CD_to_201-219-AB_random_decoupled_01894_local_refine.pdb	1	17	-5.44632	87.52
run_2-240-260-CD_to_201-219-AB_random_decoupled_01952_local_refine.pdb	1	19	-7.67629	112.92
run_2-240-260-CD_to_201-219-AB_random_decoupled_01979_local_refine.pdb	1	15	-6.35318	63.97
run_2-240-260-CD_to_201-219-AB_random_decoupled_01997_local_refine.pdb	1	22	-7.10594	83.6
run_2-240-260-CD_to_201-219-AB_random_decoupled_02062_local_refine.pdb	1	20	-5.82961	98.86
run_2-240-260-CD_to_201-219-AB_random_decoupled_02215_local_refine.pdb	1	21	-5.39534	87.8
run_2-240-260-CD_to_201-219-AB_random_decoupled_02390_local_refine.pdb	1	16	-5.84042	89.69
run_2-240-260-CD_to_201-219-AB_random_decoupled_02414_local_refine.pdb	1	19	-6.92136	122.92
run_2-240-260-CD_to_201-219-AB_random_decoupled_02425_local_refine.pdb	1	22	-6.52198	78.6
run_2-240-260-CD_to_201-219-AB_random_decoupled_02447_local_refine.pdb	1	17	-6.31143	109.84
run_2-240-260-CD_to_201-219-AB_random_decoupled_02474_local_refine.pdb	1	6	-5.08068	109.36
run_2-240-260-CD_to_201-219-AB_random_decoupled_02499_local_refine.pdb	1	4	-5.41931	81.18
run_2-240-260-CD_to_201-219-AB_random_decoupled_02540_local_refine.pdb	1	19	-6.50392	144.05
run_2-240-260-CD_to_201-219-AB_random_decoupled_02639_local_refine.pdb	1	4	-5.13405	118.65
run_2-240-260-CD_to_201-219-AB_random_decoupled_02640_local_refine.pdb	1	17	-5.0375	137.68
run_2-240-260-CD_to_201-219-AB_random_decoupled_02643_local_refine.pdb	1	20	-5.56848	114.15
run_2-240-260-CD_to_201-219-AB_random_decoupled_02665_local_refine.pdb	1	21	-5.13672	89.83
run_2-240-260-CD_to_201-219-AB_random_decoupled_02717_local_refine.pdb	1	18	-5.00038	121.21
run_2-240-260-CD_to_201-219-AB_random_decoupled_02726_local_refine.pdb	1	15	-6.13275	133.11
run_2-240-260-CD_to_201-219-AB_random_decoupled_02797_local_refine.pdb	1	20	-5.57125	82.67
run_2-240-260-CD_to_201-219-AB_random_decoupled_02810_local_refine.pdb	1	16	-5.64467	130.72
run_2-240-260-CD_to_201-219-AB_random_decoupled_02859_local_refine.pdb	1	20	-6.47265	84.91
run_2-240-260-CD_to_201-219-AB_random_decoupled_02950_local_refine.pdb	1	4	-5.37981	59.31
run_2-240-260-CD_to_201-219-AB_random_decoupled_02952_local_refine.pdb	1	19	-6.81145	145.75
run_2-240-260-CD_to_201-219-AB_random_decoupled_03074_local_refine.pdb	1	21	-5.31883	118.07
run_2-240-260-CD_to_201-219-AB_random_decoupled_03150_local_refine.pdb	1	22	-5.12222	153.55
run_2-240-260-CD_to_201-219-AB_random_decoupled_03176_local_refine.pdb	1	19	-5.46137	97.39
run_2-240-260-CD_to_201-219-AB_random_decoupled_03229_local_refine.pdb	1	20	-6.96468	98.04
run_2-240-260-CD_to_201-219-AB_random_decoupled_03262_local_refine.pdb	1	19	-5.33404	146.36
run_2-240-260-CD_to_201-219-AB_random_decoupled_03303_local_refine.pdb	1	20	-6.66406	128.23
run_2-240-260-CD_to_201-219-AB_random_decoupled_03307_local_refine.pdb	1	4	-5.61791	67.85
run_2-240-260-CD_to_201-219-AB_random_decoupled_03495_local_refine.pdb	1	22	-5.46295	62.67
run_2-240-260-CD_to_201-219-AB_random_decoupled_03500_local_refine.pdb	1	18	-5.20256	143.49
run_2-240-260-CD_to_201-219-AB_random_decoupled_03512_local_refine.pdb	1	4	-6.17705	150.97
run_2-240-260-CD_to_201-219-AB_random_decoupled_03535_local_refine.pdb	1	4	-7.41733	65.95
run_2-240-260-CD_to_201-219-AB_random_decoupled_03542_local_refine.pdb	1	21	-5.13716	136.96
run_2-240-260-CD_to_201-219-AB_random_decoupled_03560_local_refine.pdb	2	18; 22	-5.7347	87.45
run_2-240-260-CD_to_201-219-AB_random_decoupled_03572_local_refine.pdb	1	18	-5.42613	58.29
run_2-240-260-CD_to_201-219-AB_random_decoupled_03670_local_refine.pdb	1	18	-5.37105	127.92
run_2-240-260-CD_to_201-219-AB_random_decoupled_03727_local_refine.pdb	1	19	-5.87036	118.5
run_2-240-260-CD_to_201-219-AB_random_decoupled_03741_local_refine.pdb	1	4	-5.35762	98.32
run_2-240-260-CD_to_201-219-AB_random_decoupled_03835_local_refine.pdb	1	17	-7.26519	166.65
run_2-240-260-CD_to_201-219-AB_random_decoupled_03861_local_refine.pdb	1	19	-6.17534	82.88
run_2-240-260-CD_to_201-219-AB_random_decoupled_03939_local_refine.pdb	1	20	-6.17037	158.45
run_2-240-260-CD_to_201-219-AB_random_decoupled_03968_local_refine.pdb	1	17	-5.13397	131.6
run_2-240-260-CD_to_201-219-AB_random_decoupled_03984_local_refine.pdb	1	17	-5.5347	93.11
run_2-240-260-CD_to_201-219-AB_random_decoupled_04095_local_refine.pdb	1	15	-5.10427	117.92
run_2-240-260-CD_to_201-219-AB_random_decoupled_04125_local_refine.pdb	1	19	-6.34925	146.03
run_2-240-260-CD_to_201-219-AB_random_decoupled_04180_local_refine.pdb	1	19	-5.35669	79.08
run_2-240-260-CD_to_201-219-AB_random_decoupled_04202_local_refine.pdb	1	16	-5.63271	89.53
run_2-240-260-CD_to_201-219-AB_random_decoupled_04278_local_refine.pdb	1	17	-6.80881	115.76
run_2-240-260-CD_to_201-219-AB_random_decoupled_04321_local_refine.pdb	1	17	-6.51652	164.53
run_2-240-260-CD_to_201-219-AB_random_decoupled_04369_local_refine.pdb	1	15	-6.29616	134.87
run_2-240-260-CD_to_201-219-AB_random_decoupled_04401_local_refine.pdb	1	19	-6.27664	107.56
run_2-240-260-CD_to_201-219-AB_random_decoupled_04448_local_refine.pdb	1	19	-7.05	129.46
run_2-240-260-CD_to_201-219-AB_random_decoupled_04476_local_refine.pdb	2	3; 21	-5.32821	69.48
run_2-240-260-CD_to_201-219-AB_random_decoupled_04517_local_refine.pdb	1	2	-5.41272	62.67
run_2-240-260-CD_to_201-219-AB_random_decoupled_04544_local_refine.pdb	1	18	-5.02644	150.01
run_2-240-260-CD_to_201-219-AB_random_decoupled_04554_local_refine.pdb	1	19	-7.18009	88.86
run_2-240-260-CD_to_201-219-AB_random_decoupled_04617_local_refine.pdb	1	16	-6.41739	69.79
run_2-240-260-CD_to_201-219-AB_random_decoupled_04618_local_refine.pdb	1	16	-7.4941	136.9
run_2-240-260-CD_to_201-219-AB_random_decoupled_04714_local_refine.pdb	1	19	-5.63741	76.16
run_2-240-260-CD_to_201-219-AB_random_decoupled_04750_local_refine.pdb	1	22	-5.52323	75.36
run_2-240-260-CD_to_201-219-AB_random_decoupled_04766_local_refine.pdb	1	16	-6.00305	114.41
run_2-240-260-CD_to_201-219-AB_random_decoupled_04808_local_refine.pdb	1	15	-5.00475	114.56
run_2-240-260-CD_to_201-219-AB_random_decoupled_04818_local_refine.pdb	1	17	-5.23529	91.46
run_2-240-260-CD_to_201-219-AB_random_decoupled_04904_local_refine.pdb	1	21	-5.02017	153.04
run_2-240-260-CD_to_201-219-AB_random_decoupled_04949_local_refine.pdb	1	20	-6.55934	129.32
run_2-240-260-CD_to_201-219-AB_random_decoupled_05147_local_refine.pdb	1	17	-5.0233	77.13
run_2-240-260-CD_to_201-219-AB_random_decoupled_05175_local_refine.pdb	1	18	-5.38417	57.17
run_2-240-260-CD_to_201-219-AB_random_decoupled_05325_local_refine.pdb	1	15	-5.89177	131.92
run_2-240-260-CD_to_201-219-AB_random_decoupled_05370_local_refine.pdb	1	22	-5.26325	81.73
run_2-240-260-CD_to_201-219-AB_random_decoupled_05401_local_refine.pdb	1	3	-5.11847	77.85
run_2-240-260-CD_to_201-219-AB_random_decoupled_05411_local_refine.pdb	1	22	-6.75557	68.96
run_2-240-260-CD_to_201-219-AB_random_decoupled_05440_local_refine.pdb	1	22	-6.22705	140.2
run_2-240-260-CD_to_201-219-AB_random_decoupled_05446_local_refine.pdb	2	4; 16	-5.75765	140.94
run_2-240-260-CD_to_201-219-AB_random_decoupled_05546_local_refine.pdb	1	22	-5.31479	129.44
run_2-240-260-CD_to_201-219-AB_random_decoupled_05604_local_refine.pdb	1	19	-5.87322	70.88
run_2-240-260-CD_to_201-219-AB_random_decoupled_05634_local_refine.pdb	1	4	-6.74278	63.29
run_2-240-260-CD_to_201-219-AB_random_decoupled_05761_local_refine.pdb	1	19	-5.85293	105.15
run_2-240-260-CD_to_201-219-AB_random_decoupled_05803_local_refine.pdb	1	19	-7.6588	125.41
run_2-240-260-CD_to_201-219-AB_random_decoupled_05805_local_refine.pdb	1	22	-6.08675	99.86
run_2-240-260-CD_to_201-219-AB_random_decoupled_05840_local_refine.pdb	1	19	-5.98042	129.02
run_2-240-260-CD_to_201-219-AB_random_decoupled_05873_local_refine.pdb	1	20	-6.6579	57.59
run_2-240-260-CD_to_201-219-AB_random_decoupled_05896_local_refine.pdb	1	16	-5.57331	71.5
run_2-240-260-CD_to_201-219-AB_random_decoupled_05916_local_refine.pdb	1	15	-5.26965	100.59
run_2-240-260-CD_to_201-219-AB_random_decoupled_05922_local_refine.pdb	1	20	-5.28406	161.57
run_2-240-260-CD_to_201-219-AB_random_decoupled_05952_local_refine.pdb	1	19	-5.22028	110.8
run_2-240-260-CD_to_201-219-AB_random_decoupled_05971_local_refine.pdb	2	16; 21	-5.45084	89.55
run_2-240-260-CD_to_201-219-AB_random_decoupled_06208_local_refine.pdb	1	16	-5.29052	72.53
run_2-240-260-CD_to_201-219-AB_random_decoupled_06228_local_refine.pdb	1	17	-5.8872	77.44
run_2-240-260-CD_to_201-219-AB_random_decoupled_06290_local_refine.pdb	1	20	-6.85249	99.28
run_2-240-260-CD_to_201-219-AB_random_decoupled_06295_local_refine.pdb	1	22	-6.2538	92.95
run_2-240-260-CD_to_201-219-AB_random_decoupled_06314_local_refine.pdb	1	22	-5.2488	85.22
run_2-240-260-CD_to_201-219-AB_random_decoupled_06354_local_refine.pdb	1	17	-5.7712	104.19
run_2-240-260-CD_to_201-219-AB_random_decoupled_06375_local_refine.pdb	1	22	-5.73363	131.85
run_2-240-260-CD_to_201-219-AB_random_decoupled_06393_local_refine.pdb	1	20	-7.59183	154.43
run_2-240-260-CD_to_201-219-AB_random_decoupled_06588_local_refine.pdb	1	22	-5.51044	127.13
run_2-240-260-CD_to_201-219-AB_random_decoupled_06640_local_refine.pdb	1	22	-5.60895	71.62
run_2-240-260-CD_to_201-219-AB_random_decoupled_06720_local_refine.pdb	1	3	-5.93185	96.63
run_2-240-260-CD_to_201-219-AB_random_decoupled_06746_local_refine.pdb	1	20	-5.03589	116.74
run_2-240-260-CD_to_201-219-AB_random_decoupled_06806_local_refine.pdb	1	15	-6.17896	86.42
run_2-240-260-CD_to_201-219-AB_random_decoupled_06835_local_refine.pdb	1	22	-5.79799	73.66
run_2-240-260-CD_to_201-219-AB_random_decoupled_06883_local_refine.pdb	1	22	-7.24783	103.23
run_2-240-260-CD_to_201-219-AB_random_decoupled_06922_local_refine.pdb	1	3	-5.59815	108.51
run_2-240-260-CD_to_201-219-AB_random_decoupled_06949_local_refine.pdb	1	16	-6.61236	88.25
run_2-240-260-CD_to_201-219-AB_random_decoupled_06977_local_refine.pdb	1	15	-6.62608	152.82
run_2-240-260-CD_to_201-219-AB_random_decoupled_07130_local_refine.pdb	1	6	-6.26407	59.59
run_2-240-260-CD_to_201-219-AB_random_decoupled_07296_local_refine.pdb	1	3	-7.14525	106.22
run_2-240-260-CD_to_201-219-AB_random_decoupled_07334_local_refine.pdb	1	19	-6.07219	122.99
run_2-240-260-CD_to_201-219-AB_random_decoupled_07367_local_refine.pdb	1	19	-6.29957	56.08
run_2-240-260-CD_to_201-219-AB_random_decoupled_07410_local_refine.pdb	1	16	-5.29601	70.69
run_2-240-260-CD_to_201-219-AB_random_decoupled_07582_local_refine.pdb	1	16	-5.18	128.41
run_2-240-260-CD_to_201-219-AB_random_decoupled_07756_local_refine.pdb	1	3	-5.15782	65.72
run_2-240-260-CD_to_201-219-AB_random_decoupled_07894_local_refine.pdb	1	20	-7.29835	119.25
run_2-240-260-CD_to_201-219-AB_random_decoupled_08067_local_refine.pdb	1	21	-5.8081	86.28
run_2-240-260-CD_to_201-219-AB_random_decoupled_08088_local_refine.pdb	1	20	-6.54399	95.45
run_2-240-260-CD_to_201-219-AB_random_decoupled_08094_local_refine.pdb	1	15	-7.84382	168.03
run_2-240-260-CD_to_201-219-AB_random_decoupled_08124_local_refine.pdb	1	3	-5.87407	76.16
run_2-240-260-CD_to_201-219-AB_random_decoupled_08177_local_refine.pdb	1	19	-7.07574	178.33
run_2-240-260-CD_to_201-219-AB_random_decoupled_08216_local_refine.pdb	1	20	-5.37211	96.02
run_2-240-260-CD_to_201-219-AB_random_decoupled_08259_local_refine.pdb	1	19	-6.25009	98.68
run_2-240-260-CD_to_201-219-AB_random_decoupled_08282_local_refine.pdb	1	15	-6.05561	140.37
run_2-240-260-CD_to_201-219-AB_random_decoupled_08312_local_refine.pdb	1	19	-5.93301	137.61
run_2-240-260-CD_to_201-219-AB_random_decoupled_08316_local_refine.pdb	1	6	-6.41944	64.94
run_2-240-260-CD_to_201-219-AB_random_decoupled_08472_local_refine.pdb	1	19	-8.19055	127.34
run_2-240-260-CD_to_201-219-AB_random_decoupled_08540_local_refine.pdb	1	21	-7.07349	121.05
run_2-240-260-CD_to_201-219-AB_random_decoupled_08576_local_refine.pdb	1	20	-5.50517	143.49
run_2-240-260-CD_to_201-219-AB_random_decoupled_08660_local_refine.pdb	1	20	-5.27748	154.97
run_2-240-260-CD_to_201-219-AB_random_decoupled_08666_local_refine.pdb	1	16	-5.75837	145.26
run_2-240-260-CD_to_201-219-AB_random_decoupled_08703_local_refine.pdb	1	3	-5.15818	55.19
run_2-240-260-CD_to_201-219-AB_random_decoupled_08714_local_refine.pdb	1	15	-6.83593	174.98
run_2-240-260-CD_to_201-219-AB_random_decoupled_08737_local_refine.pdb	1	20	-5.43809	134.81
run_2-240-260-CD_to_201-219-AB_random_decoupled_08801_local_refine.pdb	1	22	-5.14399	69.7
run_2-240-260-CD_to_201-219-AB_random_decoupled_09021_local_refine.pdb	1	20	-8.00166	124.25
run_2-240-260-CD_to_201-219-AB_random_decoupled_09065_local_refine.pdb	1	19	-5.76422	104.13
run_2-240-260-CD_to_201-219-AB_random_decoupled_09099_local_refine.pdb	1	19	-6.66416	123.65
run_2-240-260-CD_to_201-219-AB_random_decoupled_09178_local_refine.pdb	1	19	-9.18609	118.29
run_2-240-260-CD_to_201-219-AB_random_decoupled_09280_local_refine.pdb	1	19	-6.62391	120.53
run_2-240-260-CD_to_201-219-AB_random_decoupled_09292_local_refine.pdb	1	19	-5.08516	116.16
run_2-240-260-CD_to_201-219-AB_random_decoupled_09349_local_refine.pdb	1	16	-5.37758	133.28
run_2-240-260-CD_to_201-219-AB_random_decoupled_09366_local_refine.pdb	1	15	-5.11866	124.93
run_2-240-260-CD_to_201-219-AB_random_decoupled_09435_local_refine.pdb	1	19	-5.93666	95.01
run_2-240-260-CD_to_201-219-AB_random_decoupled_09443_local_refine.pdb	1	15	-7.04834	156.31
run_2-240-260-CD_to_201-219-AB_random_decoupled_09515_local_refine.pdb	1	20	-7.05936	167.89
run_2-240-260-CD_to_201-219-AB_random_decoupled_09614_local_refine.pdb	1	19	-7.61039	148.69
run_2-240-260-CD_to_201-219-AB_random_decoupled_09625_local_refine.pdb	1	17	-5.26438	71.9
run_2-240-260-CD_to_201-219-AB_random_decoupled_09750_local_refine.pdb	1	4	-6.26935	161.34
run_2-240-260-CD_to_201-219-AB_random_decoupled_09763_local_refine.pdb	1	18	-6.4803	61.65
run_2-240-260-CD_to_201-219-AB_random_decoupled_09793_local_refine.pdb	1	19	-5.60858	149.12
run_2-240-260-CD_to_201-219-AB_random_decoupled_09810_local_refine.pdb	1	16	-7.17724	177.85
run_2-240-260-CD_to_201-219-AB_random_decoupled_09818_local_refine.pdb	1	15	-5.62117	143.16
run_2-240-260-CD_to_201-219-AB_random_decoupled_10000_local_refine.pdb	1	19	-5.30116	70.69
run_2-240-260-CD_to_201-219-AB_random_decoupled_10038_local_refine.pdb	1	17	-7.16907	109.93
run_2-240-260-CD_to_201-219-AB_random_decoupled_10073_local_refine.pdb	1	19	-6.85227	59.94
run_2-240-260-CD_to_201-219-AB_random_decoupled_10085_local_refine.pdb	1	15	-5.58477	60.61
run_2-240-260-CD_to_201-219-AB_random_decoupled_10118_local_refine.pdb	1	15	-5.21385	75.47
run_2-240-260-CD_to_201-219-AB_random_decoupled_10245_local_refine.pdb	1	16	-6.61386	81.61
run_2-240-260-CD_to_201-219-AB_random_decoupled_10253_local_refine.pdb	1	18	-5.47608	75.36
run_2-240-260-CD_to_201-219-AB_random_decoupled_10331_local_refine.pdb	1	22	-7.07566	114.63
run_2-240-260-CD_to_201-219-AB_random_decoupled_10389_local_refine.pdb	1	20	-5.00921	65.81
run_2-240-260-CD_to_201-219-AB_random_decoupled_10501_local_refine.pdb	1	17	-5.46086	128.2
run_2-240-260-CD_to_201-219-AB_random_decoupled_10521_local_refine.pdb	1	22	-5.97512	147.15
run_2-240-260-CD_to_201-219-AB_random_decoupled_10525_local_refine.pdb	1	20	-6.23248	77.3
run_2-240-260-CD_to_201-219-AB_random_decoupled_10577_local_refine.pdb	1	18	-5.68176	127.94
run_2-240-260-CD_to_201-219-AB_random_decoupled_10606_local_refine.pdb	1	19	-8.1606	146.41
run_2-240-260-CD_to_201-219-AB_random_decoupled_10638_local_refine.pdb	1	22	-5.34949	115.47
run_2-240-260-CD_to_201-219-AB_random_decoupled_10680_local_refine.pdb	1	18	-6.50181	127.55
run_2-240-260-CD_to_201-219-AB_random_decoupled_10689_local_refine.pdb	1	16	-7.26944	153.27
run_2-240-260-CD_to_201-219-AB_random_decoupled_10720_local_refine.pdb	1	16	-5.2608	125.24
run_2-240-260-CD_to_201-219-AB_random_decoupled_10754_local_refine.pdb	1	20	-8.37702	150.2
run_2-240-260-CD_to_201-219-AB_random_decoupled_10817_local_refine.pdb	1	3	-5.35259	129.95
run_2-240-260-CD_to_201-219-AB_random_decoupled_10850_local_refine.pdb	1	17	-5.58683	166.77
run_2-240-260-CD_to_201-219-AB_random_decoupled_10924_local_refine.pdb	1	19	-5.44384	63.58
run_2-240-260-CD_to_201-219-AB_random_decoupled_11014_local_refine.pdb	1	19	-6.0656	84.54
run_2-240-260-CD_to_201-219-AB_random_decoupled_11045_local_refine.pdb	1	20	-5.88922	81.46
run_2-240-260-CD_to_201-219-AB_random_decoupled_11086_local_refine.pdb	1	19	-6.88806	157.87
run_2-240-260-CD_to_201-219-AB_random_decoupled_11109_local_refine.pdb	1	21	-6.64533	77.4
run_2-240-260-CD_to_201-219-AB_random_decoupled_11299_local_refine.pdb	1	19	-6.56267	128.04
run_2-240-260-CD_to_201-219-AB_random_decoupled_11308_local_refine.pdb	1	22	-6.18922	82.88
run_2-240-260-CD_to_201-219-AB_random_decoupled_11374_local_refine.pdb	1	15	-5.8377	157.59
run_2-240-260-CD_to_201-219-AB_random_decoupled_11377_local_refine.pdb	1	3	-5.29185	107.29
run_2-240-260-CD_to_201-219-AB_random_decoupled_11381_local_refine.pdb	1	20	-6.59834	99.3
run_2-240-260-CD_to_201-219-AB_random_decoupled_11398_local_refine.pdb	1	20	-5.36063	72.98
run_2-240-260-CD_to_201-219-AB_random_decoupled_11402_local_refine.pdb	1	17	-5.24961	65.79
run_2-240-260-CD_to_201-219-AB_random_decoupled_11432_local_refine.pdb	1	4	-5.03369	68.32
run_2-240-260-CD_to_201-219-AB_random_decoupled_11436_local_refine.pdb	1	22	-5.24276	85.31
run_2-240-260-CD_to_201-219-AB_random_decoupled_11465_local_refine.pdb	1	20	-8.29269	165.82
run_2-240-260-CD_to_201-219-AB_random_decoupled_11641_local_refine.pdb	1	3	-7.0866	62.36
run_2-240-260-CD_to_201-219-AB_random_decoupled_11657_local_refine.pdb	1	16	-7.04212	102.91
run_2-240-260-CD_to_201-219-AB_random_decoupled_11690_local_refine.pdb	1	22	-5.8764	77.65
run_2-240-260-CD_to_201-219-AB_random_decoupled_11824_local_refine.pdb	1	16	-6.19252	110.78
run_2-240-260-CD_to_201-219-AB_random_decoupled_11920_local_refine.pdb	1	16	-6.05492	144.46
run_2-240-260-CD_to_201-219-AB_random_decoupled_12034_local_refine.pdb	1	22	-5.38415	115.57
run_2-240-260-CD_to_201-219-AB_random_decoupled_12089_local_refine.pdb	1	20	-5.65057	85.67
run_2-240-260-CD_to_201-219-AB_random_decoupled_12151_local_refine.pdb	1	18	-6.40181	100.23
run_2-240-260-CD_to_201-219-AB_random_decoupled_12207_local_refine.pdb	1	22	-5.089	135.21
run_2-240-260-CD_to_201-219-AB_random_decoupled_12223_local_refine.pdb	1	20	-5.29223	91.38
run_2-240-260-CD_to_201-219-AB_random_decoupled_12246_local_refine.pdb	1	20	-5.10601	100.83
run_2-240-260-CD_to_201-219-AB_random_decoupled_12286_local_refine.pdb	1	20	-5.23356	80.42
run_2-240-260-CD_to_201-219-AB_random_decoupled_12329_local_refine.pdb	1	17	-5.3759	136.43
run_2-240-260-CD_to_201-219-AB_random_decoupled_12360_local_refine.pdb	1	4	-6.33446	74.3
run_3-240-260-CD_to_201-219-AB_random_decoupled_00012_local_refine.pdb	1	15	-7.34472	140.11
run_3-240-260-CD_to_201-219-AB_random_decoupled_00064_local_refine.pdb	1	20	-7.98979	85.04
run_3-240-260-CD_to_201-219-AB_random_decoupled_00091_local_refine.pdb	1	22	-5.12615	148.76
run_3-240-260-CD_to_201-219-AB_random_decoupled_00162_local_refine.pdb	1	22	-5.65205	105.9
run_3-240-260-CD_to_201-219-AB_random_decoupled_00206_local_refine.pdb	1	4	-5.09903	91.27
run_3-240-260-CD_to_201-219-AB_random_decoupled_00233_local_refine.pdb	1	20	-6.0508	66.79
run_3-240-260-CD_to_201-219-AB_random_decoupled_00243_local_refine.pdb	1	21	-6.22003	56.63
run_3-240-260-CD_to_201-219-AB_random_decoupled_00248_local_refine.pdb	1	19	-5.45422	64.76
run_3-240-260-CD_to_201-219-AB_random_decoupled_00340_local_refine.pdb	1	15	-5.12811	134.42
run_3-240-260-CD_to_201-219-AB_random_decoupled_00424_local_refine.pdb	1	19	-5.28946	56.38
run_3-240-260-CD_to_201-219-AB_random_decoupled_00428_local_refine.pdb	1	16	-5.38615	59.78
run_3-240-260-CD_to_201-219-AB_random_decoupled_00433_local_refine.pdb	1	22	-5.40214	136.23
run_3-240-260-CD_to_201-219-AB_random_decoupled_00468_local_refine.pdb	1	20	-6.03176	142.09
run_3-240-260-CD_to_201-219-AB_random_decoupled_00522_local_refine.pdb	1	3	-5.38471	120.62
run_3-240-260-CD_to_201-219-AB_random_decoupled_00543_local_refine.pdb	1	19	-6.8796	116.66
run_3-240-260-CD_to_201-219-AB_random_decoupled_00567_local_refine.pdb	1	17	-5.01103	79.29
run_3-240-260-CD_to_201-219-AB_random_decoupled_00703_local_refine.pdb	1	3	-5.35927	127.3
run_3-240-260-CD_to_201-219-AB_random_decoupled_00751_local_refine.pdb	1	3	-5.97153	92.12
run_3-240-260-CD_to_201-219-AB_random_decoupled_00762_local_refine.pdb	1	3	-5.68899	88.22
run_3-240-260-CD_to_201-219-AB_random_decoupled_00789_local_refine.pdb	1	16	-6.71063	107.01
run_3-240-260-CD_to_201-219-AB_random_decoupled_00841_local_refine.pdb	1	16	-7.85367	170.02
run_3-240-260-CD_to_201-219-AB_random_decoupled_00843_local_refine.pdb	1	20	-6.06107	86.72
run_3-240-260-CD_to_201-219-AB_random_decoupled_00859_local_refine.pdb	1	3	-6.43199	114.26
run_3-240-260-CD_to_201-219-AB_random_decoupled_00865_local_refine.pdb	1	4	-5.42614	145.74
run_3-240-260-CD_to_201-219-AB_random_decoupled_00914_local_refine.pdb	1	20	-6.90127	126.8
run_3-240-260-CD_to_201-219-AB_random_decoupled_00942_local_refine.pdb	1	22	-6.08725	81
run_3-240-260-CD_to_201-219-AB_random_decoupled_01002_local_refine.pdb	1	16	-6.1718	112.01
run_3-240-260-CD_to_201-219-AB_random_decoupled_01081_local_refine.pdb	1	20	-5.40566	114.96
run_3-240-260-CD_to_201-219-AB_random_decoupled_01113_local_refine.pdb	1	19	-6.28506	101.97
run_3-240-260-CD_to_201-219-AB_random_decoupled_01287_local_refine.pdb	1	19	-6.89076	154.7
run_3-240-260-CD_to_201-219-AB_random_decoupled_01290_local_refine.pdb	1	4	-5.47781	61.56
run_3-240-260-CD_to_201-219-AB_random_decoupled_01293_local_refine.pdb	1	18	-6.92163	159.17
run_3-240-260-CD_to_201-219-AB_random_decoupled_01308_local_refine.pdb	1	4	-5.4297	121.19
run_3-240-260-CD_to_201-219-AB_random_decoupled_01334_local_refine.pdb	1	16	-5.85808	134.67
run_3-240-260-CD_to_201-219-AB_random_decoupled_01345_local_refine.pdb	1	20	-5.94196	144.38
run_3-240-260-CD_to_201-219-AB_random_decoupled_01367_local_refine.pdb	1	22	-5.92908	111.12
run_3-240-260-CD_to_201-219-AB_random_decoupled_01369_local_refine.pdb	1	18	-6.46769	150.95
run_3-240-260-CD_to_201-219-AB_random_decoupled_01505_local_refine.pdb	1	21	-5.11088	163.98
run_3-240-260-CD_to_201-219-AB_random_decoupled_01594_local_refine.pdb	1	3	-5.11056	131.02
run_3-240-260-CD_to_201-219-AB_random_decoupled_01629_local_refine.pdb	1	19	-6.54543	107.41
run_3-240-260-CD_to_201-219-AB_random_decoupled_01728_local_refine.pdb	1	8	-5.42206	78.58
run_3-240-260-CD_to_201-219-AB_random_decoupled_01734_local_refine.pdb	1	15	-6.22029	161.37
run_3-240-260-CD_to_201-219-AB_random_decoupled_01901_local_refine.pdb	1	21	-5.06549	82.15
run_3-240-260-CD_to_201-219-AB_random_decoupled_02031_local_refine.pdb	1	17	-5.6841	125.63
run_3-240-260-CD_to_201-219-AB_random_decoupled_02063_local_refine.pdb	1	16	-5.02343	129.58
run_3-240-260-CD_to_201-219-AB_random_decoupled_02074_local_refine.pdb	1	4	-5.93968	92.96
run_3-240-260-CD_to_201-219-AB_random_decoupled_02142_local_refine.pdb	1	20	-6.93989	100.16
run_3-240-260-CD_to_201-219-AB_random_decoupled_02158_local_refine.pdb	2	6; 17	-6.88893	147.57
run_3-240-260-CD_to_201-219-AB_random_decoupled_02300_local_refine.pdb	1	3	-6.32773	78.48
run_3-240-260-CD_to_201-219-AB_random_decoupled_02462_local_refine.pdb	1	18	-5.0452	83.03
run_3-240-260-CD_to_201-219-AB_random_decoupled_02523_local_refine.pdb	1	20	-5.45657	81.62
run_3-240-260-CD_to_201-219-AB_random_decoupled_02601_local_refine.pdb	1	16	-6.62586	112.55
run_3-240-260-CD_to_201-219-AB_random_decoupled_02661_local_refine.pdb	1	3	-7.67658	56.58
run_3-240-260-CD_to_201-219-AB_random_decoupled_02731_local_refine.pdb	1	20	-6.04343	81.68
run_3-240-260-CD_to_201-219-AB_random_decoupled_02745_local_refine.pdb	1	16	-7.65851	175.23
run_3-240-260-CD_to_201-219-AB_random_decoupled_02775_local_refine.pdb	1	17	-5.36271	148.72
run_3-240-260-CD_to_201-219-AB_random_decoupled_02810_local_refine.pdb	2	6; 21	-5.37342	163.04
run_3-240-260-CD_to_201-219-AB_random_decoupled_02813_local_refine.pdb	1	4	-5.2633	79.27
run_3-240-260-CD_to_201-219-AB_random_decoupled_02885_local_refine.pdb	1	17	-5.24846	145.94
run_3-240-260-CD_to_201-219-AB_random_decoupled_02955_local_refine.pdb	1	18	-6.30375	86.63
run_3-240-260-CD_to_201-219-AB_random_decoupled_02966_local_refine.pdb	1	21	-5.20983	108.06
run_3-240-260-CD_to_201-219-AB_random_decoupled_03142_local_refine.pdb	1	22	-5.74932	80.77
run_3-240-260-CD_to_201-219-AB_random_decoupled_03315_local_refine.pdb	1	21	-5.54292	163.58
run_3-240-260-CD_to_201-219-AB_random_decoupled_03323_local_refine.pdb	1	3	-7.48407	99.18
run_3-240-260-CD_to_201-219-AB_random_decoupled_03379_local_refine.pdb	1	17	-7.96268	170.93
run_3-240-260-CD_to_201-219-AB_random_decoupled_03398_local_refine.pdb	1	18	-5.24942	115.36
run_3-240-260-CD_to_201-219-AB_random_decoupled_03457_local_refine.pdb	1	19	-7.03812	117.28
run_3-240-260-CD_to_201-219-AB_random_decoupled_03535_local_refine.pdb	1	22	-6.42094	144.33
run_3-240-260-CD_to_201-219-AB_random_decoupled_03537_local_refine.pdb	1	3	-7.43555	65.99
run_3-240-260-CD_to_201-219-AB_random_decoupled_03602_local_refine.pdb	1	20	-5.73797	65.46
run_3-240-260-CD_to_201-219-AB_random_decoupled_03618_local_refine.pdb	1	3	-6.38081	61.07
run_3-240-260-CD_to_201-219-AB_random_decoupled_03662_local_refine.pdb	1	3	-5.60772	132.76
run_3-240-260-CD_to_201-219-AB_random_decoupled_03699_local_refine.pdb	1	18	-5.80585	133.1
run_3-240-260-CD_to_201-219-AB_random_decoupled_03762_local_refine.pdb	1	19	-5.10399	130.4
run_3-240-260-CD_to_201-219-AB_random_decoupled_03794_local_refine.pdb	1	18	-5.69817	139.16
run_3-240-260-CD_to_201-219-AB_random_decoupled_03852_local_refine.pdb	1	3	-6.06238	62.54
run_3-240-260-CD_to_201-219-AB_random_decoupled_03906_local_refine.pdb	1	15	-5.91771	136.24
run_3-240-260-CD_to_201-219-AB_random_decoupled_03962_local_refine.pdb	1	15	-8.80776	140.04
run_3-240-260-CD_to_201-219-AB_random_decoupled_03976_local_refine.pdb	1	16	-6.11261	169.1
run_3-240-260-CD_to_201-219-AB_random_decoupled_04018_local_refine.pdb	1	3	-5.1313	90.24
run_3-240-260-CD_to_201-219-AB_random_decoupled_04064_local_refine.pdb	1	19	-5.45292	76.83
run_3-240-260-CD_to_201-219-AB_random_decoupled_04067_local_refine.pdb	1	15	-7.00136	88.66
run_3-240-260-CD_to_201-219-AB_random_decoupled_04177_local_refine.pdb	1	19	-5.91127	97.87
run_3-240-260-CD_to_201-219-AB_random_decoupled_04207_local_refine.pdb	1	3	-5.93953	130.25
run_3-240-260-CD_to_201-219-AB_random_decoupled_04236_local_refine.pdb	1	16	-6.6889	160.74
run_3-240-260-CD_to_201-219-AB_random_decoupled_04282_local_refine.pdb	1	18	-7.77457	156.91
run_3-240-260-CD_to_201-219-AB_random_decoupled_04640_local_refine.pdb	1	16	-6.8845	153.95
run_3-240-260-CD_to_201-219-AB_random_decoupled_04665_local_refine.pdb	1	4	-5.09623	119.43
run_3-240-260-CD_to_201-219-AB_random_decoupled_04734_local_refine.pdb	1	22	-6.11991	79.24
run_3-240-260-CD_to_201-219-AB_random_decoupled_04795_local_refine.pdb	1	17	-6.62479	155.39
run_3-240-260-CD_to_201-219-AB_random_decoupled_04846_local_refine.pdb	1	20	-6.11241	116.19
run_3-240-260-CD_to_201-219-AB_random_decoupled_04979_local_refine.pdb	1	19	-6.47122	154.69
run_3-240-260-CD_to_201-219-AB_random_decoupled_04997_local_refine.pdb	1	20	-6.90011	57.65
run_3-240-260-CD_to_201-219-AB_random_decoupled_05060_local_refine.pdb	1	19	-5.77784	105.33
run_3-240-260-CD_to_201-219-AB_random_decoupled_05115_local_refine.pdb	1	3	-6.43994	56.23
run_3-240-260-CD_to_201-219-AB_random_decoupled_05201_local_refine.pdb	1	20	-8.09012	112.58
run_3-240-260-CD_to_201-219-AB_random_decoupled_05229_local_refine.pdb	1	3	-5.37156	114.92
run_3-240-260-CD_to_201-219-AB_random_decoupled_05253_local_refine.pdb	1	20	-5.65129	138.13
run_3-240-260-CD_to_201-219-AB_random_decoupled_05329_local_refine.pdb	1	19	-7.49724	78.12
run_3-240-260-CD_to_201-219-AB_random_decoupled_05334_local_refine.pdb	1	22	-5.52197	72.88
run_3-240-260-CD_to_201-219-AB_random_decoupled_05430_local_refine.pdb	1	19	-6.57896	115.4
run_3-240-260-CD_to_201-219-AB_random_decoupled_05487_local_refine.pdb	1	19	-5.65247	59.6
run_3-240-260-CD_to_201-219-AB_random_decoupled_05495_local_refine.pdb	1	4	-5.54004	114.31
run_3-240-260-CD_to_201-219-AB_random_decoupled_05500_local_refine.pdb	1	21	-5.23877	94.81
run_3-240-260-CD_to_201-219-AB_random_decoupled_05545_local_refine.pdb	1	19	-5.25168	98.08
run_3-240-260-CD_to_201-219-AB_random_decoupled_05559_local_refine.pdb	1	19	-6.40327	111.03
run_3-240-260-CD_to_201-219-AB_random_decoupled_05561_local_refine.pdb	1	19	-6.68082	150.27
run_3-240-260-CD_to_201-219-AB_random_decoupled_05565_local_refine.pdb	1	16	-5.0437	63.83
run_3-240-260-CD_to_201-219-AB_random_decoupled_05609_local_refine.pdb	1	15	-6.91692	112.64
run_3-240-260-CD_to_201-219-AB_random_decoupled_05769_local_refine.pdb	1	16	-5.85086	131.15
run_3-240-260-CD_to_201-219-AB_random_decoupled_05788_local_refine.pdb	1	17	-5.75892	129.5
run_3-240-260-CD_to_201-219-AB_random_decoupled_05798_local_refine.pdb	1	19	-6.62512	123.73
run_3-240-260-CD_to_201-219-AB_random_decoupled_05822_local_refine.pdb	1	20	-7.11989	139.11
run_3-240-260-CD_to_201-219-AB_random_decoupled_05846_local_refine.pdb	1	19	-5.57205	122.7
run_3-240-260-CD_to_201-219-AB_random_decoupled_05863_local_refine.pdb	1	19	-5.53461	78.24
run_3-240-260-CD_to_201-219-AB_random_decoupled_05870_local_refine.pdb	2	3; 19	-5.35382	106.17
run_3-240-260-CD_to_201-219-AB_random_decoupled_05972_local_refine.pdb	1	18	-5.43925	108.88
run_3-240-260-CD_to_201-219-AB_random_decoupled_05989_local_refine.pdb	1	20	-6.0125	129.06
run_3-240-260-CD_to_201-219-AB_random_decoupled_06049_local_refine.pdb	1	19	-5.90754	57.86
run_3-240-260-CD_to_201-219-AB_random_decoupled_06055_local_refine.pdb	1	21	-6.86996	108.85
run_3-240-260-CD_to_201-219-AB_random_decoupled_06094_local_refine.pdb	1	16	-7.06898	107.65
run_3-240-260-CD_to_201-219-AB_random_decoupled_06142_local_refine.pdb	1	16	-5.55644	135.57
run_3-240-260-CD_to_201-219-AB_random_decoupled_06204_local_refine.pdb	1	19	-6.90076	169.66
run_3-240-260-CD_to_201-219-AB_random_decoupled_06282_local_refine.pdb	1	19	-5.07221	106.48
run_3-240-260-CD_to_201-219-AB_random_decoupled_06287_local_refine.pdb	1	4	-5.06519	157.55
run_3-240-260-CD_to_201-219-AB_random_decoupled_06311_local_refine.pdb	1	20	-6.16473	165.45
run_3-240-260-CD_to_201-219-AB_random_decoupled_06334_local_refine.pdb	1	3	-7.96128	95.95
run_3-240-260-CD_to_201-219-AB_random_decoupled_06361_local_refine.pdb	1	16	-5.68882	133.88
run_3-240-260-CD_to_201-219-AB_random_decoupled_06394_local_refine.pdb	1	19	-6.60052	141.7
run_3-240-260-CD_to_201-219-AB_random_decoupled_06464_local_refine.pdb	1	20	-7.24365	145.22
run_3-240-260-CD_to_201-219-AB_random_decoupled_06585_local_refine.pdb	1	20	-6.86705	119.35
run_3-240-260-CD_to_201-219-AB_random_decoupled_06605_local_refine.pdb	1	20	-6.32074	73.36
run_3-240-260-CD_to_201-219-AB_random_decoupled_06613_local_refine.pdb	1	19	-7.20942	86.32
run_3-240-260-CD_to_201-219-AB_random_decoupled_06662_local_refine.pdb	1	16	-5.19336	93.86
run_3-240-260-CD_to_201-219-AB_random_decoupled_06667_local_refine.pdb	1	20	-5.51167	114.97
run_3-240-260-CD_to_201-219-AB_random_decoupled_06668_local_refine.pdb	1	15	-6.07762	144.64
run_3-240-260-CD_to_201-219-AB_random_decoupled_06743_local_refine.pdb	1	19	-8.03696	114.43
run_3-240-260-CD_to_201-219-AB_random_decoupled_06803_local_refine.pdb	1	19	-6.90566	124.26
run_3-240-260-CD_to_201-219-AB_random_decoupled_06827_local_refine.pdb	1	21	-6.21481	73.32
run_3-240-260-CD_to_201-219-AB_random_decoupled_06833_local_refine.pdb	1	16	-5.38154	71.38
run_3-240-260-CD_to_201-219-AB_random_decoupled_06966_local_refine.pdb	1	22	-5.4527	121.6
run_3-240-260-CD_to_201-219-AB_random_decoupled_07065_local_refine.pdb	1	15	-6.42976	116.33
run_3-240-260-CD_to_201-219-AB_random_decoupled_07079_local_refine.pdb	1	3	-5.32125	142.84
run_3-240-260-CD_to_201-219-AB_random_decoupled_07129_local_refine.pdb	1	19	-7.3774	108.2
run_3-240-260-CD_to_201-219-AB_random_decoupled_07163_local_refine.pdb	1	21	-5.11768	118.13
run_3-240-260-CD_to_201-219-AB_random_decoupled_07184_local_refine.pdb	1	15	-5.66731	163.95
run_3-240-260-CD_to_201-219-AB_random_decoupled_07185_local_refine.pdb	1	22	-5.86374	145.11
run_3-240-260-CD_to_201-219-AB_random_decoupled_07189_local_refine.pdb	1	20	-5.15405	115.59
run_3-240-260-CD_to_201-219-AB_random_decoupled_07381_local_refine.pdb	1	15	-6.69054	83.3
run_3-240-260-CD_to_201-219-AB_random_decoupled_07464_local_refine.pdb	1	19	-5.3967	150.31
run_3-240-260-CD_to_201-219-AB_random_decoupled_07493_local_refine.pdb	1	20	-6.27267	121.9
run_3-240-260-CD_to_201-219-AB_random_decoupled_07519_local_refine.pdb	1	19	-5.52789	82.98
run_3-240-260-CD_to_201-219-AB_random_decoupled_07567_local_refine.pdb	1	18	-6.86754	90.6
run_3-240-260-CD_to_201-219-AB_random_decoupled_07591_local_refine.pdb	1	19	-6.03272	94.67
run_3-240-260-CD_to_201-219-AB_random_decoupled_07690_local_refine.pdb	1	21	-5.40219	117.86
run_3-240-260-CD_to_201-219-AB_random_decoupled_07726_local_refine.pdb	1	20	-6.44013	77.11
run_3-240-260-CD_to_201-219-AB_random_decoupled_07785_local_refine.pdb	1	20	-5.04314	129.4
run_3-240-260-CD_to_201-219-AB_random_decoupled_07809_local_refine.pdb	1	17	-5.68821	122.83
run_3-240-260-CD_to_201-219-AB_random_decoupled_07840_local_refine.pdb	1	16	-6.62441	79.31
run_3-240-260-CD_to_201-219-AB_random_decoupled_07860_local_refine.pdb	1	19	-6.07224	103.38
run_3-240-260-CD_to_201-219-AB_random_decoupled_07924_local_refine.pdb	1	20	-6.19305	104.03
run_3-240-260-CD_to_201-219-AB_random_decoupled_08006_local_refine.pdb	1	20	-7.93951	142.45
run_3-240-260-CD_to_201-219-AB_random_decoupled_08029_local_refine.pdb	1	3	-5.70507	63.86
run_3-240-260-CD_to_201-219-AB_random_decoupled_08041_local_refine.pdb	1	1	-5.55965	99.23
run_3-240-260-CD_to_201-219-AB_random_decoupled_08051_local_refine.pdb	1	4	-5.61584	68.24
run_3-240-260-CD_to_201-219-AB_random_decoupled_08063_local_refine.pdb	1	3	-5.89281	88.13
run_3-240-260-CD_to_201-219-AB_random_decoupled_08139_local_refine.pdb	1	15	-6.41991	150.9
run_3-240-260-CD_to_201-219-AB_random_decoupled_08169_local_refine.pdb	1	20	-6.55475	134.06
run_3-240-260-CD_to_201-219-AB_random_decoupled_08237_local_refine.pdb	1	22	-5.29325	85.44
run_3-240-260-CD_to_201-219-AB_random_decoupled_08331_local_refine.pdb	1	3	-5.78205	102.55
run_3-240-260-CD_to_201-219-AB_random_decoupled_08347_local_refine.pdb	1	18	-5.25553	62.88
run_3-240-260-CD_to_201-219-AB_random_decoupled_08353_local_refine.pdb	1	16	-7.15084	168.27
run_3-240-260-CD_to_201-219-AB_random_decoupled_08370_local_refine.pdb	1	20	-5.95624	67.08
run_3-240-260-CD_to_201-219-AB_random_decoupled_08419_local_refine.pdb	1	19	-5.0847	115.32
run_3-240-260-CD_to_201-219-AB_random_decoupled_08474_local_refine.pdb	1	15	-5.63388	147.03
run_3-240-260-CD_to_201-219-AB_random_decoupled_08496_local_refine.pdb	1	21	-6.53275	170.53
run_3-240-260-CD_to_201-219-AB_random_decoupled_08516_local_refine.pdb	1	13	-5.7478	128.07
run_3-240-260-CD_to_201-219-AB_random_decoupled_08610_local_refine.pdb	1	18	-5.24843	91.17
run_3-240-260-CD_to_201-219-AB_random_decoupled_08672_local_refine.pdb	1	20	-5.93759	102.99
run_3-240-260-CD_to_201-219-AB_random_decoupled_08690_local_refine.pdb	1	3	-5.61411	138.84
run_3-240-260-CD_to_201-219-AB_random_decoupled_08783_local_refine.pdb	1	20	-5.85927	163.98
run_3-240-260-CD_to_201-219-AB_random_decoupled_08806_local_refine.pdb	1	20	-7.77671	138.42
run_3-240-260-CD_to_201-219-AB_random_decoupled_08871_local_refine.pdb	1	22	-5.1694	132.87
run_3-240-260-CD_to_201-219-AB_random_decoupled_08922_local_refine.pdb	1	18	-5.05051	168.07
run_3-240-260-CD_to_201-219-AB_random_decoupled_08976_local_refine.pdb	1	20	-5.84886	89.87
run_3-240-260-CD_to_201-219-AB_random_decoupled_09003_local_refine.pdb	1	19	-6.00972	123.81
run_3-240-260-CD_to_201-219-AB_random_decoupled_09012_local_refine.pdb	1	20	-5.22062	72.98
run_3-240-260-CD_to_201-219-AB_random_decoupled_09025_local_refine.pdb	1	3	-6.85038	130.12
run_3-240-260-CD_to_201-219-AB_random_decoupled_09152_local_refine.pdb	1	3	-7.5567	141.61
run_3-240-260-CD_to_201-219-AB_random_decoupled_09214_local_refine.pdb	1	20	-5.35843	91.95
run_3-240-260-CD_to_201-219-AB_random_decoupled_09255_local_refine.pdb	1	18	-5.33314	117.01
run_3-240-260-CD_to_201-219-AB_random_decoupled_09261_local_refine.pdb	1	17	-5.46152	106.37
run_3-240-260-CD_to_201-219-AB_random_decoupled_09266_local_refine.pdb	1	20	-5.84012	103.82
run_3-240-260-CD_to_201-219-AB_random_decoupled_09487_local_refine.pdb	1	20	-5.39258	99.43
run_3-240-260-CD_to_201-219-AB_random_decoupled_09496_local_refine.pdb	1	20	-5.75742	92.6
run_3-240-260-CD_to_201-219-AB_random_decoupled_09535_local_refine.pdb	1	20	-7.58309	137.35
run_3-240-260-CD_to_201-219-AB_random_decoupled_09546_local_refine.pdb	1	15	-5.08187	134.61
run_3-240-260-CD_to_201-219-AB_random_decoupled_09632_local_refine.pdb	1	16	-5.69448	72.75
run_3-240-260-CD_to_201-219-AB_random_decoupled_09811_local_refine.pdb	1	16	-5.15769	151.98
run_3-240-260-CD_to_201-219-AB_random_decoupled_09818_local_refine.pdb	1	3	-5.20764	64.96
run_3-240-260-CD_to_201-219-AB_random_decoupled_09893_local_refine.pdb	1	4	-5.60489	107.89
run_3-240-260-CD_to_201-219-AB_random_decoupled_09916_local_refine.pdb	1	18	-5.13703	74.34
run_3-240-260-CD_to_201-219-AB_random_decoupled_09918_local_refine.pdb	1	16	-5.43241	163.65
run_3-240-260-CD_to_201-219-AB_random_decoupled_10005_local_refine.pdb	1	22	-5.11919	130.47
run_3-240-260-CD_to_201-219-AB_random_decoupled_10006_local_refine.pdb	1	17	-5.90226	119.36
run_3-240-260-CD_to_201-219-AB_random_decoupled_10013_local_refine.pdb	1	20	-8.85783	154.09
run_3-240-260-CD_to_201-219-AB_random_decoupled_10018_local_refine.pdb	1	21	-5.19415	109.66
run_3-240-260-CD_to_201-219-AB_random_decoupled_10303_local_refine.pdb	1	3	-5.01038	66.67
run_3-240-260-CD_to_201-219-AB_random_decoupled_10507_local_refine.pdb	1	19	-5.76666	77.27
run_3-240-260-CD_to_201-219-AB_random_decoupled_10533_local_refine.pdb	1	18	-5.0702	74.27
run_3-240-260-CD_to_201-219-AB_random_decoupled_10565_local_refine.pdb	2	16; 22	-5.16997	87.42
run_3-240-260-CD_to_201-219-AB_random_decoupled_10569_local_refine.pdb	1	3	-6.04784	118.23
run_3-240-260-CD_to_201-219-AB_random_decoupled_10678_local_refine.pdb	1	22	-8.06733	127.62
run_3-240-260-CD_to_201-219-AB_random_decoupled_10924_local_refine.pdb	1	20	-7.84563	126.01
run_3-240-260-CD_to_201-219-AB_random_decoupled_10938_local_refine.pdb	1	19	-5.74301	116.02
run_3-240-260-CD_to_201-219-AB_random_decoupled_10977_local_refine.pdb	1	2	-5.43452	73.68
run_3-240-260-CD_to_201-219-AB_random_decoupled_10996_local_refine.pdb	1	18	-5.62811	171.43
run_3-240-260-CD_to_201-219-AB_random_decoupled_11014_local_refine.pdb	1	19	-5.0232	114.23
run_3-240-260-CD_to_201-219-AB_random_decoupled_11241_local_refine.pdb	1	20	-5.6633	154.7
run_3-240-260-CD_to_201-219-AB_random_decoupled_11252_local_refine.pdb	1	15	-5.42566	100
run_3-240-260-CD_to_201-219-AB_random_decoupled_11274_local_refine.pdb	1	20	-5.95407	58.66
run_3-240-260-CD_to_201-219-AB_random_decoupled_11293_local_refine.pdb	1	4	-5.30547	110.98
run_3-240-260-CD_to_201-219-AB_random_decoupled_11323_local_refine.pdb	1	22	-5.09665	152.53
run_3-240-260-CD_to_201-219-AB_random_decoupled_11358_local_refine.pdb	1	19	-5.08856	59.91
run_3-240-260-CD_to_201-219-AB_random_decoupled_11366_local_refine.pdb	1	20	-5.51056	92.06
run_3-240-260-CD_to_201-219-AB_random_decoupled_11371_local_refine.pdb	1	15	-5.31467	125.33
run_3-240-260-CD_to_201-219-AB_random_decoupled_11381_local_refine.pdb	1	19	-6.21523	72.6
run_3-240-260-CD_to_201-219-AB_random_decoupled_11386_local_refine.pdb	1	17	-5.56831	114.69
run_3-240-260-CD_to_201-219-AB_random_decoupled_11404_local_refine.pdb	1	18	-5.87711	98.78
run_3-240-260-CD_to_201-219-AB_random_decoupled_11420_local_refine.pdb	1	22	-6.09825	86.95
run_3-240-260-CD_to_201-219-AB_random_decoupled_11440_local_refine.pdb	1	20	-5.46423	104.46
run_3-240-260-CD_to_201-219-AB_random_decoupled_11485_local_refine.pdb	1	21	-5.39452	112.2
run_3-240-260-CD_to_201-219-AB_random_decoupled_11548_local_refine.pdb	1	16	-5.05695	86.27
run_3-240-260-CD_to_201-219-AB_random_decoupled_11561_local_refine.pdb	1	16	-5.89038	102.38
run_3-240-260-CD_to_201-219-AB_random_decoupled_11717_local_refine.pdb	1	20	-6.85585	62.84
run_3-240-260-CD_to_201-219-AB_random_decoupled_11741_local_refine.pdb	1	18	-6.86213	171.26
run_3-240-260-CD_to_201-219-AB_random_decoupled_11841_local_refine.pdb	1	21	-5.38883	143.89
run_3-240-260-CD_to_201-219-AB_random_decoupled_11860_local_refine.pdb	1	19	-7.64689	141.84
run_3-240-260-CD_to_201-219-AB_random_decoupled_11873_local_refine.pdb	1	15	-6.19271	138.38
run_3-240-260-CD_to_201-219-AB_random_decoupled_11931_local_refine.pdb	1	20	-7.08763	129.54
run_3-240-260-CD_to_201-219-AB_random_decoupled_11981_local_refine.pdb	1	22	-5.39313	156.28
run_3-240-260-CD_to_201-219-AB_random_decoupled_11984_local_refine.pdb	1	15	-7.0139	63.06
run_3-240-260-CD_to_201-219-AB_random_decoupled_12029_local_refine.pdb	1	17	-6.38587	149.75
run_3-240-260-CD_to_201-219-AB_random_decoupled_12056_local_refine.pdb	1	19	-5.56455	119.65
run_3-240-260-CD_to_201-219-AB_random_decoupled_12068_local_refine.pdb	1	3	-5.4537	110.9
run_3-240-260-CD_to_201-219-AB_random_decoupled_12163_local_refine.pdb	1	16	-7.45766	159.43
run_3-240-260-CD_to_201-219-AB_random_decoupled_12246_local_refine.pdb	1	19	-5.55788	76.21
run_3-240-260-CD_to_201-219-AB_random_decoupled_12279_local_refine.pdb	1	20	-6.6212	104.61
run_3-240-260-CD_to_201-219-AB_random_decoupled_12392_local_refine.pdb	1	16	-6.13118	146.56
run_3-240-260-CD_to_201-219-AB_random_decoupled_12475_local_refine.pdb	1	15	-5.90654	76.27
run_3-240-260-CD_to_201-219-AB_random_decoupled_12481_local_refine.pdb	1	20	-6.65451	123.69
run_4-240-260-CD_to_201-219-AB_random_decoupled_00037_local_refine.pdb	1	22	-5.53755	138.58
run_4-240-260-CD_to_201-219-AB_random_decoupled_00124_local_refine.pdb	1	20	-6.95633	131.47
run_4-240-260-CD_to_201-219-AB_random_decoupled_00143_local_refine.pdb	1	15	-5.74988	116.21
run_4-240-260-CD_to_201-219-AB_random_decoupled_00182_local_refine.pdb	1	19	-5.20812	140.77
run_4-240-260-CD_to_201-219-AB_random_decoupled_00196_local_refine.pdb	1	21	-5.00257	137.25
run_4-240-260-CD_to_201-219-AB_random_decoupled_00238_local_refine.pdb	1	19	-6.78811	104.8
run_4-240-260-CD_to_201-219-AB_random_decoupled_00260_local_refine.pdb	1	19	-7.07272	143.86
run_4-240-260-CD_to_201-219-AB_random_decoupled_00409_local_refine.pdb	1	16	-10.4313	141.36
run_4-240-260-CD_to_201-219-AB_random_decoupled_00460_local_refine.pdb	1	15	-6.93014	64.33
run_4-240-260-CD_to_201-219-AB_random_decoupled_00467_local_refine.pdb	1	3	-5.32672	106.68
run_4-240-260-CD_to_201-219-AB_random_decoupled_00496_local_refine.pdb	1	3	-5.48642	140.61
run_4-240-260-CD_to_201-219-AB_random_decoupled_00584_local_refine.pdb	1	4	-5.05935	112.96
run_4-240-260-CD_to_201-219-AB_random_decoupled_00590_local_refine.pdb	1	19	-6.30142	77.42
run_4-240-260-CD_to_201-219-AB_random_decoupled_00710_local_refine.pdb	1	19	-5.2491	96.07
run_4-240-260-CD_to_201-219-AB_random_decoupled_00771_local_refine.pdb	1	19	-6.12468	91.25
run_4-240-260-CD_to_201-219-AB_random_decoupled_00909_local_refine.pdb	1	15	-5.98232	65.83
run_4-240-260-CD_to_201-219-AB_random_decoupled_00930_local_refine.pdb	1	15	-7.55487	171.32
run_4-240-260-CD_to_201-219-AB_random_decoupled_01003_local_refine.pdb	1	20	-6.5727	126.18
run_4-240-260-CD_to_201-219-AB_random_decoupled_01043_local_refine.pdb	1	15	-6.84012	110.22
run_4-240-260-CD_to_201-219-AB_random_decoupled_01069_local_refine.pdb	1	22	-5.33133	108.24
run_4-240-260-CD_to_201-219-AB_random_decoupled_01162_local_refine.pdb	1	11	-5.96101	155.39
run_4-240-260-CD_to_201-219-AB_random_decoupled_01172_local_refine.pdb	1	19	-6.70248	115.64
run_4-240-260-CD_to_201-219-AB_random_decoupled_01310_local_refine.pdb	1	21	-5.33438	71.26
run_4-240-260-CD_to_201-219-AB_random_decoupled_01335_local_refine.pdb	1	19	-5.42438	63.16
run_4-240-260-CD_to_201-219-AB_random_decoupled_01336_local_refine.pdb	1	4	-5.1529	124.45
run_4-240-260-CD_to_201-219-AB_random_decoupled_01345_local_refine.pdb	1	3	-5.10097	101.19
run_4-240-260-CD_to_201-219-AB_random_decoupled_01394_local_refine.pdb	1	19	-5.61678	171.51
run_4-240-260-CD_to_201-219-AB_random_decoupled_01468_local_refine.pdb	1	20	-7.2673	58.89
run_4-240-260-CD_to_201-219-AB_random_decoupled_01496_local_refine.pdb	1	21	-5.95143	108.28
run_4-240-260-CD_to_201-219-AB_random_decoupled_01503_local_refine.pdb	1	21	-5.28689	57.42
run_4-240-260-CD_to_201-219-AB_random_decoupled_01515_local_refine.pdb	1	20	-6.1397	142.82
run_4-240-260-CD_to_201-219-AB_random_decoupled_01531_local_refine.pdb	1	15	-6.76675	116.78
run_4-240-260-CD_to_201-219-AB_random_decoupled_01548_local_refine.pdb	1	22	-5.58962	142.12
run_4-240-260-CD_to_201-219-AB_random_decoupled_01599_local_refine.pdb	2	16; 20	-9.0648	157.29
run_4-240-260-CD_to_201-219-AB_random_decoupled_01634_local_refine.pdb	1	18	-5.69575	108.35
run_4-240-260-CD_to_201-219-AB_random_decoupled_01755_local_refine.pdb	1	18	-6.26367	137.77
run_4-240-260-CD_to_201-219-AB_random_decoupled_01772_local_refine.pdb	1	16	-6.85004	103.79
run_4-240-260-CD_to_201-219-AB_random_decoupled_01809_local_refine.pdb	1	19	-6.03333	118.78
run_4-240-260-CD_to_201-219-AB_random_decoupled_01957_local_refine.pdb	1	20	-5.55244	117.03
run_4-240-260-CD_to_201-219-AB_random_decoupled_01973_local_refine.pdb	1	21	-5.02627	66.42
run_4-240-260-CD_to_201-219-AB_random_decoupled_01974_local_refine.pdb	1	16	-5.03767	99
run_4-240-260-CD_to_201-219-AB_random_decoupled_02148_local_refine.pdb	1	20	-7.96626	161.4
run_4-240-260-CD_to_201-219-AB_random_decoupled_02398_local_refine.pdb	1	19	-6.13905	138.58
run_4-240-260-CD_to_201-219-AB_random_decoupled_02404_local_refine.pdb	1	19	-5.39597	148.6
run_4-240-260-CD_to_201-219-AB_random_decoupled_02445_local_refine.pdb	1	22	-6.47823	171.72
run_4-240-260-CD_to_201-219-AB_random_decoupled_02473_local_refine.pdb	1	19	-6.25848	116.13
run_4-240-260-CD_to_201-219-AB_random_decoupled_02544_local_refine.pdb	1	22	-6.11141	174.18
run_4-240-260-CD_to_201-219-AB_random_decoupled_02577_local_refine.pdb	1	3	-5.29375	76.73
run_4-240-260-CD_to_201-219-AB_random_decoupled_02589_local_refine.pdb	1	19	-6.84136	121.73
run_4-240-260-CD_to_201-219-AB_random_decoupled_02628_local_refine.pdb	1	21	-5.73235	120.86
run_4-240-260-CD_to_201-219-AB_random_decoupled_02722_local_refine.pdb	1	6	-5.51588	57.77
run_4-240-260-CD_to_201-219-AB_random_decoupled_02723_local_refine.pdb	1	22	-5.63888	166.31
run_4-240-260-CD_to_201-219-AB_random_decoupled_02945_local_refine.pdb	1	22	-5.91671	83.12
run_4-240-260-CD_to_201-219-AB_random_decoupled_02980_local_refine.pdb	1	16	-5.04087	94.41
run_4-240-260-CD_to_201-219-AB_random_decoupled_02981_local_refine.pdb	1	20	-5.5843	57.91
run_4-240-260-CD_to_201-219-AB_random_decoupled_02988_local_refine.pdb	1	16	-6.6929	140.14
run_4-240-260-CD_to_201-219-AB_random_decoupled_03068_local_refine.pdb	1	20	-6.08819	91.93
run_4-240-260-CD_to_201-219-AB_random_decoupled_03161_local_refine.pdb	1	22	-5.58409	121.23
run_4-240-260-CD_to_201-219-AB_random_decoupled_03166_local_refine.pdb	1	16	-7.6248	116.91
run_4-240-260-CD_to_201-219-AB_random_decoupled_03248_local_refine.pdb	1	18	-7.26049	102.43
run_4-240-260-CD_to_201-219-AB_random_decoupled_03269_local_refine.pdb	1	19	-5.9472	81.27
run_4-240-260-CD_to_201-219-AB_random_decoupled_03313_local_refine.pdb	1	17	-6.79709	131.45
run_4-240-260-CD_to_201-219-AB_random_decoupled_03364_local_refine.pdb	1	19	-5.60153	88.15
run_4-240-260-CD_to_201-219-AB_random_decoupled_03434_local_refine.pdb	1	19	-6.21252	114.03
run_4-240-260-CD_to_201-219-AB_random_decoupled_03447_local_refine.pdb	1	4	-5.40818	76.2
run_4-240-260-CD_to_201-219-AB_random_decoupled_03488_local_refine.pdb	1	16	-6.88022	106.34
run_4-240-260-CD_to_201-219-AB_random_decoupled_03493_local_refine.pdb	1	16	-6.17963	58.82
run_4-240-260-CD_to_201-219-AB_random_decoupled_03520_local_refine.pdb	1	20	-5.71253	63.17
run_4-240-260-CD_to_201-219-AB_random_decoupled_03543_local_refine.pdb	1	20	-5.63671	152.35
run_4-240-260-CD_to_201-219-AB_random_decoupled_03565_local_refine.pdb	1	20	-5.6985	144.66
run_4-240-260-CD_to_201-219-AB_random_decoupled_03612_local_refine.pdb	1	18	-7.41144	67.23
run_4-240-260-CD_to_201-219-AB_random_decoupled_03650_local_refine.pdb	1	19	-7.28838	123.66
run_4-240-260-CD_to_201-219-AB_random_decoupled_03668_local_refine.pdb	1	22	-5.19265	74.02
run_4-240-260-CD_to_201-219-AB_random_decoupled_03685_local_refine.pdb	1	21	-5.73696	76.39
run_4-240-260-CD_to_201-219-AB_random_decoupled_03710_local_refine.pdb	1	18	-6.35021	124.49
run_4-240-260-CD_to_201-219-AB_random_decoupled_03844_local_refine.pdb	1	18	-5.44777	108.71
run_4-240-260-CD_to_201-219-AB_random_decoupled_03864_local_refine.pdb	1	21	-5.04207	75.7
run_4-240-260-CD_to_201-219-AB_random_decoupled_03924_local_refine.pdb	1	18	-6.39934	142.87
run_4-240-260-CD_to_201-219-AB_random_decoupled_03979_local_refine.pdb	1	21	-5.35832	153.37
run_4-240-260-CD_to_201-219-AB_random_decoupled_04065_local_refine.pdb	1	3	-6.42676	91.94
run_4-240-260-CD_to_201-219-AB_random_decoupled_04117_local_refine.pdb	1	20	-8.38339	123.46
run_4-240-260-CD_to_201-219-AB_random_decoupled_04262_local_refine.pdb	1	4	-5.18051	132.68
run_4-240-260-CD_to_201-219-AB_random_decoupled_04276_local_refine.pdb	1	16	-5.24177	106.16
run_4-240-260-CD_to_201-219-AB_random_decoupled_04378_local_refine.pdb	1	17	-5.41177	129.56
run_4-240-260-CD_to_201-219-AB_random_decoupled_04385_local_refine.pdb	1	21	-5.42015	103.89
run_4-240-260-CD_to_201-219-AB_random_decoupled_04440_local_refine.pdb	1	3	-5.94643	104.22
run_4-240-260-CD_to_201-219-AB_random_decoupled_04501_local_refine.pdb	1	20	-6.26542	66.75
run_4-240-260-CD_to_201-219-AB_random_decoupled_04520_local_refine.pdb	1	17	-5.69956	111.84
run_4-240-260-CD_to_201-219-AB_random_decoupled_04551_local_refine.pdb	1	18	-5.51485	153.4
run_4-240-260-CD_to_201-219-AB_random_decoupled_04574_local_refine.pdb	1	16	-5.01604	96.97
run_4-240-260-CD_to_201-219-AB_random_decoupled_04768_local_refine.pdb	1	4	-5.23935	74.74
run_4-240-260-CD_to_201-219-AB_random_decoupled_04869_local_refine.pdb	1	22	-6.63013	55.98
run_4-240-260-CD_to_201-219-AB_random_decoupled_04956_local_refine.pdb	1	19	-6.01356	60.4
run_4-240-260-CD_to_201-219-AB_random_decoupled_04963_local_refine.pdb	1	19	-5.73903	108.69
run_4-240-260-CD_to_201-219-AB_random_decoupled_05053_local_refine.pdb	1	15	-7.35309	128.45
run_4-240-260-CD_to_201-219-AB_random_decoupled_05070_local_refine.pdb	1	18	-5.6625	124.33
run_4-240-260-CD_to_201-219-AB_random_decoupled_05076_local_refine.pdb	1	4	-6.64809	57.41
run_4-240-260-CD_to_201-219-AB_random_decoupled_05205_local_refine.pdb	1	21	-5.01135	105.88
run_4-240-260-CD_to_201-219-AB_random_decoupled_05235_local_refine.pdb	1	18	-5.05402	148.07
run_4-240-260-CD_to_201-219-AB_random_decoupled_05241_local_refine.pdb	1	22	-5.42279	134.86
run_4-240-260-CD_to_201-219-AB_random_decoupled_05302_local_refine.pdb	1	19	-6.15387	86.02
run_4-240-260-CD_to_201-219-AB_random_decoupled_05313_local_refine.pdb	1	4	-6.27487	147.5
run_4-240-260-CD_to_201-219-AB_random_decoupled_05354_local_refine.pdb	1	20	-5.25029	111.18
run_4-240-260-CD_to_201-219-AB_random_decoupled_05395_local_refine.pdb	2	18; 22	-5.12379	64.77
run_4-240-260-CD_to_201-219-AB_random_decoupled_05396_local_refine.pdb	1	19	-7.05813	123.7
run_4-240-260-CD_to_201-219-AB_random_decoupled_05430_local_refine.pdb	1	4	-6.33872	86.27
run_4-240-260-CD_to_201-219-AB_random_decoupled_05446_local_refine.pdb	1	22	-5.82776	86.07
run_4-240-260-CD_to_201-219-AB_random_decoupled_05475_local_refine.pdb	1	15	-6.44659	125.79
run_4-240-260-CD_to_201-219-AB_random_decoupled_05535_local_refine.pdb	1	22	-5.90136	88.96
run_4-240-260-CD_to_201-219-AB_random_decoupled_05555_local_refine.pdb	1	21	-5.92378	70.42
run_4-240-260-CD_to_201-219-AB_random_decoupled_05587_local_refine.pdb	1	17	-5.53921	148.03
run_4-240-260-CD_to_201-219-AB_random_decoupled_05605_local_refine.pdb	1	4	-6.21909	81.86
run_4-240-260-CD_to_201-219-AB_random_decoupled_05686_local_refine.pdb	1	16	-7.18034	172.54
run_4-240-260-CD_to_201-219-AB_random_decoupled_05800_local_refine.pdb	1	20	-5.57633	107.08
run_4-240-260-CD_to_201-219-AB_random_decoupled_05900_local_refine.pdb	1	6	-5.16584	92.21
run_4-240-260-CD_to_201-219-AB_random_decoupled_05927_local_refine.pdb	1	15	-5.19873	147.25
run_4-240-260-CD_to_201-219-AB_random_decoupled_05938_local_refine.pdb	1	19	-6.12865	67.19
run_4-240-260-CD_to_201-219-AB_random_decoupled_05970_local_refine.pdb	1	15	-6.70589	130.85
run_4-240-260-CD_to_201-219-AB_random_decoupled_05973_local_refine.pdb	1	19	-6.73513	153.77
run_4-240-260-CD_to_201-219-AB_random_decoupled_05986_local_refine.pdb	1	17	-5.2852	70.08
run_4-240-260-CD_to_201-219-AB_random_decoupled_06136_local_refine.pdb	2	3; 21	-6.83204	66.68
run_4-240-260-CD_to_201-219-AB_random_decoupled_06283_local_refine.pdb	1	21	-6.0995	174.47
run_4-240-260-CD_to_201-219-AB_random_decoupled_06285_local_refine.pdb	1	13	-5.11191	168.53
run_4-240-260-CD_to_201-219-AB_random_decoupled_06296_local_refine.pdb	1	20	-5.79881	162.32
run_4-240-260-CD_to_201-219-AB_random_decoupled_06360_local_refine.pdb	1	20	-6.3057	138.13
run_4-240-260-CD_to_201-219-AB_random_decoupled_06480_local_refine.pdb	1	4	-5.00653	105.05
run_4-240-260-CD_to_201-219-AB_random_decoupled_06505_local_refine.pdb	1	18	-6.19197	133.4
run_4-240-260-CD_to_201-219-AB_random_decoupled_06515_local_refine.pdb	1	4	-5.13831	123.57
run_4-240-260-CD_to_201-219-AB_random_decoupled_06571_local_refine.pdb	1	16	-7.70355	165.25
run_4-240-260-CD_to_201-219-AB_random_decoupled_06699_local_refine.pdb	1	20	-5.2038	125.38
run_4-240-260-CD_to_201-219-AB_random_decoupled_06857_local_refine.pdb	1	16	-5.17961	121.21
run_4-240-260-CD_to_201-219-AB_random_decoupled_07014_local_refine.pdb	1	22	-5.34176	63.32
run_4-240-260-CD_to_201-219-AB_random_decoupled_07017_local_refine.pdb	1	3	-5.36539	176.88
run_4-240-260-CD_to_201-219-AB_random_decoupled_07054_local_refine.pdb	1	19	-6.44527	144.67
run_4-240-260-CD_to_201-219-AB_random_decoupled_07067_local_refine.pdb	1	22	-5.41843	86.67
run_4-240-260-CD_to_201-219-AB_random_decoupled_07077_local_refine.pdb	1	5	-6.57599	161.92
run_4-240-260-CD_to_201-219-AB_random_decoupled_07105_local_refine.pdb	1	21	-5.83744	84.17
run_4-240-260-CD_to_201-219-AB_random_decoupled_07218_local_refine.pdb	1	18	-5.09883	55.79
run_4-240-260-CD_to_201-219-AB_random_decoupled_07434_local_refine.pdb	1	4	-6.62487	58.89
run_4-240-260-CD_to_201-219-AB_random_decoupled_07436_local_refine.pdb	1	16	-5.71439	96.8
run_4-240-260-CD_to_201-219-AB_random_decoupled_07437_local_refine.pdb	2	4; 16	-5.64497	96.87
run_4-240-260-CD_to_201-219-AB_random_decoupled_07444_local_refine.pdb	1	4	-5.21475	60.85
run_4-240-260-CD_to_201-219-AB_random_decoupled_07539_local_refine.pdb	1	15	-5.56615	123.55
run_4-240-260-CD_to_201-219-AB_random_decoupled_07546_local_refine.pdb	1	15	-6.01036	94.73
run_4-240-260-CD_to_201-219-AB_random_decoupled_07597_local_refine.pdb	1	20	-6.64764	107.67
run_4-240-260-CD_to_201-219-AB_random_decoupled_07606_local_refine.pdb	1	16	-5.21594	97.68
run_4-240-260-CD_to_201-219-AB_random_decoupled_07654_local_refine.pdb	1	20	-5.49521	70.12
run_4-240-260-CD_to_201-219-AB_random_decoupled_07715_local_refine.pdb	1	16	-6.36767	145.04
run_4-240-260-CD_to_201-219-AB_random_decoupled_07729_local_refine.pdb	1	20	-5.16946	75.17
run_4-240-260-CD_to_201-219-AB_random_decoupled_07819_local_refine.pdb	1	19	-5.39488	63.06
run_4-240-260-CD_to_201-219-AB_random_decoupled_07882_local_refine.pdb	1	21	-6.05462	173.37
run_4-240-260-CD_to_201-219-AB_random_decoupled_07887_local_refine.pdb	1	13	-6.31239	145.06
run_4-240-260-CD_to_201-219-AB_random_decoupled_07915_local_refine.pdb	1	19	-6.92264	151.15
run_4-240-260-CD_to_201-219-AB_random_decoupled_07959_local_refine.pdb	1	16	-5.97984	99.37
run_4-240-260-CD_to_201-219-AB_random_decoupled_08032_local_refine.pdb	1	19	-6.2728	88.21
run_4-240-260-CD_to_201-219-AB_random_decoupled_08083_local_refine.pdb	1	21	-5.6275	62.42
run_4-240-260-CD_to_201-219-AB_random_decoupled_08131_local_refine.pdb	1	19	-5.42753	108.91
run_4-240-260-CD_to_201-219-AB_random_decoupled_08136_local_refine.pdb	1	22	-5.7119	159.15
run_4-240-260-CD_to_201-219-AB_random_decoupled_08191_local_refine.pdb	1	21	-5.31765	58.75
run_4-240-260-CD_to_201-219-AB_random_decoupled_08193_local_refine.pdb	1	13	-5.83558	115.43
run_4-240-260-CD_to_201-219-AB_random_decoupled_08292_local_refine.pdb	1	16	-5.41041	89.1
run_4-240-260-CD_to_201-219-AB_random_decoupled_08316_local_refine.pdb	1	20	-5.42308	89.32
run_4-240-260-CD_to_201-219-AB_random_decoupled_08319_local_refine.pdb	1	22	-7.00908	124.03
run_4-240-260-CD_to_201-219-AB_random_decoupled_08376_local_refine.pdb	1	4	-6.16532	57.59
run_4-240-260-CD_to_201-219-AB_random_decoupled_08394_local_refine.pdb	1	20	-5.33172	85.74
run_4-240-260-CD_to_201-219-AB_random_decoupled_08396_local_refine.pdb	1	19	-5.61981	118.58
run_4-240-260-CD_to_201-219-AB_random_decoupled_08403_local_refine.pdb	1	4	-6.33111	128.3
run_4-240-260-CD_to_201-219-AB_random_decoupled_08433_local_refine.pdb	1	15	-5.06225	63.63
run_4-240-260-CD_to_201-219-AB_random_decoupled_08479_local_refine.pdb	1	4	-6.28321	130.72
run_4-240-260-CD_to_201-219-AB_random_decoupled_08502_local_refine.pdb	1	13	-5.81681	100.27
run_4-240-260-CD_to_201-219-AB_random_decoupled_08690_local_refine.pdb	1	16	-6.16949	91.46
run_4-240-260-CD_to_201-219-AB_random_decoupled_08725_local_refine.pdb	1	20	-5.62993	55.48
run_4-240-260-CD_to_201-219-AB_random_decoupled_08778_local_refine.pdb	1	15	-6.30978	149.4
run_4-240-260-CD_to_201-219-AB_random_decoupled_08805_local_refine.pdb	1	18	-5.49706	95.6
run_4-240-260-CD_to_201-219-AB_random_decoupled_08930_local_refine.pdb	1	13	-5.73083	152.42
run_4-240-260-CD_to_201-219-AB_random_decoupled_08967_local_refine.pdb	2	4; 10	-5.01944	152.16
run_4-240-260-CD_to_201-219-AB_random_decoupled_08987_local_refine.pdb	1	21	-5.82773	68.47
run_4-240-260-CD_to_201-219-AB_random_decoupled_09032_local_refine.pdb	1	3	-7.19396	103.03
run_4-240-260-CD_to_201-219-AB_random_decoupled_09155_local_refine.pdb	1	21	-6.51899	137.45
run_4-240-260-CD_to_201-219-AB_random_decoupled_09322_local_refine.pdb	1	20	-5.45701	122.36
run_4-240-260-CD_to_201-219-AB_random_decoupled_09399_local_refine.pdb	1	17	-5.13329	82.78
run_4-240-260-CD_to_201-219-AB_random_decoupled_09436_local_refine.pdb	1	20	-5.32007	99.6
run_4-240-260-CD_to_201-219-AB_random_decoupled_09459_local_refine.pdb	1	16	-5.25487	98.16
run_4-240-260-CD_to_201-219-AB_random_decoupled_09461_local_refine.pdb	1	20	-5.6615	104.75
run_4-240-260-CD_to_201-219-AB_random_decoupled_09536_local_refine.pdb	2	4; 10	-6.10124	138.2
run_4-240-260-CD_to_201-219-AB_random_decoupled_09661_local_refine.pdb	1	16	-6.38235	118.24
run_4-240-260-CD_to_201-219-AB_random_decoupled_09685_local_refine.pdb	1	21	-5.95703	161.55
run_4-240-260-CD_to_201-219-AB_random_decoupled_09779_local_refine.pdb	1	22	-6.50387	129.21
run_4-240-260-CD_to_201-219-AB_random_decoupled_09824_local_refine.pdb	1	9	-6.919	160.27
run_4-240-260-CD_to_201-219-AB_random_decoupled_09908_local_refine.pdb	1	20	-5.84974	125.72
run_4-240-260-CD_to_201-219-AB_random_decoupled_09950_local_refine.pdb	1	18	-5.91901	125.52
run_4-240-260-CD_to_201-219-AB_random_decoupled_09952_local_refine.pdb	1	3	-6.27585	68.79
run_4-240-260-CD_to_201-219-AB_random_decoupled_09959_local_refine.pdb	1	19	-6.28355	128.08
run_4-240-260-CD_to_201-219-AB_random_decoupled_09975_local_refine.pdb	1	19	-6.52426	119.17
run_4-240-260-CD_to_201-219-AB_random_decoupled_09982_local_refine.pdb	1	20	-5.40759	94.89
run_4-240-260-CD_to_201-219-AB_random_decoupled_10001_local_refine.pdb	1	4	-5.2285	142.16
run_4-240-260-CD_to_201-219-AB_random_decoupled_10089_local_refine.pdb	1	15	-5.89912	150.61
run_4-240-260-CD_to_201-219-AB_random_decoupled_10194_local_refine.pdb	1	19	-5.73275	87.78
run_4-240-260-CD_to_201-219-AB_random_decoupled_10344_local_refine.pdb	1	19	-5.49199	117.38
run_4-240-260-CD_to_201-219-AB_random_decoupled_10358_local_refine.pdb	1	22	-7.19138	72.24
run_4-240-260-CD_to_201-219-AB_random_decoupled_10430_local_refine.pdb	1	20	-7.29404	85.14
run_4-240-260-CD_to_201-219-AB_random_decoupled_10452_local_refine.pdb	1	15	-5.27905	90.18
run_4-240-260-CD_to_201-219-AB_random_decoupled_10660_local_refine.pdb	1	20	-6.29891	129.12
run_4-240-260-CD_to_201-219-AB_random_decoupled_10714_local_refine.pdb	1	15	-6.64838	170.25
run_4-240-260-CD_to_201-219-AB_random_decoupled_10828_local_refine.pdb	1	17	-6.16417	117.69
run_4-240-260-CD_to_201-219-AB_random_decoupled_10854_local_refine.pdb	1	21	-5.24783	67.92
run_4-240-260-CD_to_201-219-AB_random_decoupled_10858_local_refine.pdb	1	16	-5.22232	81.96
run_4-240-260-CD_to_201-219-AB_random_decoupled_10886_local_refine.pdb	1	21	-5.07982	173.83
run_4-240-260-CD_to_201-219-AB_random_decoupled_10996_local_refine.pdb	1	20	-6.76926	102.28
run_4-240-260-CD_to_201-219-AB_random_decoupled_11087_local_refine.pdb	1	19	-8.03566	78.54
run_4-240-260-CD_to_201-219-AB_random_decoupled_11137_local_refine.pdb	1	18	-6.86767	63.11
run_4-240-260-CD_to_201-219-AB_random_decoupled_11150_local_refine.pdb	1	4	-6.07066	147.17
run_4-240-260-CD_to_201-219-AB_random_decoupled_11165_local_refine.pdb	1	20	-5.83844	102.29
run_4-240-260-CD_to_201-219-AB_random_decoupled_11177_local_refine.pdb	1	19	-5.63361	103.71
run_4-240-260-CD_to_201-219-AB_random_decoupled_11198_local_refine.pdb	1	3	-7.13268	87.53
run_4-240-260-CD_to_201-219-AB_random_decoupled_11226_local_refine.pdb	1	19	-6.60057	108.39
run_4-240-260-CD_to_201-219-AB_random_decoupled_11469_local_refine.pdb	1	3	-5.24709	66.37
run_4-240-260-CD_to_201-219-AB_random_decoupled_11478_local_refine.pdb	1	15	-7.20134	166.29
run_4-240-260-CD_to_201-219-AB_random_decoupled_11497_local_refine.pdb	1	20	-5.78465	140.3
run_4-240-260-CD_to_201-219-AB_random_decoupled_11502_local_refine.pdb	1	20	-5.52645	70.02
run_4-240-260-CD_to_201-219-AB_random_decoupled_11545_local_refine.pdb	1	16	-5.32423	86.47
run_4-240-260-CD_to_201-219-AB_random_decoupled_11602_local_refine.pdb	1	20	-6.51044	118.55
run_4-240-260-CD_to_201-219-AB_random_decoupled_11605_local_refine.pdb	1	18	-5.67467	99.67
run_4-240-260-CD_to_201-219-AB_random_decoupled_11666_local_refine.pdb	1	21	-5.59142	139.23
run_4-240-260-CD_to_201-219-AB_random_decoupled_11706_local_refine.pdb	1	15	-5.64326	141.54
run_4-240-260-CD_to_201-219-AB_random_decoupled_11776_local_refine.pdb	1	17	-7.31669	130.88
run_4-240-260-CD_to_201-219-AB_random_decoupled_11793_local_refine.pdb	1	22	-6.39761	69.2
run_4-240-260-CD_to_201-219-AB_random_decoupled_11808_local_refine.pdb	1	21	-6.24858	160.89
run_4-240-260-CD_to_201-219-AB_random_decoupled_11847_local_refine.pdb	1	19	-6.95495	135.22
run_4-240-260-CD_to_201-219-AB_random_decoupled_11854_local_refine.pdb	1	19	-5.46499	162.87
run_4-240-260-CD_to_201-219-AB_random_decoupled_11900_local_refine.pdb	1	19	-5.69074	83.72
run_4-240-260-CD_to_201-219-AB_random_decoupled_12015_local_refine.pdb	1	19	-5.59209	109.71
run_4-240-260-CD_to_201-219-AB_random_decoupled_12036_local_refine.pdb	1	19	-7.68849	124.17
run_4-240-260-CD_to_201-219-AB_random_decoupled_12068_local_refine.pdb	1	21	-5.65127	145.58
run_4-240-260-CD_to_201-219-AB_random_decoupled_12102_local_refine.pdb	1	16	-5.76377	107.94
run_4-240-260-CD_to_201-219-AB_random_decoupled_12208_local_refine.pdb	1	19	-7.86023	146.59
run_4-240-260-CD_to_201-219-AB_random_decoupled_12211_local_refine.pdb	1	4	-5.421	131.43
run_4-240-260-CD_to_201-219-AB_random_decoupled_12229_local_refine.pdb	1	22	-5.4278	105.37
run_4-240-260-CD_to_201-219-AB_random_decoupled_12240_local_refine.pdb	1	3	-7.78729	80.58
run_4-240-260-CD_to_201-219-AB_random_decoupled_12260_local_refine.pdb	1	21	-5.48718	131.13
run_4-240-260-CD_to_201-219-AB_random_decoupled_12322_local_refine.pdb	1	3	-5.45374	114.86
run_4-240-260-CD_to_201-219-AB_random_decoupled_12372_local_refine.pdb	1	22	-5.68986	64.68
run_4-240-260-CD_to_201-219-AB_random_decoupled_12383_local_refine.pdb	1	17	-5.15638	66.24
run_4-240-260-CD_to_201-219-AB_random_decoupled_12396_local_refine.pdb	1	20	-5.53903	60.45
run_4-240-260-CD_to_201-219-AB_random_decoupled_12468_local_refine.pdb	1	4	-5.68421	61.73
run_4-240-260-CD_to_201-219-AB_random_decoupled_12476_local_refine.pdb	1	22	-5.98685	154.99
run_4-240-260-CD_to_201-219-AB_random_decoupled_12493_local_refine.pdb	1	20	-5.83751	67.73
run_5-240-260-CD_to_201-219-AB_random_decoupled_00044_local_refine.pdb	1	21	-5.26669	131.03
run_5-240-260-CD_to_201-219-AB_random_decoupled_00111_local_refine.pdb	1	20	-5.21392	81.25
run_5-240-260-CD_to_201-219-AB_random_decoupled_00254_local_refine.pdb	1	3	-5.60552	100.4
run_5-240-260-CD_to_201-219-AB_random_decoupled_00256_local_refine.pdb	1	16	-6.25584	136.52
run_5-240-260-CD_to_201-219-AB_random_decoupled_00284_local_refine.pdb	1	19	-6.49179	98.56
run_5-240-260-CD_to_201-219-AB_random_decoupled_00357_local_refine.pdb	1	18	-5.73147	124.59
run_5-240-260-CD_to_201-219-AB_random_decoupled_00473_local_refine.pdb	1	20	-5.23502	56.75
run_5-240-260-CD_to_201-219-AB_random_decoupled_00540_local_refine.pdb	1	21	-5.04281	69.42
run_5-240-260-CD_to_201-219-AB_random_decoupled_00560_local_refine.pdb	1	19	-5.60734	152.08
run_5-240-260-CD_to_201-219-AB_random_decoupled_00593_local_refine.pdb	1	19	-5.25173	145.91
run_5-240-260-CD_to_201-219-AB_random_decoupled_00606_local_refine.pdb	1	4	-5.0126	73.41
run_5-240-260-CD_to_201-219-AB_random_decoupled_00634_local_refine.pdb	1	15	-7.36792	151.92
run_5-240-260-CD_to_201-219-AB_random_decoupled_00689_local_refine.pdb	1	18	-5.39499	59.15
run_5-240-260-CD_to_201-219-AB_random_decoupled_00818_local_refine.pdb	1	21	-5.78431	166.66
run_5-240-260-CD_to_201-219-AB_random_decoupled_00870_local_refine.pdb	1	16	-7.07967	57.13
run_5-240-260-CD_to_201-219-AB_random_decoupled_00904_local_refine.pdb	1	19	-5.63769	138.25
run_5-240-260-CD_to_201-219-AB_random_decoupled_00939_local_refine.pdb	1	22	-5.65797	78.44
run_5-240-260-CD_to_201-219-AB_random_decoupled_00961_local_refine.pdb	1	22	-5.78126	79.67
run_5-240-260-CD_to_201-219-AB_random_decoupled_00970_local_refine.pdb	1	22	-5.19022	118.68
run_5-240-260-CD_to_201-219-AB_random_decoupled_00987_local_refine.pdb	1	15	-5.80077	141.52
run_5-240-260-CD_to_201-219-AB_random_decoupled_01089_local_refine.pdb	1	16	-7.34783	153.94
run_5-240-260-CD_to_201-219-AB_random_decoupled_01285_local_refine.pdb	1	18	-6.07956	103.07
run_5-240-260-CD_to_201-219-AB_random_decoupled_01401_local_refine.pdb	1	3	-7.55529	103.25
run_5-240-260-CD_to_201-219-AB_random_decoupled_01428_local_refine.pdb	1	20	-5.47821	107.92
run_5-240-260-CD_to_201-219-AB_random_decoupled_01442_local_refine.pdb	1	19	-5.87276	111.38
run_5-240-260-CD_to_201-219-AB_random_decoupled_01450_local_refine.pdb	1	15	-6.64685	155.02
run_5-240-260-CD_to_201-219-AB_random_decoupled_01539_local_refine.pdb	1	15	-5.59424	120.16
run_5-240-260-CD_to_201-219-AB_random_decoupled_01566_local_refine.pdb	1	22	-5.5087	170.29
run_5-240-260-CD_to_201-219-AB_random_decoupled_01644_local_refine.pdb	1	4	-5.31603	90.55
run_5-240-260-CD_to_201-219-AB_random_decoupled_01662_local_refine.pdb	1	16	-5.17369	80.11
run_5-240-260-CD_to_201-219-AB_random_decoupled_01679_local_refine.pdb	1	13	-5.51446	122
run_5-240-260-CD_to_201-219-AB_random_decoupled_01681_local_refine.pdb	1	3	-5.43067	64.77
run_5-240-260-CD_to_201-219-AB_random_decoupled_01697_local_refine.pdb	1	17	-5.15507	111.86
run_5-240-260-CD_to_201-219-AB_random_decoupled_01736_local_refine.pdb	1	20	-6.02456	92.49
run_5-240-260-CD_to_201-219-AB_random_decoupled_01794_local_refine.pdb	1	1	-5.22057	123.36
run_5-240-260-CD_to_201-219-AB_random_decoupled_01823_local_refine.pdb	1	19	-5.38483	126.34
run_5-240-260-CD_to_201-219-AB_random_decoupled_01837_local_refine.pdb	1	15	-6.22195	138.27
run_5-240-260-CD_to_201-219-AB_random_decoupled_02020_local_refine.pdb	1	16	-6.45591	107.36
run_5-240-260-CD_to_201-219-AB_random_decoupled_02052_local_refine.pdb	1	3	-5.38365	152.23
run_5-240-260-CD_to_201-219-AB_random_decoupled_02213_local_refine.pdb	1	20	-5.3716	65.87
run_5-240-260-CD_to_201-219-AB_random_decoupled_02289_local_refine.pdb	1	21	-6.46578	164.38
run_5-240-260-CD_to_201-219-AB_random_decoupled_02356_local_refine.pdb	1	19	-5.97081	58.09
run_5-240-260-CD_to_201-219-AB_random_decoupled_02357_local_refine.pdb	1	18	-5.01076	169.45
run_5-240-260-CD_to_201-219-AB_random_decoupled_02402_local_refine.pdb	1	20	-5.61632	134.65
run_5-240-260-CD_to_201-219-AB_random_decoupled_02585_local_refine.pdb	1	3	-5.75028	87.06
run_5-240-260-CD_to_201-219-AB_random_decoupled_02667_local_refine.pdb	1	3	-6.15147	56.93
run_5-240-260-CD_to_201-219-AB_random_decoupled_02672_local_refine.pdb	1	20	-6.34754	91.72
run_5-240-260-CD_to_201-219-AB_random_decoupled_02817_local_refine.pdb	1	17	-6.39248	160.97
run_5-240-260-CD_to_201-219-AB_random_decoupled_02835_local_refine.pdb	1	20	-6.75686	101.39
run_5-240-260-CD_to_201-219-AB_random_decoupled_02857_local_refine.pdb	1	4	-5.40216	106.18
run_5-240-260-CD_to_201-219-AB_random_decoupled_03002_local_refine.pdb	1	4	-5.00676	103.06
run_5-240-260-CD_to_201-219-AB_random_decoupled_03054_local_refine.pdb	1	22	-5.36574	77.38
run_5-240-260-CD_to_201-219-AB_random_decoupled_03072_local_refine.pdb	1	21	-5.27947	131.56
run_5-240-260-CD_to_201-219-AB_random_decoupled_03074_local_refine.pdb	1	18	-6.72105	151.59
run_5-240-260-CD_to_201-219-AB_random_decoupled_03141_local_refine.pdb	1	20	-5.42543	83.5
run_5-240-260-CD_to_201-219-AB_random_decoupled_03161_local_refine.pdb	1	4	-5.07534	135.8
run_5-240-260-CD_to_201-219-AB_random_decoupled_03254_local_refine.pdb	1	3	-5.21524	135.21
run_5-240-260-CD_to_201-219-AB_random_decoupled_03262_local_refine.pdb	1	19	-5.50738	128.16
run_5-240-260-CD_to_201-219-AB_random_decoupled_03263_local_refine.pdb	1	3	-5.80753	107.87
run_5-240-260-CD_to_201-219-AB_random_decoupled_03268_local_refine.pdb	1	3	-5.09727	148.15
run_5-240-260-CD_to_201-219-AB_random_decoupled_03272_local_refine.pdb	1	20	-6.31174	145.19
run_5-240-260-CD_to_201-219-AB_random_decoupled_03289_local_refine.pdb	1	21	-5.44982	158.26
run_5-240-260-CD_to_201-219-AB_random_decoupled_03290_local_refine.pdb	1	3	-5.8198	81.69
run_5-240-260-CD_to_201-219-AB_random_decoupled_03306_local_refine.pdb	1	16	-5.65053	60.22
run_5-240-260-CD_to_201-219-AB_random_decoupled_03341_local_refine.pdb	1	19	-7.15781	90.37
run_5-240-260-CD_to_201-219-AB_random_decoupled_03385_local_refine.pdb	1	19	-6.44308	78.12
run_5-240-260-CD_to_201-219-AB_random_decoupled_03421_local_refine.pdb	1	15	-5.73468	116.19
run_5-240-260-CD_to_201-219-AB_random_decoupled_03491_local_refine.pdb	1	19	-5.51219	158.73
run_5-240-260-CD_to_201-219-AB_random_decoupled_03497_local_refine.pdb	1	17	-5.54031	76.59
run_5-240-260-CD_to_201-219-AB_random_decoupled_03534_local_refine.pdb	1	22	-5.28907	94.81
run_5-240-260-CD_to_201-219-AB_random_decoupled_03642_local_refine.pdb	1	20	-5.28908	97.46
run_5-240-260-CD_to_201-219-AB_random_decoupled_03678_local_refine.pdb	1	22	-5.29283	172.8
run_5-240-260-CD_to_201-219-AB_random_decoupled_03708_local_refine.pdb	1	15	-5.81957	151.76
run_5-240-260-CD_to_201-219-AB_random_decoupled_03728_local_refine.pdb	1	20	-8.79679	152.26
run_5-240-260-CD_to_201-219-AB_random_decoupled_03835_local_refine.pdb	1	22	-5.48374	129.89
run_5-240-260-CD_to_201-219-AB_random_decoupled_03844_local_refine.pdb	1	16	-6.41582	158.99
run_5-240-260-CD_to_201-219-AB_random_decoupled_03908_local_refine.pdb	1	19	-7.45717	138.02
run_5-240-260-CD_to_201-219-AB_random_decoupled_03930_local_refine.pdb	1	3	-5.45655	105.91
run_5-240-260-CD_to_201-219-AB_random_decoupled_03992_local_refine.pdb	1	3	-5.52805	102.61
run_5-240-260-CD_to_201-219-AB_random_decoupled_04045_local_refine.pdb	1	19	-5.58797	94.74
run_5-240-260-CD_to_201-219-AB_random_decoupled_04061_local_refine.pdb	1	4	-5.21244	164.81
run_5-240-260-CD_to_201-219-AB_random_decoupled_04077_local_refine.pdb	1	19	-5.95519	126.13
run_5-240-260-CD_to_201-219-AB_random_decoupled_04083_local_refine.pdb	1	16	-6.23489	118.42
run_5-240-260-CD_to_201-219-AB_random_decoupled_04099_local_refine.pdb	1	3	-5.51234	63.97
run_5-240-260-CD_to_201-219-AB_random_decoupled_04200_local_refine.pdb	1	19	-5.42685	61.34
run_5-240-260-CD_to_201-219-AB_random_decoupled_04204_local_refine.pdb	1	17	-5.89622	101.45
run_5-240-260-CD_to_201-219-AB_random_decoupled_04216_local_refine.pdb	1	15	-6.17485	124.82
run_5-240-260-CD_to_201-219-AB_random_decoupled_04271_local_refine.pdb	1	22	-6.7518	122.54
run_5-240-260-CD_to_201-219-AB_random_decoupled_04359_local_refine.pdb	1	19	-7.15376	155.24
run_5-240-260-CD_to_201-219-AB_random_decoupled_04456_local_refine.pdb	1	20	-5.16727	105.48
run_5-240-260-CD_to_201-219-AB_random_decoupled_04467_local_refine.pdb	1	16	-6.55572	148.39
run_5-240-260-CD_to_201-219-AB_random_decoupled_04483_local_refine.pdb	1	4	-6.03546	140.75
run_5-240-260-CD_to_201-219-AB_random_decoupled_04540_local_refine.pdb	1	21	-5.90183	64.2
run_5-240-260-CD_to_201-219-AB_random_decoupled_04567_local_refine.pdb	1	20	-6.14413	164.87
run_5-240-260-CD_to_201-219-AB_random_decoupled_04619_local_refine.pdb	1	19	-5.27722	148.69
run_5-240-260-CD_to_201-219-AB_random_decoupled_04705_local_refine.pdb	1	21	-5.04982	150.47
run_5-240-260-CD_to_201-219-AB_random_decoupled_04720_local_refine.pdb	1	20	-5.72997	129.41
run_5-240-260-CD_to_201-219-AB_random_decoupled_04721_local_refine.pdb	2	15; 21	-5.06267	86.19
run_5-240-260-CD_to_201-219-AB_random_decoupled_04794_local_refine.pdb	1	20	-5.3212	68.48
run_5-240-260-CD_to_201-219-AB_random_decoupled_04808_local_refine.pdb	2	4; 16	-5.10908	133.88
run_5-240-260-CD_to_201-219-AB_random_decoupled_04818_local_refine.pdb	1	19	-6.57873	120.06
run_5-240-260-CD_to_201-219-AB_random_decoupled_04830_local_refine.pdb	1	4	-5.47023	166.42
run_5-240-260-CD_to_201-219-AB_random_decoupled_04937_local_refine.pdb	1	20	-5.28144	110.41
run_5-240-260-CD_to_201-219-AB_random_decoupled_04984_local_refine.pdb	1	22	-5.02615	101.3
run_5-240-260-CD_to_201-219-AB_random_decoupled_05125_local_refine.pdb	1	22	-6.24778	76.74
run_5-240-260-CD_to_201-219-AB_random_decoupled_05201_local_refine.pdb	1	18	-5.29763	110.43
run_5-240-260-CD_to_201-219-AB_random_decoupled_05329_local_refine.pdb	1	19	-5.82242	104.22
run_5-240-260-CD_to_201-219-AB_random_decoupled_05344_local_refine.pdb	1	3	-6.24938	110.86
run_5-240-260-CD_to_201-219-AB_random_decoupled_05351_local_refine.pdb	1	16	-5.22169	72.17
run_5-240-260-CD_to_201-219-AB_random_decoupled_05358_local_refine.pdb	1	20	-5.79652	88.84
run_5-240-260-CD_to_201-219-AB_random_decoupled_05446_local_refine.pdb	1	15	-5.35139	73.35
run_5-240-260-CD_to_201-219-AB_random_decoupled_05502_local_refine.pdb	1	15	-5.91602	67.03
run_5-240-260-CD_to_201-219-AB_random_decoupled_05539_local_refine.pdb	1	19	-5.88584	175.01
run_5-240-260-CD_to_201-219-AB_random_decoupled_05586_local_refine.pdb	1	19	-7.91989	107.87
run_5-240-260-CD_to_201-219-AB_random_decoupled_05663_local_refine.pdb	1	20	-6.53551	57.09
run_5-240-260-CD_to_201-219-AB_random_decoupled_05716_local_refine.pdb	1	3	-5.33988	91.9
run_5-240-260-CD_to_201-219-AB_random_decoupled_05724_local_refine.pdb	1	22	-6.15584	93.38
run_5-240-260-CD_to_201-219-AB_random_decoupled_05762_local_refine.pdb	1	4	-5.54988	111.5
run_5-240-260-CD_to_201-219-AB_random_decoupled_05844_local_refine.pdb	1	21	-6.05882	59.11
run_5-240-260-CD_to_201-219-AB_random_decoupled_05921_local_refine.pdb	1	15	-6.46798	172.81
run_5-240-260-CD_to_201-219-AB_random_decoupled_05986_local_refine.pdb	1	15	-5.49255	163.16
run_5-240-260-CD_to_201-219-AB_random_decoupled_06007_local_refine.pdb	1	17	-6.26071	115.67
run_5-240-260-CD_to_201-219-AB_random_decoupled_06033_local_refine.pdb	1	4	-5.60116	146.5
run_5-240-260-CD_to_201-219-AB_random_decoupled_06036_local_refine.pdb	1	16	-8.31139	136.22
run_5-240-260-CD_to_201-219-AB_random_decoupled_06125_local_refine.pdb	1	22	-5.41529	92.78
run_5-240-260-CD_to_201-219-AB_random_decoupled_06199_local_refine.pdb	1	16	-6.30307	80.84
run_5-240-260-CD_to_201-219-AB_random_decoupled_06215_local_refine.pdb	1	19	-5.61124	152.72
run_5-240-260-CD_to_201-219-AB_random_decoupled_06252_local_refine.pdb	1	16	-6.82366	171.19
run_5-240-260-CD_to_201-219-AB_random_decoupled_06327_local_refine.pdb	1	4	-5.94963	153.64
run_5-240-260-CD_to_201-219-AB_random_decoupled_06350_local_refine.pdb	1	21	-5.64656	142.37
run_5-240-260-CD_to_201-219-AB_random_decoupled_06355_local_refine.pdb	2	16; 21	-6.29405	97.88
run_5-240-260-CD_to_201-219-AB_random_decoupled_06373_local_refine.pdb	1	22	-8.28256	55.88
run_5-240-260-CD_to_201-219-AB_random_decoupled_06381_local_refine.pdb	1	4	-5.48634	78.35
run_5-240-260-CD_to_201-219-AB_random_decoupled_06444_local_refine.pdb	1	17	-6.47752	97.83
run_5-240-260-CD_to_201-219-AB_random_decoupled_06460_local_refine.pdb	1	16	-5.83393	78.6
run_5-240-260-CD_to_201-219-AB_random_decoupled_06473_local_refine.pdb	1	4	-6.70688	75.07
run_5-240-260-CD_to_201-219-AB_random_decoupled_06597_local_refine.pdb	1	15	-5.11858	132.21
run_5-240-260-CD_to_201-219-AB_random_decoupled_06675_local_refine.pdb	1	18	-5.16549	69.96
run_5-240-260-CD_to_201-219-AB_random_decoupled_06686_local_refine.pdb	1	18	-5.30195	69.15
run_5-240-260-CD_to_201-219-AB_random_decoupled_06712_local_refine.pdb	1	18	-6.24243	56
run_5-240-260-CD_to_201-219-AB_random_decoupled_06753_local_refine.pdb	1	4	-5.88495	146.57
run_5-240-260-CD_to_201-219-AB_random_decoupled_06885_local_refine.pdb	1	3	-5.32554	64.86
run_5-240-260-CD_to_201-219-AB_random_decoupled_06940_local_refine.pdb	1	4	-5.45801	75.03
run_5-240-260-CD_to_201-219-AB_random_decoupled_07097_local_refine.pdb	1	19	-6.961	152.17
run_5-240-260-CD_to_201-219-AB_random_decoupled_07102_local_refine.pdb	1	9	-6.82012	166.61
run_5-240-260-CD_to_201-219-AB_random_decoupled_07120_local_refine.pdb	1	4	-6.44132	62.46
run_5-240-260-CD_to_201-219-AB_random_decoupled_07155_local_refine.pdb	1	4	-5.66938	142.59
run_5-240-260-CD_to_201-219-AB_random_decoupled_07184_local_refine.pdb	1	18	-5.24633	125.7
run_5-240-260-CD_to_201-219-AB_random_decoupled_07220_local_refine.pdb	1	20	-5.03403	106.49
run_5-240-260-CD_to_201-219-AB_random_decoupled_07313_local_refine.pdb	1	17	-5.31821	154
run_5-240-260-CD_to_201-219-AB_random_decoupled_07358_local_refine.pdb	1	20	-5.45478	137.52
run_5-240-260-CD_to_201-219-AB_random_decoupled_07370_local_refine.pdb	1	19	-7.45015	133.98
run_5-240-260-CD_to_201-219-AB_random_decoupled_07439_local_refine.pdb	1	22	-5.38476	149.85
run_5-240-260-CD_to_201-219-AB_random_decoupled_07482_local_refine.pdb	1	16	-6.81617	142.38
run_5-240-260-CD_to_201-219-AB_random_decoupled_07524_local_refine.pdb	1	19	-6.41888	71.92
run_5-240-260-CD_to_201-219-AB_random_decoupled_07561_local_refine.pdb	1	21	-6.19182	59.38
run_5-240-260-CD_to_201-219-AB_random_decoupled_07611_local_refine.pdb	1	15	-7.63387	156.35
run_5-240-260-CD_to_201-219-AB_random_decoupled_07613_local_refine.pdb	1	20	-5.69548	80.21
run_5-240-260-CD_to_201-219-AB_random_decoupled_07632_local_refine.pdb	1	20	-5.98259	113.4
run_5-240-260-CD_to_201-219-AB_random_decoupled_07660_local_refine.pdb	1	22	-6.311	148.02
run_5-240-260-CD_to_201-219-AB_random_decoupled_07680_local_refine.pdb	1	21	-6.94638	123.01
run_5-240-260-CD_to_201-219-AB_random_decoupled_07758_local_refine.pdb	1	21	-6.40462	55.24
run_5-240-260-CD_to_201-219-AB_random_decoupled_07853_local_refine.pdb	1	19	-6.29061	164.05
run_5-240-260-CD_to_201-219-AB_random_decoupled_07897_local_refine.pdb	1	22	-6.17346	114.15
run_5-240-260-CD_to_201-219-AB_random_decoupled_07907_local_refine.pdb	1	19	-5.46286	126.28
run_5-240-260-CD_to_201-219-AB_random_decoupled_08027_local_refine.pdb	1	20	-5.90867	127.17
run_5-240-260-CD_to_201-219-AB_random_decoupled_08030_local_refine.pdb	1	17	-6.40488	96.09
run_5-240-260-CD_to_201-219-AB_random_decoupled_08057_local_refine.pdb	1	20	-7.32194	153.96
run_5-240-260-CD_to_201-219-AB_random_decoupled_08081_local_refine.pdb	1	19	-6.0939	134.7
run_5-240-260-CD_to_201-219-AB_random_decoupled_08123_local_refine.pdb	1	19	-5.09642	84.77
run_5-240-260-CD_to_201-219-AB_random_decoupled_08195_local_refine.pdb	1	4	-5.81792	65.15
run_5-240-260-CD_to_201-219-AB_random_decoupled_08246_local_refine.pdb	1	20	-5.17756	84.36
run_5-240-260-CD_to_201-219-AB_random_decoupled_08259_local_refine.pdb	1	22	-5.51518	70.14
run_5-240-260-CD_to_201-219-AB_random_decoupled_08289_local_refine.pdb	1	22	-5.00238	61.47
run_5-240-260-CD_to_201-219-AB_random_decoupled_08302_local_refine.pdb	1	19	-5.53484	58.53
run_5-240-260-CD_to_201-219-AB_random_decoupled_08338_local_refine.pdb	1	3	-5.31651	67.74
run_5-240-260-CD_to_201-219-AB_random_decoupled_08404_local_refine.pdb	2	4; 16	-5.90369	139.6
run_5-240-260-CD_to_201-219-AB_random_decoupled_08429_local_refine.pdb	1	19	-7.40057	129.36
run_5-240-260-CD_to_201-219-AB_random_decoupled_08560_local_refine.pdb	1	3	-5.95552	81.23
run_5-240-260-CD_to_201-219-AB_random_decoupled_08614_local_refine.pdb	1	15	-5.7008	112.07
run_5-240-260-CD_to_201-219-AB_random_decoupled_08702_local_refine.pdb	1	3	-5.03579	62.6
run_5-240-260-CD_to_201-219-AB_random_decoupled_08778_local_refine.pdb	1	3	-5.43785	170.88
run_5-240-260-CD_to_201-219-AB_random_decoupled_08780_local_refine.pdb	1	16	-6.74029	101.77
run_5-240-260-CD_to_201-219-AB_random_decoupled_08797_local_refine.pdb	1	20	-7.01474	143.53
run_5-240-260-CD_to_201-219-AB_random_decoupled_08856_local_refine.pdb	1	3	-5.56675	86.79
run_5-240-260-CD_to_201-219-AB_random_decoupled_08889_local_refine.pdb	2	4; 16	-5.57501	127.35
run_5-240-260-CD_to_201-219-AB_random_decoupled_08971_local_refine.pdb	1	4	-5.14358	96.86
run_5-240-260-CD_to_201-219-AB_random_decoupled_08993_local_refine.pdb	1	15	-5.31728	97.91
run_5-240-260-CD_to_201-219-AB_random_decoupled_09081_local_refine.pdb	1	17	-5.65504	124.94
run_5-240-260-CD_to_201-219-AB_random_decoupled_09143_local_refine.pdb	1	16	-5.47897	119.75
run_5-240-260-CD_to_201-219-AB_random_decoupled_09178_local_refine.pdb	1	17	-5.3465	89.54
run_5-240-260-CD_to_201-219-AB_random_decoupled_09186_local_refine.pdb	1	3	-5.79537	149.73
run_5-240-260-CD_to_201-219-AB_random_decoupled_09189_local_refine.pdb	1	20	-6.84893	67.22
run_5-240-260-CD_to_201-219-AB_random_decoupled_09279_local_refine.pdb	1	18	-6.62228	151.38
run_5-240-260-CD_to_201-219-AB_random_decoupled_09375_local_refine.pdb	1	19	-5.29362	170.6
run_5-240-260-CD_to_201-219-AB_random_decoupled_09473_local_refine.pdb	1	20	-6.02254	125.71
run_5-240-260-CD_to_201-219-AB_random_decoupled_09484_local_refine.pdb	1	4	-5.2424	64.26
run_5-240-260-CD_to_201-219-AB_random_decoupled_09532_local_refine.pdb	1	16	-5.54166	127.65
run_5-240-260-CD_to_201-219-AB_random_decoupled_09546_local_refine.pdb	1	10	-5.50413	144.44
run_5-240-260-CD_to_201-219-AB_random_decoupled_09669_local_refine.pdb	1	21	-6.86759	111.16
run_5-240-260-CD_to_201-219-AB_random_decoupled_09673_local_refine.pdb	1	16	-8.8219	154.18
run_5-240-260-CD_to_201-219-AB_random_decoupled_09846_local_refine.pdb	1	20	-5.4292	110.48
run_5-240-260-CD_to_201-219-AB_random_decoupled_09890_local_refine.pdb	1	22	-6.11593	62.27
run_5-240-260-CD_to_201-219-AB_random_decoupled_09894_local_refine.pdb	1	20	-5.88005	136.54
run_5-240-260-CD_to_201-219-AB_random_decoupled_09915_local_refine.pdb	1	20	-7.06885	91.91
run_5-240-260-CD_to_201-219-AB_random_decoupled_09928_local_refine.pdb	1	17	-6.78936	162.45
run_5-240-260-CD_to_201-219-AB_random_decoupled_09943_local_refine.pdb	1	20	-5.54817	115.04
run_5-240-260-CD_to_201-219-AB_random_decoupled_09960_local_refine.pdb	1	20	-6.57965	122.94
run_5-240-260-CD_to_201-219-AB_random_decoupled_09996_local_refine.pdb	1	3	-5.50605	125.41
run_5-240-260-CD_to_201-219-AB_random_decoupled_10034_local_refine.pdb	1	22	-6.28019	133.89
run_5-240-260-CD_to_201-219-AB_random_decoupled_10155_local_refine.pdb	1	16	-5.68514	128.7
run_5-240-260-CD_to_201-219-AB_random_decoupled_10164_local_refine.pdb	1	15	-6.38423	131.42
run_5-240-260-CD_to_201-219-AB_random_decoupled_10299_local_refine.pdb	1	22	-5.76831	146.44
run_5-240-260-CD_to_201-219-AB_random_decoupled_10317_local_refine.pdb	1	15	-5.93304	95.67
run_5-240-260-CD_to_201-219-AB_random_decoupled_10343_local_refine.pdb	1	19	-5.19962	114.3
run_5-240-260-CD_to_201-219-AB_random_decoupled_10418_local_refine.pdb	1	4	-5.0968	160.6
run_5-240-260-CD_to_201-219-AB_random_decoupled_10439_local_refine.pdb	1	15	-5.35274	125.97
run_5-240-260-CD_to_201-219-AB_random_decoupled_10445_local_refine.pdb	1	20	-6.36289	90.82
run_5-240-260-CD_to_201-219-AB_random_decoupled_10468_local_refine.pdb	1	3	-5.85136	98.66
run_5-240-260-CD_to_201-219-AB_random_decoupled_10479_local_refine.pdb	1	16	-5.18911	178
run_5-240-260-CD_to_201-219-AB_random_decoupled_10500_local_refine.pdb	1	22	-5.5992	156.62
run_5-240-260-CD_to_201-219-AB_random_decoupled_10591_local_refine.pdb	1	3	-5.20143	69.16
run_5-240-260-CD_to_201-219-AB_random_decoupled_10696_local_refine.pdb	1	17	-5.60646	115.53
run_5-240-260-CD_to_201-219-AB_random_decoupled_10701_local_refine.pdb	1	16	-8.47019	177.04
run_5-240-260-CD_to_201-219-AB_random_decoupled_10728_local_refine.pdb	1	3	-5.20727	75.1
run_5-240-260-CD_to_201-219-AB_random_decoupled_10786_local_refine.pdb	1	22	-5.37532	165.12
run_5-240-260-CD_to_201-219-AB_random_decoupled_10904_local_refine.pdb	1	19	-5.73062	65.05
run_5-240-260-CD_to_201-219-AB_random_decoupled_10993_local_refine.pdb	1	21	-5.39126	112.94
run_5-240-260-CD_to_201-219-AB_random_decoupled_11043_local_refine.pdb	1	6	-5.41313	116.86
run_5-240-260-CD_to_201-219-AB_random_decoupled_11074_local_refine.pdb	1	17	-6.5428	95.31
run_5-240-260-CD_to_201-219-AB_random_decoupled_11175_local_refine.pdb	1	4	-5.00461	122.95
run_5-240-260-CD_to_201-219-AB_random_decoupled_11184_local_refine.pdb	1	20	-5.95722	122.73
run_5-240-260-CD_to_201-219-AB_random_decoupled_11264_local_refine.pdb	1	22	-6.95507	95.28
run_5-240-260-CD_to_201-219-AB_random_decoupled_11273_local_refine.pdb	1	17	-5.00323	119.1
run_5-240-260-CD_to_201-219-AB_random_decoupled_11325_local_refine.pdb	1	18	-5.43308	159.06
run_5-240-260-CD_to_201-219-AB_random_decoupled_11393_local_refine.pdb	1	19	-5.30849	56.29
run_5-240-260-CD_to_201-219-AB_random_decoupled_11412_local_refine.pdb	1	16	-5.985	95.45
run_5-240-260-CD_to_201-219-AB_random_decoupled_11458_local_refine.pdb	1	4	-5.37042	88.76
run_5-240-260-CD_to_201-219-AB_random_decoupled_11462_local_refine.pdb	1	13	-5.27586	101.13
run_5-240-260-CD_to_201-219-AB_random_decoupled_11480_local_refine.pdb	1	20	-5.40263	114.48
run_5-240-260-CD_to_201-219-AB_random_decoupled_11488_local_refine.pdb	2	4; 10	-5.28474	155.07
run_5-240-260-CD_to_201-219-AB_random_decoupled_11506_local_refine.pdb	1	19	-5.76308	120.83
run_5-240-260-CD_to_201-219-AB_random_decoupled_11643_local_refine.pdb	1	21	-5.13329	131.09
run_5-240-260-CD_to_201-219-AB_random_decoupled_11681_local_refine.pdb	1	18	-6.00251	158.75
run_5-240-260-CD_to_201-219-AB_random_decoupled_11704_local_refine.pdb	1	15	-6.27384	151.41
run_5-240-260-CD_to_201-219-AB_random_decoupled_11718_local_refine.pdb	1	20	-5.89307	67.52
run_5-240-260-CD_to_201-219-AB_random_decoupled_11728_local_refine.pdb	1	15	-6.83127	101.88
run_5-240-260-CD_to_201-219-AB_random_decoupled_11751_local_refine.pdb	1	20	-7.40866	92.85
run_5-240-260-CD_to_201-219-AB_random_decoupled_11758_local_refine.pdb	1	18	-5.23943	60.13
run_5-240-260-CD_to_201-219-AB_random_decoupled_11778_local_refine.pdb	1	14	-5.89524	103.91
run_5-240-260-CD_to_201-219-AB_random_decoupled_11847_local_refine.pdb	1	20	-6.09649	73.83
run_5-240-260-CD_to_201-219-AB_random_decoupled_11856_local_refine.pdb	1	4	-5.62916	141.84
run_5-240-260-CD_to_201-219-AB_random_decoupled_11976_local_refine.pdb	1	15	-7.39541	142.11
run_5-240-260-CD_to_201-219-AB_random_decoupled_12047_local_refine.pdb	1	20	-5.79819	143.95
run_5-240-260-CD_to_201-219-AB_random_decoupled_12134_local_refine.pdb	1	19	-5.81948	115
run_5-240-260-CD_to_201-219-AB_random_decoupled_12144_local_refine.pdb	1	22	-5.27014	63.32
run_5-240-260-CD_to_201-219-AB_random_decoupled_12184_local_refine.pdb	1	15	-6.98754	146.83
run_6-240-260-CD_to_201-219-AB_random_decoupled_00003_local_refine.pdb	1	19	-5.0833	96.84
run_6-240-260-CD_to_201-219-AB_random_decoupled_00038_local_refine.pdb	1	16	-5.39838	101.77
run_6-240-260-CD_to_201-219-AB_random_decoupled_00046_local_refine.pdb	1	3	-5.28679	126.94
run_6-240-260-CD_to_201-219-AB_random_decoupled_00193_local_refine.pdb	1	15	-6.31242	133.21
run_6-240-260-CD_to_201-219-AB_random_decoupled_00214_local_refine.pdb	1	3	-6.48995	121.18
run_6-240-260-CD_to_201-219-AB_random_decoupled_00269_local_refine.pdb	1	18	-5.00318	109.4
run_6-240-260-CD_to_201-219-AB_random_decoupled_00288_local_refine.pdb	1	4	-5.47394	64.65
run_6-240-260-CD_to_201-219-AB_random_decoupled_00305_local_refine.pdb	1	21	-5.27234	138.81
run_6-240-260-CD_to_201-219-AB_random_decoupled_00333_local_refine.pdb	1	21	-5.57095	124.42
run_6-240-260-CD_to_201-219-AB_random_decoupled_00439_local_refine.pdb	1	18	-5.67382	118.6
run_6-240-260-CD_to_201-219-AB_random_decoupled_00444_local_refine.pdb	1	19	-6.26359	136.03
run_6-240-260-CD_to_201-219-AB_random_decoupled_00480_local_refine.pdb	1	15	-5.75924	141.71
run_6-240-260-CD_to_201-219-AB_random_decoupled_00496_local_refine.pdb	1	4	-5.26759	69.97
run_6-240-260-CD_to_201-219-AB_random_decoupled_00546_local_refine.pdb	1	17	-6.2071	110.04
run_6-240-260-CD_to_201-219-AB_random_decoupled_00631_local_refine.pdb	1	19	-5.94971	116.49
run_6-240-260-CD_to_201-219-AB_random_decoupled_00685_local_refine.pdb	1	17	-6.96452	57.03
run_6-240-260-CD_to_201-219-AB_random_decoupled_00692_local_refine.pdb	1	20	-5.97294	136.38
run_6-240-260-CD_to_201-219-AB_random_decoupled_00836_local_refine.pdb	1	16	-6.4603	148.47
run_6-240-260-CD_to_201-219-AB_random_decoupled_00862_local_refine.pdb	1	10	-5.61611	111.56
run_6-240-260-CD_to_201-219-AB_random_decoupled_00898_local_refine.pdb	1	17	-7.20838	89.2
run_6-240-260-CD_to_201-219-AB_random_decoupled_00914_local_refine.pdb	1	16	-6.27519	118.84
run_6-240-260-CD_to_201-219-AB_random_decoupled_00950_local_refine.pdb	1	3	-5.6857	127.75
run_6-240-260-CD_to_201-219-AB_random_decoupled_01012_local_refine.pdb	1	19	-5.08092	105.9
run_6-240-260-CD_to_201-219-AB_random_decoupled_01022_local_refine.pdb	1	17	-5.42988	107.23
run_6-240-260-CD_to_201-219-AB_random_decoupled_01080_local_refine.pdb	1	20	-7.31487	123.72
run_6-240-260-CD_to_201-219-AB_random_decoupled_01088_local_refine.pdb	1	18	-5.06039	103.65
run_6-240-260-CD_to_201-219-AB_random_decoupled_01260_local_refine.pdb	1	19	-5.85353	99.44
run_6-240-260-CD_to_201-219-AB_random_decoupled_01295_local_refine.pdb	1	20	-5.80382	146.29
run_6-240-260-CD_to_201-219-AB_random_decoupled_01324_local_refine.pdb	1	19	-5.10257	64.4
run_6-240-260-CD_to_201-219-AB_random_decoupled_01352_local_refine.pdb	1	4	-5.16394	123.99
run_6-240-260-CD_to_201-219-AB_random_decoupled_01369_local_refine.pdb	1	22	-5.04168	132.64
run_6-240-260-CD_to_201-219-AB_random_decoupled_01403_local_refine.pdb	1	19	-5.95555	157.36
run_6-240-260-CD_to_201-219-AB_random_decoupled_01518_local_refine.pdb	1	20	-6.02484	105.08
run_6-240-260-CD_to_201-219-AB_random_decoupled_01641_local_refine.pdb	1	16	-6.74962	167.86
run_6-240-260-CD_to_201-219-AB_random_decoupled_01710_local_refine.pdb	1	4	-5.29645	88.43
run_6-240-260-CD_to_201-219-AB_random_decoupled_01716_local_refine.pdb	1	22	-6.19153	108.79
run_6-240-260-CD_to_201-219-AB_random_decoupled_01768_local_refine.pdb	1	19	-6.68062	123.28
run_6-240-260-CD_to_201-219-AB_random_decoupled_01853_local_refine.pdb	1	16	-7.03342	93.66
run_6-240-260-CD_to_201-219-AB_random_decoupled_01896_local_refine.pdb	1	19	-6.11143	123.62
run_6-240-260-CD_to_201-219-AB_random_decoupled_01953_local_refine.pdb	1	20	-5.97119	103.43
run_6-240-260-CD_to_201-219-AB_random_decoupled_02188_local_refine.pdb	1	19	-5.1482	116.88
run_6-240-260-CD_to_201-219-AB_random_decoupled_02213_local_refine.pdb	1	20	-6.10812	142.11
run_6-240-260-CD_to_201-219-AB_random_decoupled_02251_local_refine.pdb	1	9	-5.41885	136.1
run_6-240-260-CD_to_201-219-AB_random_decoupled_02362_local_refine.pdb	1	20	-5.28698	91.13
run_6-240-260-CD_to_201-219-AB_random_decoupled_02363_local_refine.pdb	1	20	-7.76355	96.6
run_6-240-260-CD_to_201-219-AB_random_decoupled_02374_local_refine.pdb	1	22	-6.11278	158.38
run_6-240-260-CD_to_201-219-AB_random_decoupled_02396_local_refine.pdb	1	20	-5.62254	164.17
run_6-240-260-CD_to_201-219-AB_random_decoupled_02414_local_refine.pdb	1	19	-6.26801	110.15
run_6-240-260-CD_to_201-219-AB_random_decoupled_02434_local_refine.pdb	1	20	-6.22266	99.14
run_6-240-260-CD_to_201-219-AB_random_decoupled_02534_local_refine.pdb	1	3	-5.10607	113.74
run_6-240-260-CD_to_201-219-AB_random_decoupled_02582_local_refine.pdb	1	22	-5.01094	60.27
run_6-240-260-CD_to_201-219-AB_random_decoupled_02598_local_refine.pdb	1	19	-5.86763	83.74
run_6-240-260-CD_to_201-219-AB_random_decoupled_02605_local_refine.pdb	1	3	-5.26062	98.73
run_6-240-260-CD_to_201-219-AB_random_decoupled_02616_local_refine.pdb	1	3	-5.39537	84.27
run_6-240-260-CD_to_201-219-AB_random_decoupled_02623_local_refine.pdb	1	19	-5.52798	117.87
run_6-240-260-CD_to_201-219-AB_random_decoupled_02686_local_refine.pdb	1	18	-5.97832	65.23
run_6-240-260-CD_to_201-219-AB_random_decoupled_02962_local_refine.pdb	1	20	-5.22825	124.6
run_6-240-260-CD_to_201-219-AB_random_decoupled_02989_local_refine.pdb	1	16	-6.57973	146.46
run_6-240-260-CD_to_201-219-AB_random_decoupled_02990_local_refine.pdb	1	15	-5.57223	66.27
run_6-240-260-CD_to_201-219-AB_random_decoupled_03017_local_refine.pdb	2	6; 21	-5.04578	136.53
run_6-240-260-CD_to_201-219-AB_random_decoupled_03076_local_refine.pdb	1	18	-6.64107	127.67
run_6-240-260-CD_to_201-219-AB_random_decoupled_03297_local_refine.pdb	1	20	-6.54739	150.94
run_6-240-260-CD_to_201-219-AB_random_decoupled_03369_local_refine.pdb	1	19	-5.33766	85.97
run_6-240-260-CD_to_201-219-AB_random_decoupled_03470_local_refine.pdb	1	20	-6.25869	97.23
run_6-240-260-CD_to_201-219-AB_random_decoupled_03497_local_refine.pdb	1	22	-5.32394	73.28
run_6-240-260-CD_to_201-219-AB_random_decoupled_03554_local_refine.pdb	1	21	-5.08082	69.4
run_6-240-260-CD_to_201-219-AB_random_decoupled_03577_local_refine.pdb	1	4	-5.18779	110.1
run_6-240-260-CD_to_201-219-AB_random_decoupled_03590_local_refine.pdb	1	16	-6.32327	152.68
run_6-240-260-CD_to_201-219-AB_random_decoupled_03706_local_refine.pdb	1	20	-5.29392	86.42
run_6-240-260-CD_to_201-219-AB_random_decoupled_03830_local_refine.pdb	1	19	-5.72135	61.63
run_6-240-260-CD_to_201-219-AB_random_decoupled_03921_local_refine.pdb	1	17	-5.77006	78.65
run_6-240-260-CD_to_201-219-AB_random_decoupled_04009_local_refine.pdb	1	20	-5.73108	116.2
run_6-240-260-CD_to_201-219-AB_random_decoupled_04068_local_refine.pdb	1	22	-5.69305	133.64
run_6-240-260-CD_to_201-219-AB_random_decoupled_04076_local_refine.pdb	1	21	-5.5855	64.74
run_6-240-260-CD_to_201-219-AB_random_decoupled_04121_local_refine.pdb	1	21	-6.07627	157.49
run_6-240-260-CD_to_201-219-AB_random_decoupled_04231_local_refine.pdb	1	15	-5.15557	55.45
run_6-240-260-CD_to_201-219-AB_random_decoupled_04318_local_refine.pdb	1	16	-5.28742	128.85
run_6-240-260-CD_to_201-219-AB_random_decoupled_04340_local_refine.pdb	1	18	-6.75646	87.22
run_6-240-260-CD_to_201-219-AB_random_decoupled_04341_local_refine.pdb	1	3	-7.81362	66.95
run_6-240-260-CD_to_201-219-AB_random_decoupled_04352_local_refine.pdb	1	20	-6.05091	129.38
run_6-240-260-CD_to_201-219-AB_random_decoupled_04452_local_refine.pdb	1	15	-5.17183	145.98
run_6-240-260-CD_to_201-219-AB_random_decoupled_04510_local_refine.pdb	1	16	-6.32122	70.56
run_6-240-260-CD_to_201-219-AB_random_decoupled_04595_local_refine.pdb	1	20	-7.03031	137.42
run_6-240-260-CD_to_201-219-AB_random_decoupled_04635_local_refine.pdb	1	22	-5.68799	169.91
run_6-240-260-CD_to_201-219-AB_random_decoupled_04647_local_refine.pdb	1	3	-7.76979	59.75
run_6-240-260-CD_to_201-219-AB_random_decoupled_04678_local_refine.pdb	1	18	-5.23861	78.48
run_6-240-260-CD_to_201-219-AB_random_decoupled_04688_local_refine.pdb	1	4	-5.68404	111.33
run_6-240-260-CD_to_201-219-AB_random_decoupled_04762_local_refine.pdb	1	18	-5.15544	62.24
run_6-240-260-CD_to_201-219-AB_random_decoupled_04823_local_refine.pdb	1	20	-5.59257	101.2
run_6-240-260-CD_to_201-219-AB_random_decoupled_04835_local_refine.pdb	1	21	-5.15794	121.86
run_6-240-260-CD_to_201-219-AB_random_decoupled_05043_local_refine.pdb	1	3	-6.68136	126.33
run_6-240-260-CD_to_201-219-AB_random_decoupled_05231_local_refine.pdb	1	3	-5.15346	95.3
run_6-240-260-CD_to_201-219-AB_random_decoupled_05238_local_refine.pdb	1	20	-6.24244	116.14
run_6-240-260-CD_to_201-219-AB_random_decoupled_05258_local_refine.pdb	1	21	-5.05	156.27
run_6-240-260-CD_to_201-219-AB_random_decoupled_05264_local_refine.pdb	1	19	-5.84301	133.27
run_6-240-260-CD_to_201-219-AB_random_decoupled_05269_local_refine.pdb	1	19	-5.50039	73.72
run_6-240-260-CD_to_201-219-AB_random_decoupled_05324_local_refine.pdb	1	22	-6.19604	118.11
run_6-240-260-CD_to_201-219-AB_random_decoupled_05406_local_refine.pdb	1	17	-6.09496	122.89
run_6-240-260-CD_to_201-219-AB_random_decoupled_05467_local_refine.pdb	1	18	-5.90806	96.23
run_6-240-260-CD_to_201-219-AB_random_decoupled_05487_local_refine.pdb	1	16	-7.13079	124.28
run_6-240-260-CD_to_201-219-AB_random_decoupled_05498_local_refine.pdb	1	19	-5.28577	78.54
run_6-240-260-CD_to_201-219-AB_random_decoupled_05524_local_refine.pdb	1	22	-5.9343	60.94
run_6-240-260-CD_to_201-219-AB_random_decoupled_05570_local_refine.pdb	1	19	-5.18664	96.24
run_6-240-260-CD_to_201-219-AB_random_decoupled_05746_local_refine.pdb	1	19	-5.72329	113.45
run_6-240-260-CD_to_201-219-AB_random_decoupled_05747_local_refine.pdb	1	20	-6.53478	83.71
run_6-240-260-CD_to_201-219-AB_random_decoupled_05758_local_refine.pdb	1	20	-7.33435	71.84
run_6-240-260-CD_to_201-219-AB_random_decoupled_05818_local_refine.pdb	1	22	-7.14641	69.9
run_6-240-260-CD_to_201-219-AB_random_decoupled_05923_local_refine.pdb	1	20	-7.22173	143.91
run_6-240-260-CD_to_201-219-AB_random_decoupled_05990_local_refine.pdb	1	19	-5.52915	89.5
run_6-240-260-CD_to_201-219-AB_random_decoupled_06025_local_refine.pdb	1	16	-6.59097	122.54
run_6-240-260-CD_to_201-219-AB_random_decoupled_06150_local_refine.pdb	1	22	-6.11717	95.01
run_6-240-260-CD_to_201-219-AB_random_decoupled_06186_local_refine.pdb	1	22	-5.58024	97.48
run_6-240-260-CD_to_201-219-AB_random_decoupled_06237_local_refine.pdb	1	15	-5.44716	114.17
run_6-240-260-CD_to_201-219-AB_random_decoupled_06271_local_refine.pdb	1	22	-5.21591	89.32
run_6-240-260-CD_to_201-219-AB_random_decoupled_06309_local_refine.pdb	1	16	-5.17701	110.5
run_6-240-260-CD_to_201-219-AB_random_decoupled_06324_local_refine.pdb	1	21	-5.11674	134.38
run_6-240-260-CD_to_201-219-AB_random_decoupled_06333_local_refine.pdb	1	19	-7.20341	126.52
run_6-240-260-CD_to_201-219-AB_random_decoupled_06382_local_refine.pdb	1	21	-5.51084	106.91
run_6-240-260-CD_to_201-219-AB_random_decoupled_06385_local_refine.pdb	1	19	-6.29963	108.78
run_6-240-260-CD_to_201-219-AB_random_decoupled_06591_local_refine.pdb	1	22	-6.29495	81.28
run_6-240-260-CD_to_201-219-AB_random_decoupled_06607_local_refine.pdb	1	18	-6.4076	88.35
run_6-240-260-CD_to_201-219-AB_random_decoupled_06614_local_refine.pdb	1	3	-5.4479	95.71
run_6-240-260-CD_to_201-219-AB_random_decoupled_06685_local_refine.pdb	1	19	-6.52659	133.12
run_6-240-260-CD_to_201-219-AB_random_decoupled_06689_local_refine.pdb	1	22	-5.28148	131.02
run_6-240-260-CD_to_201-219-AB_random_decoupled_06745_local_refine.pdb	1	21	-5.24558	63.14
run_6-240-260-CD_to_201-219-AB_random_decoupled_06754_local_refine.pdb	1	19	-5.54606	135.3
run_6-240-260-CD_to_201-219-AB_random_decoupled_06759_local_refine.pdb	2	4; 20	-5.83242	129.02
run_6-240-260-CD_to_201-219-AB_random_decoupled_06765_local_refine.pdb	1	14	-6.40699	131.1
run_6-240-260-CD_to_201-219-AB_random_decoupled_06802_local_refine.pdb	1	4	-5.5575	71.66
run_6-240-260-CD_to_201-219-AB_random_decoupled_06819_local_refine.pdb	1	20	-5.54683	80.71
run_6-240-260-CD_to_201-219-AB_random_decoupled_06843_local_refine.pdb	1	17	-5.17764	157.32
run_6-240-260-CD_to_201-219-AB_random_decoupled_06881_local_refine.pdb	1	13	-5.53234	104.36
run_6-240-260-CD_to_201-219-AB_random_decoupled_06932_local_refine.pdb	1	20	-5.21605	141.62
run_6-240-260-CD_to_201-219-AB_random_decoupled_06956_local_refine.pdb	1	15	-5.27834	80.13
run_6-240-260-CD_to_201-219-AB_random_decoupled_06971_local_refine.pdb	1	21	-5.01428	88.89
run_6-240-260-CD_to_201-219-AB_random_decoupled_06980_local_refine.pdb	1	21	-5.23502	172.34
run_6-240-260-CD_to_201-219-AB_random_decoupled_06989_local_refine.pdb	1	20	-5.15497	56.48
run_6-240-260-CD_to_201-219-AB_random_decoupled_07035_local_refine.pdb	1	17	-5.54696	115.21
run_6-240-260-CD_to_201-219-AB_random_decoupled_07057_local_refine.pdb	1	22	-5.10122	111.66
run_6-240-260-CD_to_201-219-AB_random_decoupled_07203_local_refine.pdb	1	15	-5.23536	57.34
run_6-240-260-CD_to_201-219-AB_random_decoupled_07267_local_refine.pdb	1	10	-6.436	131.77
run_6-240-260-CD_to_201-219-AB_random_decoupled_07410_local_refine.pdb	1	21	-6.97571	60.43
run_6-240-260-CD_to_201-219-AB_random_decoupled_07482_local_refine.pdb	2	3; 21	-5.17834	61.49
run_6-240-260-CD_to_201-219-AB_random_decoupled_07516_local_refine.pdb	2	17; 20	-6.7714	115.83
run_6-240-260-CD_to_201-219-AB_random_decoupled_07518_local_refine.pdb	1	15	-5.51536	91.79
run_6-240-260-CD_to_201-219-AB_random_decoupled_07601_local_refine.pdb	1	22	-6.99157	58.99
run_6-240-260-CD_to_201-219-AB_random_decoupled_07604_local_refine.pdb	1	16	-6.3822	83.9
run_6-240-260-CD_to_201-219-AB_random_decoupled_07690_local_refine.pdb	1	4	-5.87694	82.02
run_6-240-260-CD_to_201-219-AB_random_decoupled_07760_local_refine.pdb	1	17	-5.17821	68.16
run_6-240-260-CD_to_201-219-AB_random_decoupled_07899_local_refine.pdb	1	3	-6.60268	82.58
run_6-240-260-CD_to_201-219-AB_random_decoupled_08038_local_refine.pdb	1	20	-6.56347	125.81
run_6-240-260-CD_to_201-219-AB_random_decoupled_08135_local_refine.pdb	1	19	-5.68667	109.94
run_6-240-260-CD_to_201-219-AB_random_decoupled_08229_local_refine.pdb	1	4	-6.99247	59.13
run_6-240-260-CD_to_201-219-AB_random_decoupled_08249_local_refine.pdb	1	22	-5.74384	146.51
run_6-240-260-CD_to_201-219-AB_random_decoupled_08292_local_refine.pdb	1	20	-6.11835	70.94
run_6-240-260-CD_to_201-219-AB_random_decoupled_08316_local_refine.pdb	1	22	-6.23932	65.29
run_6-240-260-CD_to_201-219-AB_random_decoupled_08375_local_refine.pdb	1	19	-7.20751	83.17
run_6-240-260-CD_to_201-219-AB_random_decoupled_08480_local_refine.pdb	1	19	-5.7721	122.13
run_6-240-260-CD_to_201-219-AB_random_decoupled_08537_local_refine.pdb	1	17	-5.30872	124.36
run_6-240-260-CD_to_201-219-AB_random_decoupled_08622_local_refine.pdb	1	18	-5.84118	107.42
run_6-240-260-CD_to_201-219-AB_random_decoupled_08661_local_refine.pdb	1	16	-5.08799	158.66
run_6-240-260-CD_to_201-219-AB_random_decoupled_08682_local_refine.pdb	1	19	-5.98306	93.2
run_6-240-260-CD_to_201-219-AB_random_decoupled_08739_local_refine.pdb	1	21	-5.80851	169.03
run_6-240-260-CD_to_201-219-AB_random_decoupled_08797_local_refine.pdb	1	4	-5.14425	123.42
run_6-240-260-CD_to_201-219-AB_random_decoupled_08807_local_refine.pdb	1	20	-5.64257	90.46
run_6-240-260-CD_to_201-219-AB_random_decoupled_08848_local_refine.pdb	1	19	-7.37814	134.1
run_6-240-260-CD_to_201-219-AB_random_decoupled_08904_local_refine.pdb	1	21	-6.01076	67
run_6-240-260-CD_to_201-219-AB_random_decoupled_08992_local_refine.pdb	1	19	-5.35431	59.88
run_6-240-260-CD_to_201-219-AB_random_decoupled_09026_local_refine.pdb	1	20	-6.89141	118.96
run_6-240-260-CD_to_201-219-AB_random_decoupled_09165_local_refine.pdb	1	19	-5.03238	126.76
run_6-240-260-CD_to_201-219-AB_random_decoupled_09192_local_refine.pdb	1	20	-5.3236	64.14
run_6-240-260-CD_to_201-219-AB_random_decoupled_09200_local_refine.pdb	1	3	-5.28022	121.23
run_6-240-260-CD_to_201-219-AB_random_decoupled_09249_local_refine.pdb	1	20	-5.59006	99.2
run_6-240-260-CD_to_201-219-AB_random_decoupled_09328_local_refine.pdb	1	4	-6.82053	170.24
run_6-240-260-CD_to_201-219-AB_random_decoupled_09352_local_refine.pdb	1	16	-5.49542	126.81
run_6-240-260-CD_to_201-219-AB_random_decoupled_09358_local_refine.pdb	1	3	-5.92467	109.46
run_6-240-260-CD_to_201-219-AB_random_decoupled_09376_local_refine.pdb	1	19	-5.85269	135.35
run_6-240-260-CD_to_201-219-AB_random_decoupled_09528_local_refine.pdb	1	19	-6.87439	79.93
run_6-240-260-CD_to_201-219-AB_random_decoupled_09632_local_refine.pdb	1	22	-5.5706	140.98
run_6-240-260-CD_to_201-219-AB_random_decoupled_09637_local_refine.pdb	1	17	-5.38373	117.89
run_6-240-260-CD_to_201-219-AB_random_decoupled_09787_local_refine.pdb	1	18	-5.15519	68.89
run_6-240-260-CD_to_201-219-AB_random_decoupled_09792_local_refine.pdb	1	16	-6.15585	109.67
run_6-240-260-CD_to_201-219-AB_random_decoupled_09837_local_refine.pdb	1	21	-5.18123	136.61
run_6-240-260-CD_to_201-219-AB_random_decoupled_09909_local_refine.pdb	1	16	-5.89911	135.25
run_6-240-260-CD_to_201-219-AB_random_decoupled_10073_local_refine.pdb	1	22	-5.0681	166.86
run_6-240-260-CD_to_201-219-AB_random_decoupled_10104_local_refine.pdb	1	19	-6.00258	114.19
run_6-240-260-CD_to_201-219-AB_random_decoupled_10117_local_refine.pdb	1	20	-5.05621	145.07
run_6-240-260-CD_to_201-219-AB_random_decoupled_10168_local_refine.pdb	1	16	-6.92878	107.77
run_6-240-260-CD_to_201-219-AB_random_decoupled_10180_local_refine.pdb	1	22	-5.45784	95.55
run_6-240-260-CD_to_201-219-AB_random_decoupled_10265_local_refine.pdb	1	17	-6.06431	92.73
run_6-240-260-CD_to_201-219-AB_random_decoupled_10285_local_refine.pdb	1	22	-5.6743	96.52
run_6-240-260-CD_to_201-219-AB_random_decoupled_10323_local_refine.pdb	1	3	-6.51754	69.07
run_6-240-260-CD_to_201-219-AB_random_decoupled_10509_local_refine.pdb	1	4	-5.30177	79.23
run_6-240-260-CD_to_201-219-AB_random_decoupled_10634_local_refine.pdb	1	22	-5.50316	81.79
run_6-240-260-CD_to_201-219-AB_random_decoupled_10757_local_refine.pdb	1	6	-6.2309	66.37
run_6-240-260-CD_to_201-219-AB_random_decoupled_10793_local_refine.pdb	1	21	-5.1517	77.92
run_6-240-260-CD_to_201-219-AB_random_decoupled_10832_local_refine.pdb	1	20	-5.28852	58.88
run_6-240-260-CD_to_201-219-AB_random_decoupled_10855_local_refine.pdb	1	4	-5.69636	158
run_6-240-260-CD_to_201-219-AB_random_decoupled_10859_local_refine.pdb	1	19	-7.29647	90.49
run_6-240-260-CD_to_201-219-AB_random_decoupled_11012_local_refine.pdb	1	20	-6.52775	79.13
run_6-240-260-CD_to_201-219-AB_random_decoupled_11090_local_refine.pdb	1	22	-5.3284	124.13
run_6-240-260-CD_to_201-219-AB_random_decoupled_11122_local_refine.pdb	1	4	-6.396	139.71
run_6-240-260-CD_to_201-219-AB_random_decoupled_11126_local_refine.pdb	1	16	-6.71377	73.31
run_6-240-260-CD_to_201-219-AB_random_decoupled_11142_local_refine.pdb	1	19	-5.70999	108.33
run_6-240-260-CD_to_201-219-AB_random_decoupled_11204_local_refine.pdb	1	17	-8.47555	152.61
run_6-240-260-CD_to_201-219-AB_random_decoupled_11219_local_refine.pdb	1	19	-6.53299	124.31
run_6-240-260-CD_to_201-219-AB_random_decoupled_11280_local_refine.pdb	1	20	-5.45432	94.65
run_6-240-260-CD_to_201-219-AB_random_decoupled_11292_local_refine.pdb	1	19	-6.42113	135.36
run_6-240-260-CD_to_201-219-AB_random_decoupled_11334_local_refine.pdb	1	20	-5.21537	120.36
run_6-240-260-CD_to_201-219-AB_random_decoupled_11345_local_refine.pdb	1	3	-5.43897	120.17
run_6-240-260-CD_to_201-219-AB_random_decoupled_11351_local_refine.pdb	1	3	-5.67108	87.61
run_6-240-260-CD_to_201-219-AB_random_decoupled_11415_local_refine.pdb	1	21	-5.28113	128.59
run_6-240-260-CD_to_201-219-AB_random_decoupled_11495_local_refine.pdb	1	15	-6.35652	84.3
run_6-240-260-CD_to_201-219-AB_random_decoupled_11537_local_refine.pdb	1	18	-5.08112	97.81
run_6-240-260-CD_to_201-219-AB_random_decoupled_11570_local_refine.pdb	1	20	-6.44526	76.89
run_6-240-260-CD_to_201-219-AB_random_decoupled_11662_local_refine.pdb	1	1	-5.57238	78.95
run_6-240-260-CD_to_201-219-AB_random_decoupled_11821_local_refine.pdb	1	20	-6.53212	128.6
run_6-240-260-CD_to_201-219-AB_random_decoupled_11824_local_refine.pdb	1	4	-5.08549	131.57
run_6-240-260-CD_to_201-219-AB_random_decoupled_11853_local_refine.pdb	1	19	-7.18333	129.24
run_6-240-260-CD_to_201-219-AB_random_decoupled_11866_local_refine.pdb	1	16	-5.83639	132.81
run_6-240-260-CD_to_201-219-AB_random_decoupled_11886_local_refine.pdb	1	21	-5.38647	65.68
run_6-240-260-CD_to_201-219-AB_random_decoupled_11904_local_refine.pdb	1	21	-5.51488	67.59
run_6-240-260-CD_to_201-219-AB_random_decoupled_11934_local_refine.pdb	1	22	-5.32307	99.11
run_6-240-260-CD_to_201-219-AB_random_decoupled_11971_local_refine.pdb	1	22	-5.02315	91.92
run_6-240-260-CD_to_201-219-AB_random_decoupled_12131_local_refine.pdb	1	22	-5.13128	119.37
run_6-240-260-CD_to_201-219-AB_random_decoupled_12157_local_refine.pdb	1	20	-8.26095	121.67
run_6-240-260-CD_to_201-219-AB_random_decoupled_12174_local_refine.pdb	1	22	-5.117	105.53
run_6-240-260-CD_to_201-219-AB_random_decoupled_12199_local_refine.pdb	1	16	-5.37271	119.34
run_6-240-260-CD_to_201-219-AB_random_decoupled_12202_local_refine.pdb	1	20	-5.34931	143.95
run_6-240-260-CD_to_201-219-AB_random_decoupled_12276_local_refine.pdb	1	20	-5.33872	89.01
run_6-240-260-CD_to_201-219-AB_random_decoupled_12278_local_refine.pdb	1	22	-5.85495	62.58
run_6-240-260-CD_to_201-219-AB_random_decoupled_12281_local_refine.pdb	1	21	-5.16844	145.66
run_7-240-260-CD_to_201-219-AB_random_decoupled_00034_local_refine.pdb	1	22	-5.77509	132.21
run_7-240-260-CD_to_201-219-AB_random_decoupled_00068_local_refine.pdb	1	21	-5.2842	98.95
run_7-240-260-CD_to_201-219-AB_random_decoupled_00166_local_refine.pdb	1	18	-5.56006	149.57
run_7-240-260-CD_to_201-219-AB_random_decoupled_00218_local_refine.pdb	1	19	-5.2252	110.45
run_7-240-260-CD_to_201-219-AB_random_decoupled_00230_local_refine.pdb	1	16	-6.49201	151.4
[truncated: 475 more rows]
