# Supplementary material for: Lamin A molecular compression and sliding as mechanisms behind nucleoskeleton elasticity
Source: Nat Commun. 2019 Jul 11;10:3056. doi: 10.1038/s41467-019-11063-6 (PMC6624373; doi:10.1038/s41467-019-11063-6)
Supplement: Supplementary file 17 — Supplementary Data 14 [file 41467_2019_11063_MOESM17_ESM.xlsx]

## Sheet: L2
Supplementary Data 14. List of tandem stagger models from unconstrained Rosetta molecular modelling satisfying cross-links across linker L2. Given are model names, number of satisfied cross-links, satisfied cross-links, Interface score (I_sc), angle between the docked dimeric fragments.
Stable tandem stagger models: 42
Stable non-parallel models: 75
Model	Cross-links satisfied (count)	Cross-links (IDs)	I_sc	Angle			Cross-link IDs	Cross-link (ResidueType/ResiduePosition/Chain)			Number of Models
run_1-PB1_267-291CDm_241-254AB_swm_04512_local_refine.pdb	1	10	-5.54453	11.97			1	D243-A	-	S268-A	14
run_1-PB1_267-291CDm_241-254AB_swm_07255_local_refine.pdb	1	6	-5.19005	41.45			2	D243-B	-	S268-B	14	by symmetry with 1
run_1-PB1_267-291CDm_241-254AB_swm_09276_local_refine.pdb	1	3	-5.36994	35.2			3	D243-A	-	K270-A	5
run_1-PB1_267-291CDm_241-254AB_swm_10674_local_refine.pdb	1	7	-5.84171	35.3			4	D243-A	-	K270-B	2
run_2-PB1_267-291CDm_241-254AB_swm_01136_local_refine.pdb	1	10	-6.78474	7.59			5	D243-B	-	K270-A	9
run_2-PB1_267-291CDm_241-254AB_swm_02839_local_refine.pdb	1	1	-5.15873	31.99			6	D243-B	-	K270-B	2
run_2-PB1_267-291CDm_241-254AB_swm_06810_local_refine.pdb	1	8	-5.97767	15.86			7	E247-A	-	K270-A	4
run_2-PB1_267-291CDm_241-254AB_swm_07654_local_refine.pdb	1	1	-5.02601	12.4			8	E247-A	-	K270-B	3
run_2-PB1_267-291CDm_241-254AB_swm_11952_local_refine.pdb	1	6	-5.75524	48.62			9	E247-B	-	K270-A	6
run_3-PB1_267-291CDm_241-254AB_swm_02367_local_refine.pdb	1	9	-5.32189	36.57			10	E247-B	-	K270-B	6
run_3-PB1_267-291CDm_241-254AB_swm_02544_local_refine.pdb	1	3	-5.72222	11.95			12	E253-A	-	S268-A	-
run_3-PB1_267-291CDm_241-254AB_swm_02842_local_refine.pdb	1	3	-5.00976	3.65				E253-A	-	S268-B	-
run_3-PB1_267-291CDm_241-254AB_swm_03705_local_refine.pdb	1	4	-5.57789	44.6				E253-B	-	S268-A	-
run_3-PB1_267-291CDm_241-254AB_swm_06368_local_refine.pdb	1	5	-5.61023	13.77			14	E253-B	-	S268-B	-
run_3-PB1_267-291CDm_241-254AB_swm_07815_local_refine.pdb	1	10	-5.76029	6.36
run_3-PB1_267-291CDm_241-254AB_swm_08975_local_refine.pdb	1	1	-5.8023	38.82
run_3-PB1_267-291CDm_241-254AB_swm_09184_local_refine.pdb	1	3	-5.62189	38.13
run_3-PB1_267-291CDm_241-254AB_swm_12287_local_refine.pdb	1	10	-5.91203	11.48
run_4-PB1_267-291CDm_241-254AB_swm_00014_local_refine.pdb	1	9	-5.79499	10.71
run_4-PB1_267-291CDm_241-254AB_swm_00746_local_refine.pdb	1	1	-5.28639	14.3
run_4-PB1_267-291CDm_241-254AB_swm_01595_local_refine.pdb	1	9	-5.40879	17.48
run_4-PB1_267-291CDm_241-254AB_swm_03316_local_refine.pdb	1	8	-5.58462	16.63
run_4-PB1_267-291CDm_241-254AB_swm_07927_local_refine.pdb	1	5	-5.01134	51.14
run_4-PB1_267-291CDm_241-254AB_swm_10599_local_refine.pdb	1	1	-5.59428	27.99
run_5-PB1_267-291CDm_241-254AB_swm_01009_local_refine.pdb	1	1	-6.07595	27.74
run_5-PB1_267-291CDm_241-254AB_swm_01103_local_refine.pdb	1	1	-5.05378	16.25
run_5-PB1_267-291CDm_241-254AB_swm_03379_local_refine.pdb	1	5	-5.01288	8.13
run_5-PB1_267-291CDm_241-254AB_swm_04269_local_refine.pdb	1	4	-6.12598	50.13
run_5-PB1_267-291CDm_241-254AB_swm_04763_local_refine.pdb	1	1	-5.76576	33.05
run_5-PB1_267-291CDm_241-254AB_swm_12136_local_refine.pdb	1	5	-6.30762	54.58
run_6-PB1_267-291CDm_241-254AB_swm_02831_local_refine.pdb	1	5	-5.54304	25.44
run_6-PB1_267-291CDm_241-254AB_swm_03805_local_refine.pdb	1	7	-5.77248	9.64
run_7-PB1_267-291CDm_241-254AB_swm_02473_local_refine.pdb	1	1	-5.46644	24.36
run_7-PB1_267-291CDm_241-254AB_swm_08329_local_refine.pdb	1	1	-5.52763	21.09
run_7-PB1_267-291CDm_241-254AB_swm_10392_local_refine.pdb	1	1	-5.34157	30.93
run_8-PB1_267-291CDm_241-254AB_swm_03011_local_refine.pdb	1	7	-6.40084	10.19
run_8-PB1_267-291CDm_241-254AB_swm_04419_local_refine.pdb	1	5	-5.16554	53.87
run_8-PB1_267-291CDm_241-254AB_swm_04659_local_refine.pdb	1	1	-5.80392	48.37
run_8-PB1_267-291CDm_241-254AB_swm_05454_local_refine.pdb	1	1	-6.2763	45.43
run_8-PB1_267-291CDm_241-254AB_swm_06348_local_refine.pdb	1	9	-5.19809	44.26
run_8-PB1_267-291CDm_241-254AB_swm_09623_local_refine.pdb	1	10	-5.00645	16.91
run_8-PB1_267-291CDm_241-254AB_swm_11779_local_refine.pdb	1	8	-6.0086	18.42
run_1-PB1_267-291CDm_241-254AB_swm_02807_local_refine.pdb	1	11	-5.19234	94.36
run_1-PB1_267-291CDm_241-254AB_swm_02963_local_refine.pdb	1	7	-5.74982	161.82
run_1-PB1_267-291CDm_241-254AB_swm_08297_local_refine.pdb	1	1	-5.29337	79.5
run_1-PB1_267-291CDm_241-254AB_swm_08752_local_refine.pdb	1	10	-5.54105	112.84
run_1-PB1_267-291CDm_241-254AB_swm_11727_local_refine.pdb	1	13	-5.24222	166.17
run_2-PB1_267-291CDm_241-254AB_swm_04128_local_refine.pdb	1	6	-5.69925	107.26
run_2-PB1_267-291CDm_241-254AB_swm_05067_local_refine.pdb	1	11	-5.04549	119.59
run_2-PB1_267-291CDm_241-254AB_swm_05677_local_refine.pdb	1	7	-5.41898	148.68
run_2-PB1_267-291CDm_241-254AB_swm_07748_local_refine.pdb	1	6	-5.06714	111.74
run_2-PB1_267-291CDm_241-254AB_swm_08737_local_refine.pdb	1	13	-5.99985	106.59
run_2-PB1_267-291CDm_241-254AB_swm_11923_local_refine.pdb	1	7	-5.23901	62.64
run_3-PB1_267-291CDm_241-254AB_swm_03417_local_refine.pdb	1	6	-5.65326	98.56
run_3-PB1_267-291CDm_241-254AB_swm_03950_local_refine.pdb	1	8	-5.63279	121.01
run_3-PB1_267-291CDm_241-254AB_swm_04415_local_refine.pdb	1	4	-5.3394	55.74
run_3-PB1_267-291CDm_241-254AB_swm_06296_local_refine.pdb	1	3	-6.5197	84.08
run_3-PB1_267-291CDm_241-254AB_swm_12303_local_refine.pdb	1	13	-5.13321	142.22
run_4-PB1_267-291CDm_241-254AB_swm_02289_local_refine.pdb	1	6	-5.03658	109.27
run_4-PB1_267-291CDm_241-254AB_swm_04640_local_refine.pdb	1	10	-5.72482	146.92
run_4-PB1_267-291CDm_241-254AB_swm_05893_local_refine.pdb	1	11	-5.13849	123.66
run_4-PB1_267-291CDm_241-254AB_swm_07196_local_refine.pdb	1	11	-5.24773	113.96
run_4-PB1_267-291CDm_241-254AB_swm_07568_local_refine.pdb	1	6	-5.0399	100.2
run_4-PB1_267-291CDm_241-254AB_swm_07792_local_refine.pdb	1	3	-5.52507	111.43
run_4-PB1_267-291CDm_241-254AB_swm_08005_local_refine.pdb	1	10	-5.90863	114.7
run_4-PB1_267-291CDm_241-254AB_swm_08223_local_refine.pdb	1	10	-5.53638	107.6
run_4-PB1_267-291CDm_241-254AB_swm_08324_local_refine.pdb	1	13	-5.75426	153.26
run_4-PB1_267-291CDm_241-254AB_swm_09323_local_refine.pdb	1	9	-5.14448	161.46
run_4-PB1_267-291CDm_241-254AB_swm_11232_local_refine.pdb	1	6	-5.38395	88.61
run_4-PB1_267-291CDm_241-254AB_swm_11275_local_refine.pdb	1	9	-5.01441	56.81
run_4-PB1_267-291CDm_241-254AB_swm_12418_local_refine.pdb	1	13	-5.79833	160.82
run_5-PB1_267-291CDm_241-254AB_swm_00280_local_refine.pdb	1	4	-5.05059	96.85
run_5-PB1_267-291CDm_241-254AB_swm_00576_local_refine.pdb	1	7	-5.31011	158.16
run_5-PB1_267-291CDm_241-254AB_swm_00696_local_refine.pdb	1	3	-5.01564	92.89
run_5-PB1_267-291CDm_241-254AB_swm_01383_local_refine.pdb	1	6	-6.53317	94.87
run_5-PB1_267-291CDm_241-254AB_swm_01640_local_refine.pdb	1	7	-5.00919	149.69
run_5-PB1_267-291CDm_241-254AB_swm_03936_local_refine.pdb	1	11	-5.55702	81.19
run_5-PB1_267-291CDm_241-254AB_swm_04012_local_refine.pdb	1	5	-6.12534	55.57
run_5-PB1_267-291CDm_241-254AB_swm_06613_local_refine.pdb	1	3	-5.65244	120.5
run_5-PB1_267-291CDm_241-254AB_swm_06724_local_refine.pdb	1	5	-5.16628	98.21
run_5-PB1_267-291CDm_241-254AB_swm_07778_local_refine.pdb	1	5	-5.3662	101.07
run_6-PB1_267-291CDm_241-254AB_swm_00651_local_refine.pdb	2	4; 11	-5.18504	108.62
run_6-PB1_267-291CDm_241-254AB_swm_01892_local_refine.pdb	1	8	-5.19864	145.56
run_6-PB1_267-291CDm_241-254AB_swm_02581_local_refine.pdb	1	13	-5.3492	168.68
run_6-PB1_267-291CDm_241-254AB_swm_02835_local_refine.pdb	1	1	-5.11742	61.64
run_6-PB1_267-291CDm_241-254AB_swm_03193_local_refine.pdb	1	7	-5.52101	168.37
run_6-PB1_267-291CDm_241-254AB_swm_04002_local_refine.pdb	1	9	-5.59734	172.79
run_6-PB1_267-291CDm_241-254AB_swm_04049_local_refine.pdb	1	10	-5.69562	113.78
run_6-PB1_267-291CDm_241-254AB_swm_05366_local_refine.pdb	1	7	-5.46291	69.01
run_6-PB1_267-291CDm_241-254AB_swm_06784_local_refine.pdb	1	9	-5.41489	141.52
run_6-PB1_267-291CDm_241-254AB_swm_06829_local_refine.pdb	1	7	-5.91315	141.73
run_6-PB1_267-291CDm_241-254AB_swm_08419_local_refine.pdb	1	11	-5.33974	73.89
run_6-PB1_267-291CDm_241-254AB_swm_10137_local_refine.pdb	1	10	-5.04549	132.2
run_6-PB1_267-291CDm_241-254AB_swm_12111_local_refine.pdb	1	11	-5.43695	170.28
run_7-PB1_267-291CDm_241-254AB_swm_00051_local_refine.pdb	1	13	-5.62216	169.94
run_7-PB1_267-291CDm_241-254AB_swm_01141_local_refine.pdb	1	11	-5.35328	132.7
run_7-PB1_267-291CDm_241-254AB_swm_01793_local_refine.pdb	1	13	-5.21992	106.39
run_7-PB1_267-291CDm_241-254AB_swm_02967_local_refine.pdb	1	9	-5.51683	147.97
run_7-PB1_267-291CDm_241-254AB_swm_03423_local_refine.pdb	1	11	-5.22114	167.02
run_7-PB1_267-291CDm_241-254AB_swm_07443_local_refine.pdb	1	13	-5.24162	160.84
run_7-PB1_267-291CDm_241-254AB_swm_08656_local_refine.pdb	1	7	-5.10218	71.51
run_7-PB1_267-291CDm_241-254AB_swm_08869_local_refine.pdb	1	5	-5.12635	70.24
run_7-PB1_267-291CDm_241-254AB_swm_10218_local_refine.pdb	1	13	-5.03213	132.74
run_7-PB1_267-291CDm_241-254AB_swm_10279_local_refine.pdb	1	9	-5.41068	62.43
run_7-PB1_267-291CDm_241-254AB_swm_11733_local_refine.pdb	1	13	-5.57442	130.5
run_7-PB1_267-291CDm_241-254AB_swm_12199_local_refine.pdb	2	9; 13	-5.26221	154.54
run_8-PB1_267-291CDm_241-254AB_swm_00668_local_refine.pdb	1	10	-5.10101	169.61
run_8-PB1_267-291CDm_241-254AB_swm_00813_local_refine.pdb	1	6	-6.02364	102.19
run_8-PB1_267-291CDm_241-254AB_swm_00889_local_refine.pdb	1	6	-6.38502	68.21
run_8-PB1_267-291CDm_241-254AB_swm_04179_local_refine.pdb	1	3	-5.15937	56.19
run_8-PB1_267-291CDm_241-254AB_swm_04323_local_refine.pdb	1	7	-5.30136	99.59
run_8-PB1_267-291CDm_241-254AB_swm_06813_local_refine.pdb	1	13	-5.89665	169.48
run_8-PB1_267-291CDm_241-254AB_swm_06954_local_refine.pdb	1	5	-5.10954	58.39
run_8-PB1_267-291CDm_241-254AB_swm_07078_local_refine.pdb	1	11	-5.70376	159.01
run_8-PB1_267-291CDm_241-254AB_swm_08569_local_refine.pdb	1	4	-5.48778	87.56
run_8-PB1_267-291CDm_241-254AB_swm_10083_local_refine.pdb	1	9	-5.05351	161.18
run_8-PB1_267-291CDm_241-254AB_swm_11931_local_refine.pdb	1	8	-5.88556	138.26
