# Supplementary material for: Lamin A molecular compression and sliding as mechanisms behind nucleoskeleton elasticity
Source: Nat Commun. 2019 Jul 11;10:3056. doi: 10.1038/s41467-019-11063-6 (PMC6624373; doi:10.1038/s41467-019-11063-6)
Supplement: Supplementary file 18 — Supplementary Data 15 [file 41467_2019_11063_MOESM18_ESM.xlsx]

## Sheet: L3
Supplementary Data 15. List of tandem stagger models from unconstrained Rosetta molecular modelling satisfying cross-links across linker L3. Given are model names, number of satisfied cross-links, satisfied cross-links, Interface score (I_sc), angle between the docked dimeric fragments.
Stable parallel & near-parallel tandem stagger models: 1071
Stable non-parallel models: 4461
Model	Cross-links satisfied (count)	Cross-links (IDs)	I_sc	Angle			Cross-link IDs	Cross-link (ResidueType/ResiduePosition/Chain)			Number of Models
run_1-PB2_256-276AB_289-310CDm_00415_local_refine.pdb	2	4; 8	-6.01749	9.53			1	K260-A	-	E291-A	33
run_1-PB2_256-276AB_289-310CDm_00473_local_refine.pdb	1	38	-6.22522	21.84			2	K260-A	-	E291-B	51
run_1-PB2_256-276AB_289-310CDm_00493_local_refine.pdb	1	44	-6.48585	37.05			3	K260-B	-	E291-A	36
run_1-PB2_256-276AB_289-310CDm_00760_local_refine.pdb	1	3	-5.86889	54.53			4	K260-B	-	E291-B	43
run_1-PB2_256-276AB_289-310CDm_01021_local_refine.pdb	1	1	-5.7822	49.91			5	K261-A	-	E290-A	50
run_1-PB2_256-276AB_289-310CDm_01095_local_refine.pdb	1	2	-5.29933	41.6			6	K261-A	-	E290-B	104
run_1-PB2_256-276AB_289-310CDm_01197_local_refine.pdb	1	14	-7.04692	47.84			7	K261-B	-	E290-A	4
run_1-PB2_256-276AB_289-310CDm_01202_local_refine.pdb	1	14	-5.20612	24.19			8	K261-B	-	E290-B	20
run_1-PB2_256-276AB_289-310CDm_01223_local_refine.pdb	1	13	-6.53001	28.44			9	E264-A	-	S301-A	-
run_1-PB2_256-276AB_289-310CDm_01288_local_refine.pdb	1	41	-6.91676	41.23			10	E264-A	-	S301-B	1	by symmetry with 11
run_1-PB2_256-276AB_289-310CDm_01345_local_refine.pdb	1	6	-7.25615	41.7			11	E264-B	-	S301-A	1
run_1-PB2_256-276AB_289-310CDm_01472_local_refine.pdb	1	17	-7.1406	50.56			12	E264-B	-	S301-B	-
run_1-PB2_256-276AB_289-310CDm_01486_local_refine.pdb	1	38	-6.44729	28.58			13	K265-A	-	E290-A	129
run_1-PB2_256-276AB_289-310CDm_01501_local_refine.pdb	1	18	-6.97375	28.2			14	K265-A	-	E290-B	163
run_1-PB2_256-276AB_289-310CDm_01616_local_refine.pdb	1	44	-7.24932	45.26			15	K265-B	-	E290-A	27
run_1-PB2_256-276AB_289-310CDm_01624_local_refine.pdb	1	18	-7.29613	11.15			16	K265-B	-	E290-B	22
run_1-PB2_256-276AB_289-310CDm_01668_local_refine.pdb	1	31	-5.4351	46.49			17	K265-A	-	E291-A	92
run_1-PB2_256-276AB_289-310CDm_01683_local_refine.pdb	1	18	-5.0796	33.15			18	K265-A	-	E291-B	109
run_1-PB2_256-276AB_289-310CDm_01730_local_refine.pdb	1	25	-5.05136	43.97			19	K265-B	-	E291-A	12
run_1-PB2_256-276AB_289-310CDm_01764_local_refine.pdb	1	33	-6.1728	21.64			20	K265-B	-	E291-B	10
run_1-PB2_256-276AB_289-310CDm_01766_local_refine.pdb	1	46	-6.1403	18.71			21	K265-A	-	D300-A	42
run_1-PB2_256-276AB_289-310CDm_01835_local_refine.pdb	1	5	-7.74718	30.78			22	K265-A	-	D300-B	26
run_1-PB2_256-276AB_289-310CDm_01854_local_refine.pdb	1	14	-5.77211	52.84			23	K265-B	-	D300-A	5
run_1-PB2_256-276AB_289-310CDm_01895_local_refine.pdb	1	5	-5.84859	6.44			24	K265-B	-	D300-B	4
run_1-PB2_256-276AB_289-310CDm_01999_local_refine.pdb	1	31	-6.69463	44.54			25	T266-A	-	E290-A	15
run_1-PB2_256-276AB_289-310CDm_02037_local_refine.pdb	1	27	-6.14669	31.81			26	T266-A	-	E290-B	13
run_1-PB2_256-276AB_289-310CDm_02159_local_refine.pdb	1	6	-5.53014	42.76			27	T266-B	-	E290-A	15
run_1-PB2_256-276AB_289-310CDm_02171_local_refine.pdb	1	43	-5.08679	24.03			28	T266-B	-	E290-B	8
run_1-PB2_256-276AB_289-310CDm_02195_local_refine.pdb	1	18	-6.2881	45.43			29	T266-A	-	D300-A	5
run_1-PB2_256-276AB_289-310CDm_02203_local_refine.pdb	2	6; 18	-5.43714	34.21			30	T266-A	-	D300-B	9
run_1-PB2_256-276AB_289-310CDm_02295_local_refine.pdb	1	6	-5.83723	10.59			31	T266-B	-	D300-A	8
run_1-PB2_256-276AB_289-310CDm_02418_local_refine.pdb	1	18	-6.70185	31.14			32	T266-B	-	D300-B	9
run_1-PB2_256-276AB_289-310CDm_02490_local_refine.pdb	1	18	-5.51271	26.7			33	S268-A	-	E290-A	39
run_1-PB2_256-276AB_289-310CDm_02526_local_refine.pdb	2	14; 18	-7.40646	31.57			34	S268-A	-	E290-B	17
run_1-PB2_256-276AB_289-310CDm_02628_local_refine.pdb	1	34	-6.43882	46.39			35	S268-B	-	E290-A	4
run_1-PB2_256-276AB_289-310CDm_02885_local_refine.pdb	1	20	-5.47234	45.46			36	S268-B	-	E290-B	1
run_1-PB2_256-276AB_289-310CDm_02902_local_refine.pdb	2	5; 33	-7.07413	3.45			37	S268-A	-	D300-A	28
run_1-PB2_256-276AB_289-310CDm_03018_local_refine.pdb	1	13	-8.42541	29.93			38	S268-A	-	D300-B	58
run_1-PB2_256-276AB_289-310CDm_03055_local_refine.pdb	1	33	-5.48403	44.63			39	S268-B	-	D300-A	3
run_1-PB2_256-276AB_289-310CDm_03109_local_refine.pdb	1	13	-7.51904	22.69			40	S268-B	-	D300-B	11
run_1-PB2_256-276AB_289-310CDm_03117_local_refine.pdb	1	6	-5.3927	10.27			41	K270-A	-	E290-A	23
run_1-PB2_256-276AB_289-310CDm_03145_local_refine.pdb	1	48	-5.172	21.26			42	K270-A	-	E290-B	18
run_1-PB2_256-276AB_289-310CDm_03196_local_refine.pdb	1	17	-5.60238	48.06			43	K270-B	-	E290-A	25
run_1-PB2_256-276AB_289-310CDm_03319_local_refine.pdb	1	44	-7.80864	46.85			44	K270-B	-	E290-B	39
run_1-PB2_256-276AB_289-310CDm_03433_local_refine.pdb	1	44	-6.01605	48.4			45	K270-A	-	E291-A	25
run_1-PB2_256-276AB_289-310CDm_03461_local_refine.pdb	2	6; 14	-6.494	31.2			46	K270-A	-	E291-B	21
run_1-PB2_256-276AB_289-310CDm_03716_local_refine.pdb	1	18	-6.99978	31.82			47	K270-B	-	E291-A	13
run_1-PB2_256-276AB_289-310CDm_03812_local_refine.pdb	1	34	-6.34654	39.4			48	K270-B	-	E291-B	25
run_1-PB2_256-276AB_289-310CDm_03870_local_refine.pdb	1	14	-6.91787	40.84
run_1-PB2_256-276AB_289-310CDm_03946_local_refine.pdb	1	13	-7.26051	37.62
run_1-PB2_256-276AB_289-310CDm_04000_local_refine.pdb	1	22	-6.66257	54.02
run_1-PB2_256-276AB_289-310CDm_04149_local_refine.pdb	1	38	-6.92641	3
run_1-PB2_256-276AB_289-310CDm_04209_local_refine.pdb	2	13; 17	-6.98374	46.71
run_1-PB2_256-276AB_289-310CDm_04358_local_refine.pdb	1	6	-5.28149	17.46
run_1-PB2_256-276AB_289-310CDm_04421_local_refine.pdb	1	19	-5.02548	4.16
run_1-PB2_256-276AB_289-310CDm_04436_local_refine.pdb	2	3; 40	-5.98944	36.2
run_1-PB2_256-276AB_289-310CDm_04499_local_refine.pdb	1	21	-6.8529	42.45
run_1-PB2_256-276AB_289-310CDm_04590_local_refine.pdb	1	18	-5.85353	34.35
run_1-PB2_256-276AB_289-310CDm_04647_local_refine.pdb	1	18	-5.06256	38.26
run_1-PB2_256-276AB_289-310CDm_04810_local_refine.pdb	1	18	-5.88809	18.24
run_1-PB2_256-276AB_289-310CDm_04814_local_refine.pdb	1	14	-6.61915	6.22
run_1-PB2_256-276AB_289-310CDm_04835_local_refine.pdb	1	13	-6.19039	25.46
run_1-PB2_256-276AB_289-310CDm_04847_local_refine.pdb	1	13	-6.13836	29.08
run_1-PB2_256-276AB_289-310CDm_04875_local_refine.pdb	1	41	-5.93886	35.93
run_1-PB2_256-276AB_289-310CDm_05108_local_refine.pdb	2	6; 17	-5.85691	54.03
run_1-PB2_256-276AB_289-310CDm_05132_local_refine.pdb	1	17	-6.24253	24.89
run_1-PB2_256-276AB_289-310CDm_05140_local_refine.pdb	1	18	-5.41992	42.9
run_1-PB2_256-276AB_289-310CDm_05172_local_refine.pdb	1	6	-6.71783	44.88
run_1-PB2_256-276AB_289-310CDm_05208_local_refine.pdb	1	20	-5.18589	36.11
run_1-PB2_256-276AB_289-310CDm_05328_local_refine.pdb	2	42; 46	-5.66696	45.36
run_1-PB2_256-276AB_289-310CDm_05386_local_refine.pdb	1	18	-7.28882	26.61
run_1-PB2_256-276AB_289-310CDm_05472_local_refine.pdb	1	18	-5.30801	48.54
run_1-PB2_256-276AB_289-310CDm_05515_local_refine.pdb	1	14	-5.71282	25.96
run_1-PB2_256-276AB_289-310CDm_06024_local_refine.pdb	1	21	-6.22243	25.57
run_1-PB2_256-276AB_289-310CDm_06181_local_refine.pdb	1	17	-5.12189	39.12
run_1-PB2_256-276AB_289-310CDm_06267_local_refine.pdb	1	17	-6.90258	35.21
run_1-PB2_256-276AB_289-310CDm_06286_local_refine.pdb	1	18	-5.76979	7.1
run_1-PB2_256-276AB_289-310CDm_06321_local_refine.pdb	1	6	-6.88397	46.11
run_1-PB2_256-276AB_289-310CDm_06436_local_refine.pdb	1	37	-7.83511	31.66
run_1-PB2_256-276AB_289-310CDm_06620_local_refine.pdb	2	6; 22	-8.27315	19.14
run_1-PB2_256-276AB_289-310CDm_06633_local_refine.pdb	1	1	-6.99574	33.19
run_1-PB2_256-276AB_289-310CDm_06706_local_refine.pdb	1	14	-8.19049	7.41
run_1-PB2_256-276AB_289-310CDm_06718_local_refine.pdb	2	41; 45	-5.37229	16.67
run_1-PB2_256-276AB_289-310CDm_06831_local_refine.pdb	1	6	-5.95453	33.99
run_1-PB2_256-276AB_289-310CDm_06893_local_refine.pdb	2	16; 28	-5.48697	20.82
run_1-PB2_256-276AB_289-310CDm_06964_local_refine.pdb	1	40	-5.91157	31.19
run_1-PB2_256-276AB_289-310CDm_07049_local_refine.pdb	1	8	-5.21863	38.02
run_1-PB2_256-276AB_289-310CDm_07085_local_refine.pdb	1	48	-5.30714	31.35
run_1-PB2_256-276AB_289-310CDm_07102_local_refine.pdb	2	13; 17	-5.88187	19.02
run_1-PB2_256-276AB_289-310CDm_07519_local_refine.pdb	1	17	-6.53346	28.73
run_1-PB2_256-276AB_289-310CDm_07554_local_refine.pdb	1	14	-6.46639	22.77
run_1-PB2_256-276AB_289-310CDm_07582_local_refine.pdb	1	18	-6.19534	53.13
run_1-PB2_256-276AB_289-310CDm_07708_local_refine.pdb	1	18	-5.26907	50.98
run_1-PB2_256-276AB_289-310CDm_07775_local_refine.pdb	1	5	-6.40541	26.51
run_1-PB2_256-276AB_289-310CDm_07827_local_refine.pdb	1	43	-5.12159	52
run_1-PB2_256-276AB_289-310CDm_08069_local_refine.pdb	1	6	-7.34544	15.57
run_1-PB2_256-276AB_289-310CDm_08440_local_refine.pdb	1	38	-7.67392	15.89
run_1-PB2_256-276AB_289-310CDm_08467_local_refine.pdb	1	17	-6.09545	6.47
run_1-PB2_256-276AB_289-310CDm_08502_local_refine.pdb	1	38	-6.35281	13.25
run_1-PB2_256-276AB_289-310CDm_08797_local_refine.pdb	1	46	-5.0258	17.47
run_1-PB2_256-276AB_289-310CDm_09022_local_refine.pdb	1	26	-5.96989	52.5
run_1-PB2_256-276AB_289-310CDm_09031_local_refine.pdb	1	5	-6.3985	37.21
run_1-PB2_256-276AB_289-310CDm_09200_local_refine.pdb	1	3	-5.12589	21.27
run_1-PB2_256-276AB_289-310CDm_09272_local_refine.pdb	1	26	-5.74459	51.98
run_1-PB2_256-276AB_289-310CDm_09295_local_refine.pdb	1	14	-6.55819	49.01
run_1-PB2_256-276AB_289-310CDm_09305_local_refine.pdb	1	2	-6.65527	27.97
run_1-PB2_256-276AB_289-310CDm_09328_local_refine.pdb	1	13	-6.98557	11.37
run_1-PB2_256-276AB_289-310CDm_10006_local_refine.pdb	1	3	-6.68049	20.88
run_1-PB2_256-276AB_289-310CDm_10070_local_refine.pdb	1	7	-5.08662	51.32
run_1-PB2_256-276AB_289-310CDm_10118_local_refine.pdb	1	22	-7.18202	38.24
run_1-PB2_256-276AB_289-310CDm_10236_local_refine.pdb	1	17	-6.43242	43.57
run_1-PB2_256-276AB_289-310CDm_10475_local_refine.pdb	1	17	-8.49318	30.16
run_1-PB2_256-276AB_289-310CDm_10527_local_refine.pdb	1	16	-5.43994	39.52
run_1-PB2_256-276AB_289-310CDm_10646_local_refine.pdb	1	13	-6.07573	17.61
run_1-PB2_256-276AB_289-310CDm_10756_local_refine.pdb	1	21	-5.33218	12.58
run_1-PB2_256-276AB_289-310CDm_10885_local_refine.pdb	1	6	-6.51157	53.58
run_1-PB2_256-276AB_289-310CDm_11078_local_refine.pdb	1	18	-5.66305	47.49
run_1-PB2_256-276AB_289-310CDm_11205_local_refine.pdb	2	43; 47	-5.95356	8.75
run_1-PB2_256-276AB_289-310CDm_11215_local_refine.pdb	1	5	-5.08845	50.98
run_1-PB2_256-276AB_289-310CDm_11440_local_refine.pdb	1	41	-5.84848	48.54
run_1-PB2_256-276AB_289-310CDm_11449_local_refine.pdb	1	22	-7.03638	41.56
run_1-PB2_256-276AB_289-310CDm_11475_local_refine.pdb	1	18	-7.16148	33.4
run_1-PB2_256-276AB_289-310CDm_11537_local_refine.pdb	1	6	-6.37123	48.07
run_1-PB2_256-276AB_289-310CDm_11611_local_refine.pdb	2	15; 19	-5.04926	22.09
run_1-PB2_256-276AB_289-310CDm_11624_local_refine.pdb	1	27	-7.42693	28.7
run_1-PB2_256-276AB_289-310CDm_11630_local_refine.pdb	2	21; 29	-5.76687	41.58
run_1-PB2_256-276AB_289-310CDm_11701_local_refine.pdb	1	2	-6.65887	7.27
run_1-PB2_256-276AB_289-310CDm_11719_local_refine.pdb	1	48	-5.21728	16.17
run_1-PB2_256-276AB_289-310CDm_11735_local_refine.pdb	1	18	-5.95335	25.56
run_1-PB2_256-276AB_289-310CDm_11871_local_refine.pdb	1	13	-6.17052	26.29
run_1-PB2_256-276AB_289-310CDm_12178_local_refine.pdb	1	23	-5.32238	41.22
run_1-PB2_256-276AB_289-310CDm_12200_local_refine.pdb	1	17	-5.22218	52.4
run_1-PB2_256-276AB_289-310CDm_12236_local_refine.pdb	1	17	-7.24261	43.42
run_1-PB2_256-276AB_289-310CDm_12280_local_refine.pdb	1	2	-5.09208	53.21
run_1-PB2_256-276AB_289-310CDm_12473_local_refine.pdb	1	21	-6.62687	25.75
run_1-PB2_256-276AB_289-310CDm_12478_local_refine.pdb	1	6	-8.31573	7.32
run_2-PB2_256-276AB_289-310CDm_00143_local_refine.pdb	1	4	-5.46127	35.93
run_2-PB2_256-276AB_289-310CDm_00164_local_refine.pdb	1	13	-6.76999	38.09
run_2-PB2_256-276AB_289-310CDm_00183_local_refine.pdb	2	14; 18	-7.23006	35.08
run_2-PB2_256-276AB_289-310CDm_00323_local_refine.pdb	1	48	-5.53606	53.43
run_2-PB2_256-276AB_289-310CDm_00337_local_refine.pdb	1	43	-5.61203	42.67
run_2-PB2_256-276AB_289-310CDm_00341_local_refine.pdb	1	38	-5.24031	34.55
run_2-PB2_256-276AB_289-310CDm_00565_local_refine.pdb	1	38	-5.43755	50.38
run_2-PB2_256-276AB_289-310CDm_00637_local_refine.pdb	1	8	-5.07201	39.07
run_2-PB2_256-276AB_289-310CDm_00654_local_refine.pdb	1	11	-5.90563	54.14
run_2-PB2_256-276AB_289-310CDm_00667_local_refine.pdb	1	14	-6.13106	19.9
run_2-PB2_256-276AB_289-310CDm_00697_local_refine.pdb	1	45	-5.63194	13.74
run_2-PB2_256-276AB_289-310CDm_00716_local_refine.pdb	1	5	-6.22242	33.5
run_2-PB2_256-276AB_289-310CDm_00725_local_refine.pdb	1	33	-6.04206	11.42
run_2-PB2_256-276AB_289-310CDm_00755_local_refine.pdb	1	47	-5.85756	43.1
run_2-PB2_256-276AB_289-310CDm_00902_local_refine.pdb	1	13	-6.54208	16.71
run_2-PB2_256-276AB_289-310CDm_00921_local_refine.pdb	1	28	-5.5929	51.83
run_2-PB2_256-276AB_289-310CDm_00971_local_refine.pdb	2	1; 32	-5.74736	43.56
run_2-PB2_256-276AB_289-310CDm_01132_local_refine.pdb	1	14	-5.82346	46.18
run_2-PB2_256-276AB_289-310CDm_01295_local_refine.pdb	2	20; 28	-5.27231	51.8
run_2-PB2_256-276AB_289-310CDm_01531_local_refine.pdb	1	14	-6.80629	40.5
run_2-PB2_256-276AB_289-310CDm_01552_local_refine.pdb	2	1; 16	-5.91367	38.64
run_2-PB2_256-276AB_289-310CDm_01631_local_refine.pdb	2	5; 32	-6.37538	19.91
run_2-PB2_256-276AB_289-310CDm_01812_local_refine.pdb	1	42	-5.01135	34.9
run_2-PB2_256-276AB_289-310CDm_01813_local_refine.pdb	1	18	-5.44143	54.15
run_2-PB2_256-276AB_289-310CDm_01971_local_refine.pdb	1	14	-7.33904	37.04
run_2-PB2_256-276AB_289-310CDm_02071_local_refine.pdb	1	37	-6.87758	31.63
run_2-PB2_256-276AB_289-310CDm_02144_local_refine.pdb	1	14	-6.06457	49.18
run_2-PB2_256-276AB_289-310CDm_02165_local_refine.pdb	2	44; 48	-5.48491	21.7
run_2-PB2_256-276AB_289-310CDm_02284_local_refine.pdb	1	17	-5.98694	54.59
run_2-PB2_256-276AB_289-310CDm_02315_local_refine.pdb	1	2	-6.23098	10.56
run_2-PB2_256-276AB_289-310CDm_02332_local_refine.pdb	1	6	-6.72733	44.34
run_2-PB2_256-276AB_289-310CDm_02440_local_refine.pdb	1	33	-6.45142	20.71
run_2-PB2_256-276AB_289-310CDm_02510_local_refine.pdb	1	15	-5.31199	16.44
run_2-PB2_256-276AB_289-310CDm_02532_local_refine.pdb	1	38	-5.33349	27.14
run_2-PB2_256-276AB_289-310CDm_02599_local_refine.pdb	1	34	-6.61453	52.1
run_2-PB2_256-276AB_289-310CDm_02960_local_refine.pdb	1	22	-6.96096	41.57
run_2-PB2_256-276AB_289-310CDm_02983_local_refine.pdb	1	31	-5.08495	39.71
run_2-PB2_256-276AB_289-310CDm_03426_local_refine.pdb	1	1	-5.97839	28.9
run_2-PB2_256-276AB_289-310CDm_03475_local_refine.pdb	1	14	-7.14714	5.95
run_2-PB2_256-276AB_289-310CDm_03486_local_refine.pdb	1	1	-5.25047	44.76
run_2-PB2_256-276AB_289-310CDm_03596_local_refine.pdb	1	17	-5.87272	15.95
run_2-PB2_256-276AB_289-310CDm_03693_local_refine.pdb	1	21	-6.48143	45.9
run_2-PB2_256-276AB_289-310CDm_03714_local_refine.pdb	1	13	-5.2128	28.16
run_2-PB2_256-276AB_289-310CDm_03723_local_refine.pdb	1	38	-8.54344	7.8
run_2-PB2_256-276AB_289-310CDm_03814_local_refine.pdb	1	29	-5.5414	34.24
run_2-PB2_256-276AB_289-310CDm_03926_local_refine.pdb	1	45	-6.4794	38.05
run_2-PB2_256-276AB_289-310CDm_03980_local_refine.pdb	1	2	-7.38179	50.74
run_2-PB2_256-276AB_289-310CDm_04062_local_refine.pdb	1	8	-6.26698	51.43
run_2-PB2_256-276AB_289-310CDm_04150_local_refine.pdb	1	39	-5.32058	52.71
run_2-PB2_256-276AB_289-310CDm_04325_local_refine.pdb	1	21	-5.4633	42.45
run_2-PB2_256-276AB_289-310CDm_04422_local_refine.pdb	1	40	-5.09189	32.23
run_2-PB2_256-276AB_289-310CDm_04437_local_refine.pdb	1	15	-6.71927	48.35
run_2-PB2_256-276AB_289-310CDm_04449_local_refine.pdb	1	6	-5.75408	46.45
run_2-PB2_256-276AB_289-310CDm_04460_local_refine.pdb	1	14	-7.52976	5.8
run_2-PB2_256-276AB_289-310CDm_04507_local_refine.pdb	2	13; 17	-5.69603	36.97
run_2-PB2_256-276AB_289-310CDm_04636_local_refine.pdb	1	3	-5.35779	33.82
run_2-PB2_256-276AB_289-310CDm_04670_local_refine.pdb	1	17	-5.40685	52.26
run_2-PB2_256-276AB_289-310CDm_05063_local_refine.pdb	1	46	-5.0687	25.56
run_2-PB2_256-276AB_289-310CDm_05117_local_refine.pdb	1	14	-6.72691	36.33
run_2-PB2_256-276AB_289-310CDm_05373_local_refine.pdb	1	4	-5.92932	28.53
run_2-PB2_256-276AB_289-310CDm_05469_local_refine.pdb	1	16	-7.67236	54.5
run_2-PB2_256-276AB_289-310CDm_05530_local_refine.pdb	1	2	-5.46239	41.4
run_2-PB2_256-276AB_289-310CDm_05565_local_refine.pdb	1	33	-6.06723	16.82
run_2-PB2_256-276AB_289-310CDm_05689_local_refine.pdb	1	34	-5.47607	16.9
run_2-PB2_256-276AB_289-310CDm_05794_local_refine.pdb	1	42	-5.07271	52.49
run_2-PB2_256-276AB_289-310CDm_05897_local_refine.pdb	1	4	-6.30058	43.81
run_2-PB2_256-276AB_289-310CDm_05961_local_refine.pdb	1	28	-5.75798	38.46
run_2-PB2_256-276AB_289-310CDm_05984_local_refine.pdb	2	6; 17	-7.84308	50.92
run_2-PB2_256-276AB_289-310CDm_06165_local_refine.pdb	1	14	-5.38869	47.13
run_2-PB2_256-276AB_289-310CDm_06194_local_refine.pdb	1	14	-5.79041	23.86
run_2-PB2_256-276AB_289-310CDm_06221_local_refine.pdb	1	14	-6.78797	53.91
run_2-PB2_256-276AB_289-310CDm_06255_local_refine.pdb	1	44	-5.57218	43.88
run_2-PB2_256-276AB_289-310CDm_06340_local_refine.pdb	1	14	-6.63021	22.04
run_2-PB2_256-276AB_289-310CDm_06422_local_refine.pdb	1	13	-6.32077	52.77
run_2-PB2_256-276AB_289-310CDm_06505_local_refine.pdb	1	2	-5.47737	26.3
run_2-PB2_256-276AB_289-310CDm_06646_local_refine.pdb	1	17	-8.22594	42.99
run_2-PB2_256-276AB_289-310CDm_06904_local_refine.pdb	1	16	-6.18064	54.45
run_2-PB2_256-276AB_289-310CDm_06990_local_refine.pdb	1	2	-6.86465	47.91
run_2-PB2_256-276AB_289-310CDm_07153_local_refine.pdb	1	46	-5.33361	42.65
run_2-PB2_256-276AB_289-310CDm_07156_local_refine.pdb	1	42	-5.86571	30.42
run_2-PB2_256-276AB_289-310CDm_07171_local_refine.pdb	1	38	-5.13109	35.07
run_2-PB2_256-276AB_289-310CDm_07279_local_refine.pdb	1	32	-5.0172	31.25
run_2-PB2_256-276AB_289-310CDm_07297_local_refine.pdb	1	3	-7.19545	32.15
run_2-PB2_256-276AB_289-310CDm_07362_local_refine.pdb	1	33	-5.88896	31.89
run_2-PB2_256-276AB_289-310CDm_07566_local_refine.pdb	1	13	-6.30138	46.49
run_2-PB2_256-276AB_289-310CDm_07886_local_refine.pdb	1	13	-6.32293	47.4
run_2-PB2_256-276AB_289-310CDm_07955_local_refine.pdb	1	30	-7.20293	43.78
run_2-PB2_256-276AB_289-310CDm_08012_local_refine.pdb	1	14	-5.06058	44.48
run_2-PB2_256-276AB_289-310CDm_08031_local_refine.pdb	1	13	-6.51185	39.33
run_2-PB2_256-276AB_289-310CDm_08241_local_refine.pdb	1	13	-5.71903	34.94
run_2-PB2_256-276AB_289-310CDm_08290_local_refine.pdb	1	14	-6.80484	46.58
run_2-PB2_256-276AB_289-310CDm_08323_local_refine.pdb	1	38	-7.17672	19.86
run_2-PB2_256-276AB_289-310CDm_08376_local_refine.pdb	2	2; 6	-7.06478	7.58
run_2-PB2_256-276AB_289-310CDm_08401_local_refine.pdb	1	6	-5.08259	30.42
run_2-PB2_256-276AB_289-310CDm_08675_local_refine.pdb	1	38	-6.95488	7.33
run_2-PB2_256-276AB_289-310CDm_08691_local_refine.pdb	1	13	-7.35537	16.01
run_2-PB2_256-276AB_289-310CDm_08693_local_refine.pdb	1	33	-6.73502	49.44
run_2-PB2_256-276AB_289-310CDm_08905_local_refine.pdb	1	6	-5.82449	37
run_2-PB2_256-276AB_289-310CDm_09087_local_refine.pdb	1	18	-6.47222	45.1
run_2-PB2_256-276AB_289-310CDm_09643_local_refine.pdb	1	14	-5.25887	37.29
run_2-PB2_256-276AB_289-310CDm_09650_local_refine.pdb	1	17	-5.53389	28.07
run_2-PB2_256-276AB_289-310CDm_09710_local_refine.pdb	1	1	-6.3071	50.49
run_2-PB2_256-276AB_289-310CDm_10166_local_refine.pdb	1	18	-8.01047	33.36
run_2-PB2_256-276AB_289-310CDm_10248_local_refine.pdb	2	6; 14	-7.3866	52
run_2-PB2_256-276AB_289-310CDm_10396_local_refine.pdb	2	18; 26	-5.86377	20.95
run_2-PB2_256-276AB_289-310CDm_10398_local_refine.pdb	1	34	-5.54955	37.72
run_2-PB2_256-276AB_289-310CDm_10421_local_refine.pdb	1	14	-7.46859	37.52
run_2-PB2_256-276AB_289-310CDm_10514_local_refine.pdb	1	14	-6.29852	23.02
run_2-PB2_256-276AB_289-310CDm_10561_local_refine.pdb	2	2; 6	-6.00079	1.87
run_2-PB2_256-276AB_289-310CDm_10623_local_refine.pdb	2	15; 35	-5.34435	18.37
run_2-PB2_256-276AB_289-310CDm_10642_local_refine.pdb	1	38	-6.22043	45.66
run_2-PB2_256-276AB_289-310CDm_10663_local_refine.pdb	1	46	-5.31116	52.47
run_2-PB2_256-276AB_289-310CDm_10693_local_refine.pdb	1	14	-6.7827	18.14
run_2-PB2_256-276AB_289-310CDm_10752_local_refine.pdb	1	44	-5.71555	45.6
run_2-PB2_256-276AB_289-310CDm_10838_local_refine.pdb	1	6	-7.2808	28.02
run_2-PB2_256-276AB_289-310CDm_11085_local_refine.pdb	1	33	-7.00302	36.36
run_2-PB2_256-276AB_289-310CDm_11089_local_refine.pdb	2	3; 30	-6.4265	31.93
run_2-PB2_256-276AB_289-310CDm_11271_local_refine.pdb	1	43	-5.21838	41.69
run_2-PB2_256-276AB_289-310CDm_11308_local_refine.pdb	1	14	-6.85837	51.36
run_2-PB2_256-276AB_289-310CDm_11365_local_refine.pdb	1	25	-5.25851	7.73
run_2-PB2_256-276AB_289-310CDm_11366_local_refine.pdb	1	14	-5.75434	49.84
run_2-PB2_256-276AB_289-310CDm_11387_local_refine.pdb	1	44	-5.2108	34.74
run_2-PB2_256-276AB_289-310CDm_11422_local_refine.pdb	1	18	-5.21986	8.93
run_2-PB2_256-276AB_289-310CDm_11451_local_refine.pdb	1	14	-5.51374	53.39
run_2-PB2_256-276AB_289-310CDm_11527_local_refine.pdb	1	13	-7.52801	8.81
run_2-PB2_256-276AB_289-310CDm_11552_local_refine.pdb	1	18	-5.76728	24.14
run_2-PB2_256-276AB_289-310CDm_11695_local_refine.pdb	1	14	-5.4985	54.22
run_2-PB2_256-276AB_289-310CDm_11900_local_refine.pdb	1	26	-6.15112	14.25
run_2-PB2_256-276AB_289-310CDm_11912_local_refine.pdb	1	6	-5.28609	11.65
run_2-PB2_256-276AB_289-310CDm_12024_local_refine.pdb	1	2	-6.23212	39.23
run_2-PB2_256-276AB_289-310CDm_12347_local_refine.pdb	1	5	-6.87252	47.72
run_2-PB2_256-276AB_289-310CDm_12389_local_refine.pdb	1	18	-7.41319	7.12
run_3-PB2_256-276AB_289-310CDm_00332_local_refine.pdb	1	1	-5.68524	5.75
run_3-PB2_256-276AB_289-310CDm_00423_local_refine.pdb	1	17	-5.81672	41.46
run_3-PB2_256-276AB_289-310CDm_00514_local_refine.pdb	2	6; 38	-6.22221	36.72
run_3-PB2_256-276AB_289-310CDm_00550_local_refine.pdb	1	33	-6.98326	37.98
run_3-PB2_256-276AB_289-310CDm_00691_local_refine.pdb	1	44	-5.91614	33.61
run_3-PB2_256-276AB_289-310CDm_00694_local_refine.pdb	1	13	-6.20604	24.58
run_3-PB2_256-276AB_289-310CDm_00784_local_refine.pdb	1	14	-6.4299	3.27
run_3-PB2_256-276AB_289-310CDm_00795_local_refine.pdb	1	6	-7.14261	29.51
run_3-PB2_256-276AB_289-310CDm_00974_local_refine.pdb	1	4	-5.61015	30.9
run_3-PB2_256-276AB_289-310CDm_01018_local_refine.pdb	1	3	-6.24797	13.84
run_3-PB2_256-276AB_289-310CDm_01049_local_refine.pdb	1	1	-6.27159	52.13
run_3-PB2_256-276AB_289-310CDm_01126_local_refine.pdb	1	4	-5.83021	28.73
run_3-PB2_256-276AB_289-310CDm_01157_local_refine.pdb	1	6	-6.09187	54.47
run_3-PB2_256-276AB_289-310CDm_01342_local_refine.pdb	1	6	-6.95371	35.71
run_3-PB2_256-276AB_289-310CDm_01450_local_refine.pdb	1	38	-5.30535	51.38
run_3-PB2_256-276AB_289-310CDm_01552_local_refine.pdb	1	38	-5.40492	30.52
run_3-PB2_256-276AB_289-310CDm_01703_local_refine.pdb	1	45	-5.39148	50.17
run_3-PB2_256-276AB_289-310CDm_01845_local_refine.pdb	1	17	-7.10863	16.77
run_3-PB2_256-276AB_289-310CDm_01858_local_refine.pdb	1	44	-5.84645	39.47
run_3-PB2_256-276AB_289-310CDm_02227_local_refine.pdb	1	38	-7.07629	18.33
run_3-PB2_256-276AB_289-310CDm_02229_local_refine.pdb	2	4; 21	-5.38845	32.99
run_3-PB2_256-276AB_289-310CDm_02317_local_refine.pdb	1	42	-5.12356	41.34
run_3-PB2_256-276AB_289-310CDm_02625_local_refine.pdb	1	43	-5.84273	25.88
run_3-PB2_256-276AB_289-310CDm_02655_local_refine.pdb	1	5	-6.00654	52.27
run_3-PB2_256-276AB_289-310CDm_02701_local_refine.pdb	1	1	-7.34806	49.21
run_3-PB2_256-276AB_289-310CDm_02809_local_refine.pdb	1	38	-7.71606	18.09
run_3-PB2_256-276AB_289-310CDm_02856_local_refine.pdb	1	18	-5.10995	40
run_3-PB2_256-276AB_289-310CDm_02920_local_refine.pdb	1	29	-5.43876	33.27
run_3-PB2_256-276AB_289-310CDm_02923_local_refine.pdb	1	18	-6.20614	16.24
run_3-PB2_256-276AB_289-310CDm_03017_local_refine.pdb	1	15	-5.02001	43.93
run_3-PB2_256-276AB_289-310CDm_03088_local_refine.pdb	1	14	-6.19234	53.38
run_3-PB2_256-276AB_289-310CDm_03106_local_refine.pdb	1	33	-5.68754	34.33
run_3-PB2_256-276AB_289-310CDm_03230_local_refine.pdb	1	18	-6.73178	13.75
run_3-PB2_256-276AB_289-310CDm_03252_local_refine.pdb	1	14	-8.27881	10.3
run_3-PB2_256-276AB_289-310CDm_03297_local_refine.pdb	1	1	-5.68056	37.61
run_3-PB2_256-276AB_289-310CDm_03407_local_refine.pdb	1	45	-5.83441	46.72
run_3-PB2_256-276AB_289-310CDm_03471_local_refine.pdb	1	48	-5.26627	54.03
run_3-PB2_256-276AB_289-310CDm_03725_local_refine.pdb	1	43	-5.58615	42.61
run_3-PB2_256-276AB_289-310CDm_03736_local_refine.pdb	1	26	-5.89617	38.53
run_3-PB2_256-276AB_289-310CDm_03802_local_refine.pdb	2	6; 17	-8.99866	25.6
run_3-PB2_256-276AB_289-310CDm_03852_local_refine.pdb	1	35	-5.02045	16.15
run_3-PB2_256-276AB_289-310CDm_03960_local_refine.pdb	1	33	-6.92029	54.94
run_3-PB2_256-276AB_289-310CDm_03992_local_refine.pdb	1	5	-6.66811	51.77
run_3-PB2_256-276AB_289-310CDm_04030_local_refine.pdb	2	6; 22	-5.24915	31.08
run_3-PB2_256-276AB_289-310CDm_04113_local_refine.pdb	1	14	-7.783	52.25
run_3-PB2_256-276AB_289-310CDm_04315_local_refine.pdb	1	5	-6.51951	17.53
run_3-PB2_256-276AB_289-310CDm_04358_local_refine.pdb	1	14	-5.07864	28.39
run_3-PB2_256-276AB_289-310CDm_04480_local_refine.pdb	1	2	-5.00303	46.83
run_3-PB2_256-276AB_289-310CDm_04504_local_refine.pdb	2	1; 28	-5.97265	41.42
run_3-PB2_256-276AB_289-310CDm_04517_local_refine.pdb	1	32	-5.36226	41.05
run_3-PB2_256-276AB_289-310CDm_04719_local_refine.pdb	1	27	-5.57717	43.71
run_3-PB2_256-276AB_289-310CDm_04887_local_refine.pdb	1	4	-5.38307	42.42
run_3-PB2_256-276AB_289-310CDm_04913_local_refine.pdb	1	3	-5.02414	43.34
run_3-PB2_256-276AB_289-310CDm_05207_local_refine.pdb	1	22	-6.31291	13.05
run_3-PB2_256-276AB_289-310CDm_05330_local_refine.pdb	1	14	-5.96995	47.79
run_3-PB2_256-276AB_289-310CDm_05378_local_refine.pdb	1	38	-5.59294	5.43
run_3-PB2_256-276AB_289-310CDm_05389_local_refine.pdb	1	45	-5.74089	11.47
run_3-PB2_256-276AB_289-310CDm_05422_local_refine.pdb	1	44	-6.31692	39.2
run_3-PB2_256-276AB_289-310CDm_05747_local_refine.pdb	1	17	-6.21517	14.07
run_3-PB2_256-276AB_289-310CDm_05789_local_refine.pdb	1	17	-6.19019	30.82
run_3-PB2_256-276AB_289-310CDm_05817_local_refine.pdb	1	4	-5.80628	38.22
run_3-PB2_256-276AB_289-310CDm_05885_local_refine.pdb	1	18	-6.23686	25.6
run_3-PB2_256-276AB_289-310CDm_05924_local_refine.pdb	1	38	-6.42818	8.85
run_3-PB2_256-276AB_289-310CDm_06070_local_refine.pdb	1	13	-5.82467	54.33
run_3-PB2_256-276AB_289-310CDm_06156_local_refine.pdb	1	18	-5.3346	17.52
run_3-PB2_256-276AB_289-310CDm_06238_local_refine.pdb	1	34	-6.25346	31.68
run_3-PB2_256-276AB_289-310CDm_06318_local_refine.pdb	1	8	-5.14954	50.83
run_3-PB2_256-276AB_289-310CDm_06486_local_refine.pdb	2	14; 18	-7.11723	25.66
run_3-PB2_256-276AB_289-310CDm_06591_local_refine.pdb	1	42	-5.52899	50.12
run_3-PB2_256-276AB_289-310CDm_06594_local_refine.pdb	1	6	-6.30543	25.12
run_3-PB2_256-276AB_289-310CDm_06752_local_refine.pdb	1	17	-6.25703	46.72
run_3-PB2_256-276AB_289-310CDm_06932_local_refine.pdb	2	6; 22	-7.05384	42.62
run_3-PB2_256-276AB_289-310CDm_07168_local_refine.pdb	1	33	-6.44648	27.82
run_3-PB2_256-276AB_289-310CDm_07178_local_refine.pdb	1	44	-6.43048	32.68
run_3-PB2_256-276AB_289-310CDm_07196_local_refine.pdb	2	44; 48	-5.50073	46.51
run_3-PB2_256-276AB_289-310CDm_07210_local_refine.pdb	2	4; 21	-5.90513	36.37
run_3-PB2_256-276AB_289-310CDm_07272_local_refine.pdb	1	6	-6.93298	10.5
run_3-PB2_256-276AB_289-310CDm_07456_local_refine.pdb	2	6; 38	-7.64343	29.59
run_3-PB2_256-276AB_289-310CDm_07468_local_refine.pdb	1	17	-5.70929	38.89
run_3-PB2_256-276AB_289-310CDm_07509_local_refine.pdb	1	8	-5.82334	45.83
run_3-PB2_256-276AB_289-310CDm_07585_local_refine.pdb	1	38	-6.76597	27.1
run_3-PB2_256-276AB_289-310CDm_07663_local_refine.pdb	1	23	-5.83791	32.47
run_3-PB2_256-276AB_289-310CDm_07801_local_refine.pdb	1	15	-7.15797	53.67
run_3-PB2_256-276AB_289-310CDm_07841_local_refine.pdb	1	17	-7.8562	22.75
run_3-PB2_256-276AB_289-310CDm_07903_local_refine.pdb	1	17	-6.6645	23.02
run_3-PB2_256-276AB_289-310CDm_07918_local_refine.pdb	1	44	-5.05969	50.15
run_3-PB2_256-276AB_289-310CDm_08160_local_refine.pdb	1	13	-7.44298	31.71
run_3-PB2_256-276AB_289-310CDm_08165_local_refine.pdb	1	48	-5.27736	53.81
run_3-PB2_256-276AB_289-310CDm_08229_local_refine.pdb	1	18	-6.42426	35.34
run_3-PB2_256-276AB_289-310CDm_08251_local_refine.pdb	1	38	-8.40175	9.62
run_3-PB2_256-276AB_289-310CDm_08279_local_refine.pdb	1	43	-5.42656	18.62
run_3-PB2_256-276AB_289-310CDm_08374_local_refine.pdb	1	14	-5.12602	33.35
run_3-PB2_256-276AB_289-310CDm_08396_local_refine.pdb	1	6	-6.74513	37.99
run_3-PB2_256-276AB_289-310CDm_08571_local_refine.pdb	1	14	-6.11153	20.71
run_3-PB2_256-276AB_289-310CDm_08608_local_refine.pdb	1	13	-5.66238	24.62
run_3-PB2_256-276AB_289-310CDm_08702_local_refine.pdb	1	14	-7.68035	6.1
run_3-PB2_256-276AB_289-310CDm_08766_local_refine.pdb	1	18	-6.02545	34.69
run_3-PB2_256-276AB_289-310CDm_08866_local_refine.pdb	1	13	-5.68472	25.1
run_3-PB2_256-276AB_289-310CDm_08914_local_refine.pdb	1	14	-5.5898	10.36
run_3-PB2_256-276AB_289-310CDm_09045_local_refine.pdb	1	43	-5.42575	40.99
run_3-PB2_256-276AB_289-310CDm_09249_local_refine.pdb	1	13	-5.62609	25.77
run_3-PB2_256-276AB_289-310CDm_09292_local_refine.pdb	1	3	-5.71256	32.55
run_3-PB2_256-276AB_289-310CDm_09527_local_refine.pdb	1	1	-6.59824	14.13
run_3-PB2_256-276AB_289-310CDm_09662_local_refine.pdb	1	44	-5.8405	39.03
run_3-PB2_256-276AB_289-310CDm_09799_local_refine.pdb	1	33	-6.2445	22.98
run_3-PB2_256-276AB_289-310CDm_09826_local_refine.pdb	1	3	-5.05143	52.34
run_3-PB2_256-276AB_289-310CDm_09844_local_refine.pdb	1	6	-5.38237	34.15
run_3-PB2_256-276AB_289-310CDm_09920_local_refine.pdb	2	6; 14	-6.85754	38.39
run_3-PB2_256-276AB_289-310CDm_09984_local_refine.pdb	1	4	-5.05237	43.5
run_3-PB2_256-276AB_289-310CDm_10055_local_refine.pdb	1	1	-7.2933	26.75
run_3-PB2_256-276AB_289-310CDm_10185_local_refine.pdb	1	3	-5.18615	42.98
run_3-PB2_256-276AB_289-310CDm_10191_local_refine.pdb	1	25	-5.44217	13.87
run_3-PB2_256-276AB_289-310CDm_10210_local_refine.pdb	1	30	-6.06579	33.79
run_3-PB2_256-276AB_289-310CDm_10222_local_refine.pdb	1	6	-7.6463	36.95
run_3-PB2_256-276AB_289-310CDm_10305_local_refine.pdb	1	16	-5.26469	38.07
run_3-PB2_256-276AB_289-310CDm_10381_local_refine.pdb	1	22	-5.92761	47.25
run_3-PB2_256-276AB_289-310CDm_10701_local_refine.pdb	1	8	-5.17014	12.35
run_3-PB2_256-276AB_289-310CDm_10771_local_refine.pdb	1	33	-7.28916	21.9
run_3-PB2_256-276AB_289-310CDm_10842_local_refine.pdb	1	13	-5.61559	8.13
run_3-PB2_256-276AB_289-310CDm_10880_local_refine.pdb	1	6	-7.35554	37.5
run_3-PB2_256-276AB_289-310CDm_10935_local_refine.pdb	1	2	-6.15285	8.22
run_3-PB2_256-276AB_289-310CDm_10992_local_refine.pdb	1	6	-6.13692	7.27
run_3-PB2_256-276AB_289-310CDm_11147_local_refine.pdb	2	14; 26	-6.05668	46.93
run_3-PB2_256-276AB_289-310CDm_11247_local_refine.pdb	1	6	-7.40094	45.67
run_3-PB2_256-276AB_289-310CDm_11352_local_refine.pdb	1	25	-6.07838	16.52
run_3-PB2_256-276AB_289-310CDm_11450_local_refine.pdb	2	17; 25	-6.0647	40.94
run_3-PB2_256-276AB_289-310CDm_11611_local_refine.pdb	1	5	-6.06076	32.36
run_3-PB2_256-276AB_289-310CDm_11720_local_refine.pdb	1	18	-6.04351	19.6
run_3-PB2_256-276AB_289-310CDm_11787_local_refine.pdb	2	2; 15	-6.52007	41.68
run_3-PB2_256-276AB_289-310CDm_11840_local_refine.pdb	1	14	-5.26699	51
run_3-PB2_256-276AB_289-310CDm_11888_local_refine.pdb	1	38	-6.51459	30.07
run_3-PB2_256-276AB_289-310CDm_12009_local_refine.pdb	1	2	-8.01776	19.03
run_3-PB2_256-276AB_289-310CDm_12326_local_refine.pdb	1	44	-6.12274	31.77
run_3-PB2_256-276AB_289-310CDm_12418_local_refine.pdb	1	14	-5.75165	7.19
run_3-PB2_256-276AB_289-310CDm_12449_local_refine.pdb	1	15	-5.27163	48.89
run_4-PB2_256-276AB_289-310CDm_00044_local_refine.pdb	1	14	-6.57083	48.56
run_4-PB2_256-276AB_289-310CDm_00167_local_refine.pdb	1	13	-6.3318	28.73
run_4-PB2_256-276AB_289-310CDm_00193_local_refine.pdb	1	21	-7.23224	39.91
run_4-PB2_256-276AB_289-310CDm_00216_local_refine.pdb	2	1; 24	-5.56293	51.74
run_4-PB2_256-276AB_289-310CDm_00408_local_refine.pdb	1	5	-7.39997	46.87
run_4-PB2_256-276AB_289-310CDm_00442_local_refine.pdb	1	7	-5.33851	22.31
run_4-PB2_256-276AB_289-310CDm_00541_local_refine.pdb	2	2; 23	-7.00928	31.84
run_4-PB2_256-276AB_289-310CDm_00548_local_refine.pdb	1	27	-5.12889	48.7
run_4-PB2_256-276AB_289-310CDm_00639_local_refine.pdb	1	18	-6.11351	42.48
run_4-PB2_256-276AB_289-310CDm_00839_local_refine.pdb	1	6	-6.56319	39.1
run_4-PB2_256-276AB_289-310CDm_01062_local_refine.pdb	1	39	-5.58981	45.03
run_4-PB2_256-276AB_289-310CDm_01142_local_refine.pdb	1	14	-6.42762	34.74
run_4-PB2_256-276AB_289-310CDm_01231_local_refine.pdb	1	18	-8.95973	9.57
run_4-PB2_256-276AB_289-310CDm_01236_local_refine.pdb	2	8; 20	-5.31961	36.8
run_4-PB2_256-276AB_289-310CDm_01257_local_refine.pdb	1	3	-6.02119	16.6
run_4-PB2_256-276AB_289-310CDm_01282_local_refine.pdb	1	18	-6.42823	50.17
run_4-PB2_256-276AB_289-310CDm_01312_local_refine.pdb	1	1	-5.77887	18.84
run_4-PB2_256-276AB_289-310CDm_01363_local_refine.pdb	1	31	-6.66298	41.58
run_4-PB2_256-276AB_289-310CDm_01445_local_refine.pdb	1	19	-8.64779	48.83
run_4-PB2_256-276AB_289-310CDm_01564_local_refine.pdb	1	14	-5.33268	53.76
run_4-PB2_256-276AB_289-310CDm_01570_local_refine.pdb	1	21	-5.35873	35.91
run_4-PB2_256-276AB_289-310CDm_01579_local_refine.pdb	1	25	-5.91774	26.13
run_4-PB2_256-276AB_289-310CDm_01767_local_refine.pdb	1	45	-6.66331	25.04
run_4-PB2_256-276AB_289-310CDm_01946_local_refine.pdb	1	14	-6.82712	38.61
run_4-PB2_256-276AB_289-310CDm_01963_local_refine.pdb	1	14	-5.90381	25.66
run_4-PB2_256-276AB_289-310CDm_02188_local_refine.pdb	1	2	-6.07796	23.55
run_4-PB2_256-276AB_289-310CDm_02461_local_refine.pdb	1	41	-5.82607	51.05
run_4-PB2_256-276AB_289-310CDm_02687_local_refine.pdb	2	22; 38	-7.01403	36.21
run_4-PB2_256-276AB_289-310CDm_02707_local_refine.pdb	1	13	-7.07303	45.31
run_4-PB2_256-276AB_289-310CDm_02823_local_refine.pdb	1	18	-6.03496	43.84
run_4-PB2_256-276AB_289-310CDm_02847_local_refine.pdb	1	14	-6.89323	11
run_4-PB2_256-276AB_289-310CDm_02928_local_refine.pdb	1	18	-5.94718	51.78
run_4-PB2_256-276AB_289-310CDm_02945_local_refine.pdb	1	18	-5.53234	36.77
run_4-PB2_256-276AB_289-310CDm_02994_local_refine.pdb	1	6	-5.90096	41.16
run_4-PB2_256-276AB_289-310CDm_03224_local_refine.pdb	1	8	-5.3869	41.31
run_4-PB2_256-276AB_289-310CDm_03231_local_refine.pdb	1	2	-5.98984	12.99
run_4-PB2_256-276AB_289-310CDm_03304_local_refine.pdb	1	13	-5.81989	19
run_4-PB2_256-276AB_289-310CDm_03341_local_refine.pdb	1	14	-5.36985	19.53
run_4-PB2_256-276AB_289-310CDm_03523_local_refine.pdb	1	45	-6.22959	48.45
run_4-PB2_256-276AB_289-310CDm_03657_local_refine.pdb	1	13	-7.72477	53.83
run_4-PB2_256-276AB_289-310CDm_03696_local_refine.pdb	1	5	-5.63023	52.36
run_4-PB2_256-276AB_289-310CDm_03736_local_refine.pdb	1	44	-6.50027	18.44
run_4-PB2_256-276AB_289-310CDm_03752_local_refine.pdb	1	17	-5.20049	49.79
run_4-PB2_256-276AB_289-310CDm_03939_local_refine.pdb	1	6	-7.03193	47.81
run_4-PB2_256-276AB_289-310CDm_04139_local_refine.pdb	1	13	-5.83836	12.56
run_4-PB2_256-276AB_289-310CDm_04146_local_refine.pdb	2	4; 21	-5.35615	49.44
run_4-PB2_256-276AB_289-310CDm_04148_local_refine.pdb	1	16	-6.87495	50.72
run_4-PB2_256-276AB_289-310CDm_04167_local_refine.pdb	2	17; 25	-5.55365	48.75
run_4-PB2_256-276AB_289-310CDm_04203_local_refine.pdb	1	14	-6.95208	33.09
run_4-PB2_256-276AB_289-310CDm_04302_local_refine.pdb	1	43	-5.64094	46.11
run_4-PB2_256-276AB_289-310CDm_04305_local_refine.pdb	1	21	-6.4236	49.67
run_4-PB2_256-276AB_289-310CDm_04306_local_refine.pdb	1	37	-6.54879	37.28
run_4-PB2_256-276AB_289-310CDm_04401_local_refine.pdb	1	13	-8.25574	1.64
run_4-PB2_256-276AB_289-310CDm_04653_local_refine.pdb	1	43	-5.41796	35.54
run_4-PB2_256-276AB_289-310CDm_04682_local_refine.pdb	1	37	-6.46825	41.75
run_4-PB2_256-276AB_289-310CDm_04738_local_refine.pdb	1	6	-5.31166	52.72
run_4-PB2_256-276AB_289-310CDm_05022_local_refine.pdb	2	17; 25	-7.07902	33.39
run_4-PB2_256-276AB_289-310CDm_05023_local_refine.pdb	1	6	-8.34336	29.42
run_4-PB2_256-276AB_289-310CDm_05081_local_refine.pdb	1	5	-6.07143	15.33
run_4-PB2_256-276AB_289-310CDm_05193_local_refine.pdb	1	13	-6.77221	23.4
run_4-PB2_256-276AB_289-310CDm_05224_local_refine.pdb	1	14	-5.67473	11.05
run_4-PB2_256-276AB_289-310CDm_05388_local_refine.pdb	1	46	-5.91486	33.91
run_4-PB2_256-276AB_289-310CDm_05505_local_refine.pdb	1	13	-7.37334	48.28
run_4-PB2_256-276AB_289-310CDm_05662_local_refine.pdb	1	14	-5.30606	41.58
run_4-PB2_256-276AB_289-310CDm_05685_local_refine.pdb	1	13	-5.61318	16.09
run_4-PB2_256-276AB_289-310CDm_05689_local_refine.pdb	1	42	-6.38012	47.21
run_4-PB2_256-276AB_289-310CDm_05936_local_refine.pdb	1	13	-7.2809	5.16
run_4-PB2_256-276AB_289-310CDm_05998_local_refine.pdb	1	31	-5.96162	38.46
run_4-PB2_256-276AB_289-310CDm_06095_local_refine.pdb	1	43	-5.98645	5.01
run_4-PB2_256-276AB_289-310CDm_06135_local_refine.pdb	1	15	-5.28111	46.44
run_4-PB2_256-276AB_289-310CDm_06214_local_refine.pdb	1	4	-5.14729	22.66
run_4-PB2_256-276AB_289-310CDm_06230_local_refine.pdb	1	14	-5.47517	12.38
run_4-PB2_256-276AB_289-310CDm_06301_local_refine.pdb	1	6	-6.33284	3.15
run_4-PB2_256-276AB_289-310CDm_06316_local_refine.pdb	2	5; 13	-7.43264	36.31
run_4-PB2_256-276AB_289-310CDm_06419_local_refine.pdb	1	2	-5.76688	46.42
run_4-PB2_256-276AB_289-310CDm_06611_local_refine.pdb	1	1	-6.07468	44.2
run_4-PB2_256-276AB_289-310CDm_06895_local_refine.pdb	1	38	-6.54749	41.19
run_4-PB2_256-276AB_289-310CDm_06916_local_refine.pdb	1	13	-6.90545	23.85
run_4-PB2_256-276AB_289-310CDm_07025_local_refine.pdb	1	3	-5.10515	19.89
run_4-PB2_256-276AB_289-310CDm_07040_local_refine.pdb	1	33	-5.42799	12.2
run_4-PB2_256-276AB_289-310CDm_07288_local_refine.pdb	1	15	-5.97523	25.3
run_4-PB2_256-276AB_289-310CDm_07404_local_refine.pdb	1	5	-7.09315	41.84
run_4-PB2_256-276AB_289-310CDm_07463_local_refine.pdb	1	18	-7.00694	48.11
run_4-PB2_256-276AB_289-310CDm_07524_local_refine.pdb	1	6	-7.02747	52.21
run_4-PB2_256-276AB_289-310CDm_07834_local_refine.pdb	1	44	-5.40692	38.3
run_4-PB2_256-276AB_289-310CDm_07891_local_refine.pdb	1	5	-7.92843	23.21
run_4-PB2_256-276AB_289-310CDm_08222_local_refine.pdb	1	17	-5.58983	42.94
run_4-PB2_256-276AB_289-310CDm_08239_local_refine.pdb	1	14	-6.14865	19.27
run_4-PB2_256-276AB_289-310CDm_08293_local_refine.pdb	2	5; 18	-6.22878	47.72
run_4-PB2_256-276AB_289-310CDm_08340_local_refine.pdb	1	30	-5.78053	28.38
run_4-PB2_256-276AB_289-310CDm_08427_local_refine.pdb	2	14; 18	-5.55518	39.22
run_4-PB2_256-276AB_289-310CDm_08659_local_refine.pdb	1	13	-5.2986	16.03
run_4-PB2_256-276AB_289-310CDm_08732_local_refine.pdb	1	31	-6.48337	36.37
run_4-PB2_256-276AB_289-310CDm_08825_local_refine.pdb	1	43	-5.1729	41.68
run_4-PB2_256-276AB_289-310CDm_08902_local_refine.pdb	1	2	-6.26401	41.71
run_4-PB2_256-276AB_289-310CDm_09183_local_refine.pdb	1	13	-5.42397	35.72
run_4-PB2_256-276AB_289-310CDm_09233_local_refine.pdb	1	18	-6.64472	35.82
run_4-PB2_256-276AB_289-310CDm_09325_local_refine.pdb	1	27	-6.10673	15.57
run_4-PB2_256-276AB_289-310CDm_09342_local_refine.pdb	1	41	-8.15593	53.22
run_4-PB2_256-276AB_289-310CDm_09416_local_refine.pdb	1	31	-5.14862	43.81
run_4-PB2_256-276AB_289-310CDm_09430_local_refine.pdb	1	38	-5.47079	26.88
run_4-PB2_256-276AB_289-310CDm_09617_local_refine.pdb	1	14	-6.05073	25.81
run_4-PB2_256-276AB_289-310CDm_09846_local_refine.pdb	1	18	-5.72433	26.18
run_4-PB2_256-276AB_289-310CDm_09995_local_refine.pdb	1	31	-6.47431	38.04
run_4-PB2_256-276AB_289-310CDm_10010_local_refine.pdb	1	37	-6.46347	50.01
run_4-PB2_256-276AB_289-310CDm_10191_local_refine.pdb	1	14	-5.60099	46.55
run_4-PB2_256-276AB_289-310CDm_10207_local_refine.pdb	1	21	-6.911	37.19
run_4-PB2_256-276AB_289-310CDm_10289_local_refine.pdb	1	13	-5.4001	23.77
run_4-PB2_256-276AB_289-310CDm_10320_local_refine.pdb	2	24; 32	-6.2602	38.26
run_4-PB2_256-276AB_289-310CDm_10403_local_refine.pdb	1	26	-5.6577	46.57
run_4-PB2_256-276AB_289-310CDm_10420_local_refine.pdb	1	13	-8.10012	8.43
run_4-PB2_256-276AB_289-310CDm_10434_local_refine.pdb	2	42; 46	-5.20434	37.1
run_4-PB2_256-276AB_289-310CDm_10530_local_refine.pdb	1	42	-5.0924	50.92
run_4-PB2_256-276AB_289-310CDm_10615_local_refine.pdb	1	18	-7.81598	5
run_4-PB2_256-276AB_289-310CDm_10636_local_refine.pdb	1	14	-6.38451	13.95
run_4-PB2_256-276AB_289-310CDm_10817_local_refine.pdb	1	15	-5.89517	23.39
run_4-PB2_256-276AB_289-310CDm_10827_local_refine.pdb	2	4; 8	-5.10157	11.26
run_4-PB2_256-276AB_289-310CDm_10840_local_refine.pdb	1	14	-6.22161	42.84
run_4-PB2_256-276AB_289-310CDm_11196_local_refine.pdb	1	18	-6.19495	14.04
run_4-PB2_256-276AB_289-310CDm_11232_local_refine.pdb	1	14	-7.29448	44.12
run_4-PB2_256-276AB_289-310CDm_11332_local_refine.pdb	1	38	-6.05993	51.52
run_4-PB2_256-276AB_289-310CDm_11375_local_refine.pdb	1	3	-6.0879	10.12
run_4-PB2_256-276AB_289-310CDm_11500_local_refine.pdb	1	13	-6.29302	8.61
run_4-PB2_256-276AB_289-310CDm_11580_local_refine.pdb	1	4	-6.31909	18.68
run_4-PB2_256-276AB_289-310CDm_11937_local_refine.pdb	1	13	-5.84694	20.46
run_4-PB2_256-276AB_289-310CDm_12031_local_refine.pdb	1	14	-6.48036	33.68
run_4-PB2_256-276AB_289-310CDm_12194_local_refine.pdb	1	2	-8.77302	25.79
run_4-PB2_256-276AB_289-310CDm_12295_local_refine.pdb	3	8; 19; 40	-5.21661	52.84
run_4-PB2_256-276AB_289-310CDm_12408_local_refine.pdb	1	13	-6.40232	37.76
run_5-PB2_256-276AB_289-310CDm_00163_local_refine.pdb	1	43	-5.9009	39.24
run_5-PB2_256-276AB_289-310CDm_00175_local_refine.pdb	1	22	-5.71691	42.95
run_5-PB2_256-276AB_289-310CDm_00480_local_refine.pdb	1	22	-6.59179	46.1
run_5-PB2_256-276AB_289-310CDm_00498_local_refine.pdb	1	14	-6.43182	28.99
run_5-PB2_256-276AB_289-310CDm_00558_local_refine.pdb	1	17	-5.43921	52.36
run_5-PB2_256-276AB_289-310CDm_00625_local_refine.pdb	1	34	-5.65584	4.58
run_5-PB2_256-276AB_289-310CDm_00773_local_refine.pdb	1	46	-5.77402	44.04
run_5-PB2_256-276AB_289-310CDm_00780_local_refine.pdb	1	47	-5.52575	50.39
run_5-PB2_256-276AB_289-310CDm_00820_local_refine.pdb	1	14	-7.4768	5.42
run_5-PB2_256-276AB_289-310CDm_00957_local_refine.pdb	1	5	-6.44952	11.06
run_5-PB2_256-276AB_289-310CDm_00982_local_refine.pdb	1	14	-5.59506	48.62
run_5-PB2_256-276AB_289-310CDm_01318_local_refine.pdb	1	14	-5.40192	24.28
run_5-PB2_256-276AB_289-310CDm_01338_local_refine.pdb	1	14	-5.47731	41.84
run_5-PB2_256-276AB_289-310CDm_01424_local_refine.pdb	1	14	-5.64522	30.22
run_5-PB2_256-276AB_289-310CDm_01511_local_refine.pdb	1	18	-5.0097	37.23
run_5-PB2_256-276AB_289-310CDm_01654_local_refine.pdb	1	3	-6.09234	38.98
run_5-PB2_256-276AB_289-310CDm_01682_local_refine.pdb	1	14	-6.52602	19.09
run_5-PB2_256-276AB_289-310CDm_01946_local_refine.pdb	1	5	-5.90388	49.73
run_5-PB2_256-276AB_289-310CDm_01997_local_refine.pdb	1	17	-6.67288	30.34
run_5-PB2_256-276AB_289-310CDm_02186_local_refine.pdb	1	22	-7.1111	41.97
run_5-PB2_256-276AB_289-310CDm_02278_local_refine.pdb	1	3	-5.36911	23.05
run_5-PB2_256-276AB_289-310CDm_02292_local_refine.pdb	1	48	-5.23531	9.28
run_5-PB2_256-276AB_289-310CDm_02324_local_refine.pdb	1	6	-6.17168	47.17
run_5-PB2_256-276AB_289-310CDm_02555_local_refine.pdb	1	14	-5.1283	48.01
run_5-PB2_256-276AB_289-310CDm_02604_local_refine.pdb	1	13	-6.26921	19.4
run_5-PB2_256-276AB_289-310CDm_02716_local_refine.pdb	1	18	-6.0392	27.23
run_5-PB2_256-276AB_289-310CDm_02725_local_refine.pdb	1	41	-5.21606	53.17
run_5-PB2_256-276AB_289-310CDm_02743_local_refine.pdb	1	13	-6.06133	36.69
run_5-PB2_256-276AB_289-310CDm_02940_local_refine.pdb	1	2	-5.71597	39.5
run_5-PB2_256-276AB_289-310CDm_03205_local_refine.pdb	1	16	-5.92561	36.59
run_5-PB2_256-276AB_289-310CDm_03320_local_refine.pdb	1	18	-5.77985	39.39
run_5-PB2_256-276AB_289-310CDm_03523_local_refine.pdb	1	17	-6.49689	31.02
run_5-PB2_256-276AB_289-310CDm_03637_local_refine.pdb	2	6; 17	-7.01342	7.45
run_5-PB2_256-276AB_289-310CDm_03674_local_refine.pdb	1	14	-6.60898	48.72
run_5-PB2_256-276AB_289-310CDm_03780_local_refine.pdb	1	18	-6.40993	22.89
run_5-PB2_256-276AB_289-310CDm_04030_local_refine.pdb	1	14	-6.71978	7.91
run_5-PB2_256-276AB_289-310CDm_04091_local_refine.pdb	1	46	-5.34017	49.64
run_5-PB2_256-276AB_289-310CDm_04161_local_refine.pdb	1	26	-5.45193	34.12
run_5-PB2_256-276AB_289-310CDm_04192_local_refine.pdb	1	27	-6.51151	50.83
run_5-PB2_256-276AB_289-310CDm_04199_local_refine.pdb	1	2	-7.67803	27.23
run_5-PB2_256-276AB_289-310CDm_04258_local_refine.pdb	2	14; 18	-7.45257	35.44
run_5-PB2_256-276AB_289-310CDm_04435_local_refine.pdb	1	6	-6.11823	30.21
run_5-PB2_256-276AB_289-310CDm_04535_local_refine.pdb	1	6	-7.38453	29.41
run_5-PB2_256-276AB_289-310CDm_04619_local_refine.pdb	2	6; 22	-6.89066	38.58
run_5-PB2_256-276AB_289-310CDm_04770_local_refine.pdb	1	1	-7.26287	42.76
run_5-PB2_256-276AB_289-310CDm_04776_local_refine.pdb	1	34	-5.03263	18.36
run_5-PB2_256-276AB_289-310CDm_04937_local_refine.pdb	2	15; 27	-6.12979	50.38
run_5-PB2_256-276AB_289-310CDm_05287_local_refine.pdb	1	7	-5.11829	39.75
run_5-PB2_256-276AB_289-310CDm_05348_local_refine.pdb	1	13	-8.12747	40.36
run_5-PB2_256-276AB_289-310CDm_05399_local_refine.pdb	1	6	-6.20884	50.6
run_5-PB2_256-276AB_289-310CDm_05483_local_refine.pdb	1	47	-5.59445	51.23
run_5-PB2_256-276AB_289-310CDm_05531_local_refine.pdb	1	48	-5.30447	10.48
run_5-PB2_256-276AB_289-310CDm_05546_local_refine.pdb	1	38	-6.93993	26.17
run_5-PB2_256-276AB_289-310CDm_05660_local_refine.pdb	1	13	-6.24861	53.68
run_5-PB2_256-276AB_289-310CDm_05676_local_refine.pdb	1	22	-5.96113	39.86
run_5-PB2_256-276AB_289-310CDm_05980_local_refine.pdb	1	14	-6.6051	13.67
run_5-PB2_256-276AB_289-310CDm_06011_local_refine.pdb	1	18	-5.37252	51.91
run_5-PB2_256-276AB_289-310CDm_06015_local_refine.pdb	1	18	-6.19265	23.53
run_5-PB2_256-276AB_289-310CDm_06035_local_refine.pdb	1	22	-7.33779	3.38
run_5-PB2_256-276AB_289-310CDm_06106_local_refine.pdb	1	18	-7.04683	17.34
run_5-PB2_256-276AB_289-310CDm_06467_local_refine.pdb	1	17	-6.89565	8.68
run_5-PB2_256-276AB_289-310CDm_06718_local_refine.pdb	1	6	-5.38536	23.94
run_5-PB2_256-276AB_289-310CDm_06802_local_refine.pdb	1	6	-7.47495	41.53
run_5-PB2_256-276AB_289-310CDm_07062_local_refine.pdb	1	14	-7.39972	51.33
run_5-PB2_256-276AB_289-310CDm_07216_local_refine.pdb	1	38	-8.16366	4.33
run_5-PB2_256-276AB_289-310CDm_07233_local_refine.pdb	2	1; 28	-6.6888	39.85
run_5-PB2_256-276AB_289-310CDm_07456_local_refine.pdb	1	17	-5.32922	31.8
run_5-PB2_256-276AB_289-310CDm_07506_local_refine.pdb	1	13	-6.68237	43.72
run_5-PB2_256-276AB_289-310CDm_07579_local_refine.pdb	1	3	-6.91219	24.27
run_5-PB2_256-276AB_289-310CDm_07637_local_refine.pdb	1	1	-5.95667	31.54
run_5-PB2_256-276AB_289-310CDm_07709_local_refine.pdb	1	43	-6.23382	22.49
run_5-PB2_256-276AB_289-310CDm_07814_local_refine.pdb	1	21	-7.03733	41.82
run_5-PB2_256-276AB_289-310CDm_07819_local_refine.pdb	1	28	-7.16966	41.28
run_5-PB2_256-276AB_289-310CDm_07884_local_refine.pdb	1	32	-5.73314	39.03
run_5-PB2_256-276AB_289-310CDm_07957_local_refine.pdb	1	45	-5.41806	45.04
run_5-PB2_256-276AB_289-310CDm_08004_local_refine.pdb	1	14	-6.41624	45.29
run_5-PB2_256-276AB_289-310CDm_08038_local_refine.pdb	1	14	-5.78116	27.55
run_5-PB2_256-276AB_289-310CDm_08074_local_refine.pdb	1	3	-5.03491	18.87
run_5-PB2_256-276AB_289-310CDm_08282_local_refine.pdb	1	19	-5.3304	39.66
run_5-PB2_256-276AB_289-310CDm_08283_local_refine.pdb	1	21	-6.79875	42.58
run_5-PB2_256-276AB_289-310CDm_08297_local_refine.pdb	1	4	-6.43156	54.37
run_5-PB2_256-276AB_289-310CDm_08338_local_refine.pdb	1	1	-5.78874	33.65
run_5-PB2_256-276AB_289-310CDm_08348_local_refine.pdb	1	17	-5.58303	40.62
run_5-PB2_256-276AB_289-310CDm_08447_local_refine.pdb	1	38	-8.20416	9.44
run_5-PB2_256-276AB_289-310CDm_08465_local_refine.pdb	1	43	-6.01061	52.41
run_5-PB2_256-276AB_289-310CDm_08729_local_refine.pdb	1	17	-5.68915	50.06
run_5-PB2_256-276AB_289-310CDm_09135_local_refine.pdb	1	13	-7.05504	32.23
run_5-PB2_256-276AB_289-310CDm_09195_local_refine.pdb	1	1	-5.96093	16.22
run_5-PB2_256-276AB_289-310CDm_09279_local_refine.pdb	1	5	-5.44809	46.78
run_5-PB2_256-276AB_289-310CDm_09413_local_refine.pdb	1	14	-6.19434	31.43
run_5-PB2_256-276AB_289-310CDm_09419_local_refine.pdb	1	6	-6.83555	34.6
run_5-PB2_256-276AB_289-310CDm_09422_local_refine.pdb	1	25	-6.09134	18.86
run_5-PB2_256-276AB_289-310CDm_09474_local_refine.pdb	1	20	-5.77146	38.19
run_5-PB2_256-276AB_289-310CDm_09685_local_refine.pdb	1	15	-5.54746	21.52
run_5-PB2_256-276AB_289-310CDm_09736_local_refine.pdb	1	5	-7.21811	28.99
run_5-PB2_256-276AB_289-310CDm_10065_local_refine.pdb	1	4	-5.0207	50.58
run_5-PB2_256-276AB_289-310CDm_10284_local_refine.pdb	1	18	-7.93869	47.11
run_5-PB2_256-276AB_289-310CDm_10316_local_refine.pdb	1	18	-5.85374	10.99
run_5-PB2_256-276AB_289-310CDm_10418_local_refine.pdb	1	47	-5.27837	28.4
run_5-PB2_256-276AB_289-310CDm_10436_local_refine.pdb	1	18	-6.05522	41.18
run_5-PB2_256-276AB_289-310CDm_10666_local_refine.pdb	1	38	-7.77948	32.61
run_5-PB2_256-276AB_289-310CDm_10746_local_refine.pdb	1	14	-5.28057	37.03
run_5-PB2_256-276AB_289-310CDm_10761_local_refine.pdb	1	13	-5.07645	46.75
run_5-PB2_256-276AB_289-310CDm_10944_local_refine.pdb	1	2	-5.33967	36.75
run_5-PB2_256-276AB_289-310CDm_10980_local_refine.pdb	1	6	-6.50369	54.2
run_5-PB2_256-276AB_289-310CDm_11054_local_refine.pdb	1	6	-7.88803	10.75
run_5-PB2_256-276AB_289-310CDm_11176_local_refine.pdb	1	13	-5.18465	8.63
run_5-PB2_256-276AB_289-310CDm_11232_local_refine.pdb	1	13	-5.67001	50.67
run_5-PB2_256-276AB_289-310CDm_11321_local_refine.pdb	1	14	-6.28407	48.71
run_5-PB2_256-276AB_289-310CDm_11393_local_refine.pdb	1	13	-6.31313	30.01
run_5-PB2_256-276AB_289-310CDm_11465_local_refine.pdb	1	41	-5.98355	35.28
run_5-PB2_256-276AB_289-310CDm_11510_local_refine.pdb	2	2; 27	-6.14357	53.31
run_5-PB2_256-276AB_289-310CDm_11529_local_refine.pdb	1	13	-5.51263	28.5
run_5-PB2_256-276AB_289-310CDm_11719_local_refine.pdb	1	44	-6.41486	21.42
run_5-PB2_256-276AB_289-310CDm_11758_local_refine.pdb	1	19	-5.20766	38.47
run_5-PB2_256-276AB_289-310CDm_12204_local_refine.pdb	1	19	-6.23259	36.68
run_5-PB2_256-276AB_289-310CDm_12385_local_refine.pdb	1	15	-5.12016	35.42
run_5-PB2_256-276AB_289-310CDm_12437_local_refine.pdb	1	5	-5.26514	13.02
run_5-PB2_256-276AB_289-310CDm_12469_local_refine.pdb	1	30	-7.22377	37.87
run_5-PB2_256-276AB_289-310CDm_12484_local_refine.pdb	1	4	-5.13857	35.25
run_6-PB2_256-276AB_289-310CDm_00041_local_refine.pdb	1	34	-7.07304	34.45
run_6-PB2_256-276AB_289-310CDm_00116_local_refine.pdb	1	42	-5.01773	20.95
run_6-PB2_256-276AB_289-310CDm_00340_local_refine.pdb	1	14	-6.28761	20.71
run_6-PB2_256-276AB_289-310CDm_00370_local_refine.pdb	1	13	-6.3913	23.81
run_6-PB2_256-276AB_289-310CDm_00412_local_refine.pdb	1	17	-6.82076	39.3
run_6-PB2_256-276AB_289-310CDm_00591_local_refine.pdb	1	18	-5.74489	32.09
run_6-PB2_256-276AB_289-310CDm_00752_local_refine.pdb	1	13	-7.56925	37.19
run_6-PB2_256-276AB_289-310CDm_00835_local_refine.pdb	1	48	-5.05586	46.35
run_6-PB2_256-276AB_289-310CDm_00846_local_refine.pdb	1	16	-5.6814	30.37
run_6-PB2_256-276AB_289-310CDm_01059_local_refine.pdb	1	37	-6.96201	30.82
run_6-PB2_256-276AB_289-310CDm_01111_local_refine.pdb	2	5; 13	-6.34117	50.41
run_6-PB2_256-276AB_289-310CDm_01127_local_refine.pdb	2	1; 5	-6.66719	21.13
run_6-PB2_256-276AB_289-310CDm_01239_local_refine.pdb	1	37	-7.23592	42.26
run_6-PB2_256-276AB_289-310CDm_01262_local_refine.pdb	1	20	-6.82948	47.87
run_6-PB2_256-276AB_289-310CDm_01285_local_refine.pdb	1	2	-5.13749	29.41
run_6-PB2_256-276AB_289-310CDm_01415_local_refine.pdb	1	13	-5.49971	45.34
run_6-PB2_256-276AB_289-310CDm_01416_local_refine.pdb	1	13	-8.11103	12.9
run_6-PB2_256-276AB_289-310CDm_01463_local_refine.pdb	1	13	-5.41237	51.71
run_6-PB2_256-276AB_289-310CDm_01653_local_refine.pdb	1	14	-5.52846	38.74
run_6-PB2_256-276AB_289-310CDm_01715_local_refine.pdb	1	44	-6.37442	20.53
run_6-PB2_256-276AB_289-310CDm_01720_local_refine.pdb	1	13	-7.41117	15.02
run_6-PB2_256-276AB_289-310CDm_01784_local_refine.pdb	1	4	-6.31626	13.85
run_6-PB2_256-276AB_289-310CDm_01789_local_refine.pdb	1	43	-5.38585	44.95
run_6-PB2_256-276AB_289-310CDm_01831_local_refine.pdb	1	13	-5.27417	43.31
run_6-PB2_256-276AB_289-310CDm_01857_local_refine.pdb	1	42	-5.00428	29.85
run_6-PB2_256-276AB_289-310CDm_01892_local_refine.pdb	1	45	-5.70553	50.36
run_6-PB2_256-276AB_289-310CDm_01894_local_refine.pdb	1	13	-6.30555	51.8
run_6-PB2_256-276AB_289-310CDm_02005_local_refine.pdb	1	18	-6.12361	34.15
run_6-PB2_256-276AB_289-310CDm_02018_local_refine.pdb	2	5; 37	-6.58281	54.71
run_6-PB2_256-276AB_289-310CDm_02110_local_refine.pdb	1	14	-5.56857	53.51
run_6-PB2_256-276AB_289-310CDm_02210_local_refine.pdb	1	8	-5.74306	43.97
run_6-PB2_256-276AB_289-310CDm_02524_local_refine.pdb	1	18	-5.74793	35.29
run_6-PB2_256-276AB_289-310CDm_02631_local_refine.pdb	1	48	-5.82696	11.85
run_6-PB2_256-276AB_289-310CDm_02885_local_refine.pdb	1	22	-5.92885	48.49
run_6-PB2_256-276AB_289-310CDm_02970_local_refine.pdb	1	18	-5.423	19.19
run_6-PB2_256-276AB_289-310CDm_02986_local_refine.pdb	1	22	-5.62428	30.77
run_6-PB2_256-276AB_289-310CDm_03143_local_refine.pdb	1	14	-5.07785	38.42
run_6-PB2_256-276AB_289-310CDm_03212_local_refine.pdb	1	2	-6.88027	32
run_6-PB2_256-276AB_289-310CDm_03281_local_refine.pdb	1	14	-6.08338	19.86
run_6-PB2_256-276AB_289-310CDm_03466_local_refine.pdb	1	13	-7.12116	32.81
run_6-PB2_256-276AB_289-310CDm_03489_local_refine.pdb	1	37	-7.14748	21.72
run_6-PB2_256-276AB_289-310CDm_03511_local_refine.pdb	1	44	-6.57381	26.48
run_6-PB2_256-276AB_289-310CDm_03550_local_refine.pdb	1	4	-6.67314	25.01
run_6-PB2_256-276AB_289-310CDm_03745_local_refine.pdb	1	41	-5.45374	4.01
run_6-PB2_256-276AB_289-310CDm_03785_local_refine.pdb	1	38	-7.31395	18.91
run_6-PB2_256-276AB_289-310CDm_03959_local_refine.pdb	1	17	-5.99991	46.02
run_6-PB2_256-276AB_289-310CDm_03974_local_refine.pdb	1	2	-7.98723	24.59
run_6-PB2_256-276AB_289-310CDm_03977_local_refine.pdb	1	44	-5.12502	8.04
run_6-PB2_256-276AB_289-310CDm_04122_local_refine.pdb	1	5	-5.34046	43.96
run_6-PB2_256-276AB_289-310CDm_04201_local_refine.pdb	2	19; 40	-5.78172	37.77
run_6-PB2_256-276AB_289-310CDm_04217_local_refine.pdb	1	28	-6.23078	53.76
run_6-PB2_256-276AB_289-310CDm_04313_local_refine.pdb	1	13	-6.60275	28.9
run_6-PB2_256-276AB_289-310CDm_04683_local_refine.pdb	1	38	-6.45447	27.51
run_6-PB2_256-276AB_289-310CDm_04840_local_refine.pdb	2	13; 17	-5.45216	35.73
run_6-PB2_256-276AB_289-310CDm_04950_local_refine.pdb	1	6	-6.08189	49.56
run_6-PB2_256-276AB_289-310CDm_04982_local_refine.pdb	1	15	-6.00923	45.58
run_6-PB2_256-276AB_289-310CDm_05010_local_refine.pdb	1	13	-5.1957	24.84
run_6-PB2_256-276AB_289-310CDm_05035_local_refine.pdb	1	26	-8.05536	34.11
run_6-PB2_256-276AB_289-310CDm_05079_local_refine.pdb	1	43	-5.08792	52.45
run_6-PB2_256-276AB_289-310CDm_05086_local_refine.pdb	1	13	-5.9631	36.17
run_6-PB2_256-276AB_289-310CDm_05127_local_refine.pdb	1	18	-6.09869	54.11
run_6-PB2_256-276AB_289-310CDm_05317_local_refine.pdb	1	21	-7.02826	52.01
run_6-PB2_256-276AB_289-310CDm_05337_local_refine.pdb	1	37	-6.93214	18.36
run_6-PB2_256-276AB_289-310CDm_05502_local_refine.pdb	2	4; 21	-6.68884	32.2
run_6-PB2_256-276AB_289-310CDm_05503_local_refine.pdb	2	8; 40	-5.15678	46.83
run_6-PB2_256-276AB_289-310CDm_05522_local_refine.pdb	1	38	-8.70861	36.29
run_6-PB2_256-276AB_289-310CDm_05645_local_refine.pdb	1	13	-6.35899	21.69
run_6-PB2_256-276AB_289-310CDm_05702_local_refine.pdb	1	6	-5.80651	14.41
run_6-PB2_256-276AB_289-310CDm_05827_local_refine.pdb	1	13	-7.6704	10.57
run_6-PB2_256-276AB_289-310CDm_05908_local_refine.pdb	1	15	-5.30061	36.81
run_6-PB2_256-276AB_289-310CDm_05998_local_refine.pdb	1	46	-5.57377	7.4
run_6-PB2_256-276AB_289-310CDm_06046_local_refine.pdb	1	33	-7.60047	54.12
run_6-PB2_256-276AB_289-310CDm_06091_local_refine.pdb	1	14	-5.112	46.09
run_6-PB2_256-276AB_289-310CDm_06111_local_refine.pdb	1	14	-6.68351	38.15
run_6-PB2_256-276AB_289-310CDm_06125_local_refine.pdb	1	41	-5.62418	47.33
run_6-PB2_256-276AB_289-310CDm_06218_local_refine.pdb	1	45	-5.54185	33.12
run_6-PB2_256-276AB_289-310CDm_06257_local_refine.pdb	1	20	-6.68981	47.6
run_6-PB2_256-276AB_289-310CDm_06334_local_refine.pdb	2	4; 21	-6.27088	33.2
run_6-PB2_256-276AB_289-310CDm_06540_local_refine.pdb	1	16	-5.10974	22.85
run_6-PB2_256-276AB_289-310CDm_06545_local_refine.pdb	1	27	-5.14338	26.92
run_6-PB2_256-276AB_289-310CDm_06658_local_refine.pdb	1	14	-5.27557	28.28
run_6-PB2_256-276AB_289-310CDm_06702_local_refine.pdb	1	48	-5.24179	48.73
run_6-PB2_256-276AB_289-310CDm_06877_local_refine.pdb	1	3	-5.06533	52.47
run_6-PB2_256-276AB_289-310CDm_07210_local_refine.pdb	1	13	-6.53312	46.6
run_6-PB2_256-276AB_289-310CDm_07452_local_refine.pdb	1	6	-7.62932	15.61
run_6-PB2_256-276AB_289-310CDm_07568_local_refine.pdb	2	4; 21	-6.02852	28.51
run_6-PB2_256-276AB_289-310CDm_07636_local_refine.pdb	1	21	-6.93086	43.33
run_6-PB2_256-276AB_289-310CDm_07671_local_refine.pdb	1	18	-7.3325	41.02
run_6-PB2_256-276AB_289-310CDm_07828_local_refine.pdb	1	6	-6.48745	43.85
run_6-PB2_256-276AB_289-310CDm_07906_local_refine.pdb	2	17; 33	-6.55672	50.51
run_6-PB2_256-276AB_289-310CDm_07909_local_refine.pdb	1	6	-6.31487	15.31
run_6-PB2_256-276AB_289-310CDm_08008_local_refine.pdb	1	25	-6.17761	54.03
run_6-PB2_256-276AB_289-310CDm_08091_local_refine.pdb	1	47	-5.20612	53.47
run_6-PB2_256-276AB_289-310CDm_08143_local_refine.pdb	1	14	-5.86552	23.14
run_6-PB2_256-276AB_289-310CDm_08185_local_refine.pdb	1	37	-7.17432	30.91
run_6-PB2_256-276AB_289-310CDm_08239_local_refine.pdb	1	46	-5.75305	20.77
run_6-PB2_256-276AB_289-310CDm_08281_local_refine.pdb	1	13	-6.54331	24.61
run_6-PB2_256-276AB_289-310CDm_08416_local_refine.pdb	1	22	-6.0758	10.02
run_6-PB2_256-276AB_289-310CDm_08431_local_refine.pdb	1	13	-5.99135	45.48
run_6-PB2_256-276AB_289-310CDm_08585_local_refine.pdb	1	17	-5.49784	46.53
run_6-PB2_256-276AB_289-310CDm_08625_local_refine.pdb	1	25	-5.52957	23.18
run_6-PB2_256-276AB_289-310CDm_08671_local_refine.pdb	2	3; 14	-5.2095	47.69
run_6-PB2_256-276AB_289-310CDm_08779_local_refine.pdb	1	6	-5.48529	42.9
run_6-PB2_256-276AB_289-310CDm_08874_local_refine.pdb	1	5	-5.92609	43.46
run_6-PB2_256-276AB_289-310CDm_08950_local_refine.pdb	1	45	-5.28936	29.38
run_6-PB2_256-276AB_289-310CDm_08969_local_refine.pdb	1	17	-5.93964	36.53
run_6-PB2_256-276AB_289-310CDm_09067_local_refine.pdb	1	42	-5.14448	17.01
run_6-PB2_256-276AB_289-310CDm_09113_local_refine.pdb	1	6	-6.65853	23.85
run_6-PB2_256-276AB_289-310CDm_09195_local_refine.pdb	1	25	-5.57396	30.58
run_6-PB2_256-276AB_289-310CDm_09312_local_refine.pdb	1	33	-5.53412	10.04
run_6-PB2_256-276AB_289-310CDm_09430_local_refine.pdb	1	21	-5.21478	31.89
run_6-PB2_256-276AB_289-310CDm_09440_local_refine.pdb	1	14	-6.44142	32.15
run_6-PB2_256-276AB_289-310CDm_09580_local_refine.pdb	2	14; 18	-6.41339	45.41
run_6-PB2_256-276AB_289-310CDm_09581_local_refine.pdb	1	18	-5.84218	5.55
run_6-PB2_256-276AB_289-310CDm_09737_local_refine.pdb	1	17	-5.25465	54.56
run_6-PB2_256-276AB_289-310CDm_09828_local_refine.pdb	1	17	-6.20467	20.56
run_6-PB2_256-276AB_289-310CDm_09841_local_refine.pdb	1	1	-5.36301	54.02
run_6-PB2_256-276AB_289-310CDm_09862_local_refine.pdb	1	4	-5.64327	23.71
run_6-PB2_256-276AB_289-310CDm_09951_local_refine.pdb	1	48	-5.07046	38.37
run_6-PB2_256-276AB_289-310CDm_10044_local_refine.pdb	1	13	-7.16155	11.96
run_6-PB2_256-276AB_289-310CDm_10088_local_refine.pdb	2	2; 6	-7.61302	11.91
run_6-PB2_256-276AB_289-310CDm_10104_local_refine.pdb	1	17	-5.06207	54.11
run_6-PB2_256-276AB_289-310CDm_10114_local_refine.pdb	1	44	-5.54517	54.23
run_6-PB2_256-276AB_289-310CDm_10201_local_refine.pdb	1	18	-6.09359	30.05
run_6-PB2_256-276AB_289-310CDm_10536_local_refine.pdb	2	2; 23	-6.41041	32.17
run_6-PB2_256-276AB_289-310CDm_10746_local_refine.pdb	1	33	-5.61675	34.37
run_6-PB2_256-276AB_289-310CDm_10767_local_refine.pdb	1	18	-5.24328	34.87
run_6-PB2_256-276AB_289-310CDm_10804_local_refine.pdb	1	38	-5.85119	34.37
run_6-PB2_256-276AB_289-310CDm_10937_local_refine.pdb	1	21	-6.83956	53.77
run_6-PB2_256-276AB_289-310CDm_10938_local_refine.pdb	1	3	-5.13474	50.82
run_6-PB2_256-276AB_289-310CDm_10968_local_refine.pdb	1	33	-5.11078	9.95
run_6-PB2_256-276AB_289-310CDm_11016_local_refine.pdb	2	4; 21	-7.08374	53.97
run_6-PB2_256-276AB_289-310CDm_11444_local_refine.pdb	1	5	-5.49355	16.62
run_6-PB2_256-276AB_289-310CDm_11603_local_refine.pdb	1	6	-7.4739	48.38
run_6-PB2_256-276AB_289-310CDm_11689_local_refine.pdb	1	45	-5.66842	42.46
run_6-PB2_256-276AB_289-310CDm_11739_local_refine.pdb	1	37	-6.26974	53.7
run_6-PB2_256-276AB_289-310CDm_11932_local_refine.pdb	1	18	-5.47253	42.52
run_6-PB2_256-276AB_289-310CDm_12060_local_refine.pdb	1	17	-7.14052	25.74
run_6-PB2_256-276AB_289-310CDm_12110_local_refine.pdb	1	45	-5.48015	42.65
run_6-PB2_256-276AB_289-310CDm_12221_local_refine.pdb	1	13	-5.1427	27.64
run_6-PB2_256-276AB_289-310CDm_12371_local_refine.pdb	1	20	-5.64673	41.03
run_6-PB2_256-276AB_289-310CDm_12425_local_refine.pdb	2	1; 5	-7.25517	15.4
run_6-PB2_256-276AB_289-310CDm_12430_local_refine.pdb	2	13; 33	-5.81925	21.13
run_6-PB2_256-276AB_289-310CDm_12460_local_refine.pdb	1	17	-6.82238	53.92
run_7-PB2_256-276AB_289-310CDm_00010_local_refine.pdb	1	13	-7.3203	30.72
run_7-PB2_256-276AB_289-310CDm_00118_local_refine.pdb	1	38	-5.4415	54.22
run_7-PB2_256-276AB_289-310CDm_00131_local_refine.pdb	1	34	-6.46327	34.02
run_7-PB2_256-276AB_289-310CDm_00172_local_refine.pdb	1	42	-5.47188	41.97
run_7-PB2_256-276AB_289-310CDm_00319_local_refine.pdb	1	6	-6.28522	33.88
run_7-PB2_256-276AB_289-310CDm_00449_local_refine.pdb	1	38	-6.67132	26
run_7-PB2_256-276AB_289-310CDm_00483_local_refine.pdb	1	13	-5.18061	37.75
run_7-PB2_256-276AB_289-310CDm_00535_local_refine.pdb	1	30	-5.55739	49.15
run_7-PB2_256-276AB_289-310CDm_00627_local_refine.pdb	1	41	-5.92524	37.76
run_7-PB2_256-276AB_289-310CDm_00770_local_refine.pdb	1	18	-5.79266	34.78
run_7-PB2_256-276AB_289-310CDm_00842_local_refine.pdb	1	17	-9.58297	16.91
run_7-PB2_256-276AB_289-310CDm_00945_local_refine.pdb	2	3; 22	-6.37745	54.01
run_7-PB2_256-276AB_289-310CDm_00991_local_refine.pdb	1	13	-5.92077	53.36
run_7-PB2_256-276AB_289-310CDm_01042_local_refine.pdb	2	4; 8	-6.3851	35.23
run_7-PB2_256-276AB_289-310CDm_01273_local_refine.pdb	1	15	-5.17708	35.72
run_7-PB2_256-276AB_289-310CDm_01284_local_refine.pdb	1	48	-5.0101	41.45
run_7-PB2_256-276AB_289-310CDm_01369_local_refine.pdb	1	2	-5.77805	23.89
run_7-PB2_256-276AB_289-310CDm_01390_local_refine.pdb	1	4	-5.15227	54.21
run_7-PB2_256-276AB_289-310CDm_01401_local_refine.pdb	1	18	-5.85609	30.15
run_7-PB2_256-276AB_289-310CDm_01431_local_refine.pdb	1	4	-6.56551	12.79
run_7-PB2_256-276AB_289-310CDm_01456_local_refine.pdb	1	38	-7.02681	13.33
run_7-PB2_256-276AB_289-310CDm_01502_local_refine.pdb	1	37	-7.78888	42.82
run_7-PB2_256-276AB_289-310CDm_01544_local_refine.pdb	1	15	-5.0231	43.6
run_7-PB2_256-276AB_289-310CDm_01680_local_refine.pdb	2	4; 8	-5.91004	47.89
run_7-PB2_256-276AB_289-310CDm_01736_local_refine.pdb	1	37	-5.28516	41.37
run_7-PB2_256-276AB_289-310CDm_01855_local_refine.pdb	1	22	-6.70324	34.86
run_7-PB2_256-276AB_289-310CDm_01965_local_refine.pdb	1	38	-6.12133	43.53
run_7-PB2_256-276AB_289-310CDm_01991_local_refine.pdb	1	16	-5.12931	31.63
run_7-PB2_256-276AB_289-310CDm_02107_local_refine.pdb	1	14	-6.32434	21.69
run_7-PB2_256-276AB_289-310CDm_02259_local_refine.pdb	1	41	-7.01059	54.62
run_7-PB2_256-276AB_289-310CDm_02268_local_refine.pdb	1	13	-6.76137	9.15
run_7-PB2_256-276AB_289-310CDm_02282_local_refine.pdb	1	3	-5.8886	29.27
run_7-PB2_256-276AB_289-310CDm_02563_local_refine.pdb	2	5; 18	-7.35007	29.72
run_7-PB2_256-276AB_289-310CDm_02613_local_refine.pdb	1	47	-5.21413	44.59
run_7-PB2_256-276AB_289-310CDm_02615_local_refine.pdb	1	18	-6.28758	41.57
run_7-PB2_256-276AB_289-310CDm_02632_local_refine.pdb	2	17; 38	-7.10725	30.42
run_7-PB2_256-276AB_289-310CDm_02675_local_refine.pdb	1	33	-5.83273	37.89
run_7-PB2_256-276AB_289-310CDm_02852_local_refine.pdb	1	21	-6.16563	38.78
run_7-PB2_256-276AB_289-310CDm_03028_local_refine.pdb	1	34	-6.14579	26.4
run_7-PB2_256-276AB_289-310CDm_03069_local_refine.pdb	1	6	-6.19608	53.08
run_7-PB2_256-276AB_289-310CDm_03197_local_refine.pdb	1	16	-5.51282	13.99
run_7-PB2_256-276AB_289-310CDm_03213_local_refine.pdb	1	33	-6.81823	26.46
run_7-PB2_256-276AB_289-310CDm_03238_local_refine.pdb	1	6	-6.40167	1.44
run_7-PB2_256-276AB_289-310CDm_03424_local_refine.pdb	1	6	-5.63711	37.02
run_7-PB2_256-276AB_289-310CDm_03658_local_refine.pdb	2	5; 13	-5.93606	22.18
run_7-PB2_256-276AB_289-310CDm_03706_local_refine.pdb	1	6	-5.69786	21.71
run_7-PB2_256-276AB_289-310CDm_03710_local_refine.pdb	1	5	-5.0528	49.61
run_7-PB2_256-276AB_289-310CDm_03725_local_refine.pdb	1	14	-5.91593	44.59
run_7-PB2_256-276AB_289-310CDm_03783_local_refine.pdb	1	43	-5.48104	49.14
run_7-PB2_256-276AB_289-310CDm_03840_local_refine.pdb	2	2; 6	-6.26722	29.46
run_7-PB2_256-276AB_289-310CDm_03885_local_refine.pdb	1	18	-7.40276	32.48
run_7-PB2_256-276AB_289-310CDm_03913_local_refine.pdb	1	22	-6.34917	48.23
run_7-PB2_256-276AB_289-310CDm_04229_local_refine.pdb	1	8	-6.72942	42.48
run_7-PB2_256-276AB_289-310CDm_04305_local_refine.pdb	1	18	-5.17029	30.99
run_7-PB2_256-276AB_289-310CDm_04333_local_refine.pdb	1	41	-6.42622	49.71
run_7-PB2_256-276AB_289-310CDm_04363_local_refine.pdb	1	15	-5.06184	46.41
run_7-PB2_256-276AB_289-310CDm_04386_local_refine.pdb	1	35	-5.06277	51.32
run_7-PB2_256-276AB_289-310CDm_04402_local_refine.pdb	1	14	-7.37447	37.14
run_7-PB2_256-276AB_289-310CDm_04644_local_refine.pdb	1	13	-5.96324	23.35
run_7-PB2_256-276AB_289-310CDm_04675_local_refine.pdb	1	17	-7.11503	35.31
run_7-PB2_256-276AB_289-310CDm_04716_local_refine.pdb	2	2; 6	-5.16187	44.11
run_7-PB2_256-276AB_289-310CDm_04731_local_refine.pdb	1	15	-5.2323	12.17
run_7-PB2_256-276AB_289-310CDm_04771_local_refine.pdb	1	5	-5.72577	11.29
run_7-PB2_256-276AB_289-310CDm_04794_local_refine.pdb	1	44	-5.83338	27.62
run_7-PB2_256-276AB_289-310CDm_04831_local_refine.pdb	1	4	-5.99709	26.88
run_7-PB2_256-276AB_289-310CDm_04910_local_refine.pdb	1	8	-5.50172	46.84
run_7-PB2_256-276AB_289-310CDm_04917_local_refine.pdb	1	14	-6.77935	51.76
run_7-PB2_256-276AB_289-310CDm_05163_local_refine.pdb	1	13	-6.27429	52.96
run_7-PB2_256-276AB_289-310CDm_05251_local_refine.pdb	1	14	-8.03919	29.93
run_7-PB2_256-276AB_289-310CDm_05389_local_refine.pdb	1	47	-5.8723	39.56
run_7-PB2_256-276AB_289-310CDm_05505_local_refine.pdb	1	13	-5.80945	5.18
run_7-PB2_256-276AB_289-310CDm_05519_local_refine.pdb	2	18; 37	-7.63365	34.94
run_7-PB2_256-276AB_289-310CDm_05622_local_refine.pdb	2	3; 35	-5.15812	49.78
run_7-PB2_256-276AB_289-310CDm_05732_local_refine.pdb	1	14	-8.20367	38.86
run_7-PB2_256-276AB_289-310CDm_06004_local_refine.pdb	1	47	-6.75831	51.84
run_7-PB2_256-276AB_289-310CDm_06009_local_refine.pdb	1	14	-6.85229	21.92
run_7-PB2_256-276AB_289-310CDm_06041_local_refine.pdb	1	48	-5.12752	38.08
run_7-PB2_256-276AB_289-310CDm_06050_local_refine.pdb	2	16; 20	-5.12222	29.4
run_7-PB2_256-276AB_289-310CDm_06096_local_refine.pdb	1	48	-6.08004	40.59
run_7-PB2_256-276AB_289-310CDm_06110_local_refine.pdb	2	4; 21	-7.5674	39.91
run_7-PB2_256-276AB_289-310CDm_06180_local_refine.pdb	1	6	-7.83137	41.74
run_7-PB2_256-276AB_289-310CDm_06263_local_refine.pdb	1	17	-7.11376	11.39
run_7-PB2_256-276AB_289-310CDm_06304_local_refine.pdb	1	17	-6.05475	29.58
run_7-PB2_256-276AB_289-310CDm_06484_local_refine.pdb	1	3	-6.74463	6.39
run_7-PB2_256-276AB_289-310CDm_06656_local_refine.pdb	1	14	-5.86645	38.02
run_7-PB2_256-276AB_289-310CDm_06709_local_refine.pdb	2	2; 6	-6.71584	34.77
run_7-PB2_256-276AB_289-310CDm_06780_local_refine.pdb	1	47	-5.01541	11.59
run_7-PB2_256-276AB_289-310CDm_06792_local_refine.pdb	1	14	-6.46623	12.49
run_7-PB2_256-276AB_289-310CDm_06844_local_refine.pdb	1	13	-6.68207	31.12
run_7-PB2_256-276AB_289-310CDm_06920_local_refine.pdb	1	16	-5.81863	48.23
run_7-PB2_256-276AB_289-310CDm_07110_local_refine.pdb	1	43	-5.84138	48.9
run_7-PB2_256-276AB_289-310CDm_07232_local_refine.pdb	1	46	-5.59977	38.87
run_7-PB2_256-276AB_289-310CDm_07408_local_refine.pdb	1	4	-7.09697	26.85
run_7-PB2_256-276AB_289-310CDm_07474_local_refine.pdb	1	14	-7.51413	9.44
run_7-PB2_256-276AB_289-310CDm_07515_local_refine.pdb	1	6	-6.45495	44.06
run_7-PB2_256-276AB_289-310CDm_07610_local_refine.pdb	1	14	-6.86503	22.44
run_7-PB2_256-276AB_289-310CDm_07649_local_refine.pdb	1	38	-6.86517	32.13
run_7-PB2_256-276AB_289-310CDm_07691_local_refine.pdb	1	43	-5.78106	16.95
run_7-PB2_256-276AB_289-310CDm_07776_local_refine.pdb	1	14	-6.81168	51.32
run_7-PB2_256-276AB_289-310CDm_07868_local_refine.pdb	1	33	-5.19219	47.84
run_7-PB2_256-276AB_289-310CDm_07891_local_refine.pdb	1	34	-5.28874	26.13
run_7-PB2_256-276AB_289-310CDm_08043_local_refine.pdb	1	13	-5.49849	12.68
run_7-PB2_256-276AB_289-310CDm_08166_local_refine.pdb	1	14	-6.85597	14.37
run_7-PB2_256-276AB_289-310CDm_08183_local_refine.pdb	1	14	-6.1341	37.4
run_7-PB2_256-276AB_289-310CDm_08233_local_refine.pdb	1	14	-5.56328	25.77
run_7-PB2_256-276AB_289-310CDm_08303_local_refine.pdb	1	2	-5.1731	24.78
run_7-PB2_256-276AB_289-310CDm_08395_local_refine.pdb	1	14	-6.61281	45.92
run_7-PB2_256-276AB_289-310CDm_08499_local_refine.pdb	1	14	-5.39514	52.68
run_7-PB2_256-276AB_289-310CDm_08655_local_refine.pdb	1	17	-5.64814	24.58
run_7-PB2_256-276AB_289-310CDm_08681_local_refine.pdb	1	1	-7.37597	37.88
run_7-PB2_256-276AB_289-310CDm_08779_local_refine.pdb	1	8	-6.00426	1.61
run_7-PB2_256-276AB_289-310CDm_08790_local_refine.pdb	1	4	-7.77853	19.12
run_7-PB2_256-276AB_289-310CDm_08802_local_refine.pdb	1	26	-5.19262	37.82
run_7-PB2_256-276AB_289-310CDm_08816_local_refine.pdb	1	41	-5.29546	45.95
run_7-PB2_256-276AB_289-310CDm_08853_local_refine.pdb	1	13	-6.4852	12.04
run_7-PB2_256-276AB_289-310CDm_09138_local_refine.pdb	1	13	-5.90073	45.89
run_7-PB2_256-276AB_289-310CDm_09232_local_refine.pdb	1	14	-6.27135	33.85
run_7-PB2_256-276AB_289-310CDm_09383_local_refine.pdb	1	38	-6.79936	46.74
run_7-PB2_256-276AB_289-310CDm_09451_local_refine.pdb	1	14	-7.17712	12.79
run_7-PB2_256-276AB_289-310CDm_09504_local_refine.pdb	1	14	-6.00008	54.5
run_7-PB2_256-276AB_289-310CDm_09595_local_refine.pdb	1	38	-6.7587	13.68
run_7-PB2_256-276AB_289-310CDm_09736_local_refine.pdb	1	13	-7.15114	37.2
run_7-PB2_256-276AB_289-310CDm_09777_local_refine.pdb	2	5; 17	-6.64059	40.87
run_7-PB2_256-276AB_289-310CDm_09823_local_refine.pdb	1	5	-5.75614	26.18
run_7-PB2_256-276AB_289-310CDm_09944_local_refine.pdb	1	21	-7.24415	50.49
run_7-PB2_256-276AB_289-310CDm_09988_local_refine.pdb	1	5	-7.49073	6.78
run_7-PB2_256-276AB_289-310CDm_10228_local_refine.pdb	1	46	-5.00541	52.96
run_7-PB2_256-276AB_289-310CDm_10377_local_refine.pdb	1	45	-5.66703	30.98
run_7-PB2_256-276AB_289-310CDm_10661_local_refine.pdb	1	48	-6.40384	26.58
run_7-PB2_256-276AB_289-310CDm_10674_local_refine.pdb	1	13	-8.21629	51.63
run_7-PB2_256-276AB_289-310CDm_10799_local_refine.pdb	1	14	-5.96117	54.82
run_7-PB2_256-276AB_289-310CDm_10836_local_refine.pdb	1	37	-5.69524	44.08
run_7-PB2_256-276AB_289-310CDm_10998_local_refine.pdb	1	19	-5.52371	19.62
run_7-PB2_256-276AB_289-310CDm_11037_local_refine.pdb	1	5	-6.73038	40.01
run_7-PB2_256-276AB_289-310CDm_11089_local_refine.pdb	1	14	-7.25426	46.6
run_7-PB2_256-276AB_289-310CDm_11129_local_refine.pdb	1	13	-5.66176	40.14
run_7-PB2_256-276AB_289-310CDm_11178_local_refine.pdb	1	17	-7.89547	41.12
run_7-PB2_256-276AB_289-310CDm_11428_local_refine.pdb	1	34	-5.93427	13.68
run_7-PB2_256-276AB_289-310CDm_11469_local_refine.pdb	1	18	-7.7733	54.12
run_7-PB2_256-276AB_289-310CDm_11632_local_refine.pdb	1	14	-8.79627	15.3
run_7-PB2_256-276AB_289-310CDm_11648_local_refine.pdb	1	6	-7.40576	23.86
run_7-PB2_256-276AB_289-310CDm_11693_local_refine.pdb	1	17	-5.26335	10.48
run_7-PB2_256-276AB_289-310CDm_11799_local_refine.pdb	1	37	-6.27822	32.87
run_7-PB2_256-276AB_289-310CDm_11906_local_refine.pdb	1	14	-7.82752	46.37
run_7-PB2_256-276AB_289-310CDm_11970_local_refine.pdb	1	29	-5.04104	47.55
run_7-PB2_256-276AB_289-310CDm_12037_local_refine.pdb	1	37	-5.25115	51.16
run_8-PB2_256-276AB_289-310CDm_00005_local_refine.pdb	1	17	-7.53241	54.39
run_8-PB2_256-276AB_289-310CDm_00355_local_refine.pdb	1	17	-6.80821	51.9
run_8-PB2_256-276AB_289-310CDm_00577_local_refine.pdb	1	14	-5.31525	38.97
run_8-PB2_256-276AB_289-310CDm_00617_local_refine.pdb	1	19	-5.3433	36.8
run_8-PB2_256-276AB_289-310CDm_01112_local_refine.pdb	1	5	-5.27494	19.41
run_8-PB2_256-276AB_289-310CDm_01172_local_refine.pdb	1	33	-6.43084	41.71
run_8-PB2_256-276AB_289-310CDm_01188_local_refine.pdb	1	38	-6.27138	46.12
run_8-PB2_256-276AB_289-310CDm_01198_local_refine.pdb	1	14	-5.96825	8.78
run_8-PB2_256-276AB_289-310CDm_01224_local_refine.pdb	1	18	-5.20945	46.5
run_8-PB2_256-276AB_289-310CDm_01311_local_refine.pdb	1	27	-5.67967	27.97
run_8-PB2_256-276AB_289-310CDm_01477_local_refine.pdb	1	18	-5.91519	9.07
run_8-PB2_256-276AB_289-310CDm_01591_local_refine.pdb	1	17	-6.85991	37.22
run_8-PB2_256-276AB_289-310CDm_01670_local_refine.pdb	1	13	-5.63525	25.31
run_8-PB2_256-276AB_289-310CDm_01906_local_refine.pdb	1	2	-5.38559	22.84
run_8-PB2_256-276AB_289-310CDm_02050_local_refine.pdb	1	16	-5.13251	4.4
run_8-PB2_256-276AB_289-310CDm_02169_local_refine.pdb	1	37	-6.13077	22.86
run_8-PB2_256-276AB_289-310CDm_02253_local_refine.pdb	1	18	-6.09604	37.79
run_8-PB2_256-276AB_289-310CDm_02295_local_refine.pdb	1	17	-6.39342	53.36
run_8-PB2_256-276AB_289-310CDm_02403_local_refine.pdb	1	40	-5.00882	36.37
run_8-PB2_256-276AB_289-310CDm_02525_local_refine.pdb	1	18	-6.10198	18.58
run_8-PB2_256-276AB_289-310CDm_02799_local_refine.pdb	1	22	-7.20838	36.35
run_8-PB2_256-276AB_289-310CDm_02852_local_refine.pdb	1	6	-7.34544	29.16
run_8-PB2_256-276AB_289-310CDm_02858_local_refine.pdb	1	37	-6.42806	17.49
run_8-PB2_256-276AB_289-310CDm_03058_local_refine.pdb	1	21	-5.89504	43.3
run_8-PB2_256-276AB_289-310CDm_03080_local_refine.pdb	1	27	-5.08037	45.89
run_8-PB2_256-276AB_289-310CDm_03189_local_refine.pdb	1	33	-5.90557	30.66
run_8-PB2_256-276AB_289-310CDm_03235_local_refine.pdb	1	18	-6.83559	46.89
run_8-PB2_256-276AB_289-310CDm_03298_local_refine.pdb	1	22	-6.42235	40.72
run_8-PB2_256-276AB_289-310CDm_03310_local_refine.pdb	1	14	-6.47103	47.01
run_8-PB2_256-276AB_289-310CDm_03455_local_refine.pdb	1	43	-5.62042	52.55
run_8-PB2_256-276AB_289-310CDm_03457_local_refine.pdb	1	17	-5.99576	27.94
run_8-PB2_256-276AB_289-310CDm_03729_local_refine.pdb	2	14; 18	-6.40224	44.09
run_8-PB2_256-276AB_289-310CDm_03732_local_refine.pdb	1	38	-6.09596	36.42
run_8-PB2_256-276AB_289-310CDm_03802_local_refine.pdb	1	14	-5.6373	15.79
run_8-PB2_256-276AB_289-310CDm_03806_local_refine.pdb	1	44	-5.51582	50.96
run_8-PB2_256-276AB_289-310CDm_03841_local_refine.pdb	1	41	-5.29244	36.24
run_8-PB2_256-276AB_289-310CDm_03861_local_refine.pdb	1	33	-5.57482	50.87
run_8-PB2_256-276AB_289-310CDm_03992_local_refine.pdb	1	17	-6.75926	54.71
run_8-PB2_256-276AB_289-310CDm_04188_local_refine.pdb	2	24; 40	-5.25699	48.26
run_8-PB2_256-276AB_289-310CDm_04305_local_refine.pdb	1	5	-6.08493	15.78
run_8-PB2_256-276AB_289-310CDm_04593_local_refine.pdb	1	5	-7.66073	13.44
run_8-PB2_256-276AB_289-310CDm_04603_local_refine.pdb	1	45	-5.28113	24.47
run_8-PB2_256-276AB_289-310CDm_04722_local_refine.pdb	1	13	-6.74741	16.46
run_8-PB2_256-276AB_289-310CDm_04773_local_refine.pdb	1	6	-7.87428	32.75
run_8-PB2_256-276AB_289-310CDm_04802_local_refine.pdb	1	46	-6.33074	48.3
run_8-PB2_256-276AB_289-310CDm_04850_local_refine.pdb	1	6	-6.96132	46.4
run_8-PB2_256-276AB_289-310CDm_04888_local_refine.pdb	1	6	-6.87553	36.86
run_8-PB2_256-276AB_289-310CDm_04892_local_refine.pdb	1	13	-5.75829	47.26
run_8-PB2_256-276AB_289-310CDm_04941_local_refine.pdb	1	17	-6.16345	37.2
run_8-PB2_256-276AB_289-310CDm_04964_local_refine.pdb	1	14	-6.86733	4.55
run_8-PB2_256-276AB_289-310CDm_05027_local_refine.pdb	1	6	-5.51709	47.81
run_8-PB2_256-276AB_289-310CDm_05073_local_refine.pdb	1	8	-5.94943	6.33
run_8-PB2_256-276AB_289-310CDm_05144_local_refine.pdb	2	14; 18	-7.82225	33.38
run_8-PB2_256-276AB_289-310CDm_05174_local_refine.pdb	1	18	-6.59664	54.34
run_8-PB2_256-276AB_289-310CDm_05222_local_refine.pdb	1	3	-7.48371	17.35
run_8-PB2_256-276AB_289-310CDm_05333_local_refine.pdb	1	6	-6.99257	24.71
run_8-PB2_256-276AB_289-310CDm_05344_local_refine.pdb	1	26	-6.52992	21.98
run_8-PB2_256-276AB_289-310CDm_05352_local_refine.pdb	1	40	-5.63181	45.67
run_8-PB2_256-276AB_289-310CDm_05427_local_refine.pdb	1	14	-5.37085	27.24
run_8-PB2_256-276AB_289-310CDm_05517_local_refine.pdb	1	14	-7.11969	16.32
run_8-PB2_256-276AB_289-310CDm_05629_local_refine.pdb	1	37	-6.77824	35.38
run_8-PB2_256-276AB_289-310CDm_05734_local_refine.pdb	2	13; 17	-5.26529	35.33
run_8-PB2_256-276AB_289-310CDm_05795_local_refine.pdb	1	13	-6.34165	21.08
run_8-PB2_256-276AB_289-310CDm_06138_local_refine.pdb	1	34	-6.37142	16.71
run_8-PB2_256-276AB_289-310CDm_06218_local_refine.pdb	1	14	-7.14284	9.29
run_8-PB2_256-276AB_289-310CDm_06237_local_refine.pdb	1	25	-6.34157	26.63
run_8-PB2_256-276AB_289-310CDm_06238_local_refine.pdb	2	13; 17	-5.5	29.78
run_8-PB2_256-276AB_289-310CDm_06264_local_refine.pdb	1	18	-5.11353	40.68
run_8-PB2_256-276AB_289-310CDm_06318_local_refine.pdb	1	20	-5.04571	17.96
run_8-PB2_256-276AB_289-310CDm_06490_local_refine.pdb	1	14	-5.46671	42.2
run_8-PB2_256-276AB_289-310CDm_06517_local_refine.pdb	1	14	-6.85126	34.81
run_8-PB2_256-276AB_289-310CDm_06590_local_refine.pdb	2	4; 21	-6.78921	35.56
run_8-PB2_256-276AB_289-310CDm_06671_local_refine.pdb	1	48	-6.19914	39.88
run_8-PB2_256-276AB_289-310CDm_06894_local_refine.pdb	1	14	-6.84211	41.03
run_8-PB2_256-276AB_289-310CDm_07058_local_refine.pdb	1	13	-7.2618	40.67
run_8-PB2_256-276AB_289-310CDm_07151_local_refine.pdb	1	45	-5.24084	40.92
run_8-PB2_256-276AB_289-310CDm_07217_local_refine.pdb	1	14	-6.00401	35.3
run_8-PB2_256-276AB_289-310CDm_07335_local_refine.pdb	1	13	-8.36678	42.35
run_8-PB2_256-276AB_289-310CDm_07526_local_refine.pdb	1	6	-7.17323	21.4
run_8-PB2_256-276AB_289-310CDm_07550_local_refine.pdb	1	2	-6.67865	49.69
run_8-PB2_256-276AB_289-310CDm_07734_local_refine.pdb	1	14	-6.4182	4.36
run_8-PB2_256-276AB_289-310CDm_07806_local_refine.pdb	1	13	-6.17259	47.37
run_8-PB2_256-276AB_289-310CDm_07913_local_refine.pdb	1	13	-6.33611	46.7
run_8-PB2_256-276AB_289-310CDm_07938_local_refine.pdb	1	4	-5.33016	18.67
run_8-PB2_256-276AB_289-310CDm_08077_local_refine.pdb	1	17	-6.04369	27.18
run_8-PB2_256-276AB_289-310CDm_08187_local_refine.pdb	1	38	-7.43162	33.28
run_8-PB2_256-276AB_289-310CDm_08458_local_refine.pdb	1	44	-7.21838	40.7
run_8-PB2_256-276AB_289-310CDm_08529_local_refine.pdb	1	2	-5.01279	4.13
run_8-PB2_256-276AB_289-310CDm_08554_local_refine.pdb	1	6	-5.68255	49.41
run_8-PB2_256-276AB_289-310CDm_08663_local_refine.pdb	1	13	-5.59454	11.7
run_8-PB2_256-276AB_289-310CDm_08693_local_refine.pdb	1	18	-5.83839	37.67
run_8-PB2_256-276AB_289-310CDm_08752_local_refine.pdb	1	14	-6.0006	4.79
run_8-PB2_256-276AB_289-310CDm_08840_local_refine.pdb	1	38	-6.91735	49.73
run_8-PB2_256-276AB_289-310CDm_09037_local_refine.pdb	1	33	-7.32623	49.04
run_8-PB2_256-276AB_289-310CDm_09120_local_refine.pdb	1	38	-5.53032	28.83
run_8-PB2_256-276AB_289-310CDm_09141_local_refine.pdb	1	18	-7.82377	28.71
run_8-PB2_256-276AB_289-310CDm_09358_local_refine.pdb	1	37	-5.60319	42.78
run_8-PB2_256-276AB_289-310CDm_09365_local_refine.pdb	1	13	-5.1813	5.12
run_8-PB2_256-276AB_289-310CDm_09391_local_refine.pdb	1	16	-5.30212	44.5
run_8-PB2_256-276AB_289-310CDm_09630_local_refine.pdb	1	36	-5.28171	49.18
run_8-PB2_256-276AB_289-310CDm_09668_local_refine.pdb	1	33	-6.99461	36.65
run_8-PB2_256-276AB_289-310CDm_09696_local_refine.pdb	1	5	-6.3017	34.75
run_8-PB2_256-276AB_289-310CDm_09702_local_refine.pdb	1	18	-5.45487	24.37
run_8-PB2_256-276AB_289-310CDm_09875_local_refine.pdb	1	47	-5.17375	50.02
run_8-PB2_256-276AB_289-310CDm_09994_local_refine.pdb	1	33	-6.47154	45.02
run_8-PB2_256-276AB_289-310CDm_10151_local_refine.pdb	1	25	-5.43681	43.63
run_8-PB2_256-276AB_289-310CDm_10286_local_refine.pdb	1	44	-5.03227	2.1
run_8-PB2_256-276AB_289-310CDm_10441_local_refine.pdb	2	3; 22	-6.8598	27
run_8-PB2_256-276AB_289-310CDm_10510_local_refine.pdb	1	33	-6.031	46.04
run_8-PB2_256-276AB_289-310CDm_10691_local_refine.pdb	1	14	-6.59181	38.75
run_8-PB2_256-276AB_289-310CDm_10946_local_refine.pdb	1	6	-5.8058	28.82
run_8-PB2_256-276AB_289-310CDm_10974_local_refine.pdb	1	14	-6.68093	26.83
run_8-PB2_256-276AB_289-310CDm_11048_local_refine.pdb	1	18	-6.02864	43.4
run_8-PB2_256-276AB_289-310CDm_11334_local_refine.pdb	1	27	-6.91337	51.17
run_8-PB2_256-276AB_289-310CDm_11459_local_refine.pdb	1	14	-6.99153	40.74
run_8-PB2_256-276AB_289-310CDm_11476_local_refine.pdb	1	13	-5.68423	44.17
run_8-PB2_256-276AB_289-310CDm_11623_local_refine.pdb	1	41	-5.16717	38.89
run_8-PB2_256-276AB_289-310CDm_11660_local_refine.pdb	1	48	-5.43354	46.57
run_8-PB2_256-276AB_289-310CDm_11749_local_refine.pdb	1	33	-6.47314	6.6
run_8-PB2_256-276AB_289-310CDm_11775_local_refine.pdb	1	5	-5.63464	52.94
run_8-PB2_256-276AB_289-310CDm_11786_local_refine.pdb	1	13	-6.13946	42.09
run_8-PB2_256-276AB_289-310CDm_11833_local_refine.pdb	1	6	-6.78881	21.41
run_8-PB2_256-276AB_289-310CDm_11844_local_refine.pdb	1	2	-5.3075	13.42
run_8-PB2_256-276AB_289-310CDm_12006_local_refine.pdb	1	14	-5.69077	11.23
run_8-PB2_256-276AB_289-310CDm_12197_local_refine.pdb	1	48	-5.20565	14.33
run_8-PB2_256-276AB_289-310CDm_12222_local_refine.pdb	1	42	-5.16278	25.36
run_8-PB2_256-276AB_289-310CDm_12262_local_refine.pdb	1	15	-5.03247	53.96
run_8-PB2_256-276AB_289-310CDm_12344_local_refine.pdb	1	5	-7.82079	17.34
run_8-PB2_256-276AB_289-310CDm_12424_local_refine.pdb	1	14	-5.45139	16.15
run_1-PB2_256-276AB_289-310CDm_00018_local_refine.pdb	1	13	-5.975	87.36
run_1-PB2_256-276AB_289-310CDm_00020_local_refine.pdb	1	10	-5.26412	143.29
run_1-PB2_256-276AB_289-310CDm_00051_local_refine.pdb	1	45	-5.60796	74.06
run_1-PB2_256-276AB_289-310CDm_00061_local_refine.pdb	1	13	-6.14644	87.68
run_1-PB2_256-276AB_289-310CDm_00074_local_refine.pdb	1	43	-5.41195	170.09
run_1-PB2_256-276AB_289-310CDm_00088_local_refine.pdb	1	26	-5.54649	131.22
run_1-PB2_256-276AB_289-310CDm_00090_local_refine.pdb	2	37; 48	-5.52571	153.46
run_1-PB2_256-276AB_289-310CDm_00122_local_refine.pdb	1	17	-5.41528	72.43
run_1-PB2_256-276AB_289-310CDm_00149_local_refine.pdb	1	17	-6.71906	76.14
run_1-PB2_256-276AB_289-310CDm_00153_local_refine.pdb	1	2	-5.65079	92.33
run_1-PB2_256-276AB_289-310CDm_00178_local_refine.pdb	1	28	-6.01374	66.86
run_1-PB2_256-276AB_289-310CDm_00204_local_refine.pdb	1	13	-7.41849	97.83
run_1-PB2_256-276AB_289-310CDm_00211_local_refine.pdb	1	38	-5.48517	107.03
run_1-PB2_256-276AB_289-310CDm_00308_local_refine.pdb	2	18; 41	-5.18533	69.36
run_1-PB2_256-276AB_289-310CDm_00324_local_refine.pdb	1	2	-5.39676	112.01
run_1-PB2_256-276AB_289-310CDm_00345_local_refine.pdb	1	47	-5.16307	69.66
run_1-PB2_256-276AB_289-310CDm_00353_local_refine.pdb	1	9	-5.30579	177.95
run_1-PB2_256-276AB_289-310CDm_00367_local_refine.pdb	1	10	-5.12956	99.88
run_1-PB2_256-276AB_289-310CDm_00375_local_refine.pdb	1	17	-5.36389	80.5
run_1-PB2_256-276AB_289-310CDm_00394_local_refine.pdb	1	1	-6.18902	56.07
run_1-PB2_256-276AB_289-310CDm_00401_local_refine.pdb	1	32	-5.40487	113.27
run_1-PB2_256-276AB_289-310CDm_00443_local_refine.pdb	2	25; 45	-6.35914	81.61
run_1-PB2_256-276AB_289-310CDm_00450_local_refine.pdb	1	14	-6.5866	106.82
run_1-PB2_256-276AB_289-310CDm_00515_local_refine.pdb	1	33	-5.38578	122.03
run_1-PB2_256-276AB_289-310CDm_00538_local_refine.pdb	1	18	-5.25573	130.82
run_1-PB2_256-276AB_289-310CDm_00548_local_refine.pdb	1	1	-6.99062	90.38
run_1-PB2_256-276AB_289-310CDm_00551_local_refine.pdb	1	45	-6.67213	86.56
run_1-PB2_256-276AB_289-310CDm_00573_local_refine.pdb	1	3	-5.1049	73
run_1-PB2_256-276AB_289-310CDm_00581_local_refine.pdb	1	25	-6.92576	138
run_1-PB2_256-276AB_289-310CDm_00607_local_refine.pdb	1	1	-5.31471	64.06
run_1-PB2_256-276AB_289-310CDm_00668_local_refine.pdb	1	13	-6.3617	100.06
run_1-PB2_256-276AB_289-310CDm_00677_local_refine.pdb	1	1	-6.82964	63.54
run_1-PB2_256-276AB_289-310CDm_00696_local_refine.pdb	1	17	-6.78224	62.98
run_1-PB2_256-276AB_289-310CDm_00738_local_refine.pdb	1	9	-5.31168	103.83
run_1-PB2_256-276AB_289-310CDm_00754_local_refine.pdb	1	12	-5.10681	137.01
run_1-PB2_256-276AB_289-310CDm_00759_local_refine.pdb	1	18	-5.81431	126.54
run_1-PB2_256-276AB_289-310CDm_00786_local_refine.pdb	1	3	-5.0336	120.84
run_1-PB2_256-276AB_289-310CDm_00788_local_refine.pdb	1	6	-5.5288	107.07
run_1-PB2_256-276AB_289-310CDm_00792_local_refine.pdb	1	31	-7.17531	83.32
run_1-PB2_256-276AB_289-310CDm_00801_local_refine.pdb	2	9; 37	-6.75404	141.04
run_1-PB2_256-276AB_289-310CDm_00906_local_refine.pdb	1	2	-5.3794	101.63
run_1-PB2_256-276AB_289-310CDm_00909_local_refine.pdb	1	16	-6.32241	67.82
run_1-PB2_256-276AB_289-310CDm_00916_local_refine.pdb	1	14	-7.01316	99.05
run_1-PB2_256-276AB_289-310CDm_00921_local_refine.pdb	1	29	-6.06032	121.02
run_1-PB2_256-276AB_289-310CDm_00932_local_refine.pdb	1	36	-5.05461	151.89
run_1-PB2_256-276AB_289-310CDm_00954_local_refine.pdb	1	37	-7.07326	163.82
run_1-PB2_256-276AB_289-310CDm_00962_local_refine.pdb	1	13	-5.42382	65.67
run_1-PB2_256-276AB_289-310CDm_00998_local_refine.pdb	2	6; 17	-6.12421	104.73
run_1-PB2_256-276AB_289-310CDm_01002_local_refine.pdb	1	43	-6.00756	63.16
run_1-PB2_256-276AB_289-310CDm_01030_local_refine.pdb	1	6	-6.689	65.15
run_1-PB2_256-276AB_289-310CDm_01073_local_refine.pdb	1	21	-5.59522	165.73
run_1-PB2_256-276AB_289-310CDm_01137_local_refine.pdb	1	22	-6.51105	137.3
run_1-PB2_256-276AB_289-310CDm_01175_local_refine.pdb	1	13	-5.80028	100.3
run_1-PB2_256-276AB_289-310CDm_01178_local_refine.pdb	1	18	-5.21296	118.64
run_1-PB2_256-276AB_289-310CDm_01199_local_refine.pdb	1	43	-5.52261	74.11
run_1-PB2_256-276AB_289-310CDm_01211_local_refine.pdb	1	5	-5.03942	103.03
run_1-PB2_256-276AB_289-310CDm_01214_local_refine.pdb	1	10	-7.42311	159.32
run_1-PB2_256-276AB_289-310CDm_01229_local_refine.pdb	1	12	-5.14654	125.42
run_1-PB2_256-276AB_289-310CDm_01231_local_refine.pdb	1	19	-5.21227	89.26
run_1-PB2_256-276AB_289-310CDm_01240_local_refine.pdb	1	13	-6.78204	83.97
run_1-PB2_256-276AB_289-310CDm_01250_local_refine.pdb	1	17	-7.9249	87.74
run_1-PB2_256-276AB_289-310CDm_01253_local_refine.pdb	1	46	-5.87679	97.33
run_1-PB2_256-276AB_289-310CDm_01257_local_refine.pdb	1	23	-5.04404	166.17
run_1-PB2_256-276AB_289-310CDm_01262_local_refine.pdb	2	18; 26	-5.80954	58.4
run_1-PB2_256-276AB_289-310CDm_01273_local_refine.pdb	1	12	-5.39467	125.9
run_1-PB2_256-276AB_289-310CDm_01298_local_refine.pdb	1	13	-7.71683	87.31
run_1-PB2_256-276AB_289-310CDm_01307_local_refine.pdb	1	46	-6.37488	157.53
run_1-PB2_256-276AB_289-310CDm_01330_local_refine.pdb	2	14; 18	-7.72534	90.27
run_1-PB2_256-276AB_289-310CDm_01357_local_refine.pdb	1	36	-5.28782	97.99
run_1-PB2_256-276AB_289-310CDm_01362_local_refine.pdb	1	10	-7.15273	132.76
run_1-PB2_256-276AB_289-310CDm_01367_local_refine.pdb	1	1	-5.80124	170.44
run_1-PB2_256-276AB_289-310CDm_01371_local_refine.pdb	1	14	-5.31291	161.5
run_1-PB2_256-276AB_289-310CDm_01421_local_refine.pdb	1	14	-5.65839	138.64
run_1-PB2_256-276AB_289-310CDm_01464_local_refine.pdb	2	12; 42	-5.24498	147.07
run_1-PB2_256-276AB_289-310CDm_01471_local_refine.pdb	1	9	-6.00695	125.47
run_1-PB2_256-276AB_289-310CDm_01496_local_refine.pdb	1	13	-6.61905	154.65
run_1-PB2_256-276AB_289-310CDm_01516_local_refine.pdb	1	2	-5.41084	116.23
run_1-PB2_256-276AB_289-310CDm_01535_local_refine.pdb	1	41	-5.57002	159.03
run_1-PB2_256-276AB_289-310CDm_01539_local_refine.pdb	1	14	-6.01717	71.42
run_1-PB2_256-276AB_289-310CDm_01551_local_refine.pdb	1	21	-5.71851	122.09
run_1-PB2_256-276AB_289-310CDm_01564_local_refine.pdb	1	17	-6.25732	60.32
run_1-PB2_256-276AB_289-310CDm_01571_local_refine.pdb	1	22	-5.65057	76.04
run_1-PB2_256-276AB_289-310CDm_01585_local_refine.pdb	1	47	-5.05526	146.46
run_1-PB2_256-276AB_289-310CDm_01604_local_refine.pdb	1	17	-7.18666	136.27
run_1-PB2_256-276AB_289-310CDm_01625_local_refine.pdb	1	10	-8.57623	84.41
run_1-PB2_256-276AB_289-310CDm_01628_local_refine.pdb	1	18	-6.52086	56.68
run_1-PB2_256-276AB_289-310CDm_01669_local_refine.pdb	1	13	-5.16556	98.9
run_1-PB2_256-276AB_289-310CDm_01673_local_refine.pdb	1	23	-5.58995	105.13
run_1-PB2_256-276AB_289-310CDm_01681_local_refine.pdb	2	37; 48	-8.13103	162.68
run_1-PB2_256-276AB_289-310CDm_01696_local_refine.pdb	1	10	-5.62639	129.45
run_1-PB2_256-276AB_289-310CDm_01729_local_refine.pdb	1	37	-5.25626	152.34
run_1-PB2_256-276AB_289-310CDm_01743_local_refine.pdb	1	4	-5.92814	81.32
run_1-PB2_256-276AB_289-310CDm_01797_local_refine.pdb	1	44	-6.57921	159.12
run_1-PB2_256-276AB_289-310CDm_01813_local_refine.pdb	1	42	-5.94496	136.5
run_1-PB2_256-276AB_289-310CDm_01842_local_refine.pdb	1	22	-5.79957	82.92
run_1-PB2_256-276AB_289-310CDm_01861_local_refine.pdb	2	8; 41	-5.41146	88.44
run_1-PB2_256-276AB_289-310CDm_01898_local_refine.pdb	1	14	-6.08017	165.74
run_1-PB2_256-276AB_289-310CDm_01904_local_refine.pdb	1	37	-5.41701	130.13
run_1-PB2_256-276AB_289-310CDm_01954_local_refine.pdb	1	48	-5.88446	103.28
run_1-PB2_256-276AB_289-310CDm_01968_local_refine.pdb	1	44	-5.48156	127.74
run_1-PB2_256-276AB_289-310CDm_01978_local_refine.pdb	1	36	-5.02231	75.41
run_1-PB2_256-276AB_289-310CDm_01988_local_refine.pdb	1	21	-7.28994	153.18
run_1-PB2_256-276AB_289-310CDm_02032_local_refine.pdb	1	47	-5.11547	72.9
run_1-PB2_256-276AB_289-310CDm_02036_local_refine.pdb	2	10; 20	-5.24293	95.71
run_1-PB2_256-276AB_289-310CDm_02077_local_refine.pdb	1	34	-6.57833	70.13
run_1-PB2_256-276AB_289-310CDm_02082_local_refine.pdb	1	22	-6.84038	76.04
run_1-PB2_256-276AB_289-310CDm_02115_local_refine.pdb	1	22	-5.96475	131.96
run_1-PB2_256-276AB_289-310CDm_02129_local_refine.pdb	1	6	-5.82513	86.45
run_1-PB2_256-276AB_289-310CDm_02165_local_refine.pdb	1	48	-6.11839	161.77
run_1-PB2_256-276AB_289-310CDm_02172_local_refine.pdb	1	46	-5.17402	90.16
run_1-PB2_256-276AB_289-310CDm_02215_local_refine.pdb	1	29	-5.84292	131.54
run_1-PB2_256-276AB_289-310CDm_02216_local_refine.pdb	1	16	-5.74683	103.93
run_1-PB2_256-276AB_289-310CDm_02222_local_refine.pdb	1	17	-6.55461	113.14
run_1-PB2_256-276AB_289-310CDm_02225_local_refine.pdb	1	4	-5.01804	105.88
run_1-PB2_256-276AB_289-310CDm_02246_local_refine.pdb	1	38	-6.58584	143.63
run_1-PB2_256-276AB_289-310CDm_02272_local_refine.pdb	1	42	-5.81105	144.68
run_1-PB2_256-276AB_289-310CDm_02273_local_refine.pdb	1	16	-5.62588	77.4
run_1-PB2_256-276AB_289-310CDm_02290_local_refine.pdb	1	13	-6.00184	82.18
run_1-PB2_256-276AB_289-310CDm_02342_local_refine.pdb	1	1	-5.35549	59.88
run_1-PB2_256-276AB_289-310CDm_02347_local_refine.pdb	1	22	-6.37627	167.06
run_1-PB2_256-276AB_289-310CDm_02385_local_refine.pdb	1	28	-5.16299	137.89
run_1-PB2_256-276AB_289-310CDm_02386_local_refine.pdb	1	14	-6.80549	74.29
run_1-PB2_256-276AB_289-310CDm_02398_local_refine.pdb	1	47	-5.01784	114.86
run_1-PB2_256-276AB_289-310CDm_02415_local_refine.pdb	1	26	-6.03993	86.27
run_1-PB2_256-276AB_289-310CDm_02472_local_refine.pdb	1	13	-6.14561	172.67
run_1-PB2_256-276AB_289-310CDm_02491_local_refine.pdb	1	20	-5.37489	88.43
run_1-PB2_256-276AB_289-310CDm_02533_local_refine.pdb	1	17	-6.61835	60.16
run_1-PB2_256-276AB_289-310CDm_02578_local_refine.pdb	1	38	-7.1895	152.17
run_1-PB2_256-276AB_289-310CDm_02610_local_refine.pdb	1	4	-6.11281	174.85
run_1-PB2_256-276AB_289-310CDm_02644_local_refine.pdb	1	33	-5.44165	80.2
run_1-PB2_256-276AB_289-310CDm_02680_local_refine.pdb	1	20	-5.09273	99.14
run_1-PB2_256-276AB_289-310CDm_02700_local_refine.pdb	1	18	-5.95472	91.46
run_1-PB2_256-276AB_289-310CDm_02709_local_refine.pdb	1	48	-5.5372	63.42
run_1-PB2_256-276AB_289-310CDm_02722_local_refine.pdb	1	2	-6.426	159.74
run_1-PB2_256-276AB_289-310CDm_02761_local_refine.pdb	1	44	-6.02048	114.12
run_1-PB2_256-276AB_289-310CDm_02786_local_refine.pdb	2	6; 18	-6.51422	102.72
run_1-PB2_256-276AB_289-310CDm_02803_local_refine.pdb	1	37	-5.75094	125.24
run_1-PB2_256-276AB_289-310CDm_02820_local_refine.pdb	1	48	-5.23676	57.98
run_1-PB2_256-276AB_289-310CDm_02830_local_refine.pdb	1	37	-5.21262	171.08
run_1-PB2_256-276AB_289-310CDm_02832_local_refine.pdb	1	14	-5.74045	90.48
run_1-PB2_256-276AB_289-310CDm_02870_local_refine.pdb	1	15	-6.36516	148.55
run_1-PB2_256-276AB_289-310CDm_02879_local_refine.pdb	1	14	-6.61911	126.2
run_1-PB2_256-276AB_289-310CDm_02894_local_refine.pdb	1	16	-5.10337	170.79
run_1-PB2_256-276AB_289-310CDm_02905_local_refine.pdb	1	48	-6.01221	133.37
run_1-PB2_256-276AB_289-310CDm_02914_local_refine.pdb	1	34	-6.15067	103.02
run_1-PB2_256-276AB_289-310CDm_02916_local_refine.pdb	1	21	-7.44793	86.7
run_1-PB2_256-276AB_289-310CDm_02947_local_refine.pdb	1	5	-6.55357	136.19
run_1-PB2_256-276AB_289-310CDm_02950_local_refine.pdb	2	15; 48	-5.04279	107.38
run_1-PB2_256-276AB_289-310CDm_02984_local_refine.pdb	1	22	-7.99927	88.58
run_1-PB2_256-276AB_289-310CDm_02986_local_refine.pdb	1	17	-5.21767	161.79
run_1-PB2_256-276AB_289-310CDm_03016_local_refine.pdb	1	37	-5.95465	152.94
run_1-PB2_256-276AB_289-310CDm_03029_local_refine.pdb	1	18	-6.04211	101.52
run_1-PB2_256-276AB_289-310CDm_03039_local_refine.pdb	1	45	-5.08992	108.96
run_1-PB2_256-276AB_289-310CDm_03050_local_refine.pdb	1	1	-6.49257	96.26
run_1-PB2_256-276AB_289-310CDm_03056_local_refine.pdb	1	14	-6.01069	106.38
run_1-PB2_256-276AB_289-310CDm_03066_local_refine.pdb	1	11	-5.33219	127.4
run_1-PB2_256-276AB_289-310CDm_03096_local_refine.pdb	1	14	-6.91181	115.75
run_1-PB2_256-276AB_289-310CDm_03139_local_refine.pdb	1	9	-5.36117	84.17
run_1-PB2_256-276AB_289-310CDm_03152_local_refine.pdb	1	43	-6.52618	59.52
run_1-PB2_256-276AB_289-310CDm_03157_local_refine.pdb	2	10; 44	-6.25341	173.64
run_1-PB2_256-276AB_289-310CDm_03165_local_refine.pdb	1	17	-7.01643	99.39
run_1-PB2_256-276AB_289-310CDm_03181_local_refine.pdb	1	14	-6.63717	156.16
run_1-PB2_256-276AB_289-310CDm_03191_local_refine.pdb	1	4	-5.87098	82.87
run_1-PB2_256-276AB_289-310CDm_03268_local_refine.pdb	1	18	-6.63336	153.48
run_1-PB2_256-276AB_289-310CDm_03270_local_refine.pdb	1	6	-5.18823	136.78
run_1-PB2_256-276AB_289-310CDm_03327_local_refine.pdb	1	14	-5.34619	71.53
run_1-PB2_256-276AB_289-310CDm_03333_local_refine.pdb	1	45	-6.70215	94.35
run_1-PB2_256-276AB_289-310CDm_03352_local_refine.pdb	2	10; 38	-5.99942	106.55
run_1-PB2_256-276AB_289-310CDm_03385_local_refine.pdb	1	22	-5.41277	141.56
run_1-PB2_256-276AB_289-310CDm_03459_local_refine.pdb	1	16	-5.36891	122.23
run_1-PB2_256-276AB_289-310CDm_03464_local_refine.pdb	1	13	-5.83885	98.36
run_1-PB2_256-276AB_289-310CDm_03475_local_refine.pdb	1	33	-6.45717	134.79
run_1-PB2_256-276AB_289-310CDm_03495_local_refine.pdb	1	22	-6.55562	82.92
run_1-PB2_256-276AB_289-310CDm_03521_local_refine.pdb	1	14	-5.98103	132.78
run_1-PB2_256-276AB_289-310CDm_03586_local_refine.pdb	1	10	-5.59463	94.31
run_1-PB2_256-276AB_289-310CDm_03632_local_refine.pdb	1	22	-6.54583	134.11
run_1-PB2_256-276AB_289-310CDm_03671_local_refine.pdb	1	43	-5.5383	60.38
run_1-PB2_256-276AB_289-310CDm_03694_local_refine.pdb	1	21	-8.12953	176.02
run_1-PB2_256-276AB_289-310CDm_03731_local_refine.pdb	1	48	-5.55469	85.66
run_1-PB2_256-276AB_289-310CDm_03733_local_refine.pdb	2	2; 28	-5.31733	108.56
run_1-PB2_256-276AB_289-310CDm_03739_local_refine.pdb	1	43	-5.22654	92.19
run_1-PB2_256-276AB_289-310CDm_03788_local_refine.pdb	1	18	-6.44667	79.43
run_1-PB2_256-276AB_289-310CDm_03840_local_refine.pdb	1	37	-6.31735	146.57
run_1-PB2_256-276AB_289-310CDm_03873_local_refine.pdb	1	9	-7.33761	162.95
run_1-PB2_256-276AB_289-310CDm_03905_local_refine.pdb	1	16	-6.69495	59.03
run_1-PB2_256-276AB_289-310CDm_03914_local_refine.pdb	1	29	-6.56922	130.11
run_1-PB2_256-276AB_289-310CDm_03949_local_refine.pdb	1	33	-5.96352	99.42
run_1-PB2_256-276AB_289-310CDm_03972_local_refine.pdb	1	17	-6.55529	92.3
run_1-PB2_256-276AB_289-310CDm_03975_local_refine.pdb	1	14	-6.67989	85.65
run_1-PB2_256-276AB_289-310CDm_04024_local_refine.pdb	1	33	-5.3975	95.18
run_1-PB2_256-276AB_289-310CDm_04027_local_refine.pdb	1	37	-6.42558	135.97
run_1-PB2_256-276AB_289-310CDm_04043_local_refine.pdb	1	5	-5.30919	90.02
run_1-PB2_256-276AB_289-310CDm_04048_local_refine.pdb	1	3	-5.59821	101.44
run_1-PB2_256-276AB_289-310CDm_04118_local_refine.pdb	1	22	-5.75377	89.89
run_1-PB2_256-276AB_289-310CDm_04184_local_refine.pdb	2	13; 17	-5.07453	163.52
run_1-PB2_256-276AB_289-310CDm_04240_local_refine.pdb	1	46	-6.2973	73.38
run_1-PB2_256-276AB_289-310CDm_04306_local_refine.pdb	1	13	-5.55284	80.16
run_1-PB2_256-276AB_289-310CDm_04315_local_refine.pdb	1	38	-6.68365	106.81
run_1-PB2_256-276AB_289-310CDm_04329_local_refine.pdb	1	27	-5.85817	77.47
run_1-PB2_256-276AB_289-310CDm_04397_local_refine.pdb	1	14	-5.17749	148.7
run_1-PB2_256-276AB_289-310CDm_04412_local_refine.pdb	1	9	-5.63709	86.39
run_1-PB2_256-276AB_289-310CDm_04431_local_refine.pdb	1	39	-5.08083	142.07
run_1-PB2_256-276AB_289-310CDm_04452_local_refine.pdb	1	11	-5.17679	134.56
run_1-PB2_256-276AB_289-310CDm_04471_local_refine.pdb	1	5	-5.88145	87.78
run_1-PB2_256-276AB_289-310CDm_04480_local_refine.pdb	1	42	-5.5465	162.38
run_1-PB2_256-276AB_289-310CDm_04486_local_refine.pdb	1	18	-6.52053	152.13
run_1-PB2_256-276AB_289-310CDm_04501_local_refine.pdb	1	9	-5.47653	68.63
run_1-PB2_256-276AB_289-310CDm_04537_local_refine.pdb	1	8	-5.5239	88.12
run_1-PB2_256-276AB_289-310CDm_04539_local_refine.pdb	1	38	-5.55128	161.11
run_1-PB2_256-276AB_289-310CDm_04560_local_refine.pdb	1	22	-7.77918	153.54
run_1-PB2_256-276AB_289-310CDm_04570_local_refine.pdb	1	1	-5.15778	135.84
run_1-PB2_256-276AB_289-310CDm_04599_local_refine.pdb	1	47	-5.21823	126.43
run_1-PB2_256-276AB_289-310CDm_04634_local_refine.pdb	1	6	-6.33144	117
run_1-PB2_256-276AB_289-310CDm_04658_local_refine.pdb	1	16	-5.3787	170.81
run_1-PB2_256-276AB_289-310CDm_04660_local_refine.pdb	1	6	-6.90726	89.88
run_1-PB2_256-276AB_289-310CDm_04753_local_refine.pdb	1	33	-5.23992	89.03
run_1-PB2_256-276AB_289-310CDm_04796_local_refine.pdb	1	13	-5.92125	121.09
run_1-PB2_256-276AB_289-310CDm_04797_local_refine.pdb	1	8	-5.21893	101.23
run_1-PB2_256-276AB_289-310CDm_04817_local_refine.pdb	1	40	-5.01123	147.79
run_1-PB2_256-276AB_289-310CDm_04823_local_refine.pdb	1	34	-6.67177	141.48
run_1-PB2_256-276AB_289-310CDm_04828_local_refine.pdb	1	4	-5.2886	78.16
run_1-PB2_256-276AB_289-310CDm_04836_local_refine.pdb	1	43	-5.44483	96.96
run_1-PB2_256-276AB_289-310CDm_04840_local_refine.pdb	1	9	-7.1609	175.85
run_1-PB2_256-276AB_289-310CDm_04869_local_refine.pdb	2	2; 37	-6.74342	100.55
run_1-PB2_256-276AB_289-310CDm_04874_local_refine.pdb	1	14	-7.16169	111.01
run_1-PB2_256-276AB_289-310CDm_04880_local_refine.pdb	1	42	-5.30001	63.27
run_1-PB2_256-276AB_289-310CDm_04934_local_refine.pdb	1	13	-7.01261	67.81
run_1-PB2_256-276AB_289-310CDm_04952_local_refine.pdb	1	19	-5.36118	148.42
run_1-PB2_256-276AB_289-310CDm_04959_local_refine.pdb	1	16	-6.20135	93.57
run_1-PB2_256-276AB_289-310CDm_04982_local_refine.pdb	1	5	-6.46976	106.27
run_1-PB2_256-276AB_289-310CDm_04998_local_refine.pdb	1	39	-5.24531	65.59
run_1-PB2_256-276AB_289-310CDm_05008_local_refine.pdb	1	37	-5.49448	86.53
run_1-PB2_256-276AB_289-310CDm_05019_local_refine.pdb	1	14	-5.5869	150.14
run_1-PB2_256-276AB_289-310CDm_05021_local_refine.pdb	1	37	-7.04902	154.34
run_1-PB2_256-276AB_289-310CDm_05028_local_refine.pdb	1	2	-5.11436	84.09
run_1-PB2_256-276AB_289-310CDm_05067_local_refine.pdb	1	6	-5.37872	71.31
run_1-PB2_256-276AB_289-310CDm_05116_local_refine.pdb	2	9; 43	-6.20408	150.04
run_1-PB2_256-276AB_289-310CDm_05142_local_refine.pdb	1	10	-6.61121	174.39
run_1-PB2_256-276AB_289-310CDm_05150_local_refine.pdb	1	15	-5.4912	63.8
run_1-PB2_256-276AB_289-310CDm_05181_local_refine.pdb	1	30	-5.89464	81.22
run_1-PB2_256-276AB_289-310CDm_05217_local_refine.pdb	1	47	-5.86918	110.26
run_1-PB2_256-276AB_289-310CDm_05231_local_refine.pdb	2	14; 34	-6.48725	133.75
run_1-PB2_256-276AB_289-310CDm_05246_local_refine.pdb	1	30	-5.90079	110.9
run_1-PB2_256-276AB_289-310CDm_05274_local_refine.pdb	1	17	-7.19152	142.58
run_1-PB2_256-276AB_289-310CDm_05291_local_refine.pdb	2	6; 14	-5.71961	67.27
run_1-PB2_256-276AB_289-310CDm_05304_local_refine.pdb	1	4	-7.6365	102.14
run_1-PB2_256-276AB_289-310CDm_05307_local_refine.pdb	2	15; 19	-5.16421	142.36
run_1-PB2_256-276AB_289-310CDm_05309_local_refine.pdb	1	5	-6.96278	82.24
run_1-PB2_256-276AB_289-310CDm_05361_local_refine.pdb	1	37	-6.06446	129.57
run_1-PB2_256-276AB_289-310CDm_05379_local_refine.pdb	1	14	-5.46702	129.01
run_1-PB2_256-276AB_289-310CDm_05409_local_refine.pdb	2	38; 47	-8.57199	158.48
run_1-PB2_256-276AB_289-310CDm_05411_local_refine.pdb	1	17	-6.20816	128.99
run_1-PB2_256-276AB_289-310CDm_05414_local_refine.pdb	1	6	-5.76433	105.61
run_1-PB2_256-276AB_289-310CDm_05438_local_refine.pdb	1	6	-5.37012	98.73
run_1-PB2_256-276AB_289-310CDm_05459_local_refine.pdb	1	5	-5.71522	84.42
run_1-PB2_256-276AB_289-310CDm_05497_local_refine.pdb	1	38	-7.62991	153.24
run_1-PB2_256-276AB_289-310CDm_05504_local_refine.pdb	1	14	-5.85279	57.92
run_1-PB2_256-276AB_289-310CDm_05546_local_refine.pdb	1	13	-6.0237	56.65
run_1-PB2_256-276AB_289-310CDm_05575_local_refine.pdb	1	14	-5.03561	58.87
run_1-PB2_256-276AB_289-310CDm_05576_local_refine.pdb	1	37	-5.8288	143.4
run_1-PB2_256-276AB_289-310CDm_05610_local_refine.pdb	1	18	-5.87049	91.81
run_1-PB2_256-276AB_289-310CDm_05620_local_refine.pdb	1	43	-6.38879	119.95
run_1-PB2_256-276AB_289-310CDm_05633_local_refine.pdb	1	14	-7.35168	167.92
run_1-PB2_256-276AB_289-310CDm_05684_local_refine.pdb	2	13; 17	-5.80502	102.36
run_1-PB2_256-276AB_289-310CDm_05699_local_refine.pdb	1	39	-5.44555	106.55
run_1-PB2_256-276AB_289-310CDm_05736_local_refine.pdb	1	13	-6.02603	66.52
run_1-PB2_256-276AB_289-310CDm_05767_local_refine.pdb	1	18	-5.70751	112.73
run_1-PB2_256-276AB_289-310CDm_05772_local_refine.pdb	1	18	-6.46829	124.07
run_1-PB2_256-276AB_289-310CDm_05793_local_refine.pdb	1	22	-6.75788	124.21
run_1-PB2_256-276AB_289-310CDm_05817_local_refine.pdb	1	42	-5.99942	102.29
run_1-PB2_256-276AB_289-310CDm_05823_local_refine.pdb	2	17; 42	-5.08962	107.97
run_1-PB2_256-276AB_289-310CDm_05845_local_refine.pdb	1	13	-5.58684	96.34
run_1-PB2_256-276AB_289-310CDm_05847_local_refine.pdb	2	10; 38	-6.50294	129.41
run_1-PB2_256-276AB_289-310CDm_05879_local_refine.pdb	1	2	-5.91178	127.63
run_1-PB2_256-276AB_289-310CDm_05897_local_refine.pdb	1	14	-6.32099	93.93
run_1-PB2_256-276AB_289-310CDm_05904_local_refine.pdb	1	9	-6.10387	151.14
run_1-PB2_256-276AB_289-310CDm_05910_local_refine.pdb	1	21	-6.17071	63.68
run_1-PB2_256-276AB_289-310CDm_05949_local_refine.pdb	1	15	-7.27471	55.71
run_1-PB2_256-276AB_289-310CDm_06029_local_refine.pdb	1	13	-5.71451	169.36
run_1-PB2_256-276AB_289-310CDm_06030_local_refine.pdb	1	48	-5.15413	162.48
run_1-PB2_256-276AB_289-310CDm_06091_local_refine.pdb	1	37	-6.4409	99.62
run_1-PB2_256-276AB_289-310CDm_06103_local_refine.pdb	1	31	-5.55064	171.04
run_1-PB2_256-276AB_289-310CDm_06110_local_refine.pdb	1	42	-5.01967	93.43
run_1-PB2_256-276AB_289-310CDm_06151_local_refine.pdb	1	14	-6.59796	87.67
run_1-PB2_256-276AB_289-310CDm_06168_local_refine.pdb	1	6	-5.59106	55.88
run_1-PB2_256-276AB_289-310CDm_06169_local_refine.pdb	1	19	-5.20506	78.4
run_1-PB2_256-276AB_289-310CDm_06178_local_refine.pdb	1	18	-6.22442	170.69
run_1-PB2_256-276AB_289-310CDm_06185_local_refine.pdb	1	14	-6.40914	88.39
run_1-PB2_256-276AB_289-310CDm_06188_local_refine.pdb	1	42	-6.7006	126.84
run_1-PB2_256-276AB_289-310CDm_06216_local_refine.pdb	1	3	-5.1934	91.94
run_1-PB2_256-276AB_289-310CDm_06262_local_refine.pdb	1	17	-6.13716	71.59
run_1-PB2_256-276AB_289-310CDm_06269_local_refine.pdb	2	2; 28	-5.87067	78.67
run_1-PB2_256-276AB_289-310CDm_06293_local_refine.pdb	1	1	-5.02438	123.77
run_1-PB2_256-276AB_289-310CDm_06296_local_refine.pdb	1	41	-6.14734	96.02
run_1-PB2_256-276AB_289-310CDm_06308_local_refine.pdb	1	41	-6.24503	151.23
run_1-PB2_256-276AB_289-310CDm_06337_local_refine.pdb	1	13	-5.07934	78.95
run_1-PB2_256-276AB_289-310CDm_06391_local_refine.pdb	1	18	-5.68147	81.67
run_1-PB2_256-276AB_289-310CDm_06403_local_refine.pdb	1	22	-7.0287	130.46
run_1-PB2_256-276AB_289-310CDm_06426_local_refine.pdb	1	17	-6.70478	168.19
run_1-PB2_256-276AB_289-310CDm_06474_local_refine.pdb	1	13	-6.14023	81.49
run_1-PB2_256-276AB_289-310CDm_06539_local_refine.pdb	1	2	-5.22687	59.6
run_1-PB2_256-276AB_289-310CDm_06547_local_refine.pdb	1	10	-5.3125	118.44
run_1-PB2_256-276AB_289-310CDm_06551_local_refine.pdb	1	13	-6.10862	66.45
run_1-PB2_256-276AB_289-310CDm_06566_local_refine.pdb	1	38	-6.08044	81.55
run_1-PB2_256-276AB_289-310CDm_06574_local_refine.pdb	1	17	-5.31082	72.35
run_1-PB2_256-276AB_289-310CDm_06638_local_refine.pdb	2	13; 17	-5.1338	80.71
run_1-PB2_256-276AB_289-310CDm_06647_local_refine.pdb	1	29	-6.79747	75.54
run_1-PB2_256-276AB_289-310CDm_06669_local_refine.pdb	1	34	-5.46292	97.88
run_1-PB2_256-276AB_289-310CDm_06674_local_refine.pdb	1	13	-7.44323	80.31
run_1-PB2_256-276AB_289-310CDm_06708_local_refine.pdb	1	11	-5.01817	58.78
run_1-PB2_256-276AB_289-310CDm_06749_local_refine.pdb	1	6	-7.36869	60.32
run_1-PB2_256-276AB_289-310CDm_06770_local_refine.pdb	1	9	-5.14409	63.56
run_1-PB2_256-276AB_289-310CDm_06783_local_refine.pdb	1	34	-6.03839	123.86
run_1-PB2_256-276AB_289-310CDm_06787_local_refine.pdb	1	38	-6.26584	120.92
run_1-PB2_256-276AB_289-310CDm_06795_local_refine.pdb	1	46	-6.49634	160.61
run_1-PB2_256-276AB_289-310CDm_06815_local_refine.pdb	1	47	-5.40489	139.36
run_1-PB2_256-276AB_289-310CDm_06820_local_refine.pdb	1	2	-7.22664	70.75
run_1-PB2_256-276AB_289-310CDm_06835_local_refine.pdb	1	48	-5.23126	64.44
run_1-PB2_256-276AB_289-310CDm_06844_local_refine.pdb	1	13	-5.29551	90.61
run_1-PB2_256-276AB_289-310CDm_06850_local_refine.pdb	1	42	-6.78044	105.88
run_1-PB2_256-276AB_289-310CDm_06854_local_refine.pdb	2	14; 18	-5.90088	128.26
run_1-PB2_256-276AB_289-310CDm_06868_local_refine.pdb	1	30	-5.69173	123.38
run_1-PB2_256-276AB_289-310CDm_06891_local_refine.pdb	1	16	-5.36104	89.46
run_1-PB2_256-276AB_289-310CDm_06899_local_refine.pdb	1	14	-5.17883	81.74
run_1-PB2_256-276AB_289-310CDm_06905_local_refine.pdb	2	6; 14	-5.63817	104.41
run_1-PB2_256-276AB_289-310CDm_06921_local_refine.pdb	1	22	-6.05588	174.17
run_1-PB2_256-276AB_289-310CDm_06933_local_refine.pdb	1	16	-5.70774	92.82
run_1-PB2_256-276AB_289-310CDm_06945_local_refine.pdb	1	43	-5.07186	162.98
run_1-PB2_256-276AB_289-310CDm_06976_local_refine.pdb	2	1; 33	-5.96499	117.6
run_1-PB2_256-276AB_289-310CDm_06987_local_refine.pdb	1	13	-7.23999	88.43
run_1-PB2_256-276AB_289-310CDm_07001_local_refine.pdb	1	38	-7.38696	140.72
run_1-PB2_256-276AB_289-310CDm_07033_local_refine.pdb	2	1; 38	-6.77795	106.13
run_1-PB2_256-276AB_289-310CDm_07052_local_refine.pdb	1	17	-8.0387	63.05
run_1-PB2_256-276AB_289-310CDm_07054_local_refine.pdb	1	5	-5.1924	94.41
run_1-PB2_256-276AB_289-310CDm_07055_local_refine.pdb	1	35	-5.50378	91.07
run_1-PB2_256-276AB_289-310CDm_07074_local_refine.pdb	1	38	-6.05463	93.89
run_1-PB2_256-276AB_289-310CDm_07092_local_refine.pdb	1	18	-7.01612	77.25
run_1-PB2_256-276AB_289-310CDm_07105_local_refine.pdb	1	6	-6.30661	58.46
run_1-PB2_256-276AB_289-310CDm_07184_local_refine.pdb	1	17	-5.71734	69.19
run_1-PB2_256-276AB_289-310CDm_07195_local_refine.pdb	1	17	-6.15021	78.65
run_1-PB2_256-276AB_289-310CDm_07216_local_refine.pdb	1	3	-5.55255	122.43
run_1-PB2_256-276AB_289-310CDm_07239_local_refine.pdb	1	37	-5.95272	101.01
run_1-PB2_256-276AB_289-310CDm_07242_local_refine.pdb	1	28	-5.1805	95.09
run_1-PB2_256-276AB_289-310CDm_07261_local_refine.pdb	1	21	-5.49863	80.18
run_1-PB2_256-276AB_289-310CDm_07269_local_refine.pdb	1	46	-5.63381	130.77
run_1-PB2_256-276AB_289-310CDm_07276_local_refine.pdb	1	46	-5.30641	166.81
run_1-PB2_256-276AB_289-310CDm_07282_local_refine.pdb	1	33	-5.40798	116.72
run_1-PB2_256-276AB_289-310CDm_07348_local_refine.pdb	1	42	-7.45362	136.79
run_1-PB2_256-276AB_289-310CDm_07357_local_refine.pdb	1	30	-6.01794	76.66
run_1-PB2_256-276AB_289-310CDm_07372_local_refine.pdb	1	46	-6.98152	132.04
run_1-PB2_256-276AB_289-310CDm_07443_local_refine.pdb	1	12	-6.40089	112.38
run_1-PB2_256-276AB_289-310CDm_07446_local_refine.pdb	1	14	-6.63174	103.36
run_1-PB2_256-276AB_289-310CDm_07447_local_refine.pdb	1	6	-6.86543	77.08
run_1-PB2_256-276AB_289-310CDm_07451_local_refine.pdb	1	5	-6.29824	114.07
run_1-PB2_256-276AB_289-310CDm_07457_local_refine.pdb	2	15; 48	-5.36054	120.88
run_1-PB2_256-276AB_289-310CDm_07465_local_refine.pdb	1	10	-6.35836	145.88
run_1-PB2_256-276AB_289-310CDm_07478_local_refine.pdb	1	30	-5.84586	151.43
run_1-PB2_256-276AB_289-310CDm_07482_local_refine.pdb	1	18	-5.61074	131
run_1-PB2_256-276AB_289-310CDm_07547_local_refine.pdb	1	29	-6.37015	127.99
run_1-PB2_256-276AB_289-310CDm_07555_local_refine.pdb	1	14	-7.03749	88.1
run_1-PB2_256-276AB_289-310CDm_07557_local_refine.pdb	1	13	-6.0262	95.6
run_1-PB2_256-276AB_289-310CDm_07619_local_refine.pdb	1	18	-6.77754	134.03
run_1-PB2_256-276AB_289-310CDm_07626_local_refine.pdb	1	22	-5.60123	78.57
run_1-PB2_256-276AB_289-310CDm_07644_local_refine.pdb	1	37	-5.31734	132.21
run_1-PB2_256-276AB_289-310CDm_07645_local_refine.pdb	2	38; 47	-6.335	151.6
run_1-PB2_256-276AB_289-310CDm_07652_local_refine.pdb	1	29	-5.47859	92.03
run_1-PB2_256-276AB_289-310CDm_07661_local_refine.pdb	1	11	-5.2297	111.71
run_1-PB2_256-276AB_289-310CDm_07663_local_refine.pdb	1	18	-5.93366	123.5
run_1-PB2_256-276AB_289-310CDm_07669_local_refine.pdb	1	38	-6.03428	125.07
run_1-PB2_256-276AB_289-310CDm_07679_local_refine.pdb	2	6; 14	-5.63293	97.11
run_1-PB2_256-276AB_289-310CDm_07684_local_refine.pdb	1	48	-5.59341	128.16
run_1-PB2_256-276AB_289-310CDm_07742_local_refine.pdb	1	44	-6.90238	107.03
run_1-PB2_256-276AB_289-310CDm_07758_local_refine.pdb	1	5	-5.68655	57.47
run_1-PB2_256-276AB_289-310CDm_07782_local_refine.pdb	1	18	-5.69409	94.58
run_1-PB2_256-276AB_289-310CDm_07808_local_refine.pdb	1	17	-5.84109	75.92
run_1-PB2_256-276AB_289-310CDm_07846_local_refine.pdb	1	18	-5.11615	110.19
run_1-PB2_256-276AB_289-310CDm_07892_local_refine.pdb	1	30	-6.0472	73.22
run_1-PB2_256-276AB_289-310CDm_07897_local_refine.pdb	1	13	-6.55735	62.27
run_1-PB2_256-276AB_289-310CDm_07901_local_refine.pdb	1	9	-6.04097	147.51
run_1-PB2_256-276AB_289-310CDm_07904_local_refine.pdb	1	44	-7.15783	114.84
run_1-PB2_256-276AB_289-310CDm_07910_local_refine.pdb	1	44	-5.73769	106.17
run_1-PB2_256-276AB_289-310CDm_07936_local_refine.pdb	1	3	-5.62728	60.77
run_1-PB2_256-276AB_289-310CDm_07940_local_refine.pdb	1	21	-5.5449	110.15
run_1-PB2_256-276AB_289-310CDm_07956_local_refine.pdb	1	22	-5.63081	103.47
run_1-PB2_256-276AB_289-310CDm_08018_local_refine.pdb	2	1; 15	-5.72414	159.94
run_1-PB2_256-276AB_289-310CDm_08045_local_refine.pdb	1	6	-6.68209	141.82
run_1-PB2_256-276AB_289-310CDm_08053_local_refine.pdb	1	5	-7.0577	71.84
run_1-PB2_256-276AB_289-310CDm_08065_local_refine.pdb	1	17	-5.46712	57.21
run_1-PB2_256-276AB_289-310CDm_08077_local_refine.pdb	1	34	-6.46159	114.9
run_1-PB2_256-276AB_289-310CDm_08140_local_refine.pdb	1	12	-5.1167	111.71
run_1-PB2_256-276AB_289-310CDm_08141_local_refine.pdb	1	5	-6.48178	62.66
run_1-PB2_256-276AB_289-310CDm_08151_local_refine.pdb	1	29	-8.30527	161.48
run_1-PB2_256-276AB_289-310CDm_08159_local_refine.pdb	1	6	-7.19599	172.09
run_1-PB2_256-276AB_289-310CDm_08172_local_refine.pdb	1	21	-6.07033	107.53
run_1-PB2_256-276AB_289-310CDm_08178_local_refine.pdb	1	47	-5.5829	157.78
run_1-PB2_256-276AB_289-310CDm_08186_local_refine.pdb	1	48	-6.44817	153.07
run_1-PB2_256-276AB_289-310CDm_08204_local_refine.pdb	1	44	-5.36599	85.18
run_1-PB2_256-276AB_289-310CDm_08206_local_refine.pdb	1	30	-6.7059	134.38
run_1-PB2_256-276AB_289-310CDm_08246_local_refine.pdb	1	30	-6.281	110.17
run_1-PB2_256-276AB_289-310CDm_08274_local_refine.pdb	1	12	-5.69924	109.61
run_1-PB2_256-276AB_289-310CDm_08317_local_refine.pdb	1	44	-5.54845	160.13
run_1-PB2_256-276AB_289-310CDm_08352_local_refine.pdb	1	14	-5.18302	164.19
run_1-PB2_256-276AB_289-310CDm_08359_local_refine.pdb	1	48	-6.17254	112.33
run_1-PB2_256-276AB_289-310CDm_08365_local_refine.pdb	1	48	-6.62513	153.39
run_1-PB2_256-276AB_289-310CDm_08408_local_refine.pdb	1	15	-5.14731	105.85
run_1-PB2_256-276AB_289-310CDm_08415_local_refine.pdb	1	29	-7.15314	149.38
run_1-PB2_256-276AB_289-310CDm_08419_local_refine.pdb	1	22	-5.49053	123.81
run_1-PB2_256-276AB_289-310CDm_08435_local_refine.pdb	1	17	-6.93167	69.34
run_1-PB2_256-276AB_289-310CDm_08442_local_refine.pdb	1	14	-6.53426	165.2
run_1-PB2_256-276AB_289-310CDm_08510_local_refine.pdb	2	22; 41	-5.80835	100.85
run_1-PB2_256-276AB_289-310CDm_08515_local_refine.pdb	1	17	-7.30338	92.45
run_1-PB2_256-276AB_289-310CDm_08632_local_refine.pdb	1	6	-6.56964	143.54
run_1-PB2_256-276AB_289-310CDm_08666_local_refine.pdb	1	17	-6.4905	63.23
run_1-PB2_256-276AB_289-310CDm_08667_local_refine.pdb	1	37	-7.0083	144.24
run_1-PB2_256-276AB_289-310CDm_08668_local_refine.pdb	1	10	-5.62059	66.19
run_1-PB2_256-276AB_289-310CDm_08678_local_refine.pdb	1	13	-7.40809	119.47
run_1-PB2_256-276AB_289-310CDm_08693_local_refine.pdb	1	6	-5.63854	159.3
run_1-PB2_256-276AB_289-310CDm_08698_local_refine.pdb	1	29	-5.78878	73.93
run_1-PB2_256-276AB_289-310CDm_08729_local_refine.pdb	1	45	-5.28508	93.71
run_1-PB2_256-276AB_289-310CDm_08771_local_refine.pdb	1	11	-5.2817	137
run_1-PB2_256-276AB_289-310CDm_08818_local_refine.pdb	1	37	-7.3445	171.58
run_1-PB2_256-276AB_289-310CDm_08832_local_refine.pdb	1	48	-5.54921	112.26
run_1-PB2_256-276AB_289-310CDm_08873_local_refine.pdb	1	37	-7.21898	153.08
run_1-PB2_256-276AB_289-310CDm_08874_local_refine.pdb	1	44	-5.92347	58.15
run_1-PB2_256-276AB_289-310CDm_08892_local_refine.pdb	1	6	-7.78911	104.96
run_1-PB2_256-276AB_289-310CDm_08911_local_refine.pdb	1	1	-5.34327	109.13
run_1-PB2_256-276AB_289-310CDm_08916_local_refine.pdb	1	13	-5.60682	68.66
run_1-PB2_256-276AB_289-310CDm_08984_local_refine.pdb	2	25; 45	-5.53162	108.07
run_1-PB2_256-276AB_289-310CDm_08995_local_refine.pdb	1	14	-7.1127	118.04
run_1-PB2_256-276AB_289-310CDm_09006_local_refine.pdb	1	43	-5.59297	107.02
run_1-PB2_256-276AB_289-310CDm_09017_local_refine.pdb	1	37	-5.41105	158.49
run_1-PB2_256-276AB_289-310CDm_09053_local_refine.pdb	1	43	-5.53589	113.46
run_1-PB2_256-276AB_289-310CDm_09064_local_refine.pdb	1	24	-5.05233	163.96
run_1-PB2_256-276AB_289-310CDm_09093_local_refine.pdb	1	29	-5.55385	122.82
run_1-PB2_256-276AB_289-310CDm_09183_local_refine.pdb	1	46	-5.01891	100.26
run_1-PB2_256-276AB_289-310CDm_09184_local_refine.pdb	1	13	-7.0442	109.09
run_1-PB2_256-276AB_289-310CDm_09244_local_refine.pdb	1	45	-6.6216	59.81
run_1-PB2_256-276AB_289-310CDm_09249_local_refine.pdb	1	18	-6.03014	115.82
run_1-PB2_256-276AB_289-310CDm_09260_local_refine.pdb	1	37	-7.36464	159.06
run_1-PB2_256-276AB_289-310CDm_09274_local_refine.pdb	1	37	-6.86591	79.53
run_1-PB2_256-276AB_289-310CDm_09303_local_refine.pdb	1	6	-6.59714	93.15
run_1-PB2_256-276AB_289-310CDm_09319_local_refine.pdb	1	22	-6.40648	110.46
run_1-PB2_256-276AB_289-310CDm_09361_local_refine.pdb	1	13	-6.66546	115.47
run_1-PB2_256-276AB_289-310CDm_09378_local_refine.pdb	1	22	-6.53837	150.3
run_1-PB2_256-276AB_289-310CDm_09395_local_refine.pdb	1	2	-6.13962	120.83
run_1-PB2_256-276AB_289-310CDm_09485_local_refine.pdb	1	17	-5.61601	126.76
run_1-PB2_256-276AB_289-310CDm_09509_local_refine.pdb	2	2; 28	-5.8874	94.65
run_1-PB2_256-276AB_289-310CDm_09518_local_refine.pdb	1	47	-6.27593	128.04
run_1-PB2_256-276AB_289-310CDm_09527_local_refine.pdb	1	13	-5.82994	148.86
run_1-PB2_256-276AB_289-310CDm_09551_local_refine.pdb	1	48	-5.17311	109.21
run_1-PB2_256-276AB_289-310CDm_09571_local_refine.pdb	1	45	-6.03283	94.74
run_1-PB2_256-276AB_289-310CDm_09598_local_refine.pdb	1	2	-6.64119	79.41
run_1-PB2_256-276AB_289-310CDm_09618_local_refine.pdb	1	22	-5.25831	60.22
run_1-PB2_256-276AB_289-310CDm_09692_local_refine.pdb	1	14	-6.88089	160.83
run_1-PB2_256-276AB_289-310CDm_09723_local_refine.pdb	1	31	-5.3283	72.37
run_1-PB2_256-276AB_289-310CDm_09785_local_refine.pdb	1	13	-7.1668	166.57
run_1-PB2_256-276AB_289-310CDm_09795_local_refine.pdb	1	29	-6.71368	160.47
run_1-PB2_256-276AB_289-310CDm_09813_local_refine.pdb	1	18	-5.13423	121.59
run_1-PB2_256-276AB_289-310CDm_09824_local_refine.pdb	1	13	-6.50876	124.76
run_1-PB2_256-276AB_289-310CDm_09863_local_refine.pdb	1	21	-7.52361	177.65
run_1-PB2_256-276AB_289-310CDm_09876_local_refine.pdb	1	13	-6.07617	136.73
run_1-PB2_256-276AB_289-310CDm_09938_local_refine.pdb	1	15	-5.74866	70.24
run_1-PB2_256-276AB_289-310CDm_09961_local_refine.pdb	2	6; 18	-6.19203	153.44
run_1-PB2_256-276AB_289-310CDm_09971_local_refine.pdb	1	38	-5.92606	130.97
run_1-PB2_256-276AB_289-310CDm_09986_local_refine.pdb	1	9	-5.72196	153.38
run_1-PB2_256-276AB_289-310CDm_09999_local_refine.pdb	1	17	-6.58175	152.62
run_1-PB2_256-276AB_289-310CDm_10008_local_refine.pdb	1	18	-6.1425	125.44
run_1-PB2_256-276AB_289-310CDm_10016_local_refine.pdb	1	13	-6.62806	127.67
run_1-PB2_256-276AB_289-310CDm_10020_local_refine.pdb	1	45	-5.56797	160.68
run_1-PB2_256-276AB_289-310CDm_10026_local_refine.pdb	1	18	-6.51876	81.73
run_1-PB2_256-276AB_289-310CDm_10047_local_refine.pdb	1	43	-5.42906	145.78
run_1-PB2_256-276AB_289-310CDm_10092_local_refine.pdb	1	40	-5.9115	139.21
run_1-PB2_256-276AB_289-310CDm_10102_local_refine.pdb	1	21	-5.61334	132.36
run_1-PB2_256-276AB_289-310CDm_10107_local_refine.pdb	1	47	-5.63138	130.28
run_1-PB2_256-276AB_289-310CDm_10140_local_refine.pdb	1	43	-5.7444	120.58
run_1-PB2_256-276AB_289-310CDm_10150_local_refine.pdb	1	42	-7.74351	106.95
run_1-PB2_256-276AB_289-310CDm_10160_local_refine.pdb	1	6	-7.00923	74.81
run_1-PB2_256-276AB_289-310CDm_10214_local_refine.pdb	1	32	-5.46994	161.86
run_1-PB2_256-276AB_289-310CDm_10223_local_refine.pdb	1	17	-5.0542	126.37
run_1-PB2_256-276AB_289-310CDm_10261_local_refine.pdb	1	5	-5.96707	141.01
run_1-PB2_256-276AB_289-310CDm_10279_local_refine.pdb	2	6; 18	-6.18291	97.88
run_1-PB2_256-276AB_289-310CDm_10283_local_refine.pdb	1	22	-6.08841	95.65
run_1-PB2_256-276AB_289-310CDm_10297_local_refine.pdb	1	42	-5.6503	113.92
run_1-PB2_256-276AB_289-310CDm_10341_local_refine.pdb	2	6; 18	-6.85355	109.03
run_1-PB2_256-276AB_289-310CDm_10347_local_refine.pdb	1	44	-6.20587	113.07
run_1-PB2_256-276AB_289-310CDm_10407_local_refine.pdb	2	6; 14	-6.03088	135.79
run_1-PB2_256-276AB_289-310CDm_10429_local_refine.pdb	1	46	-6.35627	134.33
run_1-PB2_256-276AB_289-310CDm_10432_local_refine.pdb	1	8	-5.03502	76.32
run_1-PB2_256-276AB_289-310CDm_10450_local_refine.pdb	1	2	-7.52325	72.77
run_1-PB2_256-276AB_289-310CDm_10496_local_refine.pdb	1	31	-5.18529	81.52
run_1-PB2_256-276AB_289-310CDm_10505_local_refine.pdb	1	19	-5.28288	68.83
run_1-PB2_256-276AB_289-310CDm_10536_local_refine.pdb	1	34	-5.5727	119.64
run_1-PB2_256-276AB_289-310CDm_10580_local_refine.pdb	1	29	-5.49523	162.07
run_1-PB2_256-276AB_289-310CDm_10600_local_refine.pdb	1	3	-6.04535	129.67
run_1-PB2_256-276AB_289-310CDm_10630_local_refine.pdb	1	14	-6.85049	95.56
run_1-PB2_256-276AB_289-310CDm_10645_local_refine.pdb	1	48	-5.17035	64.38
run_1-PB2_256-276AB_289-310CDm_10649_local_refine.pdb	1	37	-6.6826	144.8
run_1-PB2_256-276AB_289-310CDm_10653_local_refine.pdb	1	17	-5.19738	148.4
run_1-PB2_256-276AB_289-310CDm_10656_local_refine.pdb	1	37	-7.88886	150.56
run_1-PB2_256-276AB_289-310CDm_10661_local_refine.pdb	1	31	-6.23002	115.49
run_1-PB2_256-276AB_289-310CDm_10679_local_refine.pdb	1	13	-5.06892	90.93
run_1-PB2_256-276AB_289-310CDm_10683_local_refine.pdb	1	13	-6.31088	97.7
run_1-PB2_256-276AB_289-310CDm_10688_local_refine.pdb	1	40	-5.37347	177.17
run_1-PB2_256-276AB_289-310CDm_10693_local_refine.pdb	1	38	-7.0764	162.97
run_1-PB2_256-276AB_289-310CDm_10713_local_refine.pdb	2	6; 18	-7.03598	60.39
run_1-PB2_256-276AB_289-310CDm_10723_local_refine.pdb	1	4	-6.08754	83.04
run_1-PB2_256-276AB_289-310CDm_10727_local_refine.pdb	1	43	-6.55007	132.94
run_1-PB2_256-276AB_289-310CDm_10732_local_refine.pdb	1	13	-6.01965	77.49
run_1-PB2_256-276AB_289-310CDm_10734_local_refine.pdb	1	22	-5.36477	131.92
run_1-PB2_256-276AB_289-310CDm_10759_local_refine.pdb	1	9	-6.18119	166.3
run_1-PB2_256-276AB_289-310CDm_10770_local_refine.pdb	1	18	-5.23978	119.18
run_1-PB2_256-276AB_289-310CDm_10771_local_refine.pdb	1	21	-7.68264	84.22
run_1-PB2_256-276AB_289-310CDm_10836_local_refine.pdb	1	39	-5.38377	136.18
run_1-PB2_256-276AB_289-310CDm_10838_local_refine.pdb	2	14; 18	-5.9444	95.73
run_1-PB2_256-276AB_289-310CDm_10872_local_refine.pdb	1	38	-8.36615	151.77
run_1-PB2_256-276AB_289-310CDm_10879_local_refine.pdb	2	2; 28	-5.71046	100.45
run_1-PB2_256-276AB_289-310CDm_10886_local_refine.pdb	1	13	-5.50658	101.19
run_1-PB2_256-276AB_289-310CDm_10903_local_refine.pdb	1	34	-6.22951	101.97
run_1-PB2_256-276AB_289-310CDm_10935_local_refine.pdb	1	7	-5.92733	122.26
run_1-PB2_256-276AB_289-310CDm_11018_local_refine.pdb	1	14	-5.5497	72.61
run_1-PB2_256-276AB_289-310CDm_11022_local_refine.pdb	1	37	-6.50796	141.73
run_1-PB2_256-276AB_289-310CDm_11041_local_refine.pdb	1	21	-5.18689	124.02
run_1-PB2_256-276AB_289-310CDm_11075_local_refine.pdb	1	21	-7.70632	93.01
run_1-PB2_256-276AB_289-310CDm_11085_local_refine.pdb	1	37	-6.19467	170.92
run_1-PB2_256-276AB_289-310CDm_11166_local_refine.pdb	1	14	-6.02537	168.86
run_1-PB2_256-276AB_289-310CDm_11185_local_refine.pdb	1	14	-5.3773	85.08
run_1-PB2_256-276AB_289-310CDm_11186_local_refine.pdb	1	48	-7.67823	163.03
run_1-PB2_256-276AB_289-310CDm_11188_local_refine.pdb	1	1	-5.10506	114.07
run_1-PB2_256-276AB_289-310CDm_11208_local_refine.pdb	1	43	-8.24378	156.77
run_1-PB2_256-276AB_289-310CDm_11214_local_refine.pdb	1	38	-6.24024	150.38
run_1-PB2_256-276AB_289-310CDm_11366_local_refine.pdb	1	47	-5.71788	81.12
run_1-PB2_256-276AB_289-310CDm_11374_local_refine.pdb	1	33	-5.09536	116.93
run_1-PB2_256-276AB_289-310CDm_11426_local_refine.pdb	1	6	-5.20822	128.41
run_1-PB2_256-276AB_289-310CDm_11511_local_refine.pdb	1	26	-5.7238	108.31
run_1-PB2_256-276AB_289-310CDm_11513_local_refine.pdb	1	45	-5.85127	151.23
run_1-PB2_256-276AB_289-310CDm_11546_local_refine.pdb	1	48	-5.28255	80.87
run_1-PB2_256-276AB_289-310CDm_11586_local_refine.pdb	1	13	-5.80134	121.52
run_1-PB2_256-276AB_289-310CDm_11683_local_refine.pdb	1	43	-6.05378	68.14
run_1-PB2_256-276AB_289-310CDm_11684_local_refine.pdb	1	22	-6.95872	58.33
run_1-PB2_256-276AB_289-310CDm_11711_local_refine.pdb	1	13	-5.07874	71.91
run_1-PB2_256-276AB_289-310CDm_11722_local_refine.pdb	1	39	-5.15966	133.69
run_1-PB2_256-276AB_289-310CDm_11778_local_refine.pdb	1	21	-5.33095	68.86
run_1-PB2_256-276AB_289-310CDm_11785_local_refine.pdb	1	14	-6.05774	131.07
run_1-PB2_256-276AB_289-310CDm_11816_local_refine.pdb	1	17	-6.623	67.88
run_1-PB2_256-276AB_289-310CDm_11859_local_refine.pdb	2	17; 42	-5.49421	110.03
run_1-PB2_256-276AB_289-310CDm_11923_local_refine.pdb	1	17	-5.13375	108.93
run_1-PB2_256-276AB_289-310CDm_11992_local_refine.pdb	1	13	-5.35464	118.15
run_1-PB2_256-276AB_289-310CDm_12001_local_refine.pdb	1	23	-5.27956	156.96
run_1-PB2_256-276AB_289-310CDm_12023_local_refine.pdb	1	13	-5.07702	67.07
run_1-PB2_256-276AB_289-310CDm_12039_local_refine.pdb	1	29	-5.88971	74.06
run_1-PB2_256-276AB_289-310CDm_12058_local_refine.pdb	1	44	-7.4974	103.81
run_1-PB2_256-276AB_289-310CDm_12100_local_refine.pdb	1	47	-5.65143	79.13
run_1-PB2_256-276AB_289-310CDm_12108_local_refine.pdb	1	14	-5.19133	60.21
run_1-PB2_256-276AB_289-310CDm_12118_local_refine.pdb	1	47	-7.4996	150.8
run_1-PB2_256-276AB_289-310CDm_12133_local_refine.pdb	1	37	-6.28921	155.74
run_1-PB2_256-276AB_289-310CDm_12168_local_refine.pdb	1	14	-8.14656	80.76
run_1-PB2_256-276AB_289-310CDm_12170_local_refine.pdb	1	23	-5.52842	71.29
run_1-PB2_256-276AB_289-310CDm_12172_local_refine.pdb	1	5	-6.01485	55.89
run_1-PB2_256-276AB_289-310CDm_12195_local_refine.pdb	1	35	-7.05712	126.66
run_1-PB2_256-276AB_289-310CDm_12218_local_refine.pdb	1	1	-7.50599	107.55
run_1-PB2_256-276AB_289-310CDm_12221_local_refine.pdb	2	38; 47	-6.35	170.49
run_1-PB2_256-276AB_289-310CDm_12228_local_refine.pdb	2	41; 45	-5.19867	80.09
run_1-PB2_256-276AB_289-310CDm_12259_local_refine.pdb	1	14	-6.63758	92.04
run_1-PB2_256-276AB_289-310CDm_12278_local_refine.pdb	1	20	-5.58564	158.65
run_1-PB2_256-276AB_289-310CDm_12304_local_refine.pdb	2	5; 18	-6.60017	103.49
run_1-PB2_256-276AB_289-310CDm_12313_local_refine.pdb	1	47	-5.66191	114.36
run_1-PB2_256-276AB_289-310CDm_12315_local_refine.pdb	1	38	-6.87657	157.15
run_1-PB2_256-276AB_289-310CDm_12317_local_refine.pdb	1	21	-5.7861	150.16
run_1-PB2_256-276AB_289-310CDm_12341_local_refine.pdb	1	42	-5.1255	118.35
run_1-PB2_256-276AB_289-310CDm_12343_local_refine.pdb	1	6	-5.50233	109.67
run_1-PB2_256-276AB_289-310CDm_12346_local_refine.pdb	1	38	-6.74054	158.32
run_1-PB2_256-276AB_289-310CDm_12387_local_refine.pdb	1	14	-6.49276	151.39
run_1-PB2_256-276AB_289-310CDm_12400_local_refine.pdb	1	48	-5.54648	82.23
run_1-PB2_256-276AB_289-310CDm_12406_local_refine.pdb	1	18	-5.61128	103.4
run_1-PB2_256-276AB_289-310CDm_12446_local_refine.pdb	1	30	-5.05672	125.33
run_2-PB2_256-276AB_289-310CDm_00021_local_refine.pdb	1	30	-7.09875	147.82
run_2-PB2_256-276AB_289-310CDm_00057_local_refine.pdb	1	13	-6.03506	120.79
run_2-PB2_256-276AB_289-310CDm_00066_local_refine.pdb	1	9	-5.80488	99.89
run_2-PB2_256-276AB_289-310CDm_00157_local_refine.pdb	1	34	-7.42672	100.55
run_2-PB2_256-276AB_289-310CDm_00205_local_refine.pdb	1	17	-6.70084	152.21
run_2-PB2_256-276AB_289-310CDm_00206_local_refine.pdb	1	31	-6.30661	89.7
run_2-PB2_256-276AB_289-310CDm_00300_local_refine.pdb	1	17	-6.22006	127.52
run_2-PB2_256-276AB_289-310CDm_00333_local_refine.pdb	1	38	-6.16007	138.78
run_2-PB2_256-276AB_289-310CDm_00335_local_refine.pdb	1	24	-5.17883	69.55
run_2-PB2_256-276AB_289-310CDm_00401_local_refine.pdb	1	33	-6.81283	142.95
run_2-PB2_256-276AB_289-310CDm_00417_local_refine.pdb	1	6	-6.63146	164.86
run_2-PB2_256-276AB_289-310CDm_00434_local_refine.pdb	1	21	-5.69892	105.27
run_2-PB2_256-276AB_289-310CDm_00443_local_refine.pdb	1	18	-8.01618	80.28
run_2-PB2_256-276AB_289-310CDm_00449_local_refine.pdb	1	21	-7.02059	65.88
run_2-PB2_256-276AB_289-310CDm_00479_local_refine.pdb	1	14	-6.61504	135.36
run_2-PB2_256-276AB_289-310CDm_00488_local_refine.pdb	1	6	-5.66784	62.81
run_2-PB2_256-276AB_289-310CDm_00512_local_refine.pdb	1	14	-5.65826	91.25
run_2-PB2_256-276AB_289-310CDm_00549_local_refine.pdb	1	21	-7.01994	143.63
run_2-PB2_256-276AB_289-310CDm_00563_local_refine.pdb	1	29	-5.20381	103.85
run_2-PB2_256-276AB_289-310CDm_00596_local_refine.pdb	1	40	-6.08651	112.76
run_2-PB2_256-276AB_289-310CDm_00605_local_refine.pdb	1	2	-5.38644	61.15
run_2-PB2_256-276AB_289-310CDm_00640_local_refine.pdb	1	6	-6.63717	67.7
run_2-PB2_256-276AB_289-310CDm_00664_local_refine.pdb	1	38	-5.84171	93.3
run_2-PB2_256-276AB_289-310CDm_00680_local_refine.pdb	2	37; 48	-7.44618	162.84
run_2-PB2_256-276AB_289-310CDm_00702_local_refine.pdb	1	38	-7.47358	156.39
run_2-PB2_256-276AB_289-310CDm_00747_local_refine.pdb	1	14	-5.64075	59.59
run_2-PB2_256-276AB_289-310CDm_00766_local_refine.pdb	2	14; 18	-6.99951	70.24
run_2-PB2_256-276AB_289-310CDm_00788_local_refine.pdb	1	17	-7.28633	109.38
run_2-PB2_256-276AB_289-310CDm_00828_local_refine.pdb	1	33	-6.82272	87.58
run_2-PB2_256-276AB_289-310CDm_00878_local_refine.pdb	1	21	-5.97724	73.4
run_2-PB2_256-276AB_289-310CDm_00923_local_refine.pdb	1	48	-5.57711	79.94
run_2-PB2_256-276AB_289-310CDm_00929_local_refine.pdb	1	14	-5.52455	114.13
run_2-PB2_256-276AB_289-310CDm_01014_local_refine.pdb	1	21	-5.54571	58.06
run_2-PB2_256-276AB_289-310CDm_01019_local_refine.pdb	1	14	-6.1929	111.97
run_2-PB2_256-276AB_289-310CDm_01020_local_refine.pdb	1	6	-7.37595	101.38
run_2-PB2_256-276AB_289-310CDm_01024_local_refine.pdb	1	46	-8.16872	75.85
run_2-PB2_256-276AB_289-310CDm_01026_local_refine.pdb	2	44; 48	-5.55494	71.18
run_2-PB2_256-276AB_289-310CDm_01035_local_refine.pdb	1	18	-5.96195	122.43
run_2-PB2_256-276AB_289-310CDm_01038_local_refine.pdb	1	32	-5.63121	145.91
run_2-PB2_256-276AB_289-310CDm_01039_local_refine.pdb	1	41	-5.93127	120.69
run_2-PB2_256-276AB_289-310CDm_01044_local_refine.pdb	1	14	-5.19651	111.75
run_2-PB2_256-276AB_289-310CDm_01073_local_refine.pdb	1	21	-5.58995	69.41
run_2-PB2_256-276AB_289-310CDm_01074_local_refine.pdb	1	8	-5.60527	66.35
run_2-PB2_256-276AB_289-310CDm_01078_local_refine.pdb	1	39	-5.42734	108.26
run_2-PB2_256-276AB_289-310CDm_01081_local_refine.pdb	1	14	-5.65887	83.57
run_2-PB2_256-276AB_289-310CDm_01098_local_refine.pdb	1	46	-5.7773	82.93
run_2-PB2_256-276AB_289-310CDm_01100_local_refine.pdb	1	33	-6.09263	72
run_2-PB2_256-276AB_289-310CDm_01101_local_refine.pdb	1	5	-6.42789	56.08
run_2-PB2_256-276AB_289-310CDm_01138_local_refine.pdb	2	5; 13	-7.65148	88.99
run_2-PB2_256-276AB_289-310CDm_01144_local_refine.pdb	1	14	-5.02634	97.22
run_2-PB2_256-276AB_289-310CDm_01156_local_refine.pdb	1	16	-5.14216	73.61
run_2-PB2_256-276AB_289-310CDm_01216_local_refine.pdb	1	34	-5.13108	74.51
run_2-PB2_256-276AB_289-310CDm_01230_local_refine.pdb	1	12	-6.41784	96.58
run_2-PB2_256-276AB_289-310CDm_01265_local_refine.pdb	1	11	-5.66683	80.56
run_2-PB2_256-276AB_289-310CDm_01271_local_refine.pdb	1	22	-6.71813	139.64
run_2-PB2_256-276AB_289-310CDm_01308_local_refine.pdb	2	14; 18	-6.17513	163.26
run_2-PB2_256-276AB_289-310CDm_01366_local_refine.pdb	1	18	-6.30915	114.8
run_2-PB2_256-276AB_289-310CDm_01405_local_refine.pdb	1	10	-5.4204	76.31
run_2-PB2_256-276AB_289-310CDm_01477_local_refine.pdb	1	2	-5.10762	134.54
run_2-PB2_256-276AB_289-310CDm_01504_local_refine.pdb	1	15	-6.42621	68.34
run_2-PB2_256-276AB_289-310CDm_01526_local_refine.pdb	1	5	-5.52259	64.61
run_2-PB2_256-276AB_289-310CDm_01534_local_refine.pdb	1	14	-5.0079	111.35
run_2-PB2_256-276AB_289-310CDm_01580_local_refine.pdb	1	19	-5.10228	137.01
run_2-PB2_256-276AB_289-310CDm_01587_local_refine.pdb	1	16	-5.33511	89.18
run_2-PB2_256-276AB_289-310CDm_01613_local_refine.pdb	1	44	-6.20914	150.66
run_2-PB2_256-276AB_289-310CDm_01638_local_refine.pdb	1	9	-6.25507	161.01
run_2-PB2_256-276AB_289-310CDm_01650_local_refine.pdb	1	37	-5.65227	126.86
run_2-PB2_256-276AB_289-310CDm_01660_local_refine.pdb	1	2	-5.2515	89.96
run_2-PB2_256-276AB_289-310CDm_01670_local_refine.pdb	1	41	-8.92355	81.9
run_2-PB2_256-276AB_289-310CDm_01720_local_refine.pdb	1	48	-5.95443	63.59
run_2-PB2_256-276AB_289-310CDm_01768_local_refine.pdb	1	3	-6.27475	76.75
run_2-PB2_256-276AB_289-310CDm_01774_local_refine.pdb	1	37	-5.91124	81.79
run_2-PB2_256-276AB_289-310CDm_01781_local_refine.pdb	1	47	-5.02343	60.63
run_2-PB2_256-276AB_289-310CDm_01794_local_refine.pdb	1	43	-6.90168	91.52
run_2-PB2_256-276AB_289-310CDm_01797_local_refine.pdb	1	37	-6.75809	145.07
run_2-PB2_256-276AB_289-310CDm_01814_local_refine.pdb	2	18; 34	-6.64028	132.32
run_2-PB2_256-276AB_289-310CDm_01822_local_refine.pdb	1	14	-5.63876	90.08
run_2-PB2_256-276AB_289-310CDm_01834_local_refine.pdb	1	37	-5.92808	83.03
run_2-PB2_256-276AB_289-310CDm_01925_local_refine.pdb	1	44	-6.38751	90.56
run_2-PB2_256-276AB_289-310CDm_01943_local_refine.pdb	1	41	-5.9187	119.2
run_2-PB2_256-276AB_289-310CDm_01946_local_refine.pdb	1	6	-7.37656	100.7
run_2-PB2_256-276AB_289-310CDm_01987_local_refine.pdb	1	31	-5.81161	103.35
run_2-PB2_256-276AB_289-310CDm_01998_local_refine.pdb	1	22	-7.70073	169.77
run_2-PB2_256-276AB_289-310CDm_02006_local_refine.pdb	1	18	-5.80638	83.36
run_2-PB2_256-276AB_289-310CDm_02012_local_refine.pdb	1	38	-7.02156	152.53
run_2-PB2_256-276AB_289-310CDm_02022_local_refine.pdb	1	42	-5.60029	98.64
run_2-PB2_256-276AB_289-310CDm_02024_local_refine.pdb	1	14	-7.40843	160.47
run_2-PB2_256-276AB_289-310CDm_02035_local_refine.pdb	1	14	-7.91311	86.98
run_2-PB2_256-276AB_289-310CDm_02040_local_refine.pdb	1	33	-6.89161	106.57
run_2-PB2_256-276AB_289-310CDm_02043_local_refine.pdb	1	31	-5.34822	112.81
run_2-PB2_256-276AB_289-310CDm_02064_local_refine.pdb	1	5	-5.13001	120.78
run_2-PB2_256-276AB_289-310CDm_02072_local_refine.pdb	1	7	-5.00605	60.05
run_2-PB2_256-276AB_289-310CDm_02130_local_refine.pdb	1	14	-6.47367	138.81
run_2-PB2_256-276AB_289-310CDm_02137_local_refine.pdb	2	2; 5	-7.27617	82.72
run_2-PB2_256-276AB_289-310CDm_02219_local_refine.pdb	1	45	-5.17132	99.78
run_2-PB2_256-276AB_289-310CDm_02222_local_refine.pdb	1	23	-5.6697	81.07
run_2-PB2_256-276AB_289-310CDm_02238_local_refine.pdb	2	14; 18	-6.70319	121.07
run_2-PB2_256-276AB_289-310CDm_02241_local_refine.pdb	1	33	-5.45433	72.96
run_2-PB2_256-276AB_289-310CDm_02250_local_refine.pdb	1	21	-6.8358	118.74
run_2-PB2_256-276AB_289-310CDm_02261_local_refine.pdb	1	18	-5.06054	56.59
run_2-PB2_256-276AB_289-310CDm_02311_local_refine.pdb	1	48	-5.88443	83.78
run_2-PB2_256-276AB_289-310CDm_02313_local_refine.pdb	1	13	-6.53188	133.81
run_2-PB2_256-276AB_289-310CDm_02325_local_refine.pdb	1	14	-5.91219	109.15
run_2-PB2_256-276AB_289-310CDm_02336_local_refine.pdb	1	17	-5.63345	150.39
run_2-PB2_256-276AB_289-310CDm_02351_local_refine.pdb	1	17	-5.98818	67.38
run_2-PB2_256-276AB_289-310CDm_02361_local_refine.pdb	1	13	-6.65041	69.95
run_2-PB2_256-276AB_289-310CDm_02384_local_refine.pdb	1	46	-6.57708	98.92
run_2-PB2_256-276AB_289-310CDm_02390_local_refine.pdb	2	38; 47	-7.52635	139.19
run_2-PB2_256-276AB_289-310CDm_02461_local_refine.pdb	1	14	-6.83387	122.2
run_2-PB2_256-276AB_289-310CDm_02477_local_refine.pdb	1	45	-5.60084	163.81
run_2-PB2_256-276AB_289-310CDm_02543_local_refine.pdb	1	10	-8.73463	132.02
run_2-PB2_256-276AB_289-310CDm_02555_local_refine.pdb	1	26	-5.22906	142.09
run_2-PB2_256-276AB_289-310CDm_02562_local_refine.pdb	1	23	-7.81257	68.81
run_2-PB2_256-276AB_289-310CDm_02579_local_refine.pdb	1	17	-6.60932	55.23
run_2-PB2_256-276AB_289-310CDm_02606_local_refine.pdb	2	9; 37	-5.86676	91.16
run_2-PB2_256-276AB_289-310CDm_02653_local_refine.pdb	1	21	-5.47119	139.34
run_2-PB2_256-276AB_289-310CDm_02656_local_refine.pdb	1	45	-6.11611	132.47
run_2-PB2_256-276AB_289-310CDm_02674_local_refine.pdb	1	42	-7.27042	169.63
run_2-PB2_256-276AB_289-310CDm_02704_local_refine.pdb	1	22	-8.22006	114.14
run_2-PB2_256-276AB_289-310CDm_02715_local_refine.pdb	1	21	-5.72875	110.3
run_2-PB2_256-276AB_289-310CDm_02716_local_refine.pdb	1	37	-6.77966	176.9
run_2-PB2_256-276AB_289-310CDm_02766_local_refine.pdb	1	41	-5.02635	82.68
run_2-PB2_256-276AB_289-310CDm_02774_local_refine.pdb	2	17; 30	-6.65169	81.66
run_2-PB2_256-276AB_289-310CDm_02781_local_refine.pdb	1	9	-6.62278	165.04
run_2-PB2_256-276AB_289-310CDm_02790_local_refine.pdb	1	21	-6.65849	58.76
run_2-PB2_256-276AB_289-310CDm_02801_local_refine.pdb	1	5	-6.83824	102.36
run_2-PB2_256-276AB_289-310CDm_02815_local_refine.pdb	1	17	-5.23871	123.13
run_2-PB2_256-276AB_289-310CDm_02848_local_refine.pdb	1	1	-5.86437	132.99
run_2-PB2_256-276AB_289-310CDm_02858_local_refine.pdb	1	38	-7.7861	161.4
run_2-PB2_256-276AB_289-310CDm_02860_local_refine.pdb	1	22	-6.1131	111.76
run_2-PB2_256-276AB_289-310CDm_02868_local_refine.pdb	1	6	-5.17291	118.6
run_2-PB2_256-276AB_289-310CDm_02902_local_refine.pdb	1	17	-6.37819	115.84
run_2-PB2_256-276AB_289-310CDm_02954_local_refine.pdb	1	38	-7.70254	159.3
run_2-PB2_256-276AB_289-310CDm_02970_local_refine.pdb	1	17	-5.14514	93.19
run_2-PB2_256-276AB_289-310CDm_02974_local_refine.pdb	1	14	-7.08652	70.74
run_2-PB2_256-276AB_289-310CDm_03000_local_refine.pdb	1	41	-6.17102	159.15
run_2-PB2_256-276AB_289-310CDm_03008_local_refine.pdb	1	21	-5.69651	136.72
run_2-PB2_256-276AB_289-310CDm_03028_local_refine.pdb	1	13	-5.32926	110.77
run_2-PB2_256-276AB_289-310CDm_03074_local_refine.pdb	1	13	-5.30802	94.55
run_2-PB2_256-276AB_289-310CDm_03083_local_refine.pdb	1	34	-5.90386	119.73
run_2-PB2_256-276AB_289-310CDm_03095_local_refine.pdb	1	17	-7.13547	99.11
run_2-PB2_256-276AB_289-310CDm_03125_local_refine.pdb	1	3	-5.91544	132.49
run_2-PB2_256-276AB_289-310CDm_03181_local_refine.pdb	1	48	-7.3549	130.98
run_2-PB2_256-276AB_289-310CDm_03190_local_refine.pdb	1	42	-6.71767	74.74
run_2-PB2_256-276AB_289-310CDm_03239_local_refine.pdb	1	21	-5.82773	96.56
run_2-PB2_256-276AB_289-310CDm_03263_local_refine.pdb	1	43	-6.11664	143.85
run_2-PB2_256-276AB_289-310CDm_03302_local_refine.pdb	1	17	-5.99195	89.34
run_2-PB2_256-276AB_289-310CDm_03313_local_refine.pdb	1	22	-6.28102	133.55
run_2-PB2_256-276AB_289-310CDm_03338_local_refine.pdb	1	47	-5.79068	107.05
run_2-PB2_256-276AB_289-310CDm_03341_local_refine.pdb	1	12	-6.52637	90.45
run_2-PB2_256-276AB_289-310CDm_03356_local_refine.pdb	1	44	-8.39111	150.69
run_2-PB2_256-276AB_289-310CDm_03394_local_refine.pdb	1	6	-6.65403	87.06
run_2-PB2_256-276AB_289-310CDm_03399_local_refine.pdb	2	13; 17	-5.87997	90.09
run_2-PB2_256-276AB_289-310CDm_03407_local_refine.pdb	1	2	-5.34538	105.1
run_2-PB2_256-276AB_289-310CDm_03433_local_refine.pdb	1	5	-5.21129	137.65
run_2-PB2_256-276AB_289-310CDm_03477_local_refine.pdb	1	17	-7.16778	95.82
run_2-PB2_256-276AB_289-310CDm_03506_local_refine.pdb	1	6	-5.17211	84.91
run_2-PB2_256-276AB_289-310CDm_03507_local_refine.pdb	1	22	-7.62925	76.47
run_2-PB2_256-276AB_289-310CDm_03535_local_refine.pdb	1	37	-6.71918	93.51
run_2-PB2_256-276AB_289-310CDm_03568_local_refine.pdb	1	17	-6.28303	107.66
run_2-PB2_256-276AB_289-310CDm_03621_local_refine.pdb	1	26	-5.35617	128.96
run_2-PB2_256-276AB_289-310CDm_03658_local_refine.pdb	1	13	-6.34281	167.62
run_2-PB2_256-276AB_289-310CDm_03666_local_refine.pdb	1	16	-6.80635	163.9
run_2-PB2_256-276AB_289-310CDm_03695_local_refine.pdb	1	37	-6.3226	127.95
run_2-PB2_256-276AB_289-310CDm_03703_local_refine.pdb	1	18	-6.11441	69.11
run_2-PB2_256-276AB_289-310CDm_03724_local_refine.pdb	1	13	-6.67995	126.21
run_2-PB2_256-276AB_289-310CDm_03735_local_refine.pdb	1	14	-5.48279	106.35
run_2-PB2_256-276AB_289-310CDm_03736_local_refine.pdb	1	48	-6.11794	64.07
run_2-PB2_256-276AB_289-310CDm_03740_local_refine.pdb	1	30	-5.94299	123.94
run_2-PB2_256-276AB_289-310CDm_03759_local_refine.pdb	1	37	-6.2082	134.93
run_2-PB2_256-276AB_289-310CDm_03774_local_refine.pdb	1	14	-5.1517	88.23
run_2-PB2_256-276AB_289-310CDm_03860_local_refine.pdb	1	34	-5.54754	87.11
run_2-PB2_256-276AB_289-310CDm_03862_local_refine.pdb	1	43	-5.90655	79.34
run_2-PB2_256-276AB_289-310CDm_03865_local_refine.pdb	1	18	-7.37827	101.65
run_2-PB2_256-276AB_289-310CDm_03869_local_refine.pdb	1	13	-5.40366	151.19
run_2-PB2_256-276AB_289-310CDm_03884_local_refine.pdb	1	13	-5.96643	80.83
run_2-PB2_256-276AB_289-310CDm_03898_local_refine.pdb	1	1	-6.27522	58.28
run_2-PB2_256-276AB_289-310CDm_03910_local_refine.pdb	1	14	-5.57577	114.35
run_2-PB2_256-276AB_289-310CDm_03933_local_refine.pdb	1	21	-6.23765	130.3
run_2-PB2_256-276AB_289-310CDm_03990_local_refine.pdb	1	38	-6.84629	105.93
run_2-PB2_256-276AB_289-310CDm_04002_local_refine.pdb	1	22	-5.16334	97.17
run_2-PB2_256-276AB_289-310CDm_04033_local_refine.pdb	1	9	-7.02108	146.9
run_2-PB2_256-276AB_289-310CDm_04080_local_refine.pdb	1	13	-5.02793	112.11
run_2-PB2_256-276AB_289-310CDm_04081_local_refine.pdb	1	9	-5.81765	119.03
run_2-PB2_256-276AB_289-310CDm_04086_local_refine.pdb	1	22	-6.53536	113.62
run_2-PB2_256-276AB_289-310CDm_04087_local_refine.pdb	1	3	-5.15887	59.57
run_2-PB2_256-276AB_289-310CDm_04126_local_refine.pdb	1	41	-5.28338	100.68
run_2-PB2_256-276AB_289-310CDm_04129_local_refine.pdb	1	14	-7.08225	109.95
run_2-PB2_256-276AB_289-310CDm_04152_local_refine.pdb	1	3	-5.29208	124.49
run_2-PB2_256-276AB_289-310CDm_04171_local_refine.pdb	1	21	-7.02139	169.67
run_2-PB2_256-276AB_289-310CDm_04181_local_refine.pdb	1	14	-6.38153	64.3
run_2-PB2_256-276AB_289-310CDm_04203_local_refine.pdb	1	38	-6.66031	169.97
run_2-PB2_256-276AB_289-310CDm_04228_local_refine.pdb	1	18	-5.63219	94.08
run_2-PB2_256-276AB_289-310CDm_04240_local_refine.pdb	2	10; 44	-6.40758	100.63
run_2-PB2_256-276AB_289-310CDm_04272_local_refine.pdb	1	42	-5.55867	61.59
run_2-PB2_256-276AB_289-310CDm_04273_local_refine.pdb	1	13	-5.76921	85.23
run_2-PB2_256-276AB_289-310CDm_04305_local_refine.pdb	1	27	-5.0961	87.7
run_2-PB2_256-276AB_289-310CDm_04323_local_refine.pdb	1	14	-6.60027	65.02
run_2-PB2_256-276AB_289-310CDm_04330_local_refine.pdb	1	1	-5.84013	119.92
run_2-PB2_256-276AB_289-310CDm_04417_local_refine.pdb	1	46	-5.35876	93.65
run_2-PB2_256-276AB_289-310CDm_04480_local_refine.pdb	1	22	-7.41576	75.91
run_2-PB2_256-276AB_289-310CDm_04499_local_refine.pdb	2	10; 16	-5.52388	87.46
run_2-PB2_256-276AB_289-310CDm_04515_local_refine.pdb	1	31	-6.24443	164.67
run_2-PB2_256-276AB_289-310CDm_04544_local_refine.pdb	1	10	-6.10266	100.53
run_2-PB2_256-276AB_289-310CDm_04574_local_refine.pdb	1	12	-5.20971	120.96
run_2-PB2_256-276AB_289-310CDm_04596_local_refine.pdb	1	37	-5.89235	140.68
run_2-PB2_256-276AB_289-310CDm_04600_local_refine.pdb	2	5; 13	-5.71304	112.21
run_2-PB2_256-276AB_289-310CDm_04615_local_refine.pdb	1	37	-6.26616	91.78
run_2-PB2_256-276AB_289-310CDm_04619_local_refine.pdb	1	21	-6.94858	90.19
run_2-PB2_256-276AB_289-310CDm_04623_local_refine.pdb	1	2	-6.89037	89.91
run_2-PB2_256-276AB_289-310CDm_04639_local_refine.pdb	1	22	-5.53619	172.33
run_2-PB2_256-276AB_289-310CDm_04656_local_refine.pdb	1	17	-5.64621	97.84
run_2-PB2_256-276AB_289-310CDm_04693_local_refine.pdb	1	22	-6.84594	68.16
run_2-PB2_256-276AB_289-310CDm_04709_local_refine.pdb	1	12	-6.0591	133.55
run_2-PB2_256-276AB_289-310CDm_04721_local_refine.pdb	1	16	-5.08099	98.17
run_2-PB2_256-276AB_289-310CDm_04741_local_refine.pdb	1	6	-5.70282	150.97
run_2-PB2_256-276AB_289-310CDm_04793_local_refine.pdb	2	13; 25	-5.503	56.33
run_2-PB2_256-276AB_289-310CDm_04813_local_refine.pdb	1	5	-5.30938	83.71
run_2-PB2_256-276AB_289-310CDm_04816_local_refine.pdb	1	30	-6.30719	130.05
run_2-PB2_256-276AB_289-310CDm_04820_local_refine.pdb	1	31	-5.90344	82.27
run_2-PB2_256-276AB_289-310CDm_04899_local_refine.pdb	1	10	-7.40625	98.92
run_2-PB2_256-276AB_289-310CDm_04903_local_refine.pdb	1	17	-6.0657	88.49
run_2-PB2_256-276AB_289-310CDm_04914_local_refine.pdb	1	14	-5.36115	130.72
run_2-PB2_256-276AB_289-310CDm_04954_local_refine.pdb	1	12	-6.21639	98.79
run_2-PB2_256-276AB_289-310CDm_04976_local_refine.pdb	1	14	-7.30571	91.85
run_2-PB2_256-276AB_289-310CDm_05019_local_refine.pdb	1	6	-6.03817	90.08
run_2-PB2_256-276AB_289-310CDm_05029_local_refine.pdb	1	48	-5.66619	146.71
run_2-PB2_256-276AB_289-310CDm_05030_local_refine.pdb	1	17	-6.16591	63.98
run_2-PB2_256-276AB_289-310CDm_05044_local_refine.pdb	2	1; 22	-5.72688	80.28
run_2-PB2_256-276AB_289-310CDm_05067_local_refine.pdb	1	46	-6.08029	74.81
run_2-PB2_256-276AB_289-310CDm_05098_local_refine.pdb	1	34	-5.07241	112.21
run_2-PB2_256-276AB_289-310CDm_05100_local_refine.pdb	1	17	-7.45489	73.73
run_2-PB2_256-276AB_289-310CDm_05135_local_refine.pdb	1	16	-5.28507	118.22
run_2-PB2_256-276AB_289-310CDm_05138_local_refine.pdb	1	47	-5.48742	80.5
run_2-PB2_256-276AB_289-310CDm_05175_local_refine.pdb	1	47	-5.40354	147.54
run_2-PB2_256-276AB_289-310CDm_05177_local_refine.pdb	1	16	-6.04032	71.89
run_2-PB2_256-276AB_289-310CDm_05197_local_refine.pdb	1	30	-6.54343	95.25
run_2-PB2_256-276AB_289-310CDm_05205_local_refine.pdb	1	45	-5.4674	103.55
run_2-PB2_256-276AB_289-310CDm_05235_local_refine.pdb	2	13; 17	-7.87511	94.07
run_2-PB2_256-276AB_289-310CDm_05260_local_refine.pdb	1	14	-6.83352	153.3
run_2-PB2_256-276AB_289-310CDm_05264_local_refine.pdb	1	34	-6.20681	88.1
run_2-PB2_256-276AB_289-310CDm_05277_local_refine.pdb	1	22	-6.87102	124.29
run_2-PB2_256-276AB_289-310CDm_05300_local_refine.pdb	1	38	-6.3628	122.65
run_2-PB2_256-276AB_289-310CDm_05397_local_refine.pdb	1	14	-5.63651	95.51
run_2-PB2_256-276AB_289-310CDm_05419_local_refine.pdb	1	44	-5.65927	162.74
run_2-PB2_256-276AB_289-310CDm_05440_local_refine.pdb	1	5	-7.92775	106.42
run_2-PB2_256-276AB_289-310CDm_05444_local_refine.pdb	1	17	-5.08084	90.32
run_2-PB2_256-276AB_289-310CDm_05467_local_refine.pdb	1	13	-5.82059	94.58
run_2-PB2_256-276AB_289-310CDm_05486_local_refine.pdb	1	13	-7.05914	137.57
run_2-PB2_256-276AB_289-310CDm_05487_local_refine.pdb	1	30	-7.43026	98.78
run_2-PB2_256-276AB_289-310CDm_05540_local_refine.pdb	1	2	-5.47274	116.52
run_2-PB2_256-276AB_289-310CDm_05546_local_refine.pdb	1	13	-6.48204	93.01
run_2-PB2_256-276AB_289-310CDm_05623_local_refine.pdb	1	22	-6.74962	157.09
run_2-PB2_256-276AB_289-310CDm_05672_local_refine.pdb	1	45	-5.6926	172.85
run_2-PB2_256-276AB_289-310CDm_05730_local_refine.pdb	1	13	-6.03033	90.52
run_2-PB2_256-276AB_289-310CDm_05733_local_refine.pdb	1	9	-5.06086	69.22
run_2-PB2_256-276AB_289-310CDm_05755_local_refine.pdb	1	18	-5.97253	106.37
run_2-PB2_256-276AB_289-310CDm_05778_local_refine.pdb	1	34	-6.48446	143.63
run_2-PB2_256-276AB_289-310CDm_05782_local_refine.pdb	1	29	-6.39019	135.23
run_2-PB2_256-276AB_289-310CDm_05805_local_refine.pdb	1	34	-5.75847	119.09
run_2-PB2_256-276AB_289-310CDm_05825_local_refine.pdb	1	6	-7.98425	64.69
run_2-PB2_256-276AB_289-310CDm_05826_local_refine.pdb	1	12	-5.5974	115.04
run_2-PB2_256-276AB_289-310CDm_05869_local_refine.pdb	1	40	-5.05809	138.39
run_2-PB2_256-276AB_289-310CDm_05881_local_refine.pdb	1	8	-5.6334	82.74
run_2-PB2_256-276AB_289-310CDm_05905_local_refine.pdb	1	38	-5.83184	167.73
run_2-PB2_256-276AB_289-310CDm_05919_local_refine.pdb	1	15	-5.85004	82.94
run_2-PB2_256-276AB_289-310CDm_05986_local_refine.pdb	1	21	-7.10302	98.95
run_2-PB2_256-276AB_289-310CDm_05995_local_refine.pdb	1	18	-5.60703	86.9
run_2-PB2_256-276AB_289-310CDm_05996_local_refine.pdb	1	22	-5.4722	80.82
run_2-PB2_256-276AB_289-310CDm_06037_local_refine.pdb	1	15	-5.30468	68.08
run_2-PB2_256-276AB_289-310CDm_06076_local_refine.pdb	1	26	-5.0072	126.81
run_2-PB2_256-276AB_289-310CDm_06092_local_refine.pdb	1	18	-5.62133	114.45
run_2-PB2_256-276AB_289-310CDm_06095_local_refine.pdb	1	38	-6.27126	157.05
run_2-PB2_256-276AB_289-310CDm_06136_local_refine.pdb	1	5	-6.35369	55.63
run_2-PB2_256-276AB_289-310CDm_06191_local_refine.pdb	1	33	-6.63617	118.29
run_2-PB2_256-276AB_289-310CDm_06219_local_refine.pdb	1	14	-5.65027	59.06
run_2-PB2_256-276AB_289-310CDm_06331_local_refine.pdb	1	48	-6.5906	166.58
run_2-PB2_256-276AB_289-310CDm_06347_local_refine.pdb	1	14	-5.54585	112.31
run_2-PB2_256-276AB_289-310CDm_06371_local_refine.pdb	1	10	-6.27906	139.9
run_2-PB2_256-276AB_289-310CDm_06440_local_refine.pdb	1	22	-6.94772	100.02
run_2-PB2_256-276AB_289-310CDm_06495_local_refine.pdb	1	14	-6.23283	121.62
run_2-PB2_256-276AB_289-310CDm_06540_local_refine.pdb	1	22	-6.69522	153.44
run_2-PB2_256-276AB_289-310CDm_06543_local_refine.pdb	1	31	-6.56979	114.65
run_2-PB2_256-276AB_289-310CDm_06544_local_refine.pdb	1	14	-6.16368	161.78
run_2-PB2_256-276AB_289-310CDm_06593_local_refine.pdb	3	6; 14; 18	-7.427	105.65
run_2-PB2_256-276AB_289-310CDm_06599_local_refine.pdb	2	13; 17	-6.08841	151.92
run_2-PB2_256-276AB_289-310CDm_06600_local_refine.pdb	1	22	-7.61883	161.47
run_2-PB2_256-276AB_289-310CDm_06641_local_refine.pdb	1	14	-5.69053	81.26
run_2-PB2_256-276AB_289-310CDm_06668_local_refine.pdb	1	16	-5.07698	62.38
run_2-PB2_256-276AB_289-310CDm_06684_local_refine.pdb	1	21	-6.45392	97.56
run_2-PB2_256-276AB_289-310CDm_06752_local_refine.pdb	1	34	-5.93547	147.1
run_2-PB2_256-276AB_289-310CDm_06801_local_refine.pdb	1	41	-5.87015	78.33
run_2-PB2_256-276AB_289-310CDm_06818_local_refine.pdb	1	42	-6.24172	102.02
run_2-PB2_256-276AB_289-310CDm_06829_local_refine.pdb	1	10	-6.63919	139.37
run_2-PB2_256-276AB_289-310CDm_06837_local_refine.pdb	1	37	-5.43428	129.76
run_2-PB2_256-276AB_289-310CDm_06898_local_refine.pdb	1	5	-6.29499	74.7
run_2-PB2_256-276AB_289-310CDm_06939_local_refine.pdb	1	14	-5.91108	68.21
run_2-PB2_256-276AB_289-310CDm_06973_local_refine.pdb	1	14	-6.13611	160.26
run_2-PB2_256-276AB_289-310CDm_06981_local_refine.pdb	2	4; 26	-5.0057	157.4
run_2-PB2_256-276AB_289-310CDm_07012_local_refine.pdb	1	44	-5.28469	161.15
run_2-PB2_256-276AB_289-310CDm_07061_local_refine.pdb	1	2	-8.6928	95.89
run_2-PB2_256-276AB_289-310CDm_07063_local_refine.pdb	1	1	-5.31493	121.14
run_2-PB2_256-276AB_289-310CDm_07068_local_refine.pdb	1	14	-5.42919	153.06
run_2-PB2_256-276AB_289-310CDm_07084_local_refine.pdb	2	5; 17	-7.98939	87.12
run_2-PB2_256-276AB_289-310CDm_07104_local_refine.pdb	1	14	-6.76212	72.76
run_2-PB2_256-276AB_289-310CDm_07117_local_refine.pdb	1	1	-5.17057	114.78
run_2-PB2_256-276AB_289-310CDm_07123_local_refine.pdb	1	31	-5.98051	152.91
run_2-PB2_256-276AB_289-310CDm_07146_local_refine.pdb	1	9	-5.85933	102.11
run_2-PB2_256-276AB_289-310CDm_07148_local_refine.pdb	1	21	-5.02032	166.53
run_2-PB2_256-276AB_289-310CDm_07163_local_refine.pdb	1	6	-5.2397	61.48
run_2-PB2_256-276AB_289-310CDm_07217_local_refine.pdb	1	14	-5.99581	123.76
run_2-PB2_256-276AB_289-310CDm_07220_local_refine.pdb	1	5	-5.55584	56.6
run_2-PB2_256-276AB_289-310CDm_07223_local_refine.pdb	1	31	-5.8209	55.1
run_2-PB2_256-276AB_289-310CDm_07228_local_refine.pdb	1	18	-6.62249	96.28
run_2-PB2_256-276AB_289-310CDm_07231_local_refine.pdb	2	7; 15	-5.04391	104.86
run_2-PB2_256-276AB_289-310CDm_07305_local_refine.pdb	1	38	-8.05012	86.76
run_2-PB2_256-276AB_289-310CDm_07333_local_refine.pdb	2	6; 18	-7.78715	81.15
run_2-PB2_256-276AB_289-310CDm_07354_local_refine.pdb	1	13	-5.92268	108.02
run_2-PB2_256-276AB_289-310CDm_07365_local_refine.pdb	1	5	-7.49552	135.17
run_2-PB2_256-276AB_289-310CDm_07396_local_refine.pdb	1	34	-5.45777	76.92
run_2-PB2_256-276AB_289-310CDm_07413_local_refine.pdb	1	2	-5.67574	101.5
run_2-PB2_256-276AB_289-310CDm_07416_local_refine.pdb	1	8	-5.88905	97.05
run_2-PB2_256-276AB_289-310CDm_07439_local_refine.pdb	1	3	-6.60955	133.67
run_2-PB2_256-276AB_289-310CDm_07457_local_refine.pdb	1	21	-7.08595	162.99
run_2-PB2_256-276AB_289-310CDm_07458_local_refine.pdb	1	18	-5.0704	97.49
run_2-PB2_256-276AB_289-310CDm_07501_local_refine.pdb	1	17	-5.40478	114.04
run_2-PB2_256-276AB_289-310CDm_07502_local_refine.pdb	1	17	-6.99141	103.49
run_2-PB2_256-276AB_289-310CDm_07511_local_refine.pdb	1	11	-5.78827	79.97
run_2-PB2_256-276AB_289-310CDm_07533_local_refine.pdb	1	37	-5.41444	93.58
run_2-PB2_256-276AB_289-310CDm_07539_local_refine.pdb	1	44	-6.19779	93.03
run_2-PB2_256-276AB_289-310CDm_07579_local_refine.pdb	1	4	-5.32734	153.25
run_2-PB2_256-276AB_289-310CDm_07595_local_refine.pdb	1	11	-5.26802	147.02
run_2-PB2_256-276AB_289-310CDm_07606_local_refine.pdb	1	45	-5.08533	134.46
run_2-PB2_256-276AB_289-310CDm_07646_local_refine.pdb	1	40	-5.61718	64.52
run_2-PB2_256-276AB_289-310CDm_07648_local_refine.pdb	1	3	-5.10518	82.79
run_2-PB2_256-276AB_289-310CDm_07649_local_refine.pdb	1	17	-6.9212	87.15
run_2-PB2_256-276AB_289-310CDm_07678_local_refine.pdb	1	14	-5.88732	92.08
run_2-PB2_256-276AB_289-310CDm_07680_local_refine.pdb	1	10	-6.54257	154.14
run_2-PB2_256-276AB_289-310CDm_07759_local_refine.pdb	1	14	-5.19798	128.07
run_2-PB2_256-276AB_289-310CDm_07771_local_refine.pdb	1	44	-5.97692	66.35
run_2-PB2_256-276AB_289-310CDm_07781_local_refine.pdb	1	13	-5.02703	129.58
run_2-PB2_256-276AB_289-310CDm_07805_local_refine.pdb	1	37	-6.74868	151.74
run_2-PB2_256-276AB_289-310CDm_07812_local_refine.pdb	1	37	-5.61625	123.69
run_2-PB2_256-276AB_289-310CDm_07814_local_refine.pdb	1	47	-6.23429	93.81
run_2-PB2_256-276AB_289-310CDm_07821_local_refine.pdb	1	13	-6.05685	116.15
run_2-PB2_256-276AB_289-310CDm_07822_local_refine.pdb	1	6	-6.7665	95.61
run_2-PB2_256-276AB_289-310CDm_07828_local_refine.pdb	2	43; 47	-6.10478	92.2
run_2-PB2_256-276AB_289-310CDm_07855_local_refine.pdb	1	2	-8.09209	98.47
run_2-PB2_256-276AB_289-310CDm_07864_local_refine.pdb	1	14	-7.52814	150.49
run_2-PB2_256-276AB_289-310CDm_07885_local_refine.pdb	1	22	-7.58475	64.34
[truncated: 3,536 more rows]
