# Supplementary material for: Lamin A molecular compression and sliding as mechanisms behind nucleoskeleton elasticity
Source: Nat Commun. 2019 Jul 11;10:3056. doi: 10.1038/s41467-019-11063-6 (PMC6624373; doi:10.1038/s41467-019-11063-6)
Supplement: Supplementary file 20 — Source Data file [file 41467_2019_11063_MOESM20_ESM.xlsx]

## Sheet: Fig. 1c
Source data for Figure 1c: dimer rod length in Tris and NaPi buffer without cross-linking, after cross-linking in NaPi and for isolated bands 1-3
samples each equlibrated @ 0.4 mg ml^-1 in stated buffer before rotary metal shadowing; band 1-3 samples were equlibrated in NaPi buffer before rotary metal shadowing
rod length	buffer
40.703	NaPi			Dunn (1964) Kruskal-Wallis multiple comparison
49.058	NaPi			p-values adjusted with the Holm method.
44.66	NaPi				Comparison	Z	P.unadj	P.adj	Fig. 1c label
58.86	NaPi			15	NaPi - Tris	-3.41587	0.000635782	0.00445048	Tris
44.361	NaPi			10	linked - NaPi	-6.80869	9.84916e-12	9.84916e-11	X
41.773	NaPi			7	band1 - NaPi	-5.5392	3.03864e-08	2.43091e-07	band 1
47.101	NaPi			8	band2 - NaPi	-6.79848	1.0573e-11	9.51565e-11	band 2
40.778	NaPi			9	band3 - NaPi	-8.20645	2.27827e-16	2.50609e-15	band 3
44.713	NaPi			1	band1 - band2	1.25928	0.207928	0.415856
46.637	NaPi			2	band1 - band3	2.66725	0.00764741	0.0458845
53.25	NaPi			3	band2 - band3	1.40797	0.15914	0.7957
54.884	NaPi			4	band1 - linked	1.26949	0.204265	0.612795
56.523	NaPi			5	band2 - linked	0.0102109	0.991853	0.991853
45.44	NaPi			6	band3 - linked	-1.39776	0.162185	0.648742
52.021	NaPi			11	band1 - Tris	-8.95507	3.39528e-19	4.07434e-18
54.536	NaPi			12	band2 - Tris	-10.2144	1.71021e-24	2.22327e-23
54.786	NaPi			13	band3 - Tris	-11.6223	3.17397e-31	4.76095e-30
56.829	NaPi			14	linked - Tris	-10.2246	1.53923e-24	2.15492e-23
51.939	NaPi
47.367	NaPi
49.492	NaPi
56.044	NaPi		quantiles	0.05	0.1	0.2	0.3	0.4	0.5	0.6	0.7	0.8	0.9	0.95
44.434	NaPi		Tris buffer	40.74	43.76	46.81	48.511	50.24	51.095	51.932	53.426	54.514	55.982	56.9015
48.799	NaPi		NaPi buffer	40.994	43.143	44.79	46.304	47.736	49.235	50.572	51.632	53.032	54.19	56.0415
56.164	NaPi
46.957	NaPi
54.896	NaPi
55.173	NaPi
28.844	NaPi
47.428	NaPi
54.852	NaPi
50.474	NaPi
66.052	NaPi
48.236	NaPi
54.072	NaPi
51.845	NaPi
54.288	NaPi
50.679	NaPi
49.709	NaPi
54.151	NaPi
48.946	NaPi
50.792	NaPi
47.643	NaPi
51.297	NaPi
38.165	NaPi
48.115	NaPi
46.395	NaPi
55.805	NaPi
47.242	NaPi
42.431	NaPi
51.498	NaPi
39.346	NaPi
52.033	NaPi
40.881	NaPi
41.003	NaPi
39.45	NaPi
47.308	NaPi
52.833	NaPi
51.78	NaPi
49.187	NaPi
49.021	NaPi
51.204	NaPi
49.947	NaPi
45.342	NaPi
49.77	NaPi
43.358	NaPi
45.881	NaPi
50.471	NaPi
47.846	NaPi
51.974	NaPi
51.694	NaPi
54.186	NaPi
53.474	NaPi
51.588	NaPi
52.622	NaPi
52.452	NaPi
51.595	NaPi
50.421	NaPi
53.869	NaPi
54.236	NaPi
46.581	NaPi
43.52	NaPi
45.234	NaPi
52.982	NaPi
44.799	NaPi
50.506	NaPi
53.004	NaPi
52.79	NaPi
46.371	NaPi
49.937	NaPi
46.081	NaPi
53.599	NaPi
50.033	NaPi
53.929	NaPi
50.924	NaPi
56.409	NaPi
53.881	NaPi
51.871	NaPi
46.609	NaPi
46.931	NaPi
53.112	NaPi
46.735	NaPi
54.912	NaPi
43.899	NaPi
49.935	NaPi
45.636	NaPi
43.655	NaPi
46.937	NaPi
44.286	NaPi
48.595	NaPi
49.585	NaPi
53.899	NaPi
50.773	NaPi
46.223	NaPi
47.873	NaPi
52.893	NaPi
51.594	NaPi
39.757	NaPi
49.095	NaPi
51.206	NaPi
54.505	NaPi
45.274	NaPi
53.995	NaPi
52.327	NaPi
41.803	NaPi
51.445	NaPi
48.069	NaPi
48.458	NaPi
46.902	NaPi
53.34	NaPi
51.359	NaPi
46.158	NaPi
52.77	NaPi
43.938	NaPi
38.527	NaPi
47.795	NaPi
44.604	NaPi
46.618	NaPi
53.346	NaPi
52.178	NaPi
50.539	NaPi
48.46	NaPi
48.963	NaPi
53.744	NaPi
57.523	NaPi
48.402	NaPi
51.672	NaPi
42.27	NaPi
54.114	NaPi
43.777	NaPi
53.035	NaPi
41.858	NaPi
47.234	NaPi
44.491	NaPi
40.23	NaPi
39.558	NaPi
49.871	NaPi
43.861	NaPi
52.463	NaPi
46.291	NaPi
50.403	NaPi
46.559	NaPi
44.49	NaPi
50.416	NaPi
45.582	NaPi
56	NaPi
50.67	NaPi
49.348	NaPi
53.315	NaPi
43.081	NaPi
53.238	NaPi
51.623	NaPi
53.913	NaPi
51.663	NaPi
50.861	NaPi
56.131	NaPi
46.664	NaPi
53.033	NaPi
51.415	NaPi
54.442	NaPi
49.446	NaPi
56.614	NaPi
52.412	NaPi
41.288	NaPi
43.996	NaPi
43.78	NaPi
56.067	NaPi
48.38	NaPi
49.637	NaPi
44.018	NaPi
51.601	NaPi
56.248	NaPi
45.985	NaPi
46.686	NaPi
47.029	NaPi
46.064	NaPi
42.863	NaPi
44.296	NaPi
48.107	NaPi
53.594	NaPi
44.219	NaPi
53.15	NaPi
49.965	NaPi
50.293	NaPi
52.616	NaPi
42.79	NaPi
45.033	NaPi
51.214	NaPi
52.129	NaPi
53.626	NaPi
44.196	NaPi
37.657	NaPi
46.001	NaPi
50.436	NaPi
48.513	NaPi
49.105	NaPi
43.682	NaPi
45.257	NaPi
42.989	NaPi
48.002	NaPi
46.696	NaPi
52.092	NaPi
47.422	NaPi
44.223	NaPi
53.958	NaPi
47.14	NaPi
45.527	NaPi
46.313	NaPi
46.095	NaPi
49.452	NaPi
43.153	NaPi
44.365	NaPi
48.409	NaPi
46.534	NaPi
49.196	NaPi
51.259	NaPi
43.998	NaPi
44.436	NaPi
45.732	NaPi
54.12	NaPi
43.865	NaPi
50.989	NaPi
57.982	NaPi
52.57	NaPi
44.181	NaPi
50.622	NaPi
48.117	NaPi
47.166	NaPi
53.348	NaPi
51.214	NaPi
50.047	NaPi
44.821	NaPi
45.427	NaPi
51.457	NaPi
63.438	NaPi
50.535	NaPi
52.583	NaPi
43.037	NaPi
56.209	NaPi
51.518	NaPi
46.633	NaPi
45.497	NaPi
50.511	NaPi
46.148	NaPi
51.124	NaPi
54.089	NaPi
54.185	NaPi
52.642	NaPi
50.91	NaPi
45.518	NaPi
49.272	NaPi
44.749	NaPi
49.595	NaPi
40.601	NaPi
45.287	NaPi
50.385	NaPi
53.982	NaPi
53.477	NaPi
52.102	NaPi
45.731	NaPi
35.097	NaPi
46.028	NaPi
42.503	NaPi
59.543	NaPi
41.637	NaPi
47.262	NaPi
45.43	NaPi
41.828	NaPi
50.506	NaPi
48.006	NaPi
48.874	NaPi
48.28	NaPi
54.047	NaPi
51.153	NaPi
48.993	NaPi
40.878	NaPi
45.784	NaPi
50.778	NaPi
50.712	NaPi
48.586	NaPi
56.557	Tris
41.544	Tris
50.329	Tris
56.884	Tris
56.811	Tris
52.288	Tris
57.491	Tris
53.814	Tris
52.102	Tris
47.875	Tris
60.39	Tris
38.599	Tris
49.226	Tris
48.053	Tris
48.148	Tris
55.018	Tris
38.45	Tris
46.817	Tris
48.749	Tris
47.981	Tris
45.615	Tris
50.653	Tris
51.749	Tris
55.997	Tris
25.214	Tris
47.494	Tris
50.16	Tris
53.28	Tris
53.754	Tris
51.599	Tris
50.934	Tris
51.193	Tris
43.328	Tris
60.453	Tris
52.144	Tris
52.095	Tris
52.094	Tris
46.568	Tris
52.464	Tris
54.444	Tris
51.491	Tris
47.911	Tris
43.271	Tris
55.201	Tris
50.681	Tris
50.267	Tris
53.809	Tris
55.335	Tris
54.244	Tris
54.607	Tris
51.786	Tris
56.931	Tris
36.365	Tris
52.66	Tris
56.331	Tris
55.635	Tris
46.49	Tris
36.657	Tris
48.312	Tris
48.967	Tris
56.475	Tris
47.098	Tris
49.062	Tris
53.305	Tris
54.11	Tris
55.724	Tris
54.656	Tris
52.449	Tris
51.904	Tris
42.749	Tris
46.982	Tris
50.84	Tris
46.901	Tris
50.338	Tris
52.992	Tris
47.872	Tris
49.236	Tris
56.577	Tris
53.652	Tris
43.758	Tris
54.38	Tris
43.374	Tris
39.079	Tris
45.667	Tris
54.889	Tris
55.773	Tris
43.921	Tris
55.29	Tris
53.925	Tris
49.996	Tris
49.101	Tris
43.948	Tris
53.508	Tris
49.67	Tris
51.427	Tris
48.53	Tris
54.411	Tris
50.408	Tris
46.513	Tris
50.212	Tris
47.076	Tris
43.721	Tris
53.595	Tris
53.224	Tris
55.437	Tris
55.978	Tris
55.287	Tris
54.044	Tris
55.147	Tris
47.91	Tris
50.042	Tris
49.139	Tris
53.906	Tris
50.648	Tris
50.035	Tris
40.553	Tris
50.008	Tris
54.449	Tris
51.063	Tris
50.829	Tris
46.287	Tris
45.594	Tris
51.758	Tris
46.26	Tris
50.874	Tris
49.03	Tris
47.317	Tris
51.175	Tris
50.984	Tris
46.495	Tris
48.035	Tris
48.909	Tris
57.04	Tris
50.063	Tris
58.413	Tris
54.888	Tris
53.996	Tris
57.6	Tris
50.037	Tris
35.724	Tris
50.393	Tris
47.918	Tris
55.069	Tris
47.219	Tris
46.259	Tris
50.408	Tris
56.286	Tris
50.369	Tris
46.241	Tris
46.363	Tris
43.357	Tris
42.934	Tris
50.537	Tris
57.362	Tris
52.511	Tris
34.654	Tris
47.937	Tris
53.778	Tris
55.284	Tris
50.184	Tris
52.469	Tris
54.435	Tris
51.375	Tris
54.442	Tris
55.12	Tris
43.758	Tris
45.886	Tris
51.45	Tris
57.488	Tris
50.469	Tris
57.899	Tris
42.977	Tris
38.411	Tris
50.264	Tris
48.328	Tris
43.805	Tris
53.737	Tris
51.427	Tris
51.593	Tris
52.09	Tris
48.064	Tris
51.819	Tris
56.792	Tris
55.298	Tris
52.425	Tris
47.027	Tris
53.574	Tris
45.618	Tris
54.306	Tris
40.256	Tris
45.773	Tris
51.149	Tris
50.576	Tris
53.742	Tris
45.6	Tris
49.203	Tris
52.545	Tris
48.758	Tris
45.254	Tris
53.986	Tris
47.641	Tris
51.975	Tris
51.442	Tris
51.348	Tris
51.319	Tris
59.897	Tris
54.881	Tris
57.181	Tris
54.157	Tris
52.319	Tris
45.219	Tris
51.752	Tris
45.931	Tris
55.287	Tris
41.759	Tris
56.781	Tris
42.989	Tris
57.107	Tris
52.324	Tris
50.431	Tris
54.487	Tris
45.694	Tris
47.479	Tris
52.497	Tris
39.713	Tris
48.228	Tris
50.269	Tris
51.752	Tris
45.9	Tris
52.484	Tris
52.37	Tris
51.126	Tris
44.627	Tris
55.383	Tris
50.037	Tris
55.618	Tris
51.348	Tris
50.37	Tris
55.017	Tris
56.852	Tris
53.296	Tris
39.133	Tris
32.298	Tris
49.115	Tris
56.237	Tris
46.86	Tris
55.509	Tris
55.604	Tris
46.766	Tris
46.603	Tris
50.188	Tris
56.085	Tris
50.406	Tris
51.556	Tris
56.039	Tris
54.749	Tris
47.186	Tris
40.202	Tris
52.71	Tris
43.992	Tris
42.943	Tris
61.32	Tris
53.416	Tris
53.784	Tris
53.67	Tris
48.492	Tris
50.754	Tris
54.691	Tris
50.942	Tris
51.506	Tris
47.693	Tris
51.325	Tris
52.915	Tris
52.278	Tris
51.731	Tris
50.704	Tris
53.645	Tris
48.771	Tris
51.552	Tris
49.648	Tris
50.9	Tris
57.925	Tris
46.845	Tris
50.284	Tris
44.96	Tris
51.776	Tris
48.626	Tris
50.728	Tris
42.108	Tris
54.737	Tris
55.436	Tris
49.191	Tris
53.141	Tris
51.782	Tris
48.518	Tris
53.438	Tris
56.897	Tris
51.722	Tris
52.538	Tris
40.754	Tris
54.025	linked
42.558	linked
45.523	linked
35.047	linked
49.85	linked
41.396	linked
39.273	linked
45.313	linked
46.599	linked
50.263	linked
58.243	linked
40.707	linked
41.878	linked
51.47	linked
47.265	linked
38.521	linked
39.977	linked
33.429	linked
52.929	linked
44.163	linked
47.659	linked
46.531	linked
44.464	linked
29.668	linked
30.641	linked
41.03	linked
54.036	linked
45.419	linked
50.967	linked
57.331	linked
41.14	linked
46.852	linked
34.131	linked
49.658	linked
42.942	linked
45.471	linked
37.573	linked
33.283	linked
44.078	linked
44.172	linked
39.671	linked
47.111	linked
39.315	linked
44.529	linked
37.816	linked
48.276	linked
41.912	linked
44.754	linked
50.459	linked
39.845	linked
48.023	linked
53.289	linked
46.895	linked
47.672	linked
49.593	linked
44.456	linked
50.294	linked
43.272	linked
48.084	linked
46.456	linked
41.394	linked
48.782	linked
40.026	linked
36.822	linked
42.301	linked
46.464	linked
38.49	linked
42.061	linked
41.384	linked
55.138	linked
49.357	linked
54.442	linked
48.301	linked
39.281	linked
54.034	linked
50.162	linked
47.386	linked
30.749	linked
35.502	linked
49.343	linked
47.117	linked
50.706	linked
39.485	linked
47.162	linked
51.389	linked
31.669	linked
43.345	linked
41.4	linked
47.892	linked
42.423	linked
40.621	linked
57.851	linked
36.299	linked
44.845	linked
38.699	linked
44.315	linked
45.264	linked
49.475	linked
41.018	linked
47.018	linked
35.34	linked
44.96	linked
39.87	linked
45.02	linked
46.269	linked
46.853	linked
52.003	linked
44.152	linked
38.85	linked
52.375	linked
49.815	linked
40.534	linked
51.467	linked
46.149	linked
46.535	linked
44.621	linked
53.745	linked
42.536	linked
38.536	linked
44.103	linked
51.131	linked
49.92	linked
50.302	linked
43.842	linked
51.995	linked
51.187	linked
49.307	linked
58.74	linked
35.94	linked
53.148	linked
39.093	linked
33.836	linked
48.659	linked
55.317	linked
48.965	linked
42.491	linked
43.896	linked
56.29	linked
57.384	linked
41.102	linked
40.95	linked
44.079	linked
49.506	linked
38.159	linked
40.409	linked
49.709	linked
37.609	linked
37.126	linked
46.639	linked
48.775	linked
42.126	linked
44.766	linked
37.95	linked
49.74	linked
45.533	linked
52.385	linked
44.261	linked
51.397	linked
56.349	linked
48.952	linked
46.458	linked
43.157	linked
39.754	linked
50.692	linked
47.151	linked
50.106	linked
48.602	linked
42.652	linked
41.408	linked
37.67	linked
38.166	linked
38.374	linked
54.973	linked
44.843	linked
54.406	linked
45.841	linked
46.204	linked
40.905	linked
43.717	linked
40.017	linked
49.227	linked
49.252	linked
53.121	linked
47.234	linked
47.944	linked
65.715	linked
48.724	linked
45.676	linked
48.932	linked
48.964	linked
44.843	linked
48.956	linked
49.174	linked
56.337	linked
44.825	linked
39.635	linked
52.55	linked
44.254	linked
55.475	linked
34.264	linked
45.417	linked
49.811	linked
57.136	linked
55.889	linked
47.213	linked
55.015	linked
47.708	linked
30.254	linked
56.328	linked
46.537	linked
45.204	linked
61.947	linked
49.983	linked
48.72	linked
49.008	linked
42.176	linked
52.814	linked
40.939	linked
46.311	linked
46.158	linked
42.196	linked
45.447	linked
44.29	linked
48.342	linked
48.941	linked
59.973	linked
38.516	linked
43.788	linked
43.982	linked
45.807	linked
53.847	linked
57.595	linked
64.571	linked
35.82	linked
42.833	linked
38.547	linked
53.965	linked
51.336	linked
56.847	linked
39.226	linked
51.248	linked
46.998	linked
57.551	linked
47.073	linked
48.265	linked
56.102	linked
49.511	linked
49.276	linked
41.171	linked
44.889	linked
46.788	linked
49.307	linked
51.013	linked
44.52	linked
43.724	linked
49.788	linked
36.384	linked
50.627	linked
29.411	linked
37.597	linked
52.842	linked
49.606	linked
54.442	linked
45.43	linked
39.502	linked
43.406	linked
46.61	linked
52.952	linked
48.325	linked
37.743	linked
48.231	linked
37.416	linked
40.286	linked
46.07	linked
47.17	linked
42.006	linked
51.115	linked
38.903	linked
36.24	linked
49.819	linked
42.166	linked
44.89	linked
51.331	linked
40.787	linked
48.625	linked
50.376	linked
41.662	linked
40.778	linked
44.669	linked
38.513	linked
47.472	linked
40.141	linked
42.857	linked
47.665	linked
39.346	linked
40.524	linked
41.359	linked
37.23	linked
42.84	linked
38.262	linked
40.216	band1
40.814	band1
38.901	band1
49.661	band1
49.838	band1
47.453	band1
53.34	band1
54.716	band1
47.985	band1
47.101	band1
50.654	band1
51.847	band1
54.207	band1
42.329	band1
46.587	band1
40.53	band1
48.272	band1
39.131	band1
50.408	band1
37.12	band1
41.579	band1
52.537	band1
41.21	band1
44.134	band1
46.459	band1
42.05	band1
41.517	band1
45.433	band1
53.529	band1
49.629	band1
50.834	band1
53.618	band1
54.532	band1
38.184	band1
45.364	band1
38.579	band1
43.138	band1
46.54	band1
52.372	band1
43.748	band1
55.127	band1
51.017	band1
43.451	band1
50.731	band1
42.991	band1
42.46	band1
48.785	band1
40.528	band1
51.674	band1
46.934	band1
49.659	band1
49.633	band1
45.463	band1
49.262	band1
55.991	band1
39.714	band1
59.458	band1
55.287	band1
45.285	band1
46.345	band1
47.694	band1
43.481	band1
55.792	band1
51.755	band1
49.896	band1
46.895	band1
45.596	band1
45.047	band1
43.864	band1
45.203	band1
45.63	band1
41.924	band1
40.386	band1
37.471	band1
50.237	band1
59.023	band1
40.586	band1
43.334	band1
40.957	band1
53.189	band1
44.285	band1
63.641	band1
42.872	band1
68.033	band1
43.639	band1
42.765	band1
48.423	band1
40.882	band1
42.862	band1
47.327	band1
47.763	band1
53.01	band1
58.371	band1
43.33	band1
44.201	band1
41.126	band1
54.659	band1
44.256	band1
42.309	band1
46.051	band1
53.842	band1
62.39	band1
47.83	band1
48.607	band1
51.583	band1
45.963	band1
40.092	band1
39.725	band1
38.448	band1
36.974	band1
53.5658	band1
41.9572	band1
51.1206	band1
51.6257	band1
52.7005	band1
53.8185	band1
40.1735	band1
36.934	band1
42.3984	band1
51.138	band1
43.6625	band1
48.024	band1
60.6673	band1
43.0967	band1
48.1731	band1
41.4051	band1
53.9979	band1
39.7625	band1
45.7895	band1
44.4646	band1
48.4451	band1
52.5223	band1
62.29	band1
40.6053	band1
42.6973	band1
63.6299	band1
47.3259	band1
46.6179	band1
54.1131	band1
50.9091	band1
51.7479	band1
35.7805	band1
49.7443	band1
58.0311	band1
38.7179	band1
42.0587	band1
56.5556	band1
50.4778	band1
53.5151	band1
44.457	band1
54.7465	band1
42.4464	band1
40.9846	band1
37.2488	band1
48.982	band1
54.1242	band1
46.8355	band1
40.7243	band1
38.8972	band1
37.1932	band1
39.8715	band1
43.6535	band1
46.6058	band1
55.4985	band1
58.6142	band1
42.1215	band1
43.3091	band1
48.897	band1
48.1824	band1
68.8859	band1
44.81	band1
49.6102	band1
46.1038	band1
43.8696	band1
39.1721	band1
44.2735	band1
44.8035	band1
45.8453	band1
41.0224	band1
41.4741	band1
50.1009	band1
46.1409	band1
41.3431	band1
40.1233	band1
41.6099	band1
45.9168	band1
40.9522	band1
49.185	band1
47.5127	band1
46.187	band1
45.6274	band1
40.4502	band1
50.9949	band1
-23.009	band1
49.4069	band1
40.1733	band1
53.696	band1
40.4068	band1
49.317	band1
41.1957	band1
45.8149	band1
41.3392	band1
48.2183	band1
42.46	band1
49.0409	band1
40.8925	band1
48.6405	band1
45.6557	band1
45.209	band1
37.8496	band1
46.6171	band1
48.276	band1
54.1621	band1
36.5863	band1
45.791	band1
40.8316	band1
35.6756	band1
52.0345	band1
60.778	band1
49.8577	band1
45.2218	band1
45.0448	band1
61.0403	band1
59.6185	band1
42.6726	band1
47.1487	band1
38.6633	band1
52.2293	band1
49.0546	band1
43.1708	band1
51.9789	band1
51.8963	band1
40.3218	band1
40.0025	band1
50.3822	band1
50.299	band1
50.5153	band1
39.356	band1
46.8463	band1
60.04	band1
35.6272	band1
42.4033	band1
60.5501	band1
49.8825	band1
48.5025	band1
48.088	band1
51.285	band1
32.9251	band1
46.3194	band1
48.8927	band1
37.8105	band1
42.0271	band1
41.8463	band1
41.0295	band1
39.259	band1
44.351	band1
38.21	band1
66.1646	band1
48.463	band1
40.1092	band1
47.7427	band1
55.1624	band1
47.5736	band1
53.7624	band1
47.1201	band1
38.7486	band1
39.8757	band1
41.185	band1
73.127	band1
53.0513	band1
41.096	band1
41.1517	band1
39.2264	band1
43.608	band1
42.4769	band1
61.2549	band1
41.9343	band1
46.6678	band1
53.0719	band1
43.9433	band1
43.0705	band1
48.3473	band1
38.6986	band1
50.0713	band1
43.472	band1
52.592	band1
41.437	band1
47.089	band1
52.01	band1
47.052	band1
42.7127	band1
46.0507	band1
50.5691	band1
41.726	band1
41.4776	band1
51.8704	band1
45.6632	band1
44.0277	band1
40.3864	band1
57.9843	band1
41.925	band2
52.012	band2
42.984	band2
34.818	band2
40.78	band2
42.396	band2
50.31	band2
44.895	band2
49.487	band2
48.944	band2
42.898	band2
52.368	band2
41.285	band2
49.642	band2
46.019	band2
41.425	band2
56.909	band2
55.354	band2
43.779	band2
46.754	band2
41.832	band2
51.372	band2
39.177	band2
48.103	band2
46.792	band2
43.541	band2
48.642	band2
42.536	band2
44.992	band2
39.186	band2
53.16	band2
49.619	band2
40.475	band2
48.334	band2
44.022	band2
40.52	band2
49.97	band2
46.454	band2
47.041	band2
42.929	band2
41.312	band2
52.068	band2
43.233	band2
51.031	band2
49.155	band2
47.287	band2
48.759	band2
40.308	band2
37.26	band2
48.409	band2
42.675	band2
47.072	band2
51.553	band2
48.401	band2
41.203	band2
41.279	band2
50.961	band2
54.102	band2
40.262	band2
51.728	band2
41.173	band2
55.019	band2
48.408	band2
50.097	band2
46.092	band2
48.797	band2
54.128	band2
43.628	band2
48.094	band2
50.185	band2
40.001	band2
43.423	band2
40.463	band2
53.218	band2
46.3	band2
41.877	band2
46.364	band2
43.722	band2
41.131	band2
38.594	band2
43.213	band2
50.704	band2
46.928	band2
42.732	band2
57.068	band2
51.653	band2
47.851	band2
41.705	band2
40.789	band2
45.465	band2
36.725	band2
44.425	band2
53.343	band2
45.53	band2
43.235	band2
40.046	band2
52.562	band2
51.521	band2
43.135	band2
40.062	band2
51.071	band2
42.615	band2
40.053	band2
49.374	band2
45.702	band2
61.371	band2
48.939	band2
44.453	band2
36.831	band2
40.612	band2
54.322	band2
39.711	band2
51.291	band2
46.695	band2
51.812	band2
51.165	band2
51.69	band2
44.863	band2
42.448	band2
45.852	band2
47.307	band2
58.103	band2
43.594	band2
41.626	band2
56.11	band2
52.313	band2
43.833	band2
51.761	band2
47.102	band2
45.377	band2
46.586	band2
39.117	band2
48.211	band2
45.46	band2
49.043	band2
45.579	band2
45.7	band2
47.301	band2
41.522	band2
54.919	band2
46.735	band2
46.498	band2
45.669	band2
42.929	band2
43.957	band2
45.96	band2
42.128	band2
47.755	band2
44.441	band2
49.293	band2
40.946	band2
47.243	band2
44.077	band2
50.18	band2
42.355	band2
44.155	band2
44.382	band2
45.669	band2
45.438	band2
51.547	band2
47.179	band2
40.918	band2
46.757	band2
44.134	band2
39.717	band2
44.342	band2
39.859	band2
46.923	band2
38.937	band2
47.233	band2
44.747	band2
44.663	band2
39.577	band2
43.044	band2
53.454	band2
49.25	band2
38.392	band2
41.06	band2
43.66	band2
42.271	band2
45.421	band2
41.335	band2
39.11	band2
45.016	band2
50.086	band2
48.375	band2
43.734	band2
38.32	band2
46.877	band2
42.522	band2
50.3975	band2
48.7626	band2
41.0515	band2
40.904	band2
37.3011	band2
46.6111	band2
49.9284	band2
44.9163	band2
49.2196	band2
48.3364	band2
47.37	band2
42.9699	band2
41.2833	band2
46.4622	band2
36.7949	band2
53.9103	band2
42.9385	band2
47.0053	band2
42.6371	band2
42.9488	band2
47.248	band2
44.2446	band2
44.1466	band2
51.524	band2
64.835	band2
57.5545	band2
47.4125	band2
52.6608	band2
40.7424	band2
46.9631	band2
47.3572	band2
37.5947	band2
44.2943	band2
42.9496	band2
46.7383	band2
45.495	band2
40.2855	band2
47.2927	band2
48.22	band2
45.3667	band2
46.9645	band2
38.4892	band2
51.662	band2
51.2571	band2
46.6762	band2
40.652	band2
43.6672	band2
53.0962	band2
46.7519	band2
52.6482	band2
41.0734	band2
40.548	band2
45.62	band2
46.8642	band2
44.0315	band2
43.1553	band2
42.9303	band2
43.0279	band2
47.8539	band2
54.4791	band2
41.3159	band2
46.9248	band2
53.5135	band2
52.266	band2
47.1979	band2
40.0803	band2
44.2677	band2
47.2014	band2
44.5572	band2
51.1552	band2
52.1242	band2
45.8548	band2
45.622	band2
37.9774	band2
41.9918	band2
44.4426	band2
42.7553	band2
52.361	band2
75.7097	band2
83.293	band2
33.435	band2
44.5896	band2
47.6001	band2
47.719	band2
41.1255	band2
39.4316	band2
44.133	band2
46.833	band2
45.7125	band2
54.5812	band2
45.0377	band2
44.4985	band2
42.7341	band2
49.9753	band2
49.9973	band2
40.4898	band2
52.8127	band2
39.977	band2
38.111	band2
42.775	band2
49.0701	band2
44.5836	band2
52.2965	band2
45.9027	band2
41.7746	band2
43.4729	band2
41.5746	band2
53.5376	band2
53.3208	band2
51.4128	band2
47.42	band3
40.224	band3
32.622	band3
50.137	band3
54.666	band3
44.055	band3
48.038	band3
44.377	band3
39.634	band3
43.821	band3
36.334	band3
55.289	band3
43.503	band3
46.236	band3
50.462	band3
37.086	band3
43.66	band3
40.642	band3
54.107	band3
43.987	band3
48.844	band3
45.701	band3
41.619	band3
50.747	band3
55.913	band3
51.149	band3
49.483	band3
36.392	band3
55.444	band3
50.054	band3
50.819	band3
50.681	band3
53.34	band3
41.763	band3
41.49	band3
45.013	band3
48.862	band3
45.218	band3
47.005	band3
52.941	band3
46.256	band3
56.42	band3
46.114	band3
42.893	band3
49.18	band3
57.149	band3
43.015	band3
53.357	band3
50.542	band3
52.753	band3
41.58	band3
46.771	band3
37.175	band3
41.944	band3
48.432	band3
44.982	band3
52.558	band3
48.735	band3
50.431	band3
50.815	band3
48.057	band3
55.687	band3
47.814	band3
41.312	band3
49.949	band3
40.844	band3
40.99	band3
55.178	band3
43.236	band3
53.443	band3
45.229	band3
58.619	band3
50.811	band3
43.888	band3
40.725	band3
40.742	band3
39.656	band3
41.416	band3
38.183	band3
42.856	band3
52.107	band3
40.674	band3
36.992	band3
42.259	band3
48.887	band3
58.144	band3
44.251	band3
41.885	band3
34.02	band3
31.696	band3
45.082	band3
47.682	band3
50.579	band3
45.026	band3
46.727	band3
38.22	band3
44.075	band3
37.92	band3
41.746	band3
37.125	band3
31.051	band3
50.462	band3
45.612	band3
44.782	band3
43.973	band3
37.697	band3
43.334	band3
42.026	band3
43.577	band3
45.561	band3
52.971	band3
51.85	band3
42.289	band3
53.289	band3
42.942	band3
39.395	band3
50.972	band3
33.066	band3
51.271	band3
39.824	band3
45.928	band3
50.427	band3
54.987	band3
52.682	band3
41.842	band3
50.723	band3
47.492	band3
40.282	band3
44.001	band3
46.716	band3
39.669	band3
36.908	band3
43.612	band3
46.291	band3
44.957	band3
44.4	band3
54.494	band3
44.593	band3
42.554	band3
36.205	band3
41.602	band3
45.173	band3
40.097	band3
42.122	band3
43.047	band3
37.737	band3
45.589	band3
45.122	band3
35.518	band3
41.087	band3
41.553	band3
47.18	band3
43.002	band3
38.792	band3
46.114	band3
45.567	band3
38.782	band3
46.34	band3
42.401	band3
35.722	band3
46.319	band3
48.471	band3
47.171	band3
49.899	band3
51.622	band3
44.26	band3
36.94	band3
44.361	band3
53.214	band3
47.873	band3
44.768	band3
43.599	band3
40.428	band3
35.566	band3
48.169	band3
47.057	band3
38.685	band3
51.932	band3
41.845	band3
55.205	band3
42.479	band3
40.622	band3
45.046	band3
40.237	band3
43.087	band3
41.055	band3
38.64	band3
40.655	band3
47.55	band3
41.985	band3
50.0232	band3
44.7005	band3
52.4779	band3
38.0529	band3
35.6922	band3
37.9715	band3
43.1267	band3
45.5266	band3
42.6744	band3
36.5547	band3
40.6707	band3
36.792	band3
50.358	band3
42.901	band3
54.6537	band3
39.924	band3
45.3427	band3
54.7603	band3
52.5782	band3
54.6228	band3
43.2533	band3
43.376	band3
46.9652	band3
44.9053	band3
40.3017	band3
44.616	band3
46.2433	band3
43.015	band3
45.3997	band3
42.227	band3
40.237	band3
44.9342	band3
45.532	band3
45.3391	band3
50.1458	band3
34.1621	band3
53.7689	band3
47.4154	band3
48.0326	band3
37.6504	band3
54.2567	band3
45.651	band3
54.2882	band3
57.0294	band3
42.297	band3
45.7295	band3
53.6634	band3
49.3869	band3
53.8736	band3
50.8534	band3
41.4736	band3
56.18	band3
41.768	band3
49.0957	band3
44.36	band3
41.0975	band3
51.2374	band3
33.8492	band3
50.8036	band3
46.4582	band3
44.4814	band3
31.4274	band3
45.305	band3
47.5623	band3
59.186	band3
39.8577	band3
38.06	band3
41.2597	band3
36.8052	band3
38.7923	band3
49.5434	band3
54.9732	band3
39.6109	band3
44.5143	band3
32.122	band3
36.9599	band3
34.4184	band3
41.4476	band3
42.8537	band3
48.7773	band3
54.3823	band3
42.696	band3
54.9123	band3
35.9298	band3
44.3912	band3
54.094	band3
44.205	band3
46.9099	band3
61.1	band3
50.362	band3
44.4515	band3
39.9897	band3
48.1199	band3
41.912	band3
41.0578	band3
38.6155	band3
50.396	band3
38.257	band3
38.5656	band3
41.8106	band3
52.9008	band3
49.4227	band3
46.1875	band3
45.1199	band3
41.6928	band3
42.6692	band3
37.2182	band3
41.4219	band3
49.6703	band3
40.3332	band3

## Sheet: Fig. 1e-left & 2a
Source data for Figure 1e and 2a. Lamin A inclusion bodies purification, gel extraction and refolding. SDS page of recombinant lamin A purified from inclusion bodies and reconstituted in NaPi buffer with 6 M urea (Inc. b); gel-extracted lamin A in Tris-SDS buffer (GE-Tris-SDS); lamin A, gel-extracted then de-salted, pelleted and re-folded in NaPi buffer with 6 M urea (GE).
Samples each at concentration as stated
	MW (kDa)	PageRuler™ Prestained Protein Ladder, 10 to 180 kDa	lamin A from inclusion bodies; 15 μl @ 1 mg ml^-1		gel-extracted lamin A, before de-salting; 15 μl @ 1 mg ml^-1		gel-extracted lamin A, after de-salting; 15 μl @ 1 mg ml^-1
Figure labels		-	Inc.b.		(GE-Tris-SDS)		GE
	180
	130
	100
	70
	55
	40
	35
	25
	15
	10

## Sheet: Fig. 1e-right & 1f
Source data for Figure 1e and 1f. In vitro lamin A cross-linking and product-band isolation. SDS-PAGE of lamin A before (control, c) and after cross-linking with EDC:S-NHS (X) and individual gel-extracted cross-linked bands (1, 2, 4 & 4); (cx2) is control material at twice the amount of (c); (1-2) is the material extracted from a suspected faint band migrating between bands 1 and 2 in (X), but yi…
Samples each at concentration as stated
	MW (kDa)	PageRuler™ Plus Prestained Protein Ladder, 10 to 250 kDa	lamin A before cross-linking in NaPi buffer; @ 0.4 mg ml^-1, 10 μl	lamin A before cross-linking in NaPi buffer; @ 0.4 mg ml^-1, 20 μl	cross-linked lamin A in NaPi buffer; @ 0.4 mg ml^-1, 10 μl	cross-linked lamin A - isolated band 1	cross-linked lamin A - isolated band 1-2	cross-linked lamin A - isolated band 2	cross-linked lamin A - isolated band 3	cross-linked lamin A - isolated band 4
Figure labels		-	c	(c x 2)	X	1	(1-2)	2	3	4
	250
	130
	100
	70

## Sheet: Fig. 2c
Source data for Figure 2c. In vitro HIDm and H/hIDm lamin A cross-linking comparison. SDS-PAGE of HIDm or H/hIDm lamin A before (HIDm and H/hIDm) and after cross-linking (HIDm X and H/hIDm X)
Samples each at concentration as stated
			loaded first and run out to resolve 55 kDa species and above						loaded half-way though first run to capture full MW species range
	MW (kDa) for the first lading marker		PageRuler™ Plus Prestained Protein Ladder, 10 to 250 kDa	HIDm lamin A before cross-linking; sample @ 0.4 mg ml^-1, 5 μl	Cross-linked HIDm lamin A; sample @ 0.4 mg ml^-1, 5 μl	H/hIDm lamin A before cross-linking; sample @ 0.4 mg ml^-1, 5 μl	Cross-linked H/hIDm lamin A; sample @ 0.4 mg ml^-1, 5 μl		PageRuler™ Plus Prestained Protein Ladder, 10 to 250 kDa	Cross-linked HIDm lamin A; sample @ 0.4 mg ml^-1, 10 μl	Cross-linked HIDm lamin A; sample @ 0.4 mg ml^-1, 10 μl		MW (kDa) for the second loading marker
Figure labels		-	-	HIDm	HIDm X	H/hIDm	H/hIDm X	-	-	(HIDm X)	(H/hIDm X)
													250
	250												130
													100
													70
	130
													55
	100												35
													25
	70
													15
	55
													10

## Sheet: Fig. 1d, 7, Supp. Fig. 1b & 6
Source Data for Figure 1d, Figure 7c, Supplementary Figure 1b and Supplementary Figure 6. Theoretical S-values for straight lamin A dimer, dimer with compressed rod and for mock lamin A head-to-tail tetramers. Dimer and tetramer models supplied along with the source data file.
SoMo calculations
Straight lamin A dimer
Model name	rod length nm	Sedimentation coefficient s [S]
LA-fl_straight	50.9	3.81
Dimers with Coil 1A/L1/Coil 1B stagger
Model name	rod shorter by (nm)	Sedimentation coefficient s [S]
26.8-LA-L1z993	2.68	3.89
28.5-LA-L1z732	2.85	3.9
28.7-LA-L1z296	2.87	3.9
30.7-LA-L1z1485	3.07	3.9
31.2-LA-L1z1228	3.12	3.91
31.3-LA-L1z1896	3.13	3.91
35.0-LA-L1z644	3.5	3.93
35.6-LA-L1z1362	3.56	3.92
35.7-LA-L1z1110	3.57	3.93
35.9-LA-L1z1264	3.59	3.93
35.9-LA-L1z1588	3.59	3.94
40.0-LA-L1z1394	4	3.94
40.6-LA-L1z1493	4.06	3.95
40.8-LA-L1z2085	4.08	3.93
40.9-LA-L1z1641	4.09	3.96
40.9-LA-L1z1673	4.09	3.94
45.1-LA-L1z1265	4.51	3.95
45.4-LA-L1z581	4.54	3.98
45.6-LA-L1z842	4.56	3.97
46.0-LA-L1z104	4.6	3.96
46.9-LA-L1z203	4.69	3.98
48.9-LA-L1z1154	4.89	3.96
50.4-LA-L1z1033	5.04	3.97
50.5-LA-L1z19	5.05	3.98
50.8-LA-L1z519	5.08	3.97
51.2-LA-L1z588	5.12	3.98
Dimers with Coil 1B/L12/PH stagger
Model name	rod shorter by (nm)	Sedimentation coefficient s [S]
34.1-LA-L12z-07966	3.41	3.93
34.8-LA-L12z-10949	3.48	3.94
36.8-LA-L12z-11282	3.68	3.94
37.8-LA-L12z-02638	3.78	3.94
39.9-LA-L12z-01405	3.99	3.95
Dimers with PH/(L2)/PH stagger
Model name	rod shorter by (nm)	Sedimentation coefficient s [S]
37.7-LA-L2z4-07506	3.77	3.94
38.6-LA-L2z7-03195	3.86	3.95
40.9_LA-L2z1-09720	4.09	3.95
41.8-LA-L2z7-05909	4.18	3.96
Dimers with PH/(L3)/Coil 2 stagger
Model name	rod shorter by (nm)	Sedimentation coefficient s [S]
33.2-LA-L3z2-09644	3.32	3.94
33.2-LA-L3z7-11604	3.32	3.93
34.0-LA-L3z6-00138	3.4	3.94
34.0-LA-L3z8-09616	3.4	3.94
34.2-LA-L3z8-08948	3.42	3.94
35.0-LA-L3z2-06881	3.5	3.95
35.5-LA-L3z5-09522	3.55	3.95
35.8-LA-L3z8-12101	3.58	3.95
36.7-LA-L3z5-09333	3.67	3.95
36.8-LA-L3z6-03261	3.68	3.95
39.9-LA-L3z1-00976	3.99	3.96
40.3-LA-L3z3-05613	4.03	3.97
40.5-LA-L3z6-09902	4.05	3.97
40.8-LA-L3z4-12434	4.08	3.98
40.9-LA-L3z1-08592	4.09	3.97
44.8-LA-L3z4-10736	4.48	3.99
45.3-LA-L3z1-03888	4.53	4
45.5-LA-L3z2-08682	4.55	3.99
46.2-LA-L3z1-02289	4.62	4
46.6-LA-L3z3-01604	4.66	3.99
49.4-LA-L3z4-06796	4.94	4.01
49.5-LA-L3z1-04872	4.95	4
49.8-LA-L3z5-10551	4.98	4.01
50.4-LA-L3z4-08370	5.04	4.01
50.4-LA-L3z5-09391	5.04	4.02
Dimers with multiple coiled coil staggers
Model name	rod shorter by (nm)	Sedimentation coefficient s [S]
LA_28.5-37.8_34.0_L1z732_L12z-02638_L3z6-00138	10.03	4.19
LA_31.2-34.8_34.0_L1z1228_L12z-10949_L3z8-09616	10	4.21
LA_31.4-34.1-40.5_L1z-01120_L12z-07966_L3z8-11711	10.6	4.21
LA_32.0-36.8-44.0_L1z-01367_L12z-11282_L3z4-01253	11.28	4.24
LA_37.8-34.1-40.9_L1z-01109_L12z-07966_L3z3-05763	11.28	4.25
LA_48.9-49.4_L1z1154_L3z4-06796	9.83	4.18
LA_50.4-49.5_L1z1033_L3z1-04872	9.99	4.19
LA_50.5-50.4_L1z19_L3z4-08370	10.09	4.21
LA_50.8-49.8_L1z519_L3z5-10551	10.06	4.19
LA_51.2-50.4_L1z588_L3z5-09391	10.16	4.22
Head-to-tail tetramers
Model name	Overlap (nm)	Sedimentation coefficient s [S]
tet_2hep_s-5_1_2_1-A20R50hiOT-so	3.6	4.91	3 heptad overlap including coil 2 α-helical extention up to residue 385
tet_2hep_s-6_1_2_1-A20R50hiOT-so	4.2	4.92	3 heptad overlap including coil 2 α-helical extention up to residue 385
tet_2hep_s-7_1_2_1-A20R50hiOT-so	3.8	4.91	3 heptad overlap including coil 2 α-helical extention up to residue 385
tetramer-2_1_2_4_5_1-A20R50hiOT-so	6.3	4.98	coil 1A overlap including coil 2 α-helical extention up to residue 385
tetramer-4_1_2_4_5_1-A20R50hiOT-so	6.3	4.97	coil 1A overlap including coil 2 α-helical extention up to residue 385

## Sheet: Fig. 8h
Source Data for Figure 8h. Coomassie stained SDS-PAGE gels from lamin A mutant assembly/solubility assays. Shown are uncropped gels of input, soluble and pellet fractions; pertinent band intensities as measured in ImageJ, intensities normalised to input (norm); calculated soluble/pellet ratios for each mutant and WT band in each replica; normalised to average WT ratio; mean, standard deviationn a…
	PageRuler™ Prestained Protein Ladder, 10 to 180 kDa		cushion WT loading	WT (1)	R7/8E (2)	R25G (3)	E33G (4)	E65G (5)	E82K (6)	R388C (7)	R388E (8)	R401C (9)	R401E (10)	cushion WT loading
			-	WT	R7/8E	R25G	E33G	E65G	E82K	R388C	R388E	R401C	R401E	-
Replica 1 input	MW (kDa)																replica 1
	180																band	input	band	soluble	band	pellet	soluble norm	pellet norm	ratio soluble/pellet	mutant	Ratio Normalised to WT ratio average across 3 replicas
	130																(1)	30919.7	(1)	17351.5	(1)	25662	0.56118	0.829958	0.676156	WT	1.19445
	100																(2)	45263	(2)	40577.4	(2)	23100.5	0.89648	0.510361	1.75656	R7/8E	3.10303
	70																(3)	38498.2	(3)	26782	(3)	21705.5	0.695668	0.563807	1.23388	R25G	2.17969
																	(4)	37821.8	(4)	27599	(4)	25609.5	0.729712	0.677109	1.07769	E33G	1.90377
	55																(5)	33132.2	(5)	23300.7	(5)	18853.1	0.703264	0.569028	1.2359	E65G	2.18327
	40																(6)	30896.3	(6)	15393.7	(6)	22359.6	0.498237	0.723697	0.68846	E82K	1.21619
																	(7)	31535.2	(7)	18195.8	(7)	25416.9	0.577001	0.805986	0.715894	R388C	1.26465
	35																(8)	39151.6	(8)	28079.1	(8)	22100.5	0.717191	0.564487	1.27052	R388E	2.24442
																	(9)	35234.5	(9)	22738.5	(9)	22444.8	0.645346	0.63701	1.01309	R401C	1.78965
	25																(10)	36897.8	(10)	27042.7	(10)	19710.2	0.73291	0.534184	1.37202	R401E	2.42372
																	replica 2
					R7/8E												band	input	band	soluble	band	pellet	soluble norm	pellet norm	ratio soluble/pellet	mutant	Ratio Normalised to WT ratio average across 3 replicas
			-	WT		R25G	E33G	E65G	E82K	R388C	R388E	R401C	R401E	-			(1)	25332.4	(1)	9814.51	(1)	19857.9	0.38743	0.783895	0.494237	WT	0.873087
Replica 1 soluble	MW (kDa)																(2)	28097.1	(2)	24711.4	(2)	9076.09	0.879499	0.323025	2.72269	R7/8E	4.80973
	180																(3)	26479.3	(3)	17151.6	(3)	15493.5	0.647736	0.585119	1.10702	R25G	1.95559
	130																(4)	27017.4	(4)	14621.4	(4)	17791.5	0.541184	0.65852	0.821818	E33G	1.45177
	100																(5)	25744.6	(5)	18648.8	(5)	12511.4	0.724377	0.485981	1.49055	E65G	2.63311
																	(6)	23304.8	(6)	10246.4	(6)	14226.3	0.439668	0.610446	0.720241	E82K	1.27233
	70																(7)	23487.5	(7)	10261.9	(7)	18190.8	0.436909	0.774489	0.564126	R388C	0.996549
																	(8)	25918.7	(8)	16174.4	(8)	15723.8	0.624042	0.606657	1.02866	R388E	1.81716
	55																(9)	26602.8	(9)	21368.2	(9)	9318.7	0.80323	0.35029	2.29305	R401C	4.05075
																	(10)	25199.1	(10)	17309.4	(10)	16630.1	0.686908	0.659948	1.04085	R401E	1.8387
	40
	35																replica 3
																	band	input	band	soluble	band	pellet	soluble norm	pellet norm	ratio soluble/pellet	mutant	Ratio Normalised to WT ratio average across 3 replicas
	25																(1)	26065	(1)	11335.3	(1)	21474.7	0.434887	0.82389	0.527846	WT	0.932459
																	(2)	43643	(2)	33064.9	(2)	17738.6	0.757621	0.406449	1.864	R7/8E	3.29283
																	(3)	33290.6	(3)	21017.9	(3)	15436.1	0.631346	0.463678	1.3616	R25G	2.40532
					R7/8E												(4)	34254.5	(4)	20668.4	(4)	19162.5	0.603377	0.559414	1.07859	E33G	1.90536
			-	WT		R25G	E33G	E65G	E82K	R388C	R388E	R401C	R401E	-			(5)	25495.4	(5)	17189.2	(5)	12371.6	0.674206	0.485249	1.3894	E65G	2.45443
Replica 1 pellet	MW (kDa)																(6)	23039.3	(6)	11684.3	(6)	15539.5	0.507147	0.674478	0.75191	E82K	1.32828
	180																(7)	25193.1	(7)	11548.5	(7)	17208.6	0.458397	0.683066	0.671088	R388C	1.1855
	130																(8)	32332.8	(8)	21756.1	(8)	14964.7	0.67288	0.462835	1.45382	R388E	2.56823
	100																(9)	27911.1	(9)	16114	(9)	16308.8	0.577332	0.584313	0.988053	R401C	1.74543
																	(10)	30088.3	(10)	20843.7	(10)	15089	0.69275	0.501491	1.38138	R401E	2.44026
	70
	55																	ratio soluble/pellet
																	mutant	replica 1	replica 2	replica 3	mean	SD	SE	t-test p-value	significance level
	40																WT	1.19445	0.873087	0.932459	1	0.170998	0.0987259	-	-
																	R7/8E	3.10303	4.80973	3.29283	3.7352	0.935403	0.540055	0.00758623	**
	35																R25G	2.17969	1.95559	2.40532	2.1802	0.224869	0.129828	0.00193512	**
																	E33G	1.90377	1.45177	1.90536	1.75364	0.261424	0.150933	0.0139318	*
																	E65G	2.18327	2.63311	2.45443	2.4236	0.226496	0.130768	0.000965793	***
	25																E82K	1.21619	1.27233	1.32828	1.27227	0.0560433	0.0323566	0.0587615	n.s.
																	R388C	1.26465	0.996549	1.1855	1.1489	0.137749	0.0795292	0.305389	n.s.
																	R388E	2.24442	1.81716	2.56823	2.20994	0.376723	0.217501	0.0071509	**
																	R401C	1.78965	4.05075	1.74543	2.52861	1.3184	0.761176	0.180491	n.s.
																	R401E	2.42372	1.8387	2.44026	2.23423	0.342634	0.19782	0.00504917	**
	PageRuler™ Prestained Protein Ladder, 10 to 180 kDa		cushion WT loading	WT	R7/8E	R25G	E33G	E65G	E82K	R388C	R388E	R401C	R401E	cushion WT loading	cushion WT loading
			-	WT	R7/8E	R25G	E33G	E65G	E82K	R388C	R388E	R401C	R401E	-	-
Replica 2 input	MW (kDa)
	180
	130
	100
	70
	55
	40
	35
	25
			-	WT	R7/8E	R25G	E33G	E65G	E82K	R388C	R388E	R401C	R401E	-	-
Replica 2 soluble	MW (kDa)
	180
	130
	100
	70
	55
	40
	35
	25
			-	WT	R7/8E	R25G	E33G	E65G	E82K	R388C	R388E	R401C	R401E	-	-
Replica 2 pellet	MW (kDa)
	180
	130
	100
	70
	55
	40
	35
	25
	PageRuler™ Prestained Protein Ladder, 10 to 180 kDa		cushion WT loading	WT	R7/8E	R25G	E33G	E65G	E82K	R388C	R388E	R401C	R401E	cushion WT loading	cushion WT loading
			-	WT	R7/8E	R25G	E33G	E65G	E82K	R388C	R388E	R401C	R401E	-	-
	MW (kDa)
Replica 3 input
	180
	130
	100
	70
	55
	40
	35
	25
			-	WT	R7/8E	R25G	E33G	E65G	E82K	R388C	R388E	R401C	R401E	-	-
Replica 3 soluble	MW (kDa)
	180
	130
	100
	70
	55
	40
	35
	25
			-	WT	R7/8E	R25G	E33G	E65G	E82K	R388C	R388E	R401C	R401E	-	-
Replica 3 pellet	MW (kDa)
	130
	100
	70
	55
	40
	35
	25

## Sheet: Fig. 8i
Source Data for Figure 8i. Lamin A in vitro assembly EM assay. Given are counts of dimeric and oligomeric particles across micrographs taken during the in vitro assembly assays and their relative percentages.
	WT	dimers in oligomer	oligomer type	total oligomer count	total dimers in oligomers	% dimers in oligomers	R7/8E	dimers in oligomer	oligomer type	total oligomer count	total dimers in oligomers	% dimers in oligomers	R25G	dimers in oligomer	oligomer type	total oligomer count	total dimers in oligomers	% dimers in oligomers	E33G	dimers in oligomer	oligomer type	total oligomer count	total dimers in oligomers	% dimers in oligomers	E65G	dimers in oligomer	oligomer type	total oligomer count	total dimers in oligomers	% dimers in oligomers	E82K	dimers in oligomer	oligomer type	total oligomer count	total dimers in oligomers	% dimers in oligomers	R388C	dimers in oligomer	oligomer type	total oligomer count	total dimers in oligomers	% dimers in oligomers	R388E	dimers in oligomer	oligomer type	total oligomer count	total dimers in oligomers	% dimers in oligomers	R401C
	particle type encountered in micrographs	1	dimer	430	430	0.427011	particle type encountered in micrographs	1	dimer	577	577	0.572989	particle type encountered in micrographs	1	dimer	696	696	0.681685	particle type encountered in micrographs	1	dimer	668	668	0.664016	particle type encountered in micrographs	1	dimer	721	721	0.665129	particle type encountered in micrographs	1	dimer	411	411	0.395192	particle type encountered in micrographs	1	dimer	429	429	0.428571	particle type encountered in micrographs	1	dimer	640	640	0.636816	particle type encountered in micrographs
		2	tetramer	178	356	0.353525		2	tetramer	151	302	0.299901		2	tetramer	122	244	0.238981		2	tetramer	126	252	0.250497		2	tetramer	137	274	0.252768		2	tetramer	207	414	0.398077		2	tetramer	218	436	0.435564		2	tetramer	144	288	0.286567
		3	hexamer	47	141	0.14002		3	hexamer	36	108	0.107249		3	hexamer	27	81	0.079334		3	hexamer	26	78	0.0775348		3	hexamer	27	81	0.0747232		3	hexamer	54	162	0.155769		3	hexamer	40	120	0.11988		3	hexamer	23	69	0.0686567
		4	octamer	15	60	0.0595829		4	octamer	5	20	0.019861		4	octamer	0	0	0		4	octamer	2	8	0.00795229		4	octamer	2	8	0.00738007		4	octamer	12	48	0.0461538		4	octamer	4	16	0.015984		4	octamer	2	8	0.0079602
		5	decamer	4	20	0.019861		5	decamer	0	0	0		5	decamer	0	0	0		5	decamer	0	0	0		5	decamer	0		0		5	decamer	1	5	0.00480769		5	decamer	0	0	0		5	decamer	0	0	0
		total count			1007			total count			1007			total count			1021			total count	1006		1006			total count			1084			total count			1040			total count			1001			total count			1005
		1007						1007						1021						1006						1069	sorted					1041						1001						1005
		sorted						sorted						sorted						sorted												sorted						sorted						sorted
	2	1	1				2	1	1				1	1	1				1	1	1				1	1	1				1	1	1				1	1	1				1	1	1				1
	1	1	2				1	1	2				1	1	2				1	1	2				1	1	2				1	1	2				1	1	2				1	1	2				1
	1	1	3				1	1	3				1	1	3				1	1	3				1	1	3				1	1	3				1	1	3				2	1	3				1
	1	1	4				2	1	4				1	1	4				1	1	4				1	1	4				1	1	4				1	1	4				1	1	4				2
	2	1	5				1	1	5				1	1	5				1	1	5				1	1	5				1	1	5				2	1	5				1	1	5				1
	1	1	6				1	1	6				3	1	6				1	1	6				1	1	6				3	1	6				2	1	6				1	1	6				1
	2	1	7				1	1	7				1	1	7				1	1	7				1	1	7				1	1	7				1	1	7				2	1	7				1
	4	1	8				1	1	8				1	1	8				1	1	8				1	1	8				1	1	8				1	1	8				1	1	8				1
	1	1	9				1	1	9				1	1	9				2	1	9				1	1	9				1	1	9				2	1	9				1	1	9				1
	1	1	10				1	1	10				1	1	10				1	1	10				1	1	10				3	1	10				1	1	10				1	1	10				1
	1	1	11				2	1	11				1	1	11				1	1	11				2	1	11				3	1	11				2	1	11				1	1	11				2
	1	1	12				1	1	12				1	1	12				1	1	12				2	1	12				1	1	12				1	1	12				2	1	12				1
	1	1	13				1	1	13				1	1	13				1	1	13				1	1	13				3	1	13				1	1	13				1	1	13				1
	3	1	14				1	1	14				1	1	14				1	1	14				1	1	14				3	1	14				3	1	14				1	1	14				1
	2	1	15				1	1	15				1	1	15				1	1	15				1	1	15				2	1	15				1	1	15				2	1	15				1
	1	1	16				2	1	16				1	1	16				1	1	16				2	1	16				1	1	16				1	1	16				2	1	16				1
	1	1	17				1	1	17				1	1	17				1	1	17				2	1	17				1	1	17				1	1	17				2	1	17				2
	2	1	18				1	1	18				1	1	18				1	1	18				1	1	18				2	1	18				2	1	18				1	1	18				1
	2	1	19				1	1	19				1	1	19				2	1	19				1	1	19				1	1	19				2	1	19				1	1	19				3
	4	1	20				1	1	20				1	1	20				2	1	20				1	1	20				1	1	20				1	1	20				1	1	20				2
	1	1	21				2	1	21				1	1	21				1	1	21				1	1	21				1	1	21				2	1	21				1	1	21				1
	2	1	22				1	1	22				1	1	22				1	1	22				1	1	22				2	1	22				1	1	22				1	1	22				1
	2	1	23				1	1	23				1	1	23				2	1	23				1	1	23				1	1	23				1	1	23				2	1	23				1
	1	1	24				2	1	24				1	1	24				1	1	24				3	1	24				2	1	24				1	1	24				1	1	24				3
	1	1	25				1	1	25				2	1	25				1	1	25				1	1	25				1	1	25				1	1	25				1	1	25				1
	1	1	26				1	1	26				2	1	26				1	1	26				2	1	26				2	1	26				2	1	26				1	1	26				1
	1	1	27				2	1	27				1	1	27				1	1	27				1	1	27				2	1	27				1	1	27				1	1	27				1
	1	1	28				1	1	28				1	1	28				2	1	28				1	1	28				1	1	28				1	1	28				2	1	28				1
	1	1	29				1	1	29				1	1	29				1	1	29				1	1	29				1	1	29				1	1	29				1	1	29				1
	2	1	30				2	1	30				1	1	30				2	1	30				1	1	30				1	1	30				2	1	30				1	1	30				1
	1	1	31				1	1	31				2	1	31				1	1	31				1	1	31				3	1	31				2	1	31				2	1	31				1
	2	1	32				1	1	32				1	1	32				1	1	32				1	1	32				1	1	32				2	1	32				1	1	32				1
	2	1	33				1	1	33				1	1	33				1	1	33				1	1	33				1	1	33				2	1	33				2	1	33				1
	2	1	34				1	1	34				1	1	34				1	1	34				1	1	34				1	1	34				1	1	34				1	1	34				1
	1	1	35				1	1	35				2	1	35				2	1	35				1	1	35				1	1	35				1	1	35				1	1	35				3
	2	1	36				1	1	36				1	1	36				2	1	36				1	1	36				1	1	36				1	1	36				1	1	36				1
	1	1	37				2	1	37				1	1	37				1	1	37				1	1	37				1	1	37				2	1	37				2	1	37				2
	1	1	38				1	1	38				1	1	38				1	1	38				1	1	38				1	1	38				1	1	38				1	1	38				2
	2	1	39				2	1	39				1	1	39				1	1	39				2	1	39				1	1	39				3	1	39				1	1	39				1
	2	1	40				2	1	40				1	1	40				1	1	40				2	1	40				1	1	40				1	1	40				1	1	40				1
	1	1	41				1	1	41				1	1	41				1	1	41				1	1	41				1	1	41				3	1	41				1	1	41				1
	1	1	42				1	1	42				1	1	42				1	1	42				1	1	42				1	1	42				3	1	42				1	1	42				1
	1	1	43				2	1	43				1	1	43				1	1	43				2	1	43				2	1	43				1	1	43				2	1	43				1
	2	1	44				1	1	44				1	1	44				2	1	44				1	1	44				1	1	44				4	1	44				1	1	44				3
	1	1	45				1	1	45				1	1	45				1	1	45				1	1	45				2	1	45				1	1	45				1	1	45				2
	2	1	46				1	1	46				1	1	46				1	1	46				1	1	46				1	1	46				1	1	46				1	1	46				2
	1	1	47				1	1	47				1	1	47				1	1	47				1	1	47				1	1	47				1	1	47				1	1	47				1
	1	1	48				2	1	48				1	1	48				1	1	48				1	1	48				2	1	48				1	1	48				1	1	48				1
	1	1	49				2	1	49				2	1	49				1	1	49				1	1	49				1	1	49				1	1	49				1	1	49				3
	2	1	50				1	1	50				2	1	50				1	1	50				1	1	50				1	1	50				2	1	50				2	1	50				2
	2	1	51				1	1	51				2	1	51				2	1	51				1	1	51				1	1	51				2	1	51				1	1	51				1
	1	1	52				1	1	52				1	1	52				1	1	52				2	1	52				1	1	52				2	1	52				1	1	52				1
	1	1	53				2	1	53				1	1	53				1	1	53				1	1	53				1	1	53				1	1	53				1	1	53				1
	2	1	54				1	1	54				1	1	54				1	1	54				2	1	54				2	1	54				4	1	54				1	1	54				1
	1	1	55				1	1	55				1	1	55				1	1	55				3	1	55				1	1	55				2	1	55				1	1	55				1
	1	1	56				1	1	56				1	1	56				1	1	56				1	1	56				1	1	56				1	1	56				1	1	56				1
	1	1	57				1	1	57				1	1	57				1	1	57				1	1	57				2	1	57				1	1	57				2	1	57				1
	1	1	58				1	1	58				2	1	58				1	1	58				1	1	58				2	1	58				3	1	58				2	1	58				2
	1	1	59				2	1	59				1	1	59				1	1	59				2	1	59				2	1	59				1	1	59				1	1	59				1
	2	1	60				2	1	60				1	1	60				1	1	60				1	1	60				1	1	60				2	1	60				1	1	60				1
	1	1	61				1	1	61				1	1	61				1	1	61				1	1	61				1	1	61				1	1	61				1	1	61				2
	3	1	62				1	1	62				1	1	62				1	1	62				1	1	62				3	1	62				1	1	62				1	1	62				1
	1	1	63				1	1	63				1	1	63				1	1	63				2	1	63				1	1	63				1	1	63				1	1	63				1
	2	1	64				1	1	64				1	1	64				1	1	64				1	1	64				1	1	64				2	1	64				1	1	64				2
	3	1	65				1	1	65				1	1	65				1	1	65				1	1	65				1	1	65				2	1	65				1	1	65				1
	2	1	66				1	1	66				1	1	66				1	1	66				3	1	66				1	1	66				3	1	66				1	1	66				1
	2	1	67				1	1	67				1	1	67				1	1	67				1	1	67				2	1	67				1	1	67				1	1	67				1
	1	1	68				1	1	68				1	1	68				1	1	68				1	1	68				2	1	68				1	1	68				2	1	68				1
	1	1	69				1	1	69				1	1	69				2	1	69				2	1	69				1	1	69				2	1	69				1	1	69				1
	1	1	70				1	1	70				1	1	70				1	1	70				1	1	70				1	1	70				1	1	70				1	1	70				1
	1	1	71				1	1	71				1	1	71				1	1	71				1	1	71				1	1	71				1	1	71				2	1	71				3
	1	1	72				1	1	72				1	1	72				1	1	72				2	1	72				3	1	72				1	1	72				1	1	72				2
	1	1	73				2	1	73				1	1	73				1	1	73				1	1	73				2	1	73				1	1	73				2	1	73				1
	1	1	74				1	1	74				1	1	74				1	1	74				1	1	74				2	1	74				1	1	74				1	1	74				1
	3	1	75				1	1	75				1	1	75				1	1	75				1	1	75				1	1	75				1	1	75				1	1	75				1
	2	1	76				1	1	76				1	1	76				2	1	76				1	1	76				2	1	76				2	1	76				1	1	76				2
	1	1	77				1	1	77				2	1	77				1	1	77				1	1	77				1	1	77				1	1	77				1	1	77				1
	1	1	78				1	1	78				1	1	78				1	1	78				1	1	78				2	1	78				2	1	78				2	1	78				1
	1	1	79				1	1	79				1	1	79				1	1	79				1	1	79				2	1	79				3	1	79				1	1	79				2
	2	1	80				1	1	80				1	1	80				1	1	80				2	1	80				1	1	80				1	1	80				1	1	80				1
	1	1	81				1	1	81				1	1	81				2	1	81				1	1	81				1	1	81				1	1	81				1	1	81				1
	2	1	82				1	1	82				1	1	82				2	1	82				2	1	82				1	1	82				2	1	82				1	1	82				1
	1	1	83				1	1	83				1	1	83				1	1	83				2	1	83				3	1	83				2	1	83				1	1	83				1
	1	1	84				1	1	84				3	1	84				1	1	84				1	1	84				1	1	84				1	1	84				1	1	84				1
	3	1	85				1	1	85				1	1	85				1	1	85				1	1	85				1	1	85				1	1	85				1	1	85				1
	4	1	86				1	1	86				1	1	86				1	1	86				3	1	86				4	1	86				1	1	86				1	1	86				1
	1	1	87				1	1	87				1	1	87				1	1	87				1	1	87				3	1	87				2	1	87				1	1	87				2
	1	1	88				1	1	88				1	1	88				1	1	88				1	1	88				1	1	88				1	1	88				1	1	88				1
	1	1	89				2	1	89				2	1	89				2	1	89				1	1	89				2	1	89				1	1	89				1	1	89				2
	1	1	90				1	1	90				1	1	90				1	1	90				1	1	90				1	1	90				2	1	90				3	1	90				1
	1	1	91				1	1	91				1	1	91				1	1	91				1	1	91				1	1	91				1	1	91				1	1	91				1
	2	1	92				1	1	92				1	1	92				1	1	92				1	1	92				2	1	92				2	1	92				2	1	92				1
	2	1	93				1	1	93				1	1	93				1	1	93				1	1	93				1	1	93				1	1	93				1	1	93				1
	2	1	94				1	1	94				1	1	94				1	1	94				1	1	94				1	1	94				1	1	94				2	1	94				2
	2	1	95				1	1	95				3	1	95				1	1	95				1	1	95				2	1	95				1	1	95				1	1	95				1
	2	1	96				1	1	96				1	1	96				1	1	96				1	1	96				2	1	96				2	1	96				1	1	96				1
	2	1	97				1	1	97				3	1	97				1	1	97				1	1	97				2	1	97				1	1	97				1	1	97				1
	1	1	98				3	1	98				2	1	98				1	1	98				1	1	98				1	1	98				1	1	98				2	1	98				1
	2	1	99				2	1	99				1	1	99				1	1	99				1	1	99				1	1	99				2	1	99				1	1	99				1
	2	1	100				1	1	100				1	1	100				1	1	100				1	1	100				1	1	100				2	1	100				1	1	100				1
	1	1	101				1	1	101				2	1	101				1	1	101				1	1	101				1	1	101				2	1	101				1	1	101				1
	1	1	102				3	1	102				1	1	102				1	1	102				1	1	102				3	1	102				1	1	102				2	1	102				1
	1	1	103				1	1	103				1	1	103				1	1	103				1	1	103				1	1	103				1	1	103				1	1	103				2
	1	1	104				1	1	104				1	1	104				2	1	104				1	1	104				1	1	104				2	1	104				1	1	104				1
	1	1	105				1	1	105				1	1	105				1	1	105				1	1	105				1	1	105				1	1	105				1	1	105				1
	1	1	106				1	1	106				1	1	106				1	1	106				1	1	106				1	1	106				2	1	106				1	1	106				1
	1	1	107				2	1	107				1	1	107				1	1	107				1	1	107				1	1	107				1	1	107				1	1	107				1
	2	1	108				1	1	108				2	1	108				1	1	108				2	1	108				1	1	108				1	1	108				1	1	108				3
	2	1	109				1	1	109				1	1	109				1	1	109				1	1	109				1	1	109				1	1	109				1	1	109				4
	2	1	110				1	1	110				1	1	110				1	1	110				2	1	110				2	1	110				2	1	110				1	1	110				1
	2	1	111				1	1	111				1	1	111				1	1	111				1	1	111				1	1	111				1	1	111				1	1	111				1
	1	1	112				1	1	112				1	1	112				1	1	112				1	1	112				1	1	112				1	1	112				2	1	112				1
	1	1	113				1	1	113				1	1	113				2	1	113				2	1	113				2	1	113				2	1	113				1	1	113				2
	1	1	114				1	1	114				1	1	114				1	1	114				1	1	114				2	1	114				1	1	114				1	1	114				1
	2	1	115				1	1	115				1	1	115				1	1	115				1	1	115				1	1	115				1	1	115				1	1	115				1
	2	1	116				1	1	116				1	1	116				1	1	116				1	1	116				2	1	116				2	1	116				1	1	116				1
	2	1	117				1	1	117				1	1	117				1	1	117				1	1	117				1	1	117				1	1	117				1	1	117				1
	1	1	118				1	1	118				1	1	118				2	1	118				2	1	118				1	1	118				1	1	118				2	1	118				1
	1	1	119				1	1	119				1	1	119				1	1	119				1	1	119				1	1	119				2	1	119				1	1	119				2
	1	1	120				1	1	120				1	1	120				2	1	120				2	1	120				2	1	120				2	1	120				3	1	120				3
	1	1	121				2	1	121				2	1	121				1	1	121				1	1	121				2	1	121				1	1	121				1	1	121				1
	1	1	122				1	1	122				2	1	122				1	1	122				2	1	122				4	1	122				2	1	122				3	1	122				1
	1	1	123				2	1	123				1	1	123				1	1	123				1	1	123				1	1	123				2	1	123				1	1	123				1
	1	1	124				1	1	124				1	1	124				1	1	124				1	1	124				1	1	124				1	1	124				3	1	124				1
	1	1	125				1	1	125				2	1	125				1	1	125				1	1	125				1	1	125				2	1	125				1	1	125				2
	2	1	126				1	1	126				1	1	126				1	1	126				1	1	126				1	1	126				2	1	126				1	1	126				1
	1	1	127				1	1	127				1	1	127				2	1	127				1	1	127				1	1	127				1	1	127				1	1	127				1
	2	1	128				1	1	128				1	1	128				1	1	128				1	1	128				2	1	128				1	1	128				1	1	128				1
	1	1	129				2	1	129				1	1	129				1	1	129				2	1	129				2	1	129				2	1	129				1	1	129				1
	1	1	130				1	1	130				1	1	130				2	1	130				2	1	130				2	1	130				1	1	130				1	1	130				1
	2	1	131				2	1	131				1	1	131				1	1	131				1	1	131				1	1	131				3	1	131				1	1	131				1
	1	1	132				1	1	132				1	1	132				1	1	132				1	1	132				2	1	132				1	1	132				1	1	132				1
	1	1	133				3	1	133				1	1	133				1	1	133				1	1	133				1	1	133				1	1	133				1	1	133				1
	1	1	134				1	1	134				2	1	134				2	1	134				1	1	134				1	1	134				2	1	134				1	1	134				2
	2	1	135				1	1	135				2	1	135				2	1	135				2	1	135				1	1	135				1	1	135				2	1	135				1
	1	1	136				2	1	136				1	1	136				1	1	136				1	1	136				2	1	136				1	1	136				1	1	136				1
	1	1	137				1	1	137				1	1	137				1	1	137				2	1	137				1	1	137				1	1	137				1	1	137				1
	1	1	138				1	1	138				1	1	138				1	1	138				1	1	138				2	1	138				1	1	138				1	1	138				1
	1	1	139				2	1	139				1	1	139				1	1	139				1	1	139				1	1	139				1	1	139				1	1	139				1
	1	1	140				1	1	140				2	1	140				1	1	140				1	1	140				1	1	140				1	1	140				1	1	140				1
	1	1	141				1	1	141				1	1	141				1	1	141				1	1	141				1	1	141				1	1	141				1	1	141				1
	1	1	142				1	1	142				1	1	142				1	1	142				1	1	142				1	1	142				1	1	142				1	1	142				1
	2	1	143				1	1	143				1	1	143				1	1	143				1	1	143				1	1	143				2	1	143				1	1	143				2
	2	1	144				1	1	144				1	1	144				1	1	144				1	1	144				1	1	144				2	1	144				1	1	144				1
	2	1	145				1	1	145				1	1	145				2	1	145				1	1	145				1	1	145				1	1	145				2	1	145				1
	1	1	146				1	1	146				1	1	146				1	1	146				2	1	146				1	1	146				2	1	146				1	1	146				2
	1	1	147				1	1	147				1	1	147				1	1	147				1	1	147				1	1	147				1	1	147				3	1	147				2
	1	1	148				1	1	148				1	1	148				2	1	148				1	1	148				1	1	148				1	1	148				1	1	148				2
	3	1	149				1	1	149				1	1	149				2	1	149				1	1	149				1	1	149				1	1	149				1	1	149				4
	1	1	150				1	1	150				1	1	150				2	1	150				1	1	150				1	1	150				2	1	150				1	1	150				3
	1	1	151				2	1	151				1	1	151				1	1	151				1	1	151				1	1	151				1	1	151				3	1	151				2
	3	1	152				1	1	152				1	1	152				3	1	152				1	1	152				1	1	152				2	1	152				1	1	152				1
	2	1	153				1	1	153				1	1	153				1	1	153				2	1	153				2	1	153				2	1	153				1	1	153				2
	1	1	154				1	1	154				2	1	154				1	1	154				1	1	154				2	1	154				1	1	154				2	1	154				2
	1	1	155				1	1	155				1	1	155				1	1	155				1	1	155				2	1	155				1	1	155				2	1	155				1
	2	1	156				1	1	156				1	1	156				1	1	156				1	1	156				1	1	156				1	1	156				1	1	156				2
	1	1	157				3	1	157				2	1	157				1	1	157				1	1	157				2	1	157				1	1	157				3	1	157				1
	1	1	158				2	1	158				2	1	158				1	1	158				1	1	158				1	1	158				1	1	158				1	1	158				2
	2	1	159				2	1	159				1	1	159				1	1	159				1	1	159				1	1	159				1	1	159				1	1	159				2
	1	1	160				1	1	160				1	1	160				3	1	160				1	1	160				2	1	160				1	1	160				1	1	160				2
	2	1	161				1	1	161				1	1	161				1	1	161				1	1	161				1	1	161				1	1	161				1	1	161				2
	1	1	162				1	1	162				1	1	162				1	1	162				1	1	162				1	1	162				2	1	162				1	1	162				1
	1	1	163				1	1	163				1	1	163				2	1	163				1	1	163				2	1	163				1	1	163				1	1	163				1
	1	1	164				1	1	164				1	1	164				1	1	164				1	1	164				1	1	164				2	1	164				1	1	164				1
	1	1	165				1	1	165				1	1	165				1	1	165				1	1	165				1	1	165				1	1	165				1	1	165				3
	1	1	166				1	1	166				1	1	166				1	1	166				1	1	166				2	1	166				1	1	166				1	1	166				1
	1	1	167				1	1	167				1	1	167				1	1	167				1	1	167				2	1	167				1	1	167				2	1	167				1
	2	1	168				2	1	168				1	1	168				1	1	168				3	1	168				2	1	168				3	1	168				1	1	168				2
	1	1	169				2	1	169				1	1	169				1	1	169				1	1	169				1	1	169				1	1	169				2	1	169				1
	1	1	170				1	1	170				1	1	170				1	1	170				1	1	170				2	1	170				2	1	170				2	1	170				1
	1	1	171				1	1	171				1	1	171				1	1	171				1	1	171				1	1	171				1	1	171				2	1	171				3
	1	1	172				1	1	172				1	1	172				1	1	172				2	1	172				1	1	172				3	1	172				1	1	172				1
	1	1	173				2	1	173				1	1	173				1	1	173				1	1	173				1	1	173				1	1	173				1	1	173				3
	1	1	174				1	1	174				1	1	174				1	1	174				1	1	174				2	1	174				1	1	174				1	1	174				1
	1	1	175				1	1	175				1	1	175				1	1	175				1	1	175				2	1	175				2	1	175				1	1	175				1
	2	1	176				1	1	176				1	1	176				1	1	176				1	1	176				2	1	176				1	1	176				1	1	176				1
	1	1	177				1	1	177				1	1	177				1	1	177				1	1	177				2	1	177				3	1	177				1	1	177				1
	1	1	178				1	1	178				1	1	178				1	1	178				1	1	178				2	1	178				3	1	178				1	1	178				2
	2	1	179				1	1	179				2	1	179				1	1	179				2	1	179				1	1	179				2	1	179				2	1	179				1
	1	1	180				1	1	180				1	1	180				1	1	180				1	1	180				1	1	180				1	1	180				1	1	180				3
	2	1	181				1	1	181				2	1	181				1	1	181				1	1	181				1	1	181				1	1	181				1	1	181				2
	1	1	182				1	1	182				1	1	182				2	1	182				2	1	182				2	1	182				2	1	182				1	1	182				1
	3	1	183				1	1	183				1	1	183				1	1	183				1	1	183				1	1	183				1	1	183				1	1	183				2
	1	1	184				1	1	184				1	1	184				1	1	184				1	1	184				2	1	184				1	1	184				1	1	184				2
	1	1	185				1	1	185				1	1	185				1	1	185				1	1	185				1	1	185				2	1	185				1	1	185				2
	1	1	186				1	1	186				1	1	186				1	1	186				1	1	186				2	1	186				1	1	186				1	1	186				1
	2	1	187				2	1	187				1	1	187				1	1	187				1	1	187				2	1	187				3	1	187				1	1	187				1
	1	1	188				2	1	188				1	1	188				1	1	188				1	1	188				2	1	188				2	1	188				1	1	188				1
	1	1	189				1	1	189				1	1	189				1	1	189				1	1	189				1	1	189				1	1	189				3	1	189				2
	2	1	190				2	1	190				2	1	190				1	1	190				2	1	190				2	1	190				2	1	190				1	1	190				1
	1	1	191				1	1	191				2	1	191				1	1	191				2	1	191				1	1	191				1	1	191				1	1	191				1
	1	1	192				1	1	192				1	1	192				1	1	192				1	1	192				1	1	192				1	1	192				1	1	192				1
	2	1	193				1	1	193				1	1	193				1	1	193				1	1	193				1	1	193				1	1	193				1	1	193				2
	1	1	194				1	1	194				1	1	194				1	1	194				1	1	194				2	1	194				1	1	194				3	1	194				1
	2	1	195				1	1	195				2	1	195				1	1	195				1	1	195				1	1	195				1	1	195				2	1	195				1
	2	1	196				1	1	196				2	1	196				1	1	196				1	1	196				1	1	196				1	1	196				1	1	196				1
	1	1	197				2	1	197				1	1	197				1	1	197				1	1	197				2	1	197				2	1	197				1	1	197				1
	3	1	198				2	1	198				1	1	198				1	1	198				1	1	198				1	1	198				1	1	198				1	1	198				1
	1	1	199				1	1	199				1	1	199				1	1	199				1	1	199				2	1	199				2	1	199				1	1	199				1
	1	1	200				3	1	200				2	1	200				1	1	200				1	1	200				1	1	200				1	1	200				1	1	200				1
	1	1	201				2	1	201				1	1	201				1	1	201				1	1	201				2	1	201				3	1	201				1	1	201				1
	1	1	202				2	1	202				1	1	202				1	1	202				1	1	202				1	1	202				1	1	202				3	1	202				1
	2	1	203				1	1	203				1	1	203				1	1	203				2	1	203				1	1	203				1	1	203				2	1	203				1
	1	1	204				4	1	204				1	1	204				1	1	204				1	1	204				2	1	204				1	1	204				1	1	204				1
	1	1	205				1	1	205				3	1	205				1	1	205				1	1	205				2	1	205				2	1	205				2	1	205				1
	1	1	206				1	1	206				1	1	206				2	1	206				1	1	206				1	1	206				1	1	206				1	1	206				1
	1	1	207				2	1	207				1	1	207				1	1	207				2	1	207				1	1	207				2	1	207				1	1	207				1
	1	1	208				1	1	208				1	1	208				1	1	208				1	1	208				2	1	208				1	1	208				1	1	208				1
	1	1	209				2	1	209				1	1	209				1	1	209				1	1	209				3	1	209				1	1	209				1	1	209				1
	2	1	210				1	1	210				1	1	210				1	1	210				1	1	210				1	1	210				2	1	210				3	1	210				1
	1	1	211				1	1	211				2	1	211				1	1	211				1	1	211				1	1	211				1	1	211				2	1	211				1
	1	1	212				2	1	212				1	1	212				2	1	212				1	1	212				3	1	212				1	1	212				1	1	212				1
	4	1	213				1	1	213				1	1	213				2	1	213				2	1	213				2	1	213				1	1	213				1	1	213				1
	1	1	214				1	1	214				1	1	214				1	1	214				2	1	214				2	1	214				1	1	214				1	1	214				1
	1	1	215				1	1	215				1	1	215				2	1	215				1	1	215				2	1	215				2	1	215				1	1	215				1
	2	1	216				1	1	216				1	1	216				2	1	216				2	1	216				2	1	216				1	1	216				1	1	216				1
	3	1	217				2	1	217				1	1	217				1	1	217				1	1	217				1	1	217				1	1	217				1	1	217				2
	2	1	218				1	1	218				1	1	218				1	1	218				1	1	218				3	1	218				1	1	218				1	1	218				1
	1	1	219				1	1	219				1	1	219				2	1	219				1	1	219				2	1	219				2	1	219				1	1	219				1
	2	1	220				1	1	220				1	1	220				1	1	220				1	1	220				1	1	220				1	1	220				2	1	220				1
	1	1	221				1	1	221				1	1	221				1	1	221				1	1	221				1	1	221				2	1	221				1	1	221				1
	1	1	222				3	1	222				2	1	222				1	1	222				1	1	222				1	1	222				1	1	222				1	1	222				1
	2	1	223				1	1	223				1	1	223				1	1	223				1	1	223				1	1	223				2	1	223				1	1	223				1
	1	1	224				1	1	224				1	1	224				1	1	224				1	1	224				1	1	224				1	1	224				4	1	224				1
	1	1	225				1	1	225				1	1	225				1	1	225				1	1	225				1	1	225				2	1	225				1	1	225				1
	2	1	226				1	1	226				2	1	226				1	1	226				1	1	226				2	1	226				1	1	226				1	1	226				1
	1	1	227				1	1	227				2	1	227				1	1	227				1	1	227				1	1	227				1	1	227				1	1	227				2
	1	1	228				3	1	228				1	1	228				1	1	228				1	1	228				1	1	228				1	1	228				2	1	228				1
	1	1	229				2	1	229				1	1	229				1	1	229				1	1	229				1	1	229				2	1	229				1	1	229				2
	1	1	230				1	1	230				1	1	230				1	1	230				1	1	230				2	1	230				1	1	230				1	1	230				1
	1	1	231				2	1	231				1	1	231				1	1	231				1	1	231				1	1	231				1	1	231				1	1	231				1
	1	1	232				3	1	232				1	1	232				1	1	232				1	1	232				2	1	232				1	1	232				1	1	232				3
	1	1	233				1	1	233				1	1	233				1	1	233				1	1	233				3	1	233				2	1	233				2	1	233				2
	1	1	234				2	1	234				1	1	234				1	1	234				2	1	234				1	1	234				1	1	234				1	1	234				1
	1	1	235				1	1	235				1	1	235				1	1	235				1	1	235				1	1	235				1	1	235				2	1	235				2
	2	1	236				3	1	236				1	1	236				1	1	236				1	1	236				1	1	236				1	1	236				1	1	236				2
	2	1	237				1	1	237				1	1	237				1	1	237				1	1	237				1	1	237				2	1	237				1	1	237				3
	3	1	238				1	1	238				1	1	238				1	1	238				1	1	238				1	1	238				1	1	238				1	1	238				1
	1	1	239				1	1	239				2	1	239				1	1	239				1	1	239				1	1	239				2	1	239				2	1	239				1
	2	1	240				1	1	240				1	1	240				1	1	240				1	1	240				1	1	240				1	1	240				1	1	240				1
	1	1	241				1	1	241				1	1	241				2	1	241				1	1	241				2	1	241				2	1	241				1	1	241				2
	1	1	242				1	1	242				1	1	242				1	1	242				1	1	242				2	1	242				1	1	242				1	1	242				1
	1	1	243				1	1	243				1	1	243				1	1	243				1	1	243				2	1	243				1	1	243				1	1	243				1
	2	1	244				3	1	244				1	1	244				1	1	244				3	1	244				3	1	244				2	1	244				1	1	244				1
	2	1	245				1	1	245				1	1	245				1	1	245				1	1	245				2	1	245				2	1	245				1	1	245				2
	2	1	246				1	1	246				1	1	246				1	1	246				1	1	246				1	1	246				2	1	246				2	1	246				3
	1	1	247				1	1	247				1	1	247				1	1	247				1	1	247				1	1	247				1	1	247				3	1	247				1
	1	1	248				3	1	248				1	1	248				2	1	248				2	1	248				1	1	248				1	1	248				1	1	248				2
	2	1	249				1	1	249				1	1	249				1	1	249				2	1	249				2	1	249				2	1	249				1	1	249				1
	1	1	250				1	1	250				1	1	250				1	1	250				1	1	250				1	1	250				1	1	250				1	1	250				1
	1	1	251				1	1	251				1	1	251				1	1	251				2	1	251				2	1	251				2	1	251				1	1	251				1
	4	1	252				1	1	252				1	1	252				1	1	252				1	1	252				2	1	252				1	1	252				1	1	252				1
	1	1	253				1	1	253				1	1	253				1	1	253				1	1	253				1	1	253				1	1	253				1	1	253				1
	1	1	254				1	1	254				1	1	254				1	1	254				1	1	254				2	1	254				2	1	254				1	1	254				1
	1	1	255				1	1	255				2	1	255				1	1	255				1	1	255				2	1	255				2	1	255				1	1	255				1
	1	1	256				2	1	256				2	1	256				1	1	256				1	1	256				2	1	256				1	1	256				1	1	256				1
	2	1	257				1	1	257				1	1	257				1	1	257				1	1	257				1	1	257				1	1	257				1	1	257				2
	1	1	258				3	1	258				1	1	258				1	1	258				1	1	258				1	1	258				2	1	258				1	1	258				1
	3	1	259				1	1	259				1	1	259				1	1	259				1	1	259				2	1	259				1	1	259				1	1	259				1
	1	1	260				1	1	260				1	1	260				1	1	260				1	1	260				1	1	260				1	1	260				1	1	260				3
	2	1	261				1	1	261				1	1	261				1	1	261				1	1	261				1	1	261				1	1	261				1	1	261				2
	2	1	262				1	1	262				2	1	262				1	1	262				1	1	262				2	1	262				2	1	262				1	1	262				2
	1	1	263				1	1	263				1	1	263				2	1	263				2	1	263				3	1	263				1	1	263				1	1	263				3
	1	1	264				1	1	264				1	1	264				2	1	264				1	1	264				1	1	264				2	1	264				2	1	264				1
	1	1	265				1	1	265				1	1	265				1	1	265				1	1	265				2	1	265				1	1	265				1	1	265				3
	1	1	266				1	1	266				1	1	266				2	1	266				2	1	266				1	1	266				2	1	266				1	1	266				1
	1	1	267				2	1	267				1	1	267				1	1	267				2	1	267				1	1	267				1	1	267				1	1	267				1
	2	1	268				3	1	268				1	1	268				1	1	268				1	1	268				2	1	268				1	1	268				1	1	268				2
	2	1	269				1	1	269				1	1	269				1	1	269				1	1	269				2	1	269				1	1	269				1	1	269				1
	1	1	270				1	1	270				2	1	270				1	1	270				2	1	270				2	1	270				1	1	270				1	1	270				1
	1	1	271				1	1	271				3	1	271				1	1	271				2	1	271				1	1	271				1	1	271				1	1	271				2
	1	1	272				1	1	272				1	1	272				2	1	272				1	1	272				3	1	272				2	1	272				1	1	272				1
	2	1	273				2	1	273				2	1	273				1	1	273				1	1	273				1	1	273				1	1	273				1	1	273				1
	2	1	274				1	1	274				2	1	274				1	1	274				1	1	274				2	1	274				1	1	274				2	1	274				2
	1	1	275				1	1	275				1	1	275				1	1	275				1	1	275				2	1	275				2	1	275				1	1	275				1
	1	1	276				1	1	276				1	1	276				1	1	276				1	1	276				2	1	276				1	1	276				2	1	276				1
	1	1	277				1	1	277				2	1	277				1	1	277				1	1	277				3	1	277				1	1	277				1	1	277				2
	1	1	278				2	1	278				1	1	278				1	1	278				1	1	278				4	1	278				1	1	278				1	1	278				1
	1	1	279				3	1	279				1	1	279				1	1	279				2	1	279				3	1	279				2	1	279				1	1	279				1
	2	1	280				2	1	280				1	1	280				1	1	280				1	1	280				1	1	280				1	1	280				1	1	280				1
	2	1	281				1	1	281				1	1	281				1	1	281				1	1	281				1	1	281				1	1	281				1	1	281				2
	3	1	282				1	1	282				1	1	282				2	1	282				1	1	282				1	1	282				2	1	282				1	1	282				1
	2	1	283				1	1	283				1	1	283				2	1	283				1	1	283				1	1	283				1	1	283				1	1	283				1
	3	1	284				1	1	284				1	1	284				1	1	284				1	1	284				2	1	284				2	1	284				1	1	284				1
	1	1	285				1	1	285				1	1	285				1	1	285				1	1	285				1	1	285				2	1	285				2	1	285				1
	1	1	286				1	1	286				1	1	286				1	1	286				2	1	286				1	1	286				1	1	286				1	1	286				1
	2	1	287				2	1	287				1	1	287				1	1	287				1	1	287				1	1	287				1	1	287				2	1	287				1
	1	1	288				3	1	288				1	1	288				1	1	288				1	1	288				1	1	288				1	1	288				1	1	288				1
	1	1	289				2	1	289				1	1	289				1	1	289				1	1	289				2	1	289				2	1	289				1	1	289				1
	1	1	290				1	1	290				1	1	290				2	1	290				1	1	290				3	1	290				1	1	290				1	1	290				1
	1	1	291				1	1	291				3	1	291				1	1	291				2	1	291				3	1	291				1	1	291				1	1	291				2
	1	1	292				2	1	292				1	1	292				1	1	292				2	1	292				1	1	292				1	1	292				1	1	292				1
	1	1	293				1	1	293				1	1	293				1	1	293				1	1	293				2	1	293				1	1	293				1	1	293				3
	2	1	294				1	1	294				1	1	294				1	1	294				2	1	294				1	1	294				1	1	294				1	1	294				2
	4	1	295				3	1	295				1	1	295				1	1	295				1	1	295				1	1	295				1	1	295				1	1	295				2
	1	1	296				2	1	296				1	1	296				1	1	296				1	1	296				1	1	296				2	1	296				2	1	296				2
	1	1	297				1	1	297				1	1	297				1	1	297				1	1	297				2	1	297				1	1	297				1	1	297				1
	1	1	298				1	1	298				1	1	298				1	1	298				1	1	298				1	1	298				1	1	298				1	1	298				1
	1	1	299				1	1	299				1	1	299				1	1	299				1	1	299				1	1	299				2	1	299				1	1	299				1
	1	1	300				1	1	300				1	1	300				1	1	300				1	1	300				2	1	300				1	1	300				1	1	300				2
	4	1	301				1	1	301				1	1	301				1	1	301				1	1	301				1	1	301				2	1	301				1	1	301				1
	1	1	302				2	1	302				1	1	302				1	1	302				1	1	302				2	1	302				1	1	302				1	1	302				1
	2	1	303				3	1	303				1	1	303				1	1	303				1	1	303				2	1	303				2	1	303				2	1	303				1
	1	1	304				1	1	304				1	1	304				1	1	304				1	1	304				2	1	304				1	1	304				1	1	304				1
	1	1	305				1	1	305				1	1	305				1	1	305				1	1	305				1	1	305				2	1	305				1	1	305				2
	2	1	306				1	1	306				2	1	306				1	1	306				1	1	306				1	1	306				1	1	306				1	1	306				2
	1	1	307				1	1	307				1	1	307				1	1	307				1	1	307				1	1	307				1	1	307				1	1	307				1
	1	1	308				1	1	308				1	1	308				2	1	308				1	1	308				1	1	308				1	1	308				1	1	308				1
	1	1	309				2	1	309				1	1	309				1	1	309				2	1	309				1	1	309				2	1	309				2	1	309				2
	1	1	310				1	1	310				1	1	310				1	1	310				1	1	310				3	1	310				2	1	310				2	1	310				1
	1	1	311				1	1	311				2	1	311				1	1	311				1	1	311				1	1	311				1	1	311				2	1	311				1
	1	1	312				1	1	312				1	1	312				1	1	312				1	1	312				1	1	312				2	1	312				1	1	312				2
	1	1	313				1	1	313				1	1	313				1	1	313				1	1	313				1	1	313				1	1	313				1	1	313				1
	2	1	314				1	1	314				1	1	314				2	1	314				3	1	314				1	1	314				1	1	314				1	1	314				2
	2	1	315				2	1	315				1	1	315				4	1	315				1	1	315				1	1	315				2	1	315				1	1	315				2
	1	1	316				3	1	316				1	1	316				1	1	316				1	1	316				1	1	316				1	1	316				2	1	316				1
	2	1	317				1	1	317				1	1	317				1	1	317				1	1	317				2	1	317				1	1	317				1	1	317				2
	1	1	318				1	1	318				1	1	318				2	1	318				1	1	318				2	1	318				1	1	318				1	1	318				1
	1	1	319				2	1	319				1	1	319				2	1	319				1	1	319				2	1	319				1	1	319				1	1	319				2
	1	1	320				1	1	320				1	1	320				2	1	320				1	1	320				2	1	320				1	1	320				2	1	320				1
	2	1	321				1	1	321				3	1	321				1	1	321				1	1	321				1	1	321				1	1	321				1	1	321				1
	2	1	322				1	1	322				1	1	322				1	1	322				1	1	322				1	1	322				2	1	322				1	1	322				1
	2	1	323				1	1	323				1	1	323				1	1	323				1	1	323				1	1	323				1	1	323				1	1	323				1
	5	1	324				1	1	324				1	1	324				1	1	324				1	1	324				2	1	324				3	1	324				1	1	324				3
	4	1	325				1	1	325				1	1	325				3	1	325				1	1	325				1	1	325				1	1	325				1	1	325				1
	2	1	326				1	1	326				1	1	326				2	1	326				3	1	326				1	1	326				1	1	326				1	1	326				2
	2	1	327				1	1	327				1	1	327				1	1	327				1	1	327				1	1	327				1	1	327				2	1	327				2
	1	1	328				1	1	328				2	1	328				1	1	328				3	1	328				2	1	328				2	1	328				1	1	328				1
	1	1	329				1	1	329				1	1	329				1	1	329				2	1	329				1	1	329				1	1	329				2	1	329				1
	2	1	330				1	1	330				1	1	330				1	1	330				1	1	330				1	1	330				1	1	330				1	1	330				1
	4	1	331				1	1	331				1	1	331				1	1	331				1	1	331				1	1	331				1	1	331				1	1	331				1
	3	1	332				1	1	332				1	1	332				1	1	332				1	1	332				1	1	332				1	1	332				1	1	332				1
	1	1	333				2	1	333				1	1	333				1	1	333				1	1	333				3	1	333				1	1	333				1	1	333				1
	3	1	334				2	1	334				1	1	334				1	1	334				1	1	334				1	1	334				2	1	334				1	1	334				2
	1	1	335				1	1	335				1	1	335				1	1	335				1	1	335				2	1	335				1	1	335				1	1	335				2
	1	1	336				1	1	336				2	1	336				2	1	336				1	1	336				2	1	336				1	1	336				1	1	336				1
	2	1	337				1	1	337				2	1	337				1	1	337				1	1	337				1	1	337				1	1	337				2	1	337				2
	1	1	338				1	1	338				1	1	338				1	1	338				1	1	338				2	1	338				1	1	338				1	1	338				2
	1	1	339				1	1	339				1	1	339				1	1	339				1	1	339				1	1	339				1	1	339				1	1	339				1
	1	1	340				1	1	340				1	1	340				1	1	340				1	1	340				2	1	340				1	1	340				2	1	340				1
	1	1	341				1	1	341				2	1	341				1	1	341				1	1	341				1	1	341				1	1	341				1	1	341				2
	3	1	342				1	1	342				1	1	342				1	1	342				1	1	342				1	1	342				1	1	342				1	1	342				3
	1	1	343				1	1	343				1	1	343				1	1	343				2	1	343				1	1	343				2	1	343				2	1	343				2
	1	1	344				2	1	344				1	1	344				2	1	344				1	1	344				1	1	344				1	1	344				1	1	344				1
	2	1	345				1	1	345				1	1	345				1	1	345				1	1	345				1	1	345				2	1	345				1	1	345				1
	1	1	346				1	1	346				1	1	346				2	1	346				1	1	346				1	1	346				2	1	346				1	1	346				2
	2	1	347				1	1	347				1	1	347				2	1	347				1	1	347				1	1	347				2	1	347				1	1	347				1
	1	1	348				1	1	348				1	1	348				1	1	348				1	1	348				1	1	348				1	1	348				2	1	348				1
	1	1	349				2	1	349				1	1	349				1	1	349				1	1	349				2	1	349				1	1	349				1	1	349				1
	1	1	350				1	1	350				2	1	350				1	1	350				1	1	350				1	1	350				1	1	350				1	1	350				1
	1	1	351				2	1	351				1	1	351				3	1	351				1	1	351				1	1	351				1	1	351				1	1	351				1
	1	1	352				3	1	352				2	1	352				2	1	352				1	1	352				2	1	352				1	1	352				1	1	352				1
	1	1	353				1	1	353				1	1	353				1	1	353				1	1	353				1	1	353				3	1	353				1	1	353				2
	1	1	354				2	1	354				2	1	354				1	1	354				1	1	354				2	1	354				2	1	354				1	1	354				2
	3	1	355				2	1	355				1	1	355				1	1	355				2	1	355				1	1	355				1	1	355				1	1	355				1
	1	1	356				1	1	356				1	1	356				1	1	356				1	1	356				3	1	356				2	1	356				1	1	356				1
	1	1	357				1	1	357				2	1	357				1	1	357				1	1	357				2	1	357				3	1	357				1	1	357				1
	1	1	358				2	1	358				1	1	358				1	1	358				1	1	358				2	1	358				1	1	358				1	1	358				1
	1	1	359				1	1	359				1	1	359				1	1	359				1	1	359				1	1	359				2	1	359				1	1	359				1
	1	1	360				1	1	360				3	1	360				2	1	360				1	1	360				2	1	360				2	1	360				1	1	360				1
	2	1	361				1	1	361				1	1	361				3	1	361				3	1	361				4	1	361				1	1	361				2	1	361				2
	1	1	362				2	1	362				1	1	362				2	1	362				1	1	362				3	1	362				2	1	362				1	1	362				3
	1	1	363				1	1	363				1	1	363				1	1	363				1	1	363				2	1	363				1	1	363				1	1	363				2
	3	1	364				1	1	364				1	1	364				1	1	364				1	1	364				2	1	364				1	1	364				1	1	364				1
	1	1	365				1	1	365				1	1	365				1	1	365				1	1	365				1	1	365				1	1	365				1	1	365				2
	1	1	366				2	1	366				1	1	366				1	1	366				1	1	366				1	1	366				1	1	366				3	1	366				3
	1	1	367				1	1	367				1	1	367				1	1	367				2	1	367				1	1	367				1	1	367				1	1	367				2
	2	1	368				1	1	368				1	1	368				1	1	368				1	1	368				3	1	368				1	1	368				1	1	368				1
	1	1	369				1	1	369				1	1	369				1	1	369				2	1	369				1	1	369				1	1	369				1	1	369				1
	1	1	370				1	1	370				1	1	370				1	1	370				1	1	370				1	1	370				1	1	370				1	1	370				1
	2	1	371				1	1	371				1	1	371				1	1	371				1	1	371				1	1	371				1	1	371				2	1	371				1
	1	1	372				1	1	372				1	1	372				1	1	372				1	1	372				2	1	372				1	1	372				1	1	372				2
	1	1	373				1	1	373				1	1	373				2	1	373				1	1	373				1	1	373				3	1	373				1	1	373				1
	1	1	374				1	1	374				1	1	374				2	1	374				1	1	374				3	1	374				3	1	374				1	1	374				2
	1	1	375				1	1	375				1	1	375				1	1	375				2	1	375				1	1	375				2	1	375				1	1	375				1
	1	1	376				1	1	376				1	1	376				2	1	376				1	1	376				1	1	376				3	1	376				2	1	376				2
	1	1	377				1	1	377				1	1	377				2	1	377				2	1	377				1	1	377				1	1	377				2	1	377				2
	2	1	378				1	1	378				1	1	378				2	1	378				1	1	378				1	1	378				2	1	378				2	1	378				1
	2	1	379				1	1	379				1	1	379				1	1	379				1	1	379				1	1	379				2	1	379				2	1	379				3
	3	1	380				2	1	380				1	1	380				1	1	380				1	1	380				1	1	380				3	1	380				1	1	380				2
	4	1	381				1	1	381				1	1	381				1	1	381				1	1	381				1	1	381				3	1	381				2	1	381				2
	1	1	382				1	1	382				1	1	382				1	1	382				1	1	382				1	1	382				3	1	382				1	1	382				1
	2	1	383				2	1	383				1	1	383				2	1	383				1	1	383				1	1	383				2	1	383				1	1	383				3
	1	1	384				1	1	384				2	1	384				1	1	384				1	1	384				1	1	384				1	1	384				1	1	384				2
	1	1	385				3	1	385				1	1	385				1	1	385				1	1	385				2	1	385				1	1	385				2	1	385				2
	1	1	386				1	1	386				1	1	386				1	1	386				2	1	386				3	1	386				1	1	386				1	1	386				1
	1	1	387				1	1	387				2	1	387				1	1	387				4	1	387				2	1	387				1	1	387				1	1	387				1
	2	1	388				1	1	388				2	1	388				1	1	388				1	1	388				1	1	388				1	1	388				1	1	388				1
	4	1	389				2	1	389				3	1	389				1	1	389				1	1	389				2	1	389				1	1	389				1	1	389				1
	1	1	390				2	1	390				1	1	390				1	1	390				1	1	390				3	1	390				2	1	390				1	1	390				1
	1	1	391				3	1	391				1	1	391				1	1	391				1	1	391				1	1	391				1	1	391				2	1	391				2
	1	1	392				2	1	392				1	1	392				2	1	392				2	1	392				2	1	392				2	1	392				1	1	392				3
	1	1	393				2	1	393				1	1	393				1	1	393				1	1	393				1	1	393				1	1	393				2	1	393				1
	1	1	394				1	1	394				2	1	394				3	1	394				1	1	394				1	1	394				1	1	394				2	1	394				2
	1	1	395				1	1	395				1	1	395				2	1	395				1	1	395				2	1	395				2	1	395				1	1	395				1
	1	1	396				1	1	396				2	1	396				1	1	396				1	1	396				1	1	396				1	1	396				1	1	396				2
	1	1	397				1	1	397				1	1	397				1	1	397				1	1	397				1	1	397				3	1	397				1	1	397				1
	1	1	398				1	1	398				1	1	398				1	1	398				1	1	398				1	1	398				1	1	398				1	1	398				1
	2	1	399				2	1	399				1	1	399				1	1	399				1	1	399				1	1	399				1	1	399				1	1	399				1
	1	1	400				1	1	400				1	1	400				1	1	400				1	1	400				1	1	400				1	1	400				1	1	400				1
	2	1	401				1	1	401				1	1	401				1	1	401				1	1	401				2	1	401				1	1	401				2	1	401				2
	1	1	402				1	1	402				1	1	402				1	1	402				3	1	402				1	1	402				1	1	402				1	1	402				1
	2	1	403				1	1	403				1	1	403				2	1	403				1	1	403				2	1	403				1	1	403				1	1	403				1
	1	1	404				3	1	404				1	1	404				1	1	404				1	1	404				1	1	404				1	1	404				2	1	404				1
	2	1	405				1	1	405				1	1	405				1	1	405				2	1	405				2	1	405				2	1	405				1	1	405				1
	1	1	406				1	1	406				1	1	406				2	1	406				1	1	406				2	1	406				1	1	406				1	1	406				2
	2	1	407				1	1	407				1	1	407				1	1	407				1	1	407				3	1	407				1	1	407				1	1	407				1
	1	1	408				1	1	408				1	1	408				1	1	408				1	1	408				2	1	408				1	1	408				2	1	408				1
	1	1	409				1	1	409				1	1	409				1	1	409				1	1	409				1	1	409				1	1	409				1	1	409				1
	1	1	410				1	1	410				1	1	410				2	1	410				1	1	410				3	1	410				2	1	410				1	1	410				1
	1	1	411				1	1	411				3	1	411				2	1	411				1	1	411				4	1	411	411	411		1	1	411				1	1	411				1
	1	1	412				1	1	412				1	1	412				3	1	412				2	1	412				4	2	1				1	1	412				1	1	412				1
	1	1	413				1	1	413				2	1	413				1	1	413				1	1	413				2	2	2				1	1	413				1	1	413				1
	5	1	414				1	1	414				1	1	414				1	1	414				1	1	414				1	2	3				1	1	414				1	1	414				1
	5	1	415				1	1	415				1	1	415				2	1	415				2	1	415				1	2	4				2	1	415				1	1	415				2
	1	1	416				2	1	416				1	1	416				3	1	416				1	1	416				1	2	5				1	1	416				1	1	416				1
	3	1	417				1	1	417				1	1	417				2	1	417				1	1	417				1	2	6				2	1	417				1	1	417				1
	2	1	418				1	1	418				1	1	418				1	1	418				2	1	418				1	2	7				1	1	418				1	1	418				1
	4	1	419				2	1	419				1	1	419				2	1	419				1	1	419				1	2	8				2	1	419				1	1	419				1
	1	1	420				1	1	420				1	1	420				1	1	420				1	1	420				1	2	9				2	1	420				1	1	420				1
	2	1	421				1	1	421				1	1	421				1	1	421				1	1	421				1	2	10				2	1	421				1	1	421				1
	1	1	422				1	1	422				1	1	422				1	1	422				1	1	422				1	2	11				1	1	422				1	1	422				1
	1	1	423				4	1	423				1	1	423				1	1	423				2	1	423				3	2	12				1	1	423				1	1	423				3
	1	1	424				2	1	424				1	1	424				2	1	424				1	1	424				2	2	13				1	1	424				1	1	424				1
	2	1	425				1	1	425				1	1	425				1	1	425				1	1	425				2	2	14				1	1	425				1	1	425				1
	1	1	426				1	1	426				1	1	426				1	1	426				1	1	426				1	2	15				1	1	426				1	1	426				2
	4	1	427				1	1	427				1	1	427				1	1	427				1	1	427				1	2	16				1	1	427				1	1	427				1
	2	1	428				2	1	428				1	1	428				2	1	428				1	1	428				3	2	17				1	1	428				1	1	428				1
	1	1	429				1	1	429				1	1	429				2	1	429				3	1	429				2	2	18				2	1	429	429	429		2	1	429				1
	1	1	430	430	430		1	1	430				1	1	430				1	1	430				4	1	430				2	2	19				2	2	1				1	1	430				1
	1	2	1				1	1	431				1	1	431				1	1	431				1	1	431				1	2	20				2	2	2				1	1	431				2
	1	2	2				1	1	432				1	1	432				1	1	432				1	1	432				2	2	21				1	2	3				1	1	432				2
	2	2	3				1	1	433				1	1	433				1	1	433				1	1	433				1	2	22				1	2	4				1	1	433				2
	2	2	4				1	1	434				1	1	434				1	1	434				1	1	434				1	2	23				1	2	5				1	1	434				2
	1	2	5				1	1	435				1	1	435				1	1	435				1	1	435				1	2	24				2	2	6				1	1	435				1
	2	2	6				1	1	436				1	1	436				1	1	436				2	1	436				1	2	25				1	2	7				1	1	436				2
	3	2	7				2	1	437				1	1	437				1	1	437				1	1	437				1	2	26				1	2	8				1	1	437				1
	2	2	8				1	1	438				1	1	438				1	1	438				2	1	438				2	2	27				1	2	9				1	1	438				3
	1	2	9				2	1	439				1	1	439				1	1	439				1	1	439				2	2	28				2	2	10				1	1	439				1
	1	2	10				1	1	440				1	1	440				1	1	440				1	1	440				1	2	29				2	2	11				1	1	440				1
	1	2	11				1	1	441				1	1	441				3	1	441				1	1	441				1	2	30				1	2	12				1	1	441				2
	1	2	12				2	1	442				1	1	442				1	1	442				1	1	442				1	2	31				1	2	13				2	1	442				3
	3	2	13				1	1	443				1	1	443				1	1	443				1	1	443				1	2	32				1	2	14				1	1	443				2
	2	2	14				1	1	444				1	1	444				1	1	444				1	1	444				1	2	33				1	2	15				1	1	444				1
	1	2	15				2	1	445				1	1	445				2	1	445				1	1	445				1	2	34				2	2	16				1	1	445				1
	1	2	16				1	1	446				1	1	446				1	1	446				2	1	446				1	2	35				1	2	17				1	1	446				2
	1	2	17				1	1	447				1	1	447				1	1	447				1	1	447				2	2	36				2	2	18				1	1	447				1
	1	2	18				1	1	448				1	1	448				1	1	448				1	1	448				1	2	37				1	2	19				1	1	448				1
	1	2	19				1	1	449				3	1	449				2	1	449				1	1	449				1	2	38				1	2	20				2	1	449				1
	1	2	20				2	1	450				1	1	450				1	1	450				2	1	450				2	2	39				1	2	21				1	1	450				1
	1	2	21				2	1	451				1	1	451				1	1	451				1	1	451				1	2	40				1	2	22				1	1	451				2
	2	2	22				1	1	452				2	1	452				1	1	452				2	1	452				6	2	41				2	2	23				1	1	452				1
	1	2	23				1	1	453				1	1	453				1	1	453				1	1	453				2	2	42				2	2	24				1	1	453				1
	4	2	24				1	1	454				1	1	454				1	1	454				3	1	454				4	2	43				1	2	25				3	1	454				1
	1	2	25				2	1	455				1	1	455				1	1	455				1	1	455				1	2	44				2	2	26				2	1	455				1
	1	2	26				1	1	456				1	1	456				1	1	456				1	1	456				1	2	45				1	2	27				1	1	456				3
	1	2	27				2	1	457				1	1	457				2	1	457				1	1	457				1	2	46				2	2	28				1	1	457				1
	1	2	28				1	1	458				2	1	458				1	1	458				1	1	458				1	2	47				1	2	29				1	1	458				2
	1	2	29				1	1	459				1	1	459				1	1	459				1	1	459				1	2	48				1	2	30				1	1	459				1
	1	2	30				2	1	460				3	1	460				1	1	460				1	1	460				2	2	49				2	2	31				1	1	460				1
	2	2	31				3	1	461				1	1	461				1	1	461				1	1	461				1	2	50				1	2	32				2	1	461				2
	1	2	32				1	1	462				1	1	462				1	1	462				1	1	462				2	2	51				1	2	33				1	1	462				3
	1	2	33				2	1	463				1	1	463				1	1	463				1	1	463				1	2	52				2	2	34				1	1	463				2
	3	2	34				1	1	464				1	1	464				1	1	464				2	1	464				2	2	53				1	2	35				1	1	464				2
	2	2	35				1	1	465				2	1	465				1	1	465				1	1	465				1	2	54				2	2	36				1	1	465				1
	2	2	36				1	1	466				1	1	466				1	1	466				1	1	466				1	2	55				1	2	37				1	1	466				1
	2	2	37				1	1	467				2	1	467				1	1	467				1	1	467				2	2	56				1	2	38				2	1	467				1
	1	2	38				1	1	468				1	1	468				1	1	468				1	1	468				1	2	57				2	2	39				3	1	468				1
	1	2	39				1	1	469				1	1	469				1	1	469				1	1	469				2	2	58				1	2	40				1	1	469				1
	1	2	40				1	1	470				1	1	470				1	1	470				2	1	470				1	2	59				2	2	41				1	1	470				1
	3	2	41				2	1	471				1	1	471				2	1	471				1	1	471				1	2	60				2	2	42				1	1	471				1
	1	2	42				1	1	472				1	1	472				1	1	472				1	1	472				2	2	61				1	2	43				1	1	472				1
	1	2	43				1	1	473				3	1	473				2	1	473				1	1	473				1	2	62				1	2	44				1	1	473				1
	2	2	44				2	1	474				1	1	474				1	1	474				1	1	474				2	2	63				1	2	45				1	1	474				2
	2	2	45				1	1	475				1	1	475				1	1	475				1	1	475				1	2	64				2	2	46				2	1	475				1
	2	2	46				1	1	476				1	1	476				1	1	476				1	1	476				2	2	65				1	2	47				1	1	476				1
	3	2	47				1	1	477				1	1	477				1	1	477				1	1	477				1	2	66				2	2	48				1	1	477				1
	1	2	48				1	1	478				1	1	478				2	1	478				1	1	478				1	2	67				1	2	49				1	1	478				1
	1	2	49				1	1	479				2	1	479				1	1	479				1	1	479				1	2	68				2	2	50				1	1	479				1
	1	2	50				1	1	480				3	1	480				1	1	480				1	1	480				1	2	69				3	2	51				2	1	480				2
	1	2	51				1	1	481				1	1	481				1	1	481				1	1	481				1	2	70				2	2	52				1	1	481				2
	1	2	52				1	1	482				1	1	482				1	1	482				1	1	482				2	2	71				1	2	53				2	1	482				1
	3	2	53				1	1	483				1	1	483				3	1	483				1	1	483				3	2	72				3	2	54				1	1	483				3
	1	2	54				1	1	484				1	1	484				1	1	484				3	1	484				1	2	73				2	2	55				1	1	484				2
	1	2	55				1	1	485				1	1	485				1	1	485				2	1	485				1	2	74				1	2	56				2	1	485				2
	1	2	56				1	1	486				1	1	486				1	1	486				1	1	486				1	2	75				1	2	57				1	1	486				1
	1	2	57				1	1	487				1	1	487				1	1	487				1	1	487				2	2	76				3	2	58				1	1	487				2
	3	2	58				1	1	488				1	1	488				1	1	488				1	1	488				1	2	77				2	2	59				1	1	488				1
	1	2	59				1	1	489				2	1	489				1	1	489				1	1	489				2	2	78				1	2	60				1	1	489				1
	2	2	60				1	1	490				1	1	490				2	1	490				2	1	490				3	2	79				1	2	61				1	1	490				2
	2	2	61				1	1	491				3	1	491				1	1	491				1	1	491				1	2	80				1	2	62				2	1	491				2
	1	2	62				1	1	492				1	1	492				2	1	492				2	1	492				1	2	81				3	2	63				1	1	492				1
	1	2	63				2	1	493				2	1	493				1	1	493				1	1	493				1	2	82				1	2	64				1	1	493				1
	2	2	64				1	1	494				1	1	494				1	1	494				1	1	494				1	2	83				1	2	65				1	1	494				1
	2	2	65				1	1	495				1	1	495				1	1	495				1	1	495				1	2	84				2	2	66				1	1	495				3
	2	2	66				4	1	496				1	1	496				1	1	496				1	1	496				1	2	85				1	2	67				1	1	496				2
	1	2	67				1	1	497				1	1	497				1	1	497				1	1	497				1	2	86				1	2	68				1	1	497				1
	3	2	68				3	1	498				2	1	498				1	1	498				1	1	498				1	2	87				1	2	69				1	1	498				1
	3	2	69				1	1	499				1	1	499				1	1	499				1	1	499				1	2	88				3	2	70				1	1	499				2
	3	2	70				1	1	500				1	1	500				1	1	500				1	1	500				1	2	89				2	2	71				1	1	500				2
	1	2	71				3	1	501				1	1	501				1	1	501				1	1	501				2	2	90				1	2	72				1	1	501				1
	1	2	72				2	1	502				2	1	502				3	1	502				2	1	502				2	2	91				1	2	73				1	1	502				1
	1	2	73				1	1	503				1	1	503				1	1	503				1	1	503				1	2	92				2	2	74				1	1	503				1
	1	2	74				1	1	504				1	1	504				1	1	504				2	1	504				3	2	93				2	2	75				1	1	504				1
	2	2	75				1	1	505				1	1	505				1	1	505				1	1	505				1	2	94				1	2	76				1	1	505				1
	1	2	76				2	1	506				2	1	506				1	1	506				1	1	506				1	2	95				1	2	77				1	1	506				1
	2	2	77				3	1	507				1	1	507				1	1	507				2	1	507				1	2	96				1	2	78				1	1	507				1
	2	2	78				1	1	508				1	1	508				3	1	508				2	1	508				1	2	97				2	2	79				1	1	508				1
	1	2	79				2	1	509				1	1	509				1	1	509				1	1	509				4	2	98				2	2	80				1	1	509				2
	1	2	80				1	1	510				1	1	510				1	1	510				1	1	510				1	2	99				1	2	81				2	1	510				2
	1	2	81				1	1	511				1	1	511				1	1	511				1	1	511				1	2	100				2	2	82				1	1	511				1
	1	2	82				1	1	512				1	1	512				1	1	512				3	1	512				1	2	101				1	2	83				1	1	512				2
	2	2	83				1	1	513				1	1	513				1	1	513				1	1	513				2	2	102				1	2	84				1	1	513				1
	2	2	84				1	1	514				1	1	514				1	1	514				1	1	514				3	2	103				1	2	85				1	1	514				3
	1	2	85				1	1	515				1	1	515				1	1	515				1	1	515				1	2	104				2	2	86				1	1	515				3
	1	2	86				1	1	516				1	1	516				1	1	516				1	1	516				1	2	105				1	2	87				2	1	516				1
	1	2	87				1	1	517				1	1	517				1	1	517				1	1	517				2	2	106				1	2	88				1	1	517				1
	1	2	88				1	1	518				1	1	518				1	1	518				1	1	518				1	2	107				1	2	89				1	1	518				1
	1	2	89				1	1	519				1	1	519				2	1	519				1	1	519				1	2	108				1	2	90				1	1	519				1
	1	2	90				1	1	520				1	1	520				1	1	520				1	1	520				2	2	109				1	2	91				1	1	520				1
	3	2	91				2	1	521				1	1	521				2	1	521				1	1	521				1	2	110				1	2	92				1	1	521				1
	1	2	92				2	1	522				1	1	522				2	1	522				1	1	522				1	2	111				1	2	93				1	1	522				1
	2	2	93				1	1	523				1	1	523				4	1	523				3	1	523				1	2	112				1	2	94				1	1	523				2
	1	2	94				1	1	524				2	1	524				1	1	524				2	1	524				1	2	113				2	2	95				1	1	524				2
	1	2	95				1	1	525				1	1	525				1	1	525				2	1	525				1	2	114				2	2	96				2	1	525				1
	1	2	96				1	1	526				1	1	526				2	1	526				1	1	526				1	2	115				2	2	97				1	1	526				4
	1	2	97				1	1	527				1	1	527				1	1	527				1	1	527				2	2	116				2	2	98				1	1	527				3
	1	2	98				1	1	528				1	1	528				1	1	528				1	1	528				2	2	117				1	2	99				1	1	528				2
	1	2	99				2	1	529				1	1	529				2	1	529				1	1	529				1	2	118				2	2	100				2	1	529				1
	1	2	100				1	1	530				1	1	530				1	1	530				1	1	530				1	2	119				1	2	101				1	1	530				1
	2	2	101				1	1	531				2	1	531				1	1	531				1	1	531				1	2	120				1	2	102				1	1	531				1
	2	2	102				3	1	532				1	1	532				2	1	532				1	1	532				2	2	121				2	2	103				1	1	532				1
	1	2	103				1	1	533				2	1	533				1	1	533				1	1	533				3	2	122				2	2	104				2	1	533				1
	1	2	104				1	1	534				1	1	534				2	1	534				1	1	534				1	2	123				2	2	105				1	1	534				2
	2	2	105				3	1	535				1	1	535				1	1	535				1	1	535				2	2	124				2	2	106				3	1	535				2
	2	2	106				2	1	536				1	1	536				1	1	536				3	1	536				1	2	125				2	2	107				1	1	536				1
	2	2	107				1	1	537				1	1	537				1	1	537				2	1	537				1	2	126				1	2	108				1	1	537				1
	1	2	108				1	1	538				1	1	538				1	1	538				3	1	538				2	2	127				2	2	109				1	1	538				1
	2	2	109				1	1	539				1	1	539				1	1	539				1	1	539				1	2	128				3	2	110				1	1	539				1
	1	2	110				2	1	540				1	1	540				1	1	540				1	1	540				3	2	129				3	2	111				1	1	540				1
	3	2	111				1	1	541				1	1	541				2	1	541				1	1	541				2	2	130				4	2	112				2	1	541				2
	3	2	112				1	1	542				1	1	542				1	1	542				1	1	542				1	2	131				1	2	113				1	1	542				2
	1	2	113				1	1	543				2	1	543				1	1	543				1	1	543				1	2	132				1	2	114				1	1	543				1
	1	2	114				1	1	544				2	1	544				1	1	544				1	1	544				2	2	133				2	2	115				1	1	544				2
	2	2	115				1	1	545				1	1	545				1	1	545				1	1	545				3	2	134				1	2	116				1	1	545				1
	1	2	116				1	1	546				2	1	546				1	1	546				1	1	546				4	2	135				1	2	117				1	1	546				1
	1	2	117				1	1	547				2	1	547				1	1	547				1	1	547				1	2	136				3	2	118				1	1	547				1
	1	2	118				2	1	548				1	1	548				2	1	548				1	1	548				1	2	137				1	2	119				1	1	548				1
	1	2	119				2	1	549				1	1	549				1	1	549				1	1	549				1	2	138				2	2	120				2	1	549				2
	3	2	120				1	1	550				1	1	550				1	1	550				2	1	550				3	2	139				4	2	121				1	1	550				1
	1	2	121				2	1	551				1	1	551				1	1	551				1	1	551				1	2	140				1	2	122				1	1	551				1
	1	2	122				1	1	552				1	1	552				1	1	552				1	1	552				2	2	141				1	2	123				2	1	552				1
	1	2	123				1	1	553				1	1	553				1	1	553				1	1	553				2	2	142				1	2	124				1	1	553				2
	1	2	124				1	1	554				3	1	554				1	1	554				1	1	554				1	2	143				1	2	125				1	1	554				2
	3	2	125				2	1	555				1	1	555				1	1	555				2	1	555				1	2	144				2	2	126				1	1	555				2
	1	2	126				1	1	556				2	1	556				1	1	556				1	1	556				1	2	145				2	2	127				2	1	556				1
	1	2	127				1	1	557				1	1	557				1	1	557				2	1	557				1	2	146				2	2	128				1	1	557				1
	2	2	128				1	1	558				1	1	558				1	1	558				1	1	558				1	2	147				2	2	129				1	1	558				2
	1	2	129				1	1	559				1	1	559				2	1	559				1	1	559				1	2	148				1	2	130				1	1	559				1
	1	2	130				1	1	560				2	1	560				1	1	560				1	1	560				2	2	149				1	2	131				1	1	560				2
	1	2	131				1	1	561				2	1	561				2	1	561				1	1	561				3	2	150				3	2	132				2	1	561				2
	1	2	132				1	1	562				1	1	562				1	1	562				1	1	562				2	2	151				1	2	133				1	1	562				1
	1	2	133				1	1	563				1	1	563				1	1	563				1	1	563				1	2	152				1	2	134				2	1	563				2
	1	2	134				2	1	564				1	1	564				1	1	564				1	1	564				1	2	153				1	2	135				1	1	564				2
	2	2	135				2	1	565				1	1	565				3	1	565				1	1	565				2	2	154				2	2	136				1	1	565				1
	3	2	136				1	1	566				1	1	566				2	1	566				1	1	566				2	2	155				1	2	137				2	1	566				1
	1	2	137				1	1	567				1	1	567				1	1	567				2	1	567				3	2	156				2	2	138				1	1	567				1
	2	2	138				1	1	568				1	1	568				1	1	568				1	1	568				2	2	157				1	2	139				1	1	568				2
	1	2	139				1	1	569				1	1	569				1	1	569				1	1	569				1	2	158				2	2	140				1	1	569				2
	3	2	140				3	1	570				1	1	570				1	1	570				1	1	570				1	2	159				1	2	141				1	1	570				1
	1	2	141				1	1	571				1	1	571				1	1	571				1	1	571				1	2	160				1	2	142				1	1	571				1
	1	2	142				1	1	572				1	1	572				1	1	572				1	1	572				2	2	161				1	2	143				1	1	572				1
	1	2	143				1	1	573				1	1	573				1	1	573				1	1	573				2	2	162				2	2	144				2	1	573				1
	1	2	144				1	1	574				1	1	574				1	1	574				1	1	574				1	2	163				1	2	145				1	1	574				1
	4	2	145				2	1	575				1	1	575				1	1	575				1	1	575				1	2	164				2	2	146				1	1	575				3
	3	2	146				1	1	576				1	1	576				1	1	576				1	1	576				2	2	165				2	2	147				1	1	576				2
	1	2	147				2	1	577	577	577		1	1	577				2	1	577				1	1	577				1	2	166				1	2	148				2	1	577				1
	1	2	148				1	2	1				1	1	578				1	1	578				2	1	578				2	2	167				1	2	149				1	1	578				1
	3	2	149				2	2	2				1	1	579				2	1	579				1	1	579				3	2	168				1	2	150				1	1	579				1
	1	2	150				1	2	3				1	1	580				1	1	580				1	1	580				2	2	169				1	2	151				1	1	580				2
	2	2	151				1	2	4				1	1	581				1	1	581				1	1	581				1	2	170				1	2	152				1	1	581				1
	3	2	152				1	2	5				2	1	582				1	1	582				1	1	582				1	2	171				1	2	153				1	1	582				3
	1	2	153				1	2	6				1	1	583				1	1	583				1	1	583				1	2	172				1	2	154				1	1	583				2
	1	2	154				1	2	7				1	1	584				1	1	584				1	1	584				2	2	173				1	2	155				1	1	584				2
	1	2	155				1	2	8				1	1	585				1	1	585				1	1	585				1	2	174				1	2	156				2	1	585				1
	2	2	156				1	2	9				1	1	586				1	1	586				1	1	586				3	2	175				1	2	157				1	1	586				2
	2	2	157				1	2	10				1	1	587				1	1	587				2	1	587				1	2	176				1	2	158				1	1	587				1
	1	2	158				1	2	11				1	1	588				1	1	588				1	1	588				1	2	177				1	2	159				1	1	588				1
	1	2	159				1	2	12				1	1	589				1	1	589				1	1	589				1	2	178				1	2	160				2	1	589				2
	1	2	160				1	2	13				1	1	590				1	1	590				1	1	590				1	2	179				1	2	161				1	1	590				1
	1	2	161				1	2	14				2	1	591				1	1	591				1	1	591				1	2	180				3	2	162				1	1	591				3
	1	2	162				1	2	15				1	1	592				1	1	592				1	1	592				1	2	181				2	2	163				1	1	592				1
	1	2	163				1	2	16				2	1	593				1	1	593				1	1	593				1	2	182				2	2	164				2	1	593				1
	1	2	164				2	2	17				1	1	594				1	1	594				1	1	594				1	2	183				1	2	165				1	1	594				1
	2	2	165				1	2	18				1	1	595				1	1	595				1	1	595				1	2	184				1	2	166				1	1	595				1
	2	2	166				1	2	19				1	1	596				2	1	596				1	1	596				1	2	185				1	2	167				1	1	596				3
	3	2	167				2	2	20				1	1	597				1	1	597				1	1	597				2	2	186				1	2	168				1	1	597				2
	1	2	168				1	2	21				1	1	598				3	1	598				1	1	598				1	2	187				1	2	169				1	1	598				2
	2	2	169				1	2	22				1	1	599				1	1	599				1	1	599				1	2	188				2	2	170				1	1	599				1
	1	2	170				1	2	23				1	1	600				1	1	600				1	1	600				3	2	189				2	2	171				1	1	600				1
	2	2	171				1	2	24				1	1	601				1	1	601				1	1	601				2	2	190				1	2	172				2	1	601				2
	1	2	172				2	2	25				3	1	602				2	1	602				1	1	602				2	2	191				1	2	173				1	1	602				1
	2	2	173				3	2	26				1	1	603				1	1	603				1	1	603				1	2	192				1	2	174				2	1	603				2
	1	2	174				1	2	27				2	1	604				1	1	604				1	1	604				2	2	193				1	2	175				1	1	604				1
	1	2	175				2	2	28				1	1	605				1	1	605				1	1	605				1	2	194				1	2	176				1	1	605				1
	2	2	176				1	2	29				1	1	606				1	1	606				3	1	606				1	2	195				2	2	177				2	1	606				2
	2	2	177				1	2	30				1	1	607				1	1	607				2	1	607				1	2	196				2	2	178				2	1	607				1
	1	2	178	178	356		1	2	31				1	1	608				1	1	608				1	1	608				2	2	197				1	2	179				2	1	608				2
	1	3	1				1	2	32				2	1	609				1	1	609				1	1	609				3	2	198				1	2	180				1	1	609				2
	1	3	2				1	2	33				1	1	610				1	1	610				1	1	610				1	2	199				1	2	181				1	1	610				1
	5	3	3				2	2	34				1	1	611				1	1	611				2	1	611				1	2	200				1	2	182				1	1	611				1
	1	3	4				1	2	35				1	1	612				1	1	612				2	1	612				1	2	201				1	2	183				1	1	612				2
	1	3	5				1	2	36				1	1	613				1	1	613				1	1	613				2	2	202				1	2	184				2	1	613				1
	2	3	6				2	2	37				1	1	614				2	1	614				1	1	614				1	2	203				1	2	185				1	1	614				1
	1	3	7				1	2	38				3	1	615				1	1	615				1	1	615				3	2	204				2	2	186				1	1	615				2
	2	3	8				2	2	39				1	1	616				1	1	616				1	1	616				1	2	205				1	2	187				2	1	616				2
	2	3	9				1	2	40				1	1	617				1	1	617				1	1	617				1	2	206				2	2	188				3	1	617				1
	2	3	10				1	2	41				1	1	618				1	1	618				1	1	618				1	2	207	207	414		2	2	189				1	1	618				3
	1	3	11				1	2	42				1	1	619				1	1	619				1	1	619				1	3	1				1	2	190				1	1	619				1
	2	3	12				1	2	43				1	1	620				1	1	620				1	1	620				1	3	2				2	2	191				1	1	620				2
	2	3	13				2	2	44				2	1	621				1	1	621				2	1	621				1	3	3				1	2	192				1	1	621				1
	1	3	14				1	2	45				1	1	622				1	1	622				2	1	622				1	3	4				2	2	193				1	1	622				1
	1	3	15				1	2	46				1	1	623				1	1	623				1	1	623				2	3	5				1	2	194				1	1	623				2
	1	3	16				1	2	47				1	1	624				2	1	624				1	1	624				1	3	6				1	2	195				2	1	624				1
	3	3	17				1	2	48				1	1	625				1	1	625				1	1	625				1	3	7				2	2	196				1	1	625				2
	1	3	18				1	2	49				1	1	626				1	1	626				1	1	626				2	3	8				1	2	197				1	1	626				1
	2	3	19				1	2	50				1	1	627				1	1	627				1	1	627				1	3	9				2	2	198				3	1	627				1
	2	3	20				1	2	51				1	1	628				1	1	628				1	1	628				1	3	10				2	2	199				2	1	628				1
	1	3	21				2	2	52				1	1	629				1	1	629				1	1	629				2	3	11				1	2	200				1	1	629				1
	1	3	22				2	2	53				3	1	630				1	1	630				1	1	630				2	3	12				1	2	201				1	1	630				2
	1	3	23				1	2	54				1	1	631				1	1	631				2	1	631				4	3	13				2	2	202				1	1	631				1
	1	3	24				1	2	55				1	1	632				1	1	632				1	1	632				1	3	14				2	2	203				1	1	632				1
	1	3	25				2	2	56				1	1	633				1	1	633				1	1	633				1	3	15				2	2	204				1	1	633				1
	1	3	26				2	2	57				1	1	634				1	1	634				1	1	634				1	3	16				1	2	205				1	1	634				1
	1	3	27				1	2	58				1	1	635				2	1	635				1	1	635				2	3	17				2	2	206				2	1	635				4
	2	3	28				1	2	59				2	1	636				2	1	636				1	1	636				2	3	18				1	2	207				1	1	636				1
	1	3	29				1	2	60				1	1	637				1	1	637				1	1	637				3	3	19				3	2	208				1	1	637				2
	1	3	30				1	2	61				3	1	638				1	1	638				1	1	638				2	3	20				1	2	209				1	1	638				3
	1	3	31				1	2	62				1	1	639				1	1	639				1	1	639				1	3	21				1	2	210				1	1	639				1
	3	3	32				1	2	63				1	1	640				1	1	640				2	1	640				1	3	22				1	2	211				1	1	640	640	640		1
	1	3	33				1	2	64				1	1	641				2	1	641				1	1	641				2	3	23				1	2	212				1	2	1				2
	2	3	34				2	2	65				2	1	642				1	1	642				1	1	642				1	3	24				1	2	213				1	2	2				2
	1	3	35				1	2	66				1	1	643				1	1	643				1	1	643				2	3	25				2	2	214				1	2	3				1
	1	3	36				1	2	67				2	1	644				1	1	644				1	1	644				1	3	26				1	2	215				1	2	4				1
	1	3	37				1	2	68				1	1	645				1	1	645				1	1	645				2	3	27				1	2	216				2	2	5				1
	1	3	38				1	2	69				2	1	646				1	1	646				1	1	646				1	3	28				3	2	217				1	2	6				1
	1	3	39				2	2	70				3	1	647				1	1	647				2	1	647				2	3	29				1	2	218	218	436		1	2	7				1
	1	3	40				1	2	71				1	1	648				1	1	648				1	1	648				3	3	30				1	3	1				1	2	8				1
	1	3	41				1	2	72				2	1	649				1	1	649				1	1	649				1	3	31				2	3	2				1	2	9				2
	1	3	42				2	2	73				1	1	650				1	1	650				1	1	650				1	3	32				1	3	3				2	2	10				2
	1	3	43				1	2	74				3	1	651				1	1	651				1	1	651				4	3	33				3	3	4				3	2	11				1
	1	3	44				2	2	75				1	1	652				1	1	652				1	1	652				1	3	34				1	3	5				1	2	12				2
	1	3	45				3	2	76				1	1	653				1	1	653				1	1	653				1	3	35				1	3	6				1	2	13				1
	1	3	46				4	2	77				1	1	654				1	1	654				2	1	654				1	3	36				2	3	7				1	2	14				2
	2	3	47	47	141		1	2	78				3	1	655				1	1	655				2	1	655				1	3	37				2	3	8				3	2	15				1
	3	4	1				1	2	79				1	1	656				1	1	656				1	1	656				1	3	38				1	3	9				2	2	16				1
	3	4	2				1	2	80				1	1	657				1	1	657				1	1	657				2	3	39				1	3	10				2	2	17				1
	2	4	3				1	2	81				1	1	658				3	1	658				1	1	658				1	3	40				2	3	11				1	2	18				2
	1	4	4				1	2	82				1	1	659				2	1	659				1	1	659				1	3	41				1	3	12				2	2	19				1
	1	4	5				1	2	83				1	1	660				2	1	660				1	1	660				2	3	42				1	3	13				1	2	20				1
	3	4	6				1	2	84				1	1	661				1	1	661				1	1	661				2	3	43				2	3	14				1	2	21				1
	1	4	7				1	2	85				1	1	662				3	1	662				3	1	662				3	3	44				2	3	15				2	2	22				1
	1	4	8				1	2	86				1	1	663				2	1	663				1	1	663				3	3	45				1	3	16				1	2	23				1
	2	4	9				1	2	87				2	1	664				2	1	664				1	1	664				4	3	46				1	3	17				1	2	24				1
	2	4	10				1	2	88				3	1	665				1	1	665				1	1	665				2	3	47				3	3	18				2	2	25				2
	2	4	11				1	2	89				2	1	666				1	1	666				1	1	666				2	3	48				1	3	19				1	2	26				3
	1	4	12				1	2	90				1	1	667				1	1	667				2	1	667				1	3	49				1	3	20				1	2	27				3
	1	4	13				1	2	91				1	1	668				2	1	668	668	668		2	1	668				1	3	50				2	3	21				1	2	28				1
	1	4	14				1	2	92				2	1	669				1	2	1				1	1	669				1	3	51				2	3	22				1	2	29				1
	1	4	15	15	60		1	2	93				1	1	670				1	2	2				1	1	670				2	3	52				2	3	23				1	2	30				1
	1	5	1				2	2	94				1	1	671				1	2	3				1	1	671				3	3	53				1	3	24				1	2	31				2
	1	5	2				1	2	95				1	1	672				1	2	4				1	1	672				1	3	54	54	162		1	3	25				2	2	32				1
	2	5	3				1	2	96				1	1	673				2	2	5				1	1	673				2	4	1				1	3	26				1	2	33				1
	1	5	4	4	20		2	2	97				1	1	674				1	2	6				1	1	674				1	4	2				2	3	27				2	2	34				2
							1	2	98				1	1	675				1	2	7				2	1	675				2	4	3				2	3	28				1	2	35				1
							2	2	99				1	1	676				1	2	8				1	1	676				2	4	4				1	3	29				1	2	36				1
							2	2	100				1	1	677				1	2	9				1	1	677				1	4	5				1	3	30				1	2	37				1
							2	2	101				1	1	678				1	2	10				2	1	678				1	4	6				2	3	31				1	2	38				1
							1	2	102				2	1	679				1	2	11				1	1	679				2	4	7				2	3	32				4	2	39				1
							1	2	103				1	1	680				1	2	12				1	1	680				1	4	8				2	3	33				1	2	40				1
							1	2	104				2	1	681				1	2	13				1	1	681				2	4	9				3	3	34				1	2	41				1
							1	2	105				1	1	682				1	2	14				1	1	682				1	4	10				1	3	35				1	2	42				1
							1	2	106				2	1	683				1	2	15				2	1	683				2	4	11				2	3	36				2	2	43				1
							1	2	107				1	1	684				1	2	16				2	1	684				2	4	12	12	48		1	3	37				1	2	44				1
							1	2	108				1	1	685				1	2	17				1	1	685				2	6	1	1	6		1	3	38				1	2	45				2
							2	2	109				1	1	686				1	2	18				2	1	686										1	3	39				1	2	46				1
							1	2	110				1	1	687				2	2	19				3	1	687										3	3	40	40	120		1	2	47				2
							1	2	111				2	1	688				1	2	20				1	1	688										1	4	1				1	2	48				1
							2	2	112				1	1	689				1	2	21				2	1	689										1	4	2				2	2	49				1
							1	2	113				1	1	690				1	2	22				1	1	690										1	4	3				2	2	50				1
							2	2	114				1	1	691				1	2	23				1	1	691										2	4	4	4	16		1	2	51				1
							1	2	115				1	1	692				1	2	24				1	1	692																1	2	52				2
							4	2	116				1	1	693				1	2	25				1	1	693																1	2	53				1
							3	2	117				1	1	694				1	2	26				1	1	694																1	2	54				1
							1	2	118				1	1	695				2	2	27				1	1	695																1	2	55				2
							1	2	119				1	1	696	696	696		1	2	28				1	1	696																1	2	56				1
							2	2	120				1	2	1				1	2	29				1	1	697																1	2	57				2
							1	2	121				1	2	2				1	2	30				1	1	698																1	2	58				1
							1	2	122				2	2	3				3	2	31				1	1	699																1	2	59				1
							2	2	123				1	2	4				2	2	32				1	1	700																1	2	60				1
							1	2	124				1	2	5				1	2	33				2	1	701																2	2	61				2
							1	2	125				2	2	6				1	2	34				1	1	702																1	2	62				3
							1	2	126				1	2	7				1	2	35				1	1	703																1	2	63				1
							1	2	127				1	2	8				3	2	36				1	1	704																2	2	64				3
							3	2	128				1	2	9				1	2	37				1	1	705																1	2	65				3
							2	2	129				1	2	10				1	2	38				3	1	706																1	2	66				1
							1	2	130				1	2	11				1	2	39				1	1	707																1	2	67				1
							2	2	131				2	2	12				1	2	40				1	1	708																1	2	68				2
							1	2	132				1	2	13				1	2	41				1	1	709																1	2	69				2
							1	2	133				2	2	14				1	2	42				1	1	710																1	2	70				1
							1	2	134				2	2	15				1	2	43				1	1	711																1	2	71				1
							1	2	135				3	2	16				1	2	44				2	1	712																1	2	72				2
							1	2	136				1	2	17				1	2	45				2	1	713																1	2	73				1
							1	2	137				1	2	18				1	2	46				1	1	714																1	2	74				1
							1	2	138				1	2	19				1	2	47				1	1	715																1	2	75				2
							1	2	139				1	2	20				1	2	48				1	1	716																1	2	76
							2	2	140				1	2	21				1	2	49				1	1	717																1	2	77
							1	2	141				1	2	22				1	2	50				1	1	718																1	2	78
							3	2	142				1	2	23				1	2	51				2	1	719																2	2	79
							1	2	143				1	2	24				1	2	52				2	1	720																1	2	80
							1	2	144				1	2	25				2	2	53				1	1	721	721	721														1	2	81
							1	2	145				2	2	26				3	2	54				1	2	1																1	2	82
							1	2	146				2	2	27				1	2	55				1	2	2																1	2	83
							1	2	147				2	2	28				1	2	56				1	2	3																2	2	84
							2	2	148				1	2	29				1	2	57				1	2	4																1	2	85
							1	2	149				1	2	30				1	2	58				2	2	5																1	2	86
							1	2	150				1	2	31				1	2	59				1	2	6																1	2	87
							1	2	151	151	302		1	2	32				2	2	60				1	2	7																1	2	88
							2	3	1				1	2	33				2	2	61				1	2	8																1	2	89
							1	3	2				2	2	34				1	2	62				1	2	9																1	2	90
							1	3	3				1	2	35				1	2	63				3	2	10																1	2	91
							1	3	4				1	2	36				1	2	64				1	2	11																1	2	92
							1	3	5				1	2	37				2	2	65				1	2	12																1	2	93
							2	3	6				1	2	38				1	2	66				1	2	13																2	2	94
							2	3	7				1	2	39				1	2	67				1	2	14																1	2	95
							1	3	8				1	2	40				1	2	68				1	2	15																1	2	96
							1	3	9				1	2	41				1	2	69				1	2	16																2	2	97
							2	3	10				1	2	42				1	2	70				2	2	17																1	2	98
							1	3	11				1	2	43				1	2	71				2	2	18																1	2	99
							1	3	12				1	2	44				1	2	72				1	2	19																1	2	100
							2	3	13				1	2	45				1	2	73				1	2	20																1	2	101
							1	3	14				1	2	46				1	2	74				1	2	21																2	2	102
							1	3	15				1	2	47				1	2	75				1	2	22																1	2	103
							1	3	16				1	2	48				2	2	76				1	2	23																1	2	104
							1	3	17				1	2	49				1	2	77				2	2	24																2	2	105
							2	3	18				1	2	50				1	2	78				1	2	25																1	2	106
							1	3	19				1	2	51				1	2	79				1	2	26																1	2	107
							2	3	20				1	2	52				1	2	80				1	2	27																1	2	108
							2	3	21				2	2	53				1	2	81				1	2	28																1	2	109
							1	3	22				1	2	54				1	2	82				1	2	29																1	2	110
							1	3	23				1	2	55				3	2	83				1	2	30																2	2	111
							1	3	24				1	2	56				1	2	84				1	2	31																1	2	112
							1	3	25				2	2	57				1	2	85				1	2	32																1	2	113
							1	3	26				1	2	58				1	2	86				1	2	33																1	2	114
							1	3	27				1	2	59				1	2	87				1	2	34																1	2	115
							3	3	28				1	2	60				1	2	88				1	2	35																1	2	116
							1	3	29				1	2	61				3	2	89				1	2	36																1	2	117
							1	3	30				1	2	62				1	2	90				1	2	37																1	2	118
							1	3	31				1	2	63				1	2	91				1	2	38																1	2	119
							1	3	32				1	2	64				1	2	92				1	2	39																1	2	120
							1	3	33				1	2	65				1	2	93				1	2	40																1	2	121
							1	3	34				1	2	66				1	2	94				1	2	41																1	2	122
							2	3	35				1	2	67				1	2	95				1	2	42																1	2	123
							2	3	36	36	108		1	2	68				1	2	96				1	2	43																1	2	124
							3	4	1				1	2	69				1	2	97				1	2	44																2	2	125
							1	4	2				1	2	70				1	2	98				1	2	45																1	2	126
							1	4	3				1	2	71				1	2	99				1	2	46																2	2	127
							1	4	4				1	2	72				1	2	100				1	2	47																2	2	128
							1	4	5	5	20		1	2	73				1	2	101				1	2	48																1	2	129
													2	2	74				1	2	102				1	2	49																1	2	130
													1	2	75				1	2	103				2	2	50																2	2	131
													1	2	76				1	2	104				1	2	51																1	2	132
													1	2	77				1	2	105				1	2	52																2	2	133
													1	2	78				1	2	106				1	2	53																3	2	134
													2	2	79				1	2	107				1	2	54																1	2	135
													2	2	80				1	2	108				1	2	55																1	2	136
													1	2	81				1	2	109				1	2	56																1	2	137
													1	2	82				1	2	110				1	2	57																2	2	138
													1	2	83				2	2	111				3	2	58																1	2	139
													1	2	84				3	2	112				1	2	59																1	2	140
													1	2	85				1	2	113				1	2	60																1	2	141
													1	2	86				2	2	114				1	2	61																1	2	142
													1	2	87				1	2	115				1	2	62																1	2	143
													1	2	88				1	2	116				2	2	63																1	2	144	144	288
													1	2	89				1	2	117				1	2	64																1	3	1
													2	2	90				1	2	118				1	2	65																1	3	2
													1	2	91				3	2	119				2	2	66																1	3	3
													1	2	92				2	2	120				1	2	67																1	3	4
													1	2	93				1	2	121				1	2	68																1	3	5
													2	2	94				1	2	122				1	2	69																1	3	6
													1	2	95				1	2	123				1	2	70																1	3	7
													1	2	96				1	2	124				2	2	71																2	3	8
													2	2	97				1	2	125				1	2	72																3	3	9
													1	2	98				1	2	126	126	252		1	2	73																1	3	10
													1	2	99				1	3	1				1	2	74																1	3	11
													1	2	100				2	3	2				2	2	75																1	3	12
													1	2	101				2	3	3				1	2	76																1	3	13
													1	2	102				1	3	4				1	2	77																1	3	14
													1	2	103				1	3	5				1	2	78																1	3	15
													2	2	104				1	3	6				1	2	79																1	3	16
													1	2	105				3	3	7				1	2	80																1	3	17
													1	2	106				1	3	8				2	2	81																1	3	18
													2	2	107				2	3	9				1	2	82																1	3	19
													1	2	108				2	3	10				1	2	83																1	3	20
													1	2	109				1	3	11				1	2	84																1	3	21
													1	2	110				1	3	12				2	2	85																2	3	22
													2	2	111				1	3	13				2	2	86																2	3	23	23	69
													3	2	112				1	3	14				1	2	87																1	4	1
													1	2	113				1	3	15				1	2	88																3	4	2	2	8
													1	2	114				1	3	16				1	2	89
													1	2	115				1	3	17				1	2	90
													1	2	116				1	3	18				1	2	91
													1	2	117				3	3	19				1	2	92
													1	2	118				3	3	20				1	2	93
													1	2	119				1	3	21				2	2	94
													1	2	120				1	3	22				1	2	95
													1	2	121				1	3	23				1	2	96
													1	2	122	122	244		1	3	24				1	2	97
													1	3	1				1	3	25				1	2	98
													1	3	2				1	3	26	26	78		1	2	99
													1	3	3				1	4	1				1	2	100
													1	3	4				2	4	2	2	8		1	2	101
													2	3	5										1	2	102
													1	3	6										1	2	103
													1	3	7										1	2	104
													2	3	8										2	2	105
													2	3	9										1	2	106
													1	3	10										1	2	107
													1	3	11										1	2	108
													1	3	12										2	2	109
													1	3	13										1	2	110
													1	3	14										1	2	111
													1	3	15										1	2	112
													1	3	16										1	2	113
													2	3	17										2	2	114
													2	3	18										1	2	115
													1	3	19										1	2	116
													1	3	20										1	2	117
													2	3	21										1	2	118
													1	3	22										1	2	119
													2	3	23										1	2	120
													1	3	24										1	2	121
													1	3	25										1	2	122
													1	3	26										1	2	123
													1	3	27	27	81								1	2	124
																									1	2	125
																									1	2	126
																									1	2	127
																									1	2	128
																									1	2	129
																									2	2	130
																									2	2	131
																									1	2	132
																									3	2	133
																									2	2	134
																									1	2	135
																									1	2	136
																									1	2	137	137	274
																									1	3	1
																									1	3	2
																									1	3	3
																									1	3	4
																									1	3	5
																									1	3	6
																									1	3	7
																									2	3	8
																									1	3	9
																									1	3	10
																									3	3	11
																									1	3	12
																									2	3	13
																									1	3	14
																									1	3	15
																									2	3	16
																									1	3	17
																									1	3	18
																									1	3	19
																									1	3	20
																									1	3	21
																									3	3	22
																									1	3	23
																									1	3	24
																									2	3	25
																									1	3	26
																									1	3	27	27	81
																									1	4	1
																									1	4	2	2	8
[truncated: 11 more columns]

## Sheet: Fig. 9a
Source Data for Figure 9a. Ex vivo Nuclear Envelope cross-linking. Primary antibody: 5881 rabbit polyclonal antibody against lamin A region [572-585], 1 : 250 in TBS-T, Gerace lab. Secondary antibody: LICOR anti-rabbit IR800 antibody, 1 : 2,500 in TBS-T, Li-Cor Biosciences, #925-32213.
	MW (kDa) for the first lading marker	PageRuler™ Plus Prestained Protein Ladder, 10 to 250 kDa	Nuclear envelopes before cross-linkng, 15 ul @ 1 mg ml^-1	Cross-linked nuclear envelopes, 1:2:4.4 NE:EDC:S-NHS (prot.w:w:w), 15 ul @ 1 mg ml^-1
Figure labels		-	c	X
	250
	130
	100
	70
	55

## Sheet: Supplementary Fig. 1a
Source data for Supplementary Figure 1a: Tetramer frequency in NaPi buffer
H/hIDM LA in NaPi buffer @ 0.4 mg ml^-1, RMS EM
micrograph	quarter	dimers	tetramers	hexamers		dimers total	tetramers total	hexamers total	tetramers/dimers
LA_GE_25k_0004.dm3	1	25	2	0		587	25	3	0.0425894
LA_GE_25k_0004.dm3	2	24	3	0
LA_GE_25k_0004.dm3	3	39	2	1
LA_GE_25k_0004.dm3	4	32	1	0
LA_GE_25k_0005.dm3	1	20	0	1
LA_GE_25k_0005.dm3	2	32	1	0
LA_GE_25k_0005.dm3	3	32	0	0
LA_GE_25k_0005.dm3	4	22	1	0
LA_GE_25k_0006.dm3	1	30	1	0
LA_GE_25k_0006.dm3	2	17	0	0
LA_GE_25k_0006.dm3	3	32	2	0
LA_GE_25k_0006.dm3	4	17	1	0
LA_GE_25k_0007.dm3	1	17	0	0
LA_GE_25k_0007.dm3	2	16	2	0
LA_GE_25k_0007.dm3	3	30	0	0
LA_GE_25k_0007.dm3	4	11	0	0
LA_GE_25k_0010.dm3	1	30	0	0
LA_GE_25k_0010.dm3	2	22	1	0
LA_GE_25k_0010.dm3	3	33	2	1
LA_GE_25k_0010.dm3	4	30	2	0
LA_GE_25k_0011.dm3	1	15	0	0
LA_GE_25k_0011.dm3	2	18	2	0
LA_GE_25k_0011.dm3	3	20	2	0
LA_GE_25k_0011.dm3	4	23	0	0

## Sheet: Supplementary Fig. 2a
Source data for Supplementary Figure 2a. Chaing exchange pull-down assay. SDS-PAGE of input, 10 mM imidazole wash (w) and 250 mM imadozle elution (e) fractions from pull-down assay with either mix of untagged and 6xHis-tagged lamin A or gel-extracted mix of untagged and 6xHis-tagged lamin A.
	MW (kDa)	PageRuler™ Prestained Protein Ladder, 10 to 180 kDa	input untagged lamin A and 6xHis-tagged lamin A mix; 10 μl @ 0.5 mg ml^-1	flowthrough with unbound material	10 mM imidazole wash, pulled	250 mM imidazole elution	input gel-extracted mix of untagged lamin A and 6xHis-tagged lamin; 10 μl @ 0.5 mg ml^-1	flowthrough with unbound material	10 mM imidazole wash, pulled	250 mM imidazole elution
Figure labels		-	input	Ub	w	e	input	Ub	w	e
	180
	130
	100
	70										6xHis-LA
											Unt-LA
	55
	40
